# Supplementary material for: SAXS analysis of a soluble cytosolic NgBR construct including extracellular and transmembrane domains
Source: PLoS One. 2018 Jan 18;13(1):e0191371. doi: 10.1371/journal.pone.0191371 (PMC5773207; doi:10.1371/journal.pone.0191371)
Supplement: S1 File — (ZIP) [file pone.0191371.s001.zip › JH1_0168.dat]

Sample:   c= 1.0000 mg/ml  Code: JH1
  3.656810e-03   2.270737e+04   4.133671e+01
  3.955720e-03   2.202550e+04   2.796066e+01
  4.254640e-03   1.913188e+04   2.335229e+01
  4.553560e-03   1.541764e+04   2.021168e+01
  4.852480e-03   1.251410e+04   1.704825e+01
  5.151400e-03   1.056384e+04   1.547371e+01
  5.450320e-03   8.736026e+03   1.336551e+01
  5.749240e-03   7.468769e+03   1.197386e+01
  6.048150e-03   6.386934e+03   1.085347e+01
  6.347070e-03   5.540197e+03   9.603862e+00
  6.645990e-03   4.858378e+03   8.953973e+00
  6.944910e-03   4.272397e+03   8.083618e+00
  7.243830e-03   3.816958e+03   7.403645e+00
  7.542750e-03   3.396629e+03   6.957603e+00
  7.841670e-03   3.073711e+03   6.250622e+00
  8.140580e-03   2.772026e+03   6.017831e+00
  8.439500e-03   2.545262e+03   5.558057e+00
  8.738420e-03   2.330754e+03   5.267957e+00
  9.037340e-03   2.151497e+03   4.893838e+00
  9.336260e-03   1.982896e+03   4.616932e+00
  9.635180e-03   1.841439e+03   4.436544e+00
  9.934100e-03   1.695011e+03   4.118413e+00
  1.023300e-02   1.556094e+03   4.044025e+00
  1.053190e-02   1.437378e+03   3.942153e+00
  1.083090e-02   1.333770e+03   3.797417e+00
  1.112980e-02   1.232045e+03   3.618671e+00
  1.142870e-02   1.141211e+03   3.463211e+00
  1.172760e-02   1.052514e+03   3.316655e+00
  1.202650e-02   9.710233e+02   3.176860e+00
  1.232540e-02   9.038606e+02   3.048230e+00
  1.262440e-02   8.348663e+02   2.875108e+00
  1.292330e-02   7.843155e+02   2.743721e+00
  1.322220e-02   7.264673e+02   2.640600e+00
  1.352110e-02   6.715476e+02   2.513309e+00
  1.382000e-02   6.308069e+02   2.411880e+00
  1.411900e-02   5.895508e+02   2.320329e+00
  1.441790e-02   5.476220e+02   2.220189e+00
  1.471680e-02   5.136509e+02   2.140008e+00
  1.501570e-02   4.826673e+02   2.031586e+00
  1.531460e-02   4.512782e+02   1.955547e+00
  1.561350e-02   4.275331e+02   1.870008e+00
  1.591250e-02   4.028942e+02   1.831318e+00
  1.621140e-02   3.776879e+02   1.742533e+00
  1.651030e-02   3.562793e+02   1.674630e+00
  1.680920e-02   3.375691e+02   1.630065e+00
  1.710810e-02   3.199142e+02   1.590197e+00
  1.740710e-02   3.005306e+02   1.519091e+00
  1.770600e-02   2.893052e+02   1.475471e+00
  1.800490e-02   2.712472e+02   1.417387e+00
  1.830380e-02   2.597396e+02   1.398047e+00
  1.860270e-02   2.469494e+02   1.336718e+00
  1.890170e-02   2.371380e+02   1.309895e+00
  1.920060e-02   2.271478e+02   1.269854e+00
  1.949950e-02   2.163866e+02   1.253683e+00
  1.979840e-02   2.082166e+02   1.206713e+00
  2.009730e-02   1.990835e+02   1.167008e+00
  2.039620e-02   1.917301e+02   1.143176e+00
  2.069520e-02   1.840989e+02   1.114156e+00
  2.099410e-02   1.792449e+02   1.107337e+00
  2.129300e-02   1.701618e+02   1.050641e+00
  2.159190e-02   1.658133e+02   1.072871e+00
  2.189080e-02   1.606287e+02   1.061859e+00
  2.218980e-02   1.556856e+02   1.063401e+00
  2.248870e-02   1.503264e+02   1.063580e+00
  2.278760e-02   1.439926e+02   1.030677e+00
  2.308650e-02   1.415087e+02   1.053194e+00
  2.338540e-02   1.361989e+02   1.031100e+00
  2.368430e-02   1.346218e+02   1.006492e+00
  2.398330e-02   1.301600e+02   1.012191e+00
  2.428220e-02   1.281503e+02   9.820021e-01
  2.458110e-02   1.241541e+02   9.990681e-01
  2.488000e-02   1.209937e+02   9.599651e-01
  2.517890e-02   1.186745e+02   9.393794e-01
  2.547790e-02   1.149165e+02   9.374458e-01
  2.577680e-02   1.127768e+02   9.212181e-01
  2.607570e-02   1.113758e+02   9.228908e-01
  2.637460e-02   1.105569e+02   9.121065e-01
  2.667350e-02   1.086901e+02   8.817383e-01
  2.697250e-02   1.053698e+02   8.413983e-01
  2.727140e-02   1.045835e+02   8.071432e-01
  2.757030e-02   1.027809e+02   8.014853e-01
  2.786920e-02   1.011657e+02   7.860748e-01
  2.816810e-02   9.925041e+01   7.662582e-01
  2.846700e-02   9.858064e+01   7.542400e-01
  2.876600e-02   9.660807e+01   7.376596e-01
  2.906490e-02   9.518981e+01   7.344272e-01
  2.936380e-02   9.379424e+01   7.235952e-01
  2.966270e-02   9.207094e+01   7.116571e-01
  2.996160e-02   9.156307e+01   7.107314e-01
  3.026060e-02   9.098914e+01   6.973423e-01
  3.055950e-02   8.952696e+01   6.907360e-01
  3.085840e-02   8.938022e+01   6.872556e-01
  3.115730e-02   8.741234e+01   6.768021e-01
  3.145620e-02   8.771942e+01   6.714751e-01
  3.175510e-02   8.647003e+01   6.685050e-01
  3.205410e-02   8.556081e+01   6.613572e-01
  3.235300e-02   8.550279e+01   6.584545e-01
  3.265190e-02   8.463154e+01   6.430701e-01
  3.295080e-02   8.386387e+01   6.443446e-01
  3.324970e-02   8.258216e+01   6.385622e-01
  3.354870e-02   8.241617e+01   6.362523e-01
  3.384760e-02   8.269315e+01   6.299619e-01
  3.414650e-02   8.140699e+01   6.250437e-01
  3.444540e-02   8.006257e+01   6.113428e-01
  3.474430e-02   7.946830e+01   6.144293e-01
  3.504330e-02   7.983703e+01   6.082214e-01
  3.534220e-02   7.997841e+01   6.095108e-01
  3.564110e-02   7.853035e+01   6.032236e-01
  3.594000e-02   7.882947e+01   5.928033e-01
  3.623890e-02   7.926584e+01   6.045546e-01
  3.653780e-02   7.748019e+01   5.815395e-01
  3.683680e-02   7.753860e+01   5.893278e-01
  3.713570e-02   7.657875e+01   5.863672e-01
  3.743460e-02   7.648799e+01   5.764680e-01
  3.773350e-02   7.632042e+01   5.751724e-01
  3.803240e-02   7.533155e+01   5.850740e-01
  3.833140e-02   7.541169e+01   5.992987e-01
  3.863030e-02   7.616828e+01   6.116602e-01
  3.892920e-02   7.371056e+01   6.001462e-01
  3.922810e-02   7.494442e+01   6.075199e-01
  3.952700e-02   7.289213e+01   5.952609e-01
  3.982600e-02   7.422408e+01   6.093980e-01
  4.012490e-02   7.382913e+01   5.983021e-01
  4.042380e-02   7.196007e+01   5.984425e-01
  4.072270e-02   7.280562e+01   5.995736e-01
  4.102160e-02   7.265443e+01   5.981663e-01
  4.132050e-02   7.242542e+01   5.980061e-01
  4.161950e-02   7.178227e+01   5.891913e-01
  4.191840e-02   7.247505e+01   5.997872e-01
  4.221730e-02   7.141956e+01   5.877009e-01
  4.251620e-02   7.162625e+01   5.962647e-01
  4.281510e-02   7.215124e+01   5.891910e-01
  4.311410e-02   7.164645e+01   5.878785e-01
  4.341300e-02   7.063437e+01   5.867282e-01
  4.371190e-02   7.177818e+01   5.899333e-01
  4.401080e-02   6.987270e+01   5.820502e-01
  4.430970e-02   7.073286e+01   5.811457e-01
  4.460860e-02   7.166438e+01   5.857037e-01
  4.490760e-02   7.039509e+01   5.819764e-01
  4.520650e-02   7.054428e+01   5.781735e-01
  4.550540e-02   7.017088e+01   5.795684e-01
  4.580430e-02   7.029961e+01   5.778983e-01
  4.610320e-02   7.000579e+01   5.737987e-01
  4.640220e-02   6.992116e+01   5.778016e-01
  4.670110e-02   7.018986e+01   5.702913e-01
  4.700000e-02   7.035759e+01   5.730935e-01
  4.729890e-02   6.947434e+01   5.716165e-01
  4.759780e-02   6.975615e+01   5.720600e-01
  4.789680e-02   6.968016e+01   5.682169e-01
  4.819570e-02   6.940265e+01   5.663871e-01
  4.849460e-02   6.773875e+01   5.616302e-01
  4.879350e-02   6.952859e+01   5.627678e-01
  4.909240e-02   6.946563e+01   5.701571e-01
  4.939130e-02   6.822223e+01   5.554421e-01
  4.969030e-02   6.867224e+01   5.592914e-01
  4.998920e-02   6.837458e+01   5.574035e-01
  5.028810e-02   6.779245e+01   5.530256e-01
  5.058700e-02   6.819166e+01   5.586853e-01
  5.088590e-02   6.810988e+01   5.490769e-01
  5.118490e-02   6.761118e+01   5.542831e-01
  5.148380e-02   6.779679e+01   5.523813e-01
  5.178270e-02   6.747483e+01   5.439573e-01
  5.208160e-02   6.762624e+01   5.503710e-01
  5.238050e-02   6.687406e+01   5.415303e-01
  5.267940e-02   6.735485e+01   5.512378e-01
  5.297840e-02   6.777753e+01   5.458126e-01
  5.327730e-02   6.725882e+01   5.411969e-01
  5.357620e-02   6.672057e+01   5.409085e-01
  5.387510e-02   6.713527e+01   5.394523e-01
  5.417400e-02   6.647503e+01   5.418100e-01
  5.447300e-02   6.708199e+01   5.361586e-01
  5.477190e-02   6.683367e+01   5.363885e-01
  5.507080e-02   6.670452e+01   5.358700e-01
  5.536970e-02   6.688250e+01   5.347520e-01
  5.566860e-02   6.656743e+01   5.371661e-01
  5.596760e-02   6.636046e+01   5.302562e-01
  5.626650e-02   6.671147e+01   5.340679e-01
  5.656540e-02   6.578833e+01   5.285610e-01
  5.686430e-02   6.621307e+01   5.272971e-01
  5.716320e-02   6.569436e+01   5.217455e-01
  5.746210e-02   6.655376e+01   5.304309e-01
  5.776110e-02   6.663945e+01   5.325705e-01
  5.806000e-02   6.629735e+01   5.229838e-01
  5.835890e-02   6.587248e+01   5.218778e-01
  5.865780e-02   6.592942e+01   5.192581e-01
  5.895670e-02   6.638710e+01   5.309609e-01
  5.925570e-02   6.627736e+01   5.183775e-01
  5.955460e-02   6.563127e+01   5.226473e-01
  5.985350e-02   6.619551e+01   5.175000e-01
  6.015240e-02   6.588018e+01   5.179394e-01
  6.045130e-02   6.623937e+01   5.199124e-01
  6.075020e-02   6.569144e+01   5.127764e-01
  6.104920e-02   6.570539e+01   5.166930e-01
  6.134810e-02   6.494771e+01   5.142609e-01
  6.164700e-02   6.594608e+01   5.099855e-01
  6.194590e-02   6.509430e+01   5.148409e-01
  6.224480e-02   6.585133e+01   5.064438e-01
  6.254380e-02   6.575088e+01   5.146535e-01
  6.284270e-02   6.590435e+01   5.169168e-01
  6.314160e-02   6.590148e+01   5.045517e-01
  6.344050e-02   6.586342e+01   5.118163e-01
  6.373940e-02   6.574736e+01   5.029297e-01
  6.403840e-02   6.546649e+01   5.097332e-01
  6.433730e-02   6.540043e+01   5.041853e-01
  6.463620e-02   6.509027e+01   4.988823e-01
  6.493510e-02   6.468124e+01   5.082779e-01
  6.523400e-02   6.596998e+01   5.027533e-01
  6.553290e-02   6.604869e+01   5.056343e-01
  6.583190e-02   6.618139e+01   5.040719e-01
  6.613080e-02   6.530065e+01   4.961706e-01
  6.642970e-02   6.576923e+01   5.071791e-01
  6.672860e-02   6.492540e+01   4.932624e-01
  6.702750e-02   6.443643e+01   4.963702e-01
  6.732650e-02   6.580961e+01   4.981004e-01
  6.762540e-02   6.476531e+01   4.941326e-01
  6.792430e-02   6.534187e+01   4.983285e-01
  6.822320e-02   6.522873e+01   4.900400e-01
  6.852210e-02   6.505084e+01   4.967160e-01
  6.882110e-02   6.519779e+01   4.933143e-01
  6.912000e-02   6.578021e+01   4.950220e-01
  6.941890e-02   6.557899e+01   4.908739e-01
  6.971780e-02   6.528980e+01   4.893128e-01
  7.001670e-02   6.491797e+01   4.942196e-01
  7.031560e-02   6.442711e+01   4.855963e-01
  7.061460e-02   6.554650e+01   4.902737e-01
  7.091350e-02   6.520916e+01   4.875869e-01
  7.121240e-02   6.480239e+01   4.823391e-01
  7.151130e-02   6.426418e+01   4.864034e-01
  7.181020e-02   6.481512e+01   4.819268e-01
  7.210920e-02   6.444895e+01   4.837997e-01
  7.240810e-02   6.574734e+01   4.839992e-01
  7.270700e-02   6.491935e+01   4.869743e-01
  7.300590e-02   6.510896e+01   4.830179e-01
  7.330480e-02   6.458937e+01   4.756812e-01
  7.360370e-02   6.433567e+01   4.805990e-01
  7.390270e-02   6.451333e+01   4.758443e-01
  7.420160e-02   6.464244e+01   4.835927e-01
  7.450050e-02   6.383688e+01   4.715866e-01
  7.479940e-02   6.459288e+01   4.756941e-01
  7.509830e-02   6.463213e+01   4.798769e-01
  7.539730e-02   6.506545e+01   4.743494e-01
  7.569620e-02   6.528819e+01   4.760365e-01
  7.599510e-02   6.496797e+01   4.779641e-01
  7.629400e-02   6.494575e+01   4.717498e-01
  7.659290e-02   6.479646e+01   4.755584e-01
  7.689190e-02   6.505198e+01   4.721355e-01
  7.719080e-02   6.439882e+01   4.723475e-01
  7.748970e-02   6.397936e+01   4.673763e-01
  7.778860e-02   6.429428e+01   4.715299e-01
  7.808750e-02   6.347494e+01   4.651084e-01
  7.838640e-02   6.501417e+01   4.681764e-01
  7.868540e-02   6.411483e+01   4.661818e-01
  7.898430e-02   6.486435e+01   4.663846e-01
  7.928320e-02   6.334093e+01   4.663098e-01
  7.958210e-02   6.483844e+01   4.630018e-01
  7.988100e-02   6.285249e+01   4.611545e-01
  8.018000e-02   6.431377e+01   4.639876e-01
  8.047890e-02   6.358137e+01   4.609282e-01
  8.077780e-02   6.399559e+01   4.616080e-01
  8.107670e-02   6.459157e+01   4.613095e-01
  8.137560e-02   6.456042e+01   4.644634e-01
  8.167450e-02   6.416692e+01   4.601938e-01
  8.197350e-02   6.456547e+01   4.588120e-01
  8.227240e-02   6.420493e+01   4.619538e-01
  8.257130e-02   6.520583e+01   4.559737e-01
  8.287020e-02   6.434053e+01   4.620334e-01
  8.316910e-02   6.477041e+01   4.603381e-01
  8.346810e-02   6.445989e+01   4.549027e-01
  8.376700e-02   6.466198e+01   4.619656e-01
  8.406590e-02   6.431067e+01   4.513057e-01
  8.436480e-02   6.455345e+01   4.591674e-01
  8.466370e-02   6.460211e+01   4.534738e-01
  8.496270e-02   6.444595e+01   4.636399e-01
  8.526160e-02   6.408298e+01   4.769314e-01
  8.556050e-02   6.539190e+01   4.822327e-01
  8.585940e-02   6.397323e+01   4.829441e-01
  8.615830e-02   6.397323e+01   4.829441e-01
  8.645720e-02   6.421511e+01   4.886140e-01
  8.675620e-02   6.387593e+01   4.897476e-01
  8.705510e-02   6.470656e+01   4.919407e-01
  8.735400e-02   6.497847e+01   4.954418e-01
  8.765290e-02   6.491616e+01   4.957021e-01
  8.795180e-02   6.430853e+01   4.973962e-01
  8.825080e-02   6.425317e+01   4.926689e-01
  8.854970e-02   6.459067e+01   5.005374e-01
  8.884860e-02   6.474711e+01   4.990894e-01
  8.914750e-02   6.387158e+01   5.019000e-01
  8.944640e-02   6.475910e+01   5.017071e-01
  8.974530e-02   6.353787e+01   4.928972e-01
  9.004430e-02   7.125970e+01   5.198807e-01
  9.034320e-02   6.522234e+01   4.797966e-01
  9.064210e-02   6.412405e+01   4.748496e-01
  9.094100e-02   6.448823e+01   4.662788e-01
  9.123990e-02   6.354983e+01   4.616346e-01
  9.153890e-02   6.392501e+01   4.654912e-01
  9.183780e-02   6.462724e+01   4.647037e-01
  9.213670e-02   6.444007e+01   4.623906e-01
  9.243560e-02   6.468179e+01   4.620363e-01
  9.273450e-02   6.367362e+01   4.544523e-01
  9.303350e-02   6.418871e+01   4.623040e-01
  9.333240e-02   6.427424e+01   4.523216e-01
  9.363130e-02   6.405280e+01   4.550196e-01
  9.393020e-02   6.424704e+01   4.533780e-01
  9.422910e-02   6.389155e+01   4.532798e-01
  9.452800e-02   6.385239e+01   4.543072e-01
  9.482700e-02   6.390978e+01   4.443217e-01
  9.512590e-02   6.434046e+01   4.540938e-01
  9.542480e-02   6.516942e+01   4.520317e-01
  9.572370e-02   6.359859e+01   4.465506e-01
  9.602260e-02   6.413015e+01   4.506719e-01
  9.632160e-02   6.452514e+01   4.442725e-01
  9.662050e-02   6.388803e+01   4.446113e-01
  9.691940e-02   6.423767e+01   4.458263e-01
  9.721830e-02   6.287331e+01   4.385490e-01
  9.751720e-02   6.423104e+01   4.454371e-01
  9.781610e-02   6.419556e+01   4.409905e-01
  9.811510e-02   6.488284e+01   4.476915e-01
  9.841400e-02   6.421652e+01   4.382487e-01
  9.871290e-02   6.412008e+01   4.410865e-01
  9.901180e-02   6.480687e+01   4.445192e-01
  9.931070e-02   6.400423e+01   4.378719e-01
  9.960970e-02   6.390151e+01   4.406896e-01
  9.990860e-02   6.378005e+01   4.329871e-01
  1.002070e-01   6.425886e+01   4.387420e-01
  1.005060e-01   6.369270e+01   4.343907e-01
  1.008050e-01   6.345603e+01   4.359927e-01
  1.011040e-01   6.480390e+01   4.344171e-01
  1.014030e-01   6.465306e+01   4.359404e-01
  1.017020e-01   6.381251e+01   4.372156e-01
  1.020010e-01   6.395643e+01   4.329095e-01
  1.023000e-01   6.385778e+01   4.305682e-01
  1.025990e-01   6.405766e+01   4.302467e-01
  1.028980e-01   6.406131e+01   4.319209e-01
  1.031970e-01   6.540193e+01   4.388008e-01
  1.034960e-01   6.409565e+01   4.264617e-01
  1.037950e-01   6.460382e+01   4.320770e-01
  1.040930e-01   6.330016e+01   4.241271e-01
  1.043920e-01   6.399413e+01   4.303640e-01
  1.046910e-01   6.487118e+01   4.326380e-01
  1.049900e-01   6.463898e+01   4.260224e-01
  1.052890e-01   6.410788e+01   4.277949e-01
  1.055880e-01   6.407279e+01   4.260645e-01
  1.058870e-01   6.419923e+01   4.280995e-01
  1.061860e-01   6.389791e+01   4.229424e-01
  1.064850e-01   6.389491e+01   4.235632e-01
  1.067840e-01   6.407579e+01   4.263957e-01
  1.070830e-01   6.442563e+01   4.240547e-01
  1.073820e-01   6.377389e+01   4.203481e-01
  1.076800e-01   6.380183e+01   4.201310e-01
  1.079790e-01   6.434747e+01   4.237975e-01
  1.082780e-01   6.379895e+01   4.238782e-01
  1.085770e-01   6.449941e+01   4.172382e-01
  1.088760e-01   6.413710e+01   4.218542e-01
  1.091750e-01   6.393200e+01   4.196346e-01
  1.094740e-01   6.396229e+01   4.206589e-01
  1.097730e-01   6.487557e+01   4.211812e-01
  1.100720e-01   6.452854e+01   4.161400e-01
  1.103710e-01   6.396783e+01   4.206771e-01
  1.106700e-01   6.468254e+01   4.169338e-01
  1.109690e-01   6.375787e+01   4.196777e-01
  1.112670e-01   6.426340e+01   4.138110e-01
  1.115660e-01   6.453578e+01   4.158668e-01
  1.118650e-01   6.435547e+01   4.191849e-01
  1.121640e-01   6.437357e+01   4.132884e-01
  1.124630e-01   6.450932e+01   4.148960e-01
  1.127620e-01   6.385556e+01   4.127883e-01
  1.130610e-01   6.406873e+01   4.128915e-01
  1.133600e-01   6.436522e+01   4.186096e-01
  1.136590e-01   6.372908e+01   4.063713e-01
  1.139580e-01   6.354630e+01   4.103350e-01
  1.142570e-01   6.410782e+01   4.118540e-01
  1.145560e-01   6.395964e+01   4.119575e-01
  1.148550e-01   6.416810e+01   4.114692e-01
  1.151530e-01   6.383893e+01   4.050511e-01
  1.154520e-01   6.340372e+01   4.087246e-01
  1.157510e-01   6.378448e+01   4.054326e-01
  1.160500e-01   6.356107e+01   4.109619e-01
  1.163490e-01   6.472252e+01   4.084029e-01
  1.166480e-01   6.335089e+01   4.068484e-01
  1.169470e-01   6.464967e+01   4.087333e-01
  1.172460e-01   6.471116e+01   4.094905e-01
  1.175450e-01   6.414073e+01   4.043536e-01
  1.178440e-01   6.446447e+01   4.053728e-01
  1.181430e-01   6.426505e+01   4.077958e-01
  1.184420e-01   6.464312e+01   4.067617e-01
  1.187400e-01   6.438939e+01   4.045888e-01
  1.190390e-01   6.501559e+01   4.057298e-01
  1.193380e-01   6.422815e+01   4.032653e-01
  1.196370e-01   6.432830e+01   4.057700e-01
  1.199360e-01   6.453670e+01   4.023419e-01
  1.202350e-01   6.511039e+01   4.071228e-01
  1.205340e-01   6.395475e+01   4.010589e-01
  1.208330e-01   6.399727e+01   3.998580e-01
  1.211320e-01   6.489657e+01   4.059049e-01
  1.214310e-01   6.489555e+01   3.992231e-01
  1.217300e-01   6.430571e+01   4.029667e-01
  1.220290e-01   6.429339e+01   4.015828e-01
  1.223270e-01   6.494005e+01   4.009332e-01
  1.226260e-01   6.419930e+01   3.981165e-01
  1.229250e-01   6.428808e+01   3.968324e-01
  1.232240e-01   6.417936e+01   4.001608e-01
  1.235230e-01   6.416110e+01   3.993103e-01
  1.238220e-01   6.544041e+01   3.998529e-01
  1.241210e-01   6.396968e+01   3.968834e-01
  1.244200e-01   6.520034e+01   3.970614e-01
  1.247190e-01   6.495242e+01   4.009714e-01
  1.250180e-01   6.426899e+01   3.939622e-01
  1.253170e-01   6.476958e+01   3.962573e-01
  1.256160e-01   6.459347e+01   3.982928e-01
  1.259140e-01   6.481939e+01   3.961544e-01
  1.262130e-01   6.455306e+01   3.953397e-01
  1.265120e-01   6.401004e+01   3.909160e-01
  1.268110e-01   6.487775e+01   3.943080e-01
  1.271100e-01   6.498954e+01   3.982145e-01
  1.274090e-01   6.457898e+01   3.936499e-01
  1.277080e-01   6.440340e+01   3.918668e-01
  1.280070e-01   6.396466e+01   3.892982e-01
  1.283060e-01   6.461882e+01   3.927706e-01
  1.286050e-01   6.397682e+01   3.935713e-01
  1.289040e-01   6.446240e+01   3.881306e-01
  1.292030e-01   6.468364e+01   3.937177e-01
  1.295020e-01   6.371773e+01   3.870862e-01
  1.298000e-01   6.392453e+01   3.884429e-01
  1.300990e-01   6.468029e+01   3.883039e-01
  1.303980e-01   6.512988e+01   3.903774e-01
  1.306970e-01   6.465826e+01   3.918970e-01
  1.309960e-01   6.472559e+01   3.898920e-01
  1.312950e-01   6.515625e+01   3.909430e-01
  1.315940e-01   6.460696e+01   3.849952e-01
  1.318930e-01   6.547101e+01   3.904284e-01
  1.321920e-01   6.459015e+01   3.875533e-01
  1.324910e-01   6.510506e+01   3.900605e-01
  1.327900e-01   6.503465e+01   3.876884e-01
  1.330890e-01   6.467237e+01   3.861330e-01
  1.333870e-01   6.459091e+01   3.856535e-01
  1.336860e-01   6.539158e+01   3.873259e-01
  1.339850e-01   6.486647e+01   3.843640e-01
  1.342840e-01   6.478043e+01   3.869299e-01
  1.345830e-01   6.440049e+01   3.843795e-01
  1.348820e-01   6.453584e+01   3.847832e-01
  1.351810e-01   6.534247e+01   3.823159e-01
  1.354800e-01   6.472211e+01   3.848691e-01
  1.357790e-01   6.467454e+01   3.824085e-01
  1.360780e-01   6.521646e+01   3.856330e-01
  1.363770e-01   6.488130e+01   3.841754e-01
  1.366760e-01   6.394619e+01   3.834893e-01
  1.369740e-01   6.462307e+01   3.991665e-01
  1.372730e-01   6.437343e+01   4.004999e-01
  1.375720e-01   6.434846e+01   4.097547e-01
  1.378710e-01   6.431749e+01   4.113714e-01
  1.381700e-01   6.399148e+01   4.120601e-01
  1.384690e-01   6.408862e+01   4.195346e-01
  1.387680e-01   6.471583e+01   4.100705e-01
  1.390670e-01   6.469566e+01   3.983478e-01
  1.393660e-01   6.501774e+01   3.985595e-01
  1.396650e-01   6.427784e+01   3.934845e-01
  1.399640e-01   6.455306e+01   3.953397e-01
  1.402630e-01   6.471944e+01   3.877014e-01
  1.405620e-01   6.462975e+01   3.918106e-01
  1.408600e-01   6.504336e+01   3.918275e-01
  1.411590e-01   6.486852e+01   3.922861e-01
  1.414580e-01   6.488508e+01   3.928319e-01
  1.417570e-01   6.359383e+01   3.814996e-01
  1.420560e-01   6.459250e+01   3.890056e-01
  1.423550e-01   6.458398e+01   3.863427e-01
  1.426540e-01   6.472478e+01   3.832486e-01
  1.429530e-01   6.522248e+01   3.837945e-01
  1.432520e-01   6.478506e+01   3.795551e-01
  1.435510e-01   6.410215e+01   3.802558e-01
  1.438500e-01   6.469315e+01   3.779479e-01
  1.441490e-01   6.450293e+01   3.765090e-01
  1.444470e-01   6.552963e+01   3.819557e-01
  1.447460e-01   6.522155e+01   3.772806e-01
  1.450450e-01   6.443650e+01   3.787566e-01
  1.453440e-01   6.515102e+01   3.749082e-01
  1.456430e-01   6.465098e+01   3.771612e-01
  1.459420e-01   6.483933e+01   3.770493e-01
  1.462410e-01   6.525918e+01   3.765168e-01
  1.465400e-01   6.442385e+01   3.754021e-01
  1.468390e-01   6.451472e+01   3.709520e-01
  1.471380e-01   6.493759e+01   3.751550e-01
  1.474370e-01   6.395359e+01   3.729469e-01
  1.477360e-01   6.483804e+01   3.744362e-01
  1.480340e-01   6.561024e+01   3.730324e-01
  1.483330e-01   6.432390e+01   3.777555e-01
  1.486320e-01   6.443785e+01   3.875755e-01
  1.489310e-01   6.492878e+01   3.907475e-01
  1.492300e-01   6.421797e+01   3.881179e-01
  1.495290e-01   6.457275e+01   3.916378e-01
  1.498280e-01   6.463555e+01   3.963582e-01
  1.501270e-01   6.561328e+01   4.009016e-01
  1.504260e-01   6.506863e+01   3.938854e-01
  1.507250e-01   6.464013e+01   3.984367e-01
  1.510240e-01   6.514479e+01   3.989487e-01
  1.513230e-01   6.515626e+01   4.042686e-01
  1.516210e-01   6.489309e+01   3.992155e-01
  1.519200e-01   6.523692e+01   4.002717e-01
  1.522190e-01   6.519273e+01   4.071048e-01
  1.525180e-01   6.493270e+01   4.014391e-01
  1.528170e-01   6.424779e+01   4.046909e-01
  1.531160e-01   6.576829e+01   4.061628e-01
  1.534150e-01   6.549507e+01   3.995013e-01
  1.537140e-01   6.508303e+01   3.914561e-01
  1.540130e-01   6.460228e+01   3.835804e-01
  1.543120e-01   6.530539e+01   3.858958e-01
  1.546110e-01   6.521121e+01   3.830721e-01
  1.549100e-01   6.482293e+01   3.821586e-01
  1.552090e-01   6.516028e+01   3.852335e-01
  1.555070e-01   6.505806e+01   3.757193e-01
  1.558060e-01   6.516067e+01   3.813305e-01
  1.561050e-01   6.493135e+01   3.768778e-01
  1.564040e-01   6.444087e+01   3.769891e-01
  1.567030e-01   6.551836e+01   3.781381e-01
  1.570020e-01   6.471825e+01   3.738754e-01
  1.573010e-01   6.505804e+01   3.783467e-01
  1.576000e-01   6.481973e+01   3.718278e-01
  1.578990e-01   6.556986e+01   3.758959e-01
  1.581980e-01   6.412885e+01   3.700508e-01
  1.584970e-01   6.515460e+01   3.727870e-01
  1.587960e-01   6.627800e+01   3.794446e-01
  1.590940e-01   6.483218e+01   3.699807e-01
  1.593930e-01   6.491235e+01   3.689691e-01
  1.596920e-01   6.519818e+01   3.708155e-01
  1.599910e-01   6.465180e+01   3.709255e-01
  1.602900e-01   6.515212e+01   3.717278e-01
  1.605890e-01   6.541336e+01   3.669296e-01
  1.608880e-01   6.511982e+01   3.685326e-01
  1.611870e-01   6.471521e+01   3.663718e-01
  1.614860e-01   6.462748e+01   3.665278e-01
  1.617850e-01   6.488351e+01   3.640491e-01
  1.620840e-01   6.490189e+01   3.641006e-01
  1.623830e-01   6.558185e+01   3.676030e-01
  1.626810e-01   6.506579e+01   3.639678e-01
  1.629800e-01   6.493879e+01   3.597399e-01
  1.632790e-01   6.424107e+01   3.589447e-01
  1.635780e-01   6.534295e+01   3.631733e-01
  1.638770e-01   6.525258e+01   3.652813e-01
  1.641760e-01   6.546891e+01   3.641097e-01
  1.644750e-01   6.542817e+01   3.632153e-01
  1.647740e-01   6.526005e+01   3.623602e-01
  1.650730e-01   6.491913e+01   3.627730e-01
  1.653720e-01   6.505058e+01   3.627494e-01
  1.656710e-01   6.542970e+01   3.616723e-01
  1.659700e-01   6.458736e+01   3.608739e-01
  1.662680e-01   6.488290e+01   3.603494e-01
  1.665670e-01   6.418160e+01   3.593536e-01
  1.668660e-01   6.455845e+01   3.569872e-01
  1.671650e-01   6.494704e+01   3.609116e-01
  1.674640e-01   6.455343e+01   3.590515e-01
  1.677630e-01   6.514795e+01   3.588017e-01
  1.680620e-01   6.467877e+01   3.597821e-01
  1.683610e-01   6.442776e+01   3.534868e-01
  1.686600e-01   6.506035e+01   3.600765e-01
  1.689590e-01   6.526920e+01   3.570784e-01
  1.692580e-01   6.469996e+01   3.553334e-01
  1.695570e-01   6.534521e+01   3.616309e-01
  1.698560e-01   6.477131e+01   3.540632e-01
  1.701540e-01   6.589858e+01   3.599189e-01
  1.704530e-01   6.457520e+01   3.533450e-01
  1.707520e-01   6.515452e+01   3.551090e-01
  1.710510e-01   6.491472e+01   3.574088e-01
  1.713500e-01   6.535152e+01   3.550979e-01
  1.716490e-01   6.459133e+01   3.557739e-01
  1.719480e-01   6.480515e+01   3.507442e-01
  1.722470e-01   6.533187e+01   3.544995e-01
  1.725460e-01   6.491942e+01   3.550160e-01
  1.728450e-01   6.409065e+01   3.504000e-01
  1.731440e-01   6.509219e+01   3.536679e-01
  1.734430e-01   6.468686e+01   3.493679e-01
  1.737410e-01   6.478257e+01   3.531867e-01
  1.740400e-01   6.438227e+01   3.513753e-01
  1.743390e-01   6.439337e+01   3.489246e-01
  1.746380e-01   6.483804e+01   3.517216e-01
  1.749370e-01   6.477769e+01   3.492630e-01
  1.752360e-01   6.485522e+01   3.517682e-01
  1.755350e-01   6.413504e+01   3.489261e-01
  1.758340e-01   6.401958e+01   3.439577e-01
  1.761330e-01   6.492963e+01   3.519699e-01
  1.764320e-01   6.503464e+01   3.473569e-01
  1.767310e-01   6.512832e+01   3.519730e-01
  1.770300e-01   6.472969e+01   3.472271e-01
  1.773280e-01   6.432840e+01   3.475282e-01
  1.776270e-01   6.446197e+01   3.466800e-01
  1.779260e-01   6.471627e+01   3.458242e-01
  1.782250e-01   6.454995e+01   3.481261e-01
  1.785240e-01   6.494806e+01   3.459336e-01
  1.788230e-01   6.479220e+01   3.472229e-01
  1.791220e-01   6.493464e+01   3.481212e-01
  1.794210e-01   6.514380e+01   3.454410e-01
  1.797200e-01   6.382924e+01   3.434460e-01
  1.800190e-01   6.491021e+01   3.439848e-01
  1.803180e-01   6.436608e+01   3.460792e-01
  1.806170e-01   6.532565e+01   3.457545e-01
  1.809160e-01   6.433964e+01   3.424696e-01
  1.812140e-01   6.449168e+01   3.437076e-01
  1.815130e-01   6.484447e+01   3.441442e-01
  1.818120e-01   6.468203e+01   3.450555e-01
  1.821110e-01   6.469788e+01   3.411157e-01
  1.824100e-01   6.457539e+01   3.432628e-01
  1.827090e-01   6.464754e+01   3.427902e-01
  1.830080e-01   6.491565e+01   3.436663e-01
  1.833070e-01   6.465633e+01   3.405182e-01
  1.836060e-01   6.419254e+01   3.384890e-01
  1.839050e-01   6.455772e+01   3.433824e-01
  1.842040e-01   6.456961e+01   3.406146e-01
  1.845030e-01   6.426630e+01   3.390052e-01
  1.848010e-01   6.475383e+01   3.420817e-01
  1.851000e-01   6.429107e+01   3.362064e-01
  1.853990e-01   6.429002e+01   3.411823e-01
  1.856980e-01   6.373919e+01   3.372916e-01
  1.859970e-01   6.433606e+01   3.375884e-01
  1.862960e-01   6.411415e+01   3.384428e-01
  1.865950e-01   6.453339e+01   3.377878e-01
  1.868940e-01   6.518329e+01   3.433792e-01
  1.871930e-01   6.411141e+01   3.334075e-01
  1.874920e-01   6.461940e+01   3.378541e-01
  1.877910e-01   6.464526e+01   3.377632e-01
  1.880900e-01   6.393582e+01   3.359047e-01
  1.883880e-01   6.426008e+01   3.385065e-01
  1.886870e-01   6.421164e+01   3.322927e-01
  1.889860e-01   6.494559e+01   3.398244e-01
  1.892850e-01   6.404462e+01   3.349359e-01
  1.895840e-01   6.376042e+01   3.331082e-01
  1.898830e-01   6.373543e+01   3.335060e-01
  1.901820e-01   6.462944e+01   3.355258e-01
  1.904810e-01   6.373258e+01   3.330354e-01
  1.907800e-01   6.431741e+01   3.337889e-01
  1.910790e-01   6.369305e+01   3.315548e-01
  1.913780e-01   6.465538e+01   3.351280e-01
  1.916770e-01   6.425559e+01   3.339361e-01
  1.919750e-01   6.377051e+01   3.334431e-01
  1.922740e-01   6.419255e+01   3.308850e-01
  1.925730e-01   6.364875e+01   3.302299e-01
  1.928720e-01   6.327554e+01   3.300125e-01
  1.931710e-01   6.441317e+01   3.335769e-01
  1.934700e-01   6.377057e+01   3.303953e-01
  1.937690e-01   6.440153e+01   3.311231e-01
  1.940680e-01   6.456126e+01   3.333485e-01
  1.943670e-01   6.434841e+01   3.308369e-01
  1.946660e-01   6.413301e+01   3.308816e-01
  1.949650e-01   6.416963e+01   3.288935e-01
  1.952640e-01   6.379050e+01   3.293995e-01
  1.955630e-01   6.347228e+01   3.297717e-01
  1.958610e-01   6.377904e+01   3.274511e-01
  1.961600e-01   6.386060e+01   3.289861e-01
  1.964590e-01   6.365155e+01   3.269776e-01
  1.967580e-01   6.421937e+01   3.306545e-01
  1.970570e-01   6.383296e+01   3.274432e-01
  1.973560e-01   6.366482e+01   3.252738e-01
  1.976550e-01   6.343832e+01   3.274544e-01
  1.979540e-01   6.420224e+01   3.270775e-01
  1.982530e-01   6.413577e+01   3.286594e-01
  1.985520e-01   6.407374e+01   3.264610e-01
  1.988510e-01   6.372422e+01   3.257134e-01
  1.991500e-01   6.307651e+01   3.262263e-01
  1.994480e-01   6.384658e+01   3.248779e-01
  1.997470e-01   6.343554e+01   3.256962e-01
  2.000460e-01   6.329275e+01   3.214943e-01
  2.003450e-01   6.333466e+01   3.238576e-01
  2.006440e-01   6.369282e+01   3.275226e-01
  2.009430e-01   6.360303e+01   3.222814e-01
  2.012420e-01   6.402561e+01   3.266273e-01
  2.015410e-01   6.399329e+01   3.231284e-01
  2.018400e-01   6.348215e+01   3.225354e-01
  2.021390e-01   6.345118e+01   3.234443e-01
  2.024380e-01   6.350318e+01   3.187254e-01
  2.027370e-01   6.371971e+01   3.242702e-01
  2.030350e-01   6.359479e+01   3.208708e-01
  2.033340e-01   6.363845e+01   3.218129e-01
  2.036330e-01   6.362899e+01   3.193126e-01
  2.039320e-01   6.350809e+01   3.198274e-01
  2.042310e-01   6.296422e+01   3.214972e-01
  2.045300e-01   6.307269e+01   3.171044e-01
  2.048290e-01   6.263162e+01   3.170703e-01
  2.051280e-01   6.279352e+01   3.170743e-01
  2.054270e-01   6.300013e+01   3.170563e-01
  2.057260e-01   6.320914e+01   3.210034e-01
  2.060250e-01   6.377624e+01   3.184635e-01
  2.063240e-01   6.340632e+01   3.201197e-01
  2.066230e-01   6.345272e+01   3.188700e-01
  2.069210e-01   6.290460e+01   3.187137e-01
  2.072200e-01   6.314066e+01   3.186282e-01
  2.075190e-01   6.287757e+01   3.155457e-01
  2.078180e-01   6.352334e+01   3.195923e-01
  2.081170e-01   6.360896e+01   3.181801e-01
  2.084160e-01   6.344483e+01   3.198050e-01
  2.087150e-01   6.327476e+01   3.158767e-01
  2.090140e-01   6.251396e+01   3.154295e-01
  2.093130e-01   6.357587e+01   3.179628e-01
  2.096120e-01   6.278315e+01   3.154414e-01
  2.099110e-01   6.261182e+01   3.135612e-01
  2.102100e-01   6.239829e+01   3.146057e-01
  2.105080e-01   6.286784e+01   3.173970e-01
  2.108070e-01   6.284393e+01   3.144044e-01
  2.111060e-01   6.291211e+01   3.137888e-01
  2.114050e-01   6.255018e+01   3.132761e-01
  2.117040e-01   6.337137e+01   3.203067e-01
  2.120030e-01   6.367843e+01   3.270467e-01
  2.123020e-01   6.322275e+01   3.282273e-01
  2.126010e-01   6.319605e+01   3.255151e-01
  2.129000e-01   6.296010e+01   3.281398e-01
  2.131990e-01   6.303994e+01   3.312208e-01
  2.134980e-01   6.341800e+01   3.342283e-01
  2.137970e-01   6.276135e+01   3.300305e-01
  2.140950e-01   6.239868e+01   3.309123e-01
  2.143940e-01   6.264861e+01   3.328185e-01
  2.146930e-01   6.310847e+01   3.343522e-01
  2.149920e-01   6.258686e+01   3.332815e-01
  2.152910e-01   6.309197e+01   3.350982e-01
  2.155900e-01   6.328331e+01   3.385005e-01
  2.158890e-01   6.266407e+01   3.368403e-01
  2.161880e-01   6.256393e+01   3.351227e-01
  2.164870e-01   6.307594e+01   3.377830e-01
  2.167860e-01   6.309309e+01   3.315138e-01
  2.170850e-01   6.273443e+01   3.279988e-01
  2.173840e-01   6.300989e+01   3.256162e-01
  2.176820e-01   6.231954e+01   3.223889e-01
  2.179810e-01   6.269526e+01   3.243673e-01
  2.182800e-01   6.252562e+01   3.196788e-01
  2.185790e-01   6.243254e+01   3.209783e-01
  2.188780e-01   6.222315e+01   3.169827e-01
  2.191770e-01   6.262743e+01   3.200781e-01
  2.194760e-01   6.253985e+01   3.206919e-01
  2.197750e-01   6.256950e+01   3.175912e-01
  2.200740e-01   6.218291e+01   3.145932e-01
  2.203730e-01   6.269579e+01   3.176395e-01
  2.206720e-01   6.224102e+01   3.155420e-01
  2.209710e-01   6.234377e+01   3.179729e-01
  2.212700e-01   6.212993e+01   3.130061e-01
  2.215680e-01   6.266372e+01   3.171516e-01
  2.218670e-01   6.266542e+01   3.129128e-01
  2.221660e-01   6.221520e+01   3.152087e-01
  2.224650e-01   6.190660e+01   3.119205e-01
  2.227640e-01   6.207320e+01   3.120794e-01
  2.230630e-01   6.235250e+01   3.136977e-01
  2.233620e-01   6.225535e+01   3.126673e-01
  2.236610e-01   6.268405e+01   3.137420e-01
  2.239600e-01   6.204576e+01   3.085556e-01
  2.242590e-01   6.213113e+01   3.118351e-01
  2.245580e-01   6.259454e+01   3.120884e-01
  2.248570e-01   6.254546e+01   3.137881e-01
  2.251550e-01   6.250098e+01   3.100650e-01
  2.254540e-01   6.236763e+01   3.099876e-01
  2.257530e-01   6.226089e+01   3.120307e-01
  2.260520e-01   6.248232e+01   3.087590e-01
  2.263510e-01   6.225305e+01   3.091967e-01
  2.266500e-01   6.211174e+01   3.087196e-01
  2.269490e-01   6.227115e+01   3.077380e-01
  2.272480e-01   6.219235e+01   3.100600e-01
  2.275470e-01   6.272970e+01   3.072587e-01
  2.278460e-01   6.197790e+01   3.088911e-01
  2.281450e-01   6.227613e+01   3.068832e-01
  2.284440e-01   6.150843e+01   3.064676e-01
  2.287420e-01   6.244655e+01   3.096768e-01
  2.290410e-01   6.144954e+01   3.011111e-01
  2.293400e-01   6.223630e+01   3.077763e-01
  2.296390e-01   6.198910e+01   3.056841e-01
  2.299380e-01   6.240013e+01   3.071886e-01
  2.302370e-01   6.225727e+01   3.062220e-01
  2.305360e-01   6.195018e+01   3.035279e-01
  2.308350e-01   6.178586e+01   3.074076e-01
  2.311340e-01   6.151682e+01   3.010399e-01
  2.314330e-01   6.170151e+01   3.036390e-01
  2.317320e-01   6.201784e+01   3.055103e-01
  2.320310e-01   6.224470e+01   3.029343e-01
  2.323290e-01   6.139973e+01   3.055772e-01
  2.326280e-01   6.219111e+01   3.020944e-01
  2.329270e-01   6.201039e+01   3.021269e-01
  2.332260e-01   6.236361e+01   3.045390e-01
  2.335250e-01   6.191824e+01   3.027325e-01
  2.338240e-01   6.180953e+01   3.036636e-01
  2.341230e-01   6.150176e+01   2.984432e-01
  2.344220e-01   6.150027e+01   3.014719e-01
  2.347210e-01   6.179310e+01   3.020702e-01
  2.350200e-01   6.179468e+01   3.012476e-01
  2.353190e-01   6.142747e+01   3.007035e-01
  2.356180e-01   6.185075e+01   2.983714e-01
  2.359170e-01   6.175072e+01   3.024417e-01
  2.362150e-01   6.156506e+01   2.999856e-01
  2.365140e-01   6.148515e+01   2.974883e-01
  2.368130e-01   6.139696e+01   2.995758e-01
  2.371120e-01   6.162920e+01   2.987523e-01
  2.374110e-01   6.154629e+01   3.011120e-01
  2.377100e-01   6.146979e+01   2.973374e-01
  2.380090e-01   6.167025e+01   2.991975e-01
  2.383080e-01   6.183891e+01   2.976604e-01
  2.386070e-01   6.132363e+01   2.980107e-01
  2.389060e-01   6.144674e+01   2.979659e-01
  2.392050e-01   6.133484e+01   2.961067e-01
  2.395040e-01   6.103752e+01   2.974292e-01
  2.398020e-01   6.150210e+01   2.965102e-01
  2.401010e-01   6.220396e+01   2.999114e-01
  2.404000e-01   6.167671e+01   2.958090e-01
  2.406990e-01   6.138796e+01   2.967993e-01
  2.409980e-01   6.147392e+01   2.959927e-01
  2.412970e-01   6.128394e+01   2.950882e-01
  2.415960e-01   6.101177e+01   2.953258e-01
  2.418950e-01   6.160756e+01   2.950873e-01
  2.421940e-01   6.105207e+01   2.949754e-01
  2.424930e-01   6.074038e+01   2.951171e-01
  2.427920e-01   6.058276e+01   2.909877e-01
  2.430910e-01   6.125092e+01   2.945641e-01
  2.433890e-01   6.135641e+01   2.938237e-01
  2.436880e-01   6.156850e+01   2.968959e-01
  2.439870e-01   6.069318e+01   2.912527e-01
  2.442860e-01   6.036133e+01   2.899174e-01
  2.445850e-01   6.052110e+01   2.920353e-01
  2.448840e-01   6.094303e+01   2.926135e-01
  2.451830e-01   6.189647e+01   2.964473e-01
  2.454820e-01   6.131025e+01   2.915407e-01
  2.457810e-01   6.160864e+01   2.934410e-01
  2.460800e-01   6.079093e+01   2.918125e-01
  2.463790e-01   6.082318e+01   2.909168e-01
  2.466780e-01   6.166796e+01   2.933644e-01
  2.469770e-01   6.173837e+01   2.926647e-01
  2.472750e-01   6.063351e+01   2.907856e-01
  2.475740e-01   6.119378e+01   2.931054e-01
  2.478730e-01   6.144491e+01   2.889997e-01
  2.481720e-01   6.126529e+01   2.915412e-01
  2.484710e-01   6.087941e+01   2.888168e-01
  2.487700e-01   6.120342e+01   2.926919e-01
  2.490690e-01   6.090145e+01   2.908888e-01
  2.493680e-01   6.111048e+01   2.884207e-01
  2.496670e-01   6.097608e+01   2.920392e-01
  2.499660e-01   6.137404e+01   2.899877e-01
  2.502650e-01   6.083564e+01   2.899830e-01
  2.505640e-01   6.092034e+01   2.872451e-01
  2.508620e-01   6.078769e+01   2.882844e-01
  2.511610e-01   6.141970e+01   2.921239e-01
  2.514600e-01   6.072992e+01   2.873134e-01
  2.517590e-01   6.125308e+01   2.883400e-01
  2.520580e-01   6.110297e+01   2.885073e-01
  2.523570e-01   6.095340e+01   2.884675e-01
  2.526560e-01   6.073946e+01   2.888004e-01
  2.529550e-01   6.154700e+01   2.873770e-01
  2.532540e-01   6.079113e+01   2.855051e-01
  2.535530e-01   6.074744e+01   2.851993e-01
  2.538520e-01   6.040658e+01   2.857229e-01
  2.541510e-01   5.994710e+01   2.831129e-01
  2.544490e-01   6.075920e+01   2.858378e-01
  2.547480e-01   6.096794e+01   2.866359e-01
  2.550470e-01   6.061520e+01   2.840810e-01
  2.553460e-01   6.052158e+01   2.842642e-01
  2.556450e-01   6.080674e+01   2.826356e-01
  2.559440e-01   6.076968e+01   2.854547e-01
  2.562430e-01   6.032161e+01   2.857272e-01
  2.565420e-01   6.095097e+01   2.846654e-01
  2.568410e-01   6.036241e+01   2.824902e-01
  2.571400e-01   6.094620e+01   2.842528e-01
  2.574390e-01   6.029266e+01   2.848401e-01
  2.577380e-01   6.019981e+01   2.836082e-01
  2.580360e-01   6.101396e+01   2.835130e-01
  2.583350e-01   6.053100e+01   2.848936e-01
  2.586340e-01   5.982854e+01   2.801575e-01
  2.589330e-01   6.090360e+01   2.854640e-01
  2.592320e-01   6.138313e+01   2.837739e-01
  2.595310e-01   6.051819e+01   2.827552e-01
  2.598300e-01   6.064836e+01   2.849666e-01
  2.601290e-01   6.039195e+01   2.800128e-01
  2.604280e-01   6.108322e+01   2.850748e-01
  2.607270e-01   6.056776e+01   2.801303e-01
  2.610260e-01   6.037263e+01   2.822168e-01
  2.613250e-01   6.052439e+01   2.831676e-01
  2.616240e-01   6.027748e+01   2.816981e-01
  2.619220e-01   6.053838e+01   2.824059e-01
  2.622210e-01   6.081053e+01   2.802091e-01
  2.625200e-01   6.005861e+01   2.802075e-01
  2.628190e-01   6.062119e+01   2.812239e-01
  2.631180e-01   5.990860e+01   2.778374e-01
  2.634170e-01   6.006760e+01   2.817995e-01
  2.637160e-01   6.039051e+01   2.789526e-01
  2.640150e-01   6.062151e+01   2.822048e-01
  2.643140e-01   6.023193e+01   2.782053e-01
  2.646130e-01   6.010188e+01   2.782852e-01
  2.649120e-01   6.033409e+01   2.818304e-01
  2.652110e-01   6.049190e+01   2.789957e-01
  2.655090e-01   6.047410e+01   2.797210e-01
  2.658080e-01   6.021259e+01   2.774980e-01
  2.661070e-01   6.008368e+01   2.784339e-01
  2.664060e-01   6.036076e+01   2.787885e-01
  2.667050e-01   6.009787e+01   2.784667e-01
  2.670040e-01   6.065079e+01   2.795531e-01
  2.673030e-01   6.058399e+01   2.785419e-01
  2.676020e-01   5.972181e+01   2.766470e-01
  2.679010e-01   6.105911e+01   2.796320e-01
  2.682000e-01   6.064820e+01   2.775582e-01
  2.684990e-01   6.019725e+01   2.775570e-01
  2.687980e-01   6.060949e+01   2.781276e-01
  2.690960e-01   6.000550e+01   2.778718e-01
  2.693950e-01   5.997804e+01   2.749089e-01
  2.696940e-01   6.008231e+01   2.755171e-01
  2.699930e-01   6.032582e+01   2.771003e-01
  2.702920e-01   6.023156e+01   2.766031e-01
  2.705910e-01   6.012588e+01   2.768281e-01
  2.708900e-01   5.976432e+01   2.738689e-01
  2.711890e-01   5.972918e+01   2.756333e-01
  2.714880e-01   6.037657e+01   2.760982e-01
  2.717870e-01   5.999711e+01   2.756922e-01
  2.720860e-01   5.936481e+01   2.732256e-01
  2.723850e-01   6.057906e+01   2.753622e-01
  2.726840e-01   6.012915e+01   2.754395e-01
  2.729820e-01   5.993142e+01   2.748020e-01
  2.732810e-01   6.039131e+01   2.749352e-01
  2.735800e-01   6.011225e+01   2.742080e-01
  2.738790e-01   5.977533e+01   2.739855e-01
  2.741780e-01   6.009648e+01   2.751802e-01
  2.744770e-01   5.959993e+01   2.715069e-01
  2.747760e-01   6.011486e+01   2.740318e-01
  2.750750e-01   5.987774e+01   2.766313e-01
  2.753740e-01   5.993728e+01   2.811974e-01
  2.756730e-01   5.979849e+01   2.823606e-01
  2.759720e-01   5.979423e+01   2.810588e-01
  2.762710e-01   6.005436e+01   2.857109e-01
  2.765690e-01   6.031071e+01   2.855987e-01
  2.768680e-01   5.969538e+01   2.868313e-01
  2.771670e-01   5.969697e+01   2.844487e-01
  2.774660e-01   6.009347e+01   2.862178e-01
  2.777650e-01   5.955596e+01   2.884041e-01
  2.780640e-01   5.941826e+01   2.866903e-01
  2.783630e-01   6.005968e+01   2.886584e-01
  2.786620e-01   5.939957e+01   2.887765e-01
  2.789610e-01   6.005369e+01   2.904706e-01
  2.792600e-01   5.993188e+01   2.930347e-01
  2.795590e-01   5.989269e+01   2.871998e-01
  2.798580e-01   6.029927e+01   2.927080e-01
  2.801560e-01   5.957650e+01   2.905100e-01
  2.804550e-01   6.011002e+01   2.926908e-01
  2.807540e-01   5.995818e+01   2.936587e-01
  2.810530e-01   5.995283e+01   2.908790e-01
  2.813520e-01   5.947514e+01   2.935979e-01
  2.816510e-01   6.017390e+01   2.942990e-01
  2.819500e-01   6.028623e+01   2.946864e-01
  2.822490e-01   5.939027e+01   2.924884e-01
  2.825480e-01   6.036352e+01   2.944247e-01
  2.828470e-01   5.948699e+01   2.956845e-01
  2.831460e-01   6.009359e+01   2.956905e-01
  2.834450e-01   5.970323e+01   2.931458e-01
  2.837430e-01   5.947323e+01   2.942741e-01
  2.840420e-01   5.947263e+01   2.958801e-01
  2.843410e-01   5.920078e+01   3.016446e-01
  2.846400e-01   6.005485e+01   3.059447e-01
  2.849390e-01   5.966512e+01   3.128247e-01
  2.852380e-01   5.991578e+01   3.163909e-01
  2.855370e-01   5.965111e+01   3.188213e-01
  2.858360e-01   5.937482e+01   3.201183e-01
  2.861350e-01   5.968163e+01   3.237786e-01
  2.864340e-01   6.003158e+01   3.295306e-01
  2.867330e-01   5.986888e+01   3.281386e-01
  2.870320e-01   5.943689e+01   3.325638e-01
  2.873310e-01   5.982904e+01   3.305673e-01
  2.876290e-01   5.951743e+01   3.349495e-01
  2.879280e-01   5.914401e+01   3.369496e-01
  2.882270e-01   5.903201e+01   3.329143e-01
  2.885260e-01   5.927457e+01   3.376660e-01
  2.888250e-01   5.955486e+01   3.376015e-01
  2.891240e-01   5.911523e+01   3.414272e-01
  2.894230e-01   5.948706e+01   3.455923e-01
  2.897220e-01   5.867835e+01   3.351080e-01
  2.900210e-01   5.915534e+01   3.453653e-01
  2.903200e-01   5.895029e+01   3.427516e-01
  2.906190e-01   5.935895e+01   3.476399e-01
  2.909180e-01   5.943830e+01   3.488173e-01
  2.912160e-01   5.919407e+01   3.443728e-01
  2.915150e-01   5.921857e+01   3.558035e-01
  2.918140e-01   5.917757e+01   3.474847e-01
  2.921130e-01   5.942028e+01   3.514517e-01
  2.924120e-01   5.859062e+01   3.515234e-01
  2.927110e-01   5.908196e+01   3.520090e-01
  2.930100e-01   5.882199e+01   3.603899e-01
  2.933090e-01   5.932545e+01   3.561244e-01
  2.936080e-01   5.902930e+01   3.528369e-01
  2.939070e-01   5.851888e+01   3.569552e-01
  2.942060e-01   5.896312e+01   3.589312e-01
  2.945050e-01   5.922730e+01   3.672768e-01
  2.948030e-01   5.957776e+01   3.587200e-01
  2.951020e-01   5.897310e+01   3.623441e-01
  2.954010e-01   5.880180e+01   3.635424e-01
  2.957000e-01   5.836168e+01   3.639227e-01
  2.959990e-01   5.917882e+01   3.660203e-01
  2.962980e-01   5.848896e+01   3.645393e-01
  2.965970e-01   5.924528e+01   3.704857e-01
  2.968960e-01   5.905440e+01   3.696608e-01
  2.971950e-01   5.844015e+01   3.661603e-01
  2.974940e-01   5.931840e+01   3.675592e-01
  2.977930e-01   5.848326e+01   3.683222e-01
  2.980920e-01   5.907803e+01   3.704188e-01
  2.983900e-01   5.882841e+01   3.726378e-01
  2.986890e-01   5.881946e+01   3.684718e-01
  2.989880e-01   5.864389e+01   3.718198e-01
  2.992870e-01   5.894880e+01   3.737230e-01
  2.995860e-01   5.888893e+01   3.756683e-01
  2.998850e-01   5.848915e+01   3.722631e-01
  3.001840e-01   5.894244e+01   3.760786e-01
  3.004830e-01   5.774237e+01   3.770710e-01
  3.007820e-01   5.857998e+01   3.783135e-01
  3.010810e-01   5.821498e+01   3.744678e-01
  3.013800e-01   5.927656e+01   3.835566e-01
  3.016790e-01   5.871604e+01   3.807356e-01
  3.019780e-01   5.919930e+01   3.843219e-01
  3.022760e-01   5.885498e+01   3.849939e-01
  3.025750e-01   5.863999e+01   3.822487e-01
  3.028740e-01   5.894906e+01   3.886986e-01
  3.031730e-01   5.902435e+01   3.871052e-01
  3.034720e-01   5.842862e+01   3.867156e-01
  3.037710e-01   5.883744e+01   3.878024e-01
  3.040700e-01   5.859984e+01   3.888723e-01
  3.043690e-01   5.881265e+01   3.942012e-01
  3.046680e-01   5.916866e+01   3.940115e-01
  3.049670e-01   5.893963e+01   3.897309e-01
  3.052660e-01   5.890295e+01   3.964574e-01
  3.055650e-01   5.833446e+01   3.931479e-01
  3.058630e-01   5.887940e+01   4.003734e-01
  3.061620e-01   5.883282e+01   3.928917e-01
  3.064610e-01   5.901831e+01   3.985450e-01
  3.067600e-01   5.840735e+01   4.025701e-01
  3.070590e-01   5.857424e+01   3.970428e-01
  3.073580e-01   5.890125e+01   4.042685e-01
  3.076570e-01   5.890729e+01   3.970356e-01
  3.079560e-01   5.936554e+01   4.049638e-01
  3.082550e-01   5.832132e+01   4.013864e-01
  3.085540e-01   5.806203e+01   4.001994e-01
  3.088530e-01   5.924645e+01   4.093954e-01
  3.091520e-01   5.805766e+01   3.993071e-01
  3.094500e-01   5.878887e+01   4.105993e-01
  3.097490e-01   5.896080e+01   4.093316e-01
  3.100480e-01   5.872169e+01   4.054499e-01
  3.103470e-01   5.881845e+01   4.171102e-01
  3.106460e-01   5.942780e+01   4.069729e-01
  3.109450e-01   5.828608e+01   4.148922e-01
  3.112440e-01   5.829572e+01   4.079418e-01
  3.115430e-01   5.842112e+01   4.137519e-01
  3.118420e-01   5.842041e+01   4.183358e-01
  3.121410e-01   5.868146e+01   4.127485e-01
  3.124400e-01   5.812291e+01   4.182695e-01
  3.127390e-01   5.817228e+01   4.125486e-01
  3.130380e-01   5.826970e+01   4.218457e-01
  3.133360e-01   5.825817e+01   4.194275e-01
  3.136350e-01   5.865568e+01   4.201821e-01
  3.139340e-01   5.787537e+01   4.235211e-01
  3.142330e-01   5.828550e+01   4.185195e-01
  3.145320e-01   5.898773e+01   4.314995e-01
  3.148310e-01   5.875341e+01   4.256711e-01
  3.151300e-01   5.868556e+01   4.254252e-01
  3.154290e-01   5.852057e+01   4.297874e-01
  3.157280e-01   5.822824e+01   4.258640e-01
  3.160270e-01   5.871359e+01   4.360174e-01
  3.163260e-01   5.829053e+01   4.260917e-01
  3.166250e-01   5.849341e+01   4.351991e-01
  3.169230e-01   5.848493e+01   4.325695e-01
  3.172220e-01   5.863592e+01   4.379964e-01
  3.175210e-01   5.878887e+01   4.381864e-01
  3.178200e-01   5.834433e+01   4.335263e-01
  3.181190e-01   5.852239e+01   4.422108e-01
  3.184180e-01   5.822695e+01   4.364662e-01
  3.187170e-01   5.821687e+01   4.442224e-01
  3.190160e-01   5.868267e+01   4.447955e-01
  3.193150e-01   5.767730e+01   4.344013e-01
  3.196140e-01   5.793267e+01   4.467741e-01
  3.199130e-01   5.850602e+01   4.425422e-01
  3.202120e-01   5.910702e+01   4.521085e-01
  3.205100e-01   5.799528e+01   4.466067e-01
  3.208090e-01   5.884395e+01   4.466085e-01
  3.211080e-01   5.809477e+01   4.507128e-01
  3.214070e-01   5.775790e+01   4.416728e-01
  3.217060e-01   5.837092e+01   4.513635e-01
  3.220050e-01   5.781207e+01   4.463089e-01
  3.223040e-01   5.790202e+01   4.446247e-01
  3.226030e-01   5.848012e+01   4.582063e-01
  3.229020e-01   5.888864e+01   4.443824e-01
  3.232010e-01   5.786154e+01   4.527623e-01
  3.235000e-01   5.776770e+01   4.473683e-01
  3.237990e-01   5.785792e+01   4.510525e-01
  3.240970e-01   5.808295e+01   4.588421e-01
  3.243960e-01   5.736925e+01   4.466460e-01
  3.246950e-01   5.745282e+01   4.581151e-01
  3.249940e-01   5.840680e+01   4.540364e-01
  3.252930e-01   5.779721e+01   4.590406e-01
  3.255920e-01   5.811568e+01   4.630034e-01
  3.258910e-01   5.798934e+01   4.580311e-01
  3.261900e-01   5.869182e+01   4.680541e-01
  3.264890e-01   5.813992e+01   4.603996e-01
  3.267880e-01   5.813340e+01   4.639846e-01
  3.270870e-01   5.673617e+01   4.662425e-01
  3.273860e-01   5.793334e+01   4.654819e-01
  3.276850e-01   5.801971e+01   4.714868e-01
  3.279830e-01   5.806946e+01   4.646449e-01
  3.282820e-01   5.848114e+01   4.757867e-01
  3.285810e-01   5.890597e+01   4.755587e-01
  3.288800e-01   5.743052e+01   4.729556e-01
  3.291790e-01   5.735304e+01   4.687702e-01
  3.294780e-01   5.829090e+01   4.799759e-01
  3.297770e-01   5.753970e+01   4.793977e-01
  3.300760e-01   5.802132e+01   4.763693e-01
  3.303750e-01   5.748290e+01   4.817247e-01
  3.306740e-01   5.779228e+01   4.764197e-01
  3.309730e-01   5.866875e+01   4.887705e-01
  3.312720e-01   5.774385e+01   4.886183e-01
  3.315700e-01   5.722648e+01   4.775843e-01
  3.318690e-01   5.784405e+01   4.928479e-01
  3.321680e-01   5.750429e+01   4.802709e-01
  3.324670e-01   5.844510e+01   4.965114e-01
  3.327660e-01   5.746762e+01   4.896051e-01
  3.330650e-01   5.770820e+01   4.911737e-01
  3.333640e-01   5.837034e+01   5.018517e-01
  3.336630e-01   5.856967e+01   4.910219e-01
  3.339620e-01   5.773804e+01   5.020130e-01
  3.342610e-01   5.776226e+01   4.952709e-01
  3.345600e-01   5.809316e+01   5.018110e-01
  3.348590e-01   5.822427e+01   5.112903e-01
  3.351570e-01   5.867288e+01   4.974779e-01
  3.354560e-01   5.765808e+01   5.124808e-01
  3.357550e-01   5.816926e+01   4.981384e-01
  3.360540e-01   5.755431e+01   5.101699e-01
  3.363530e-01   5.769766e+01   5.170572e-01
  3.366520e-01   5.811341e+01   5.036422e-01
  3.369510e-01   5.780549e+01   5.240341e-01
  3.372500e-01   5.834890e+01   5.029144e-01
  3.375490e-01   5.781533e+01   5.214517e-01
  3.378480e-01   5.729412e+01   5.165197e-01
  3.381470e-01   5.760499e+01   5.166418e-01
  3.384460e-01   5.743413e+01   5.297576e-01
  3.387450e-01   5.745895e+01   5.085261e-01
  3.390430e-01   5.703216e+01   5.251794e-01
  3.393420e-01   5.757660e+01   5.249879e-01
  3.396410e-01   5.860651e+01   5.303376e-01
  3.399400e-01   5.814061e+01   5.437027e-01
  3.402390e-01   5.686613e+01   5.120582e-01
  3.405380e-01   5.795137e+01   5.399065e-01
  3.408370e-01   5.802538e+01   5.324774e-01
  3.411360e-01   5.799182e+01   5.358141e-01
  3.414350e-01   5.802875e+01   5.431794e-01
  3.417340e-01   5.784948e+01   5.344534e-01
  3.420330e-01   5.771069e+01   5.499250e-01
  3.423320e-01   5.749675e+01   5.335221e-01
  3.426300e-01   5.858507e+01   5.533052e-01
  3.429290e-01   5.769666e+01   5.468202e-01
  3.432280e-01   5.675600e+01   5.401171e-01
  3.435270e-01   5.809303e+01   5.652903e-01
  3.438260e-01   5.754781e+01   5.401943e-01
  3.441250e-01   5.767698e+01   5.599971e-01
  3.444240e-01   5.769500e+01   5.521622e-01
  3.447230e-01   5.738331e+01   5.553686e-01
  3.450220e-01   5.819538e+01   5.708174e-01
  3.453210e-01   5.688649e+01   5.482797e-01
  3.456200e-01   5.728673e+01   5.714689e-01
  3.459190e-01   5.826419e+01   5.628405e-01
  3.462170e-01   5.826207e+01   5.737113e-01
  3.465160e-01   5.905078e+01   5.767162e-01
  3.468150e-01   5.806586e+01   5.710322e-01
  3.471140e-01   5.768556e+01   5.841745e-01
  3.474130e-01   5.784825e+01   5.691124e-01
  3.477120e-01   5.748443e+01   5.831551e-01
  3.480110e-01   5.611316e+01   5.699192e-01
  3.483100e-01   5.781767e+01   5.802987e-01
  3.486090e-01   5.733198e+01   5.927231e-01
  3.489080e-01   5.696733e+01   5.760156e-01
  3.492070e-01   5.804191e+01   5.973552e-01
  3.495060e-01   5.843096e+01   5.879366e-01
  3.498040e-01   5.807801e+01   5.985198e-01
  3.501030e-01   5.726036e+01   5.952684e-01
  3.504020e-01   5.776961e+01   5.969285e-01
  3.507010e-01   5.755572e+01   6.099866e-01
  3.510000e-01   5.755393e+01   5.909887e-01
  3.512990e-01   5.780785e+01   6.113212e-01
  3.515980e-01   5.749434e+01   6.014500e-01
  3.518970e-01   5.710167e+01   6.128638e-01
  3.521960e-01   5.667416e+01   6.192881e-01
  3.524950e-01   5.840008e+01   6.051578e-01
  3.527940e-01   5.822279e+01   6.311066e-01
  3.530930e-01   5.774770e+01   6.120556e-01
  3.533920e-01   5.651911e+01   6.206770e-01
  3.536900e-01   5.783795e+01   6.301642e-01
  3.539890e-01   5.672935e+01   6.207069e-01
  3.542880e-01   5.652283e+01   6.346474e-01
  3.545870e-01   5.777261e+01   6.164538e-01
  3.548860e-01   5.865676e+01   6.428742e-01
  3.551850e-01   5.723871e+01   6.234873e-01
  3.554840e-01   5.607093e+01   6.285442e-01
  3.557830e-01   5.711882e+01   6.367798e-01
  3.560820e-01   5.778201e+01   6.186709e-01
  3.563810e-01   5.864389e+01   6.440108e-01
  3.566800e-01   5.810953e+01   6.259565e-01
  3.569790e-01   5.663837e+01   6.377159e-01
  3.572770e-01   5.818265e+01   6.451214e-01
  3.575760e-01   5.800283e+01   6.176808e-01
  3.578750e-01   5.824391e+01   6.593979e-01
  3.581740e-01   5.784143e+01   6.278957e-01
  3.584730e-01   5.779599e+01   6.568575e-01
  3.587720e-01   5.782843e+01   6.456141e-01
  3.590710e-01   5.701174e+01   6.398145e-01
  3.593700e-01   5.843469e+01   6.725968e-01
  3.596690e-01   5.760866e+01   6.395043e-01
  3.599680e-01   5.688042e+01   6.649611e-01
  3.602670e-01   5.808248e+01   6.545986e-01
  3.605660e-01   5.766825e+01   6.681713e-01
  3.608640e-01   5.729243e+01   6.830700e-01
  3.611630e-01   5.885292e+01   6.563568e-01
  3.614620e-01   5.614853e+01   6.806507e-01
  3.617610e-01   5.701851e+01   6.603329e-01
  3.620600e-01   5.687900e+01   6.820789e-01
  3.623590e-01   5.660760e+01   6.775104e-01
  3.626580e-01   5.743470e+01   6.824420e-01
  3.629570e-01   5.684777e+01   6.972169e-01
  3.632560e-01   5.779338e+01   6.730634e-01
  3.635550e-01   5.742652e+01   7.121787e-01
  3.638540e-01   5.729396e+01   6.936701e-01
  3.641530e-01   5.816534e+01   7.036530e-01
  3.644510e-01   5.653926e+01   7.238517e-01
  3.647500e-01   5.680539e+01   6.816374e-01
  3.650490e-01   5.794047e+01   7.309682e-01
  3.653480e-01   5.733399e+01   7.099401e-01
  3.656470e-01   5.690538e+01   7.156918e-01
  3.659460e-01   5.610309e+01   7.319524e-01
  3.662450e-01   5.483607e+01   6.926861e-01
  3.665440e-01   5.837860e+01   7.643116e-01
  3.668430e-01   5.673294e+01   7.129032e-01
  3.671420e-01   5.804563e+01   7.521920e-01
  3.674410e-01   5.806203e+01   7.427387e-01
  3.677400e-01   5.653581e+01   7.462214e-01
  3.680390e-01   5.740451e+01   7.811041e-01
  3.683370e-01   5.763871e+01   7.326625e-01
  3.686360e-01   5.722723e+01   7.712313e-01
  3.689350e-01   5.703454e+01   7.534607e-01
  3.692340e-01   5.709943e+01   7.746614e-01
  3.695330e-01   5.733851e+01   8.036881e-01
  3.698320e-01   5.702521e+01   7.474900e-01
  3.701310e-01   5.633532e+01   7.990223e-01
  3.704300e-01   5.618032e+01   7.599571e-01
  3.707290e-01   5.802212e+01   8.133498e-01
  3.710280e-01   5.661756e+01   7.986194e-01
  3.713270e-01   5.738888e+01   7.922681e-01
  3.716260e-01   5.777755e+01   8.428619e-01
  3.719240e-01   5.811431e+01   7.903966e-01
  3.722230e-01   5.763785e+01   8.446069e-01
  3.725220e-01   5.730292e+01   8.132370e-01
  3.728210e-01   5.713675e+01   8.300763e-01
  3.731200e-01   5.761479e+01   8.830436e-01
  3.734190e-01   5.686539e+01   8.003654e-01
  3.737180e-01   5.741825e+01   8.783822e-01
  3.740170e-01   5.719934e+01   8.252576e-01
  3.743160e-01   5.605562e+01   8.741633e-01
  3.746150e-01   5.842606e+01   8.860574e-01
  3.749140e-01   5.796023e+01   8.612494e-01
  3.752130e-01   5.651080e+01   9.113460e-01
  3.755110e-01   5.721270e+01   8.527818e-01
  3.758100e-01   5.614337e+01   9.083784e-01
  3.761090e-01   5.686613e+01   8.869108e-01
  3.764080e-01   5.788106e+01   9.187470e-01
  3.767070e-01   5.618223e+01   9.464138e-01
  3.770060e-01   5.700169e+01   8.751901e-01
  3.773050e-01   5.796177e+01   9.695370e-01
  3.776040e-01   5.857038e+01   9.314504e-01
  3.779030e-01   5.653217e+01   9.453593e-01
  3.782020e-01   5.791280e+01   1.033498e+00
  3.785010e-01   5.757747e+01   9.058616e-01
  3.788000e-01   5.612682e+01   1.012486e+00
  3.790990e-01   5.684155e+01   9.400757e-01
  3.793970e-01   5.631190e+01   1.004449e+00
  3.796960e-01   5.684551e+01   1.004425e+00
  3.799950e-01   5.640311e+01   9.821498e-01
  3.802940e-01   5.709258e+01   1.098544e+00
  3.805930e-01   5.757893e+01   9.621913e-01
  3.808920e-01   5.829718e+01   1.116362e+00
  3.811910e-01   5.758798e+01   1.025581e+00
  3.814900e-01   5.724645e+01   1.076107e+00
  3.817890e-01   5.646144e+01   1.166947e+00
  3.820880e-01   5.866694e+01   1.010898e+00
  3.823870e-01   5.714584e+01   1.181597e+00
  3.826860e-01   5.677594e+01   1.033486e+00
  3.829840e-01   5.737794e+01   1.207756e+00
  3.832830e-01   5.711085e+01   1.151700e+00
  3.835820e-01   5.683570e+01   1.121563e+00
  3.838810e-01   5.541370e+01   1.238160e+00
  3.841800e-01   5.472906e+01   1.087857e+00
  3.844790e-01   5.680234e+01   1.262898e+00
  3.847780e-01   5.438724e+01   1.145312e+00
  3.850770e-01   5.800502e+01   1.285829e+00
  3.853760e-01   5.390737e+01   1.322308e+00
  3.856750e-01   5.612378e+01   1.163453e+00
  3.859740e-01   5.717638e+01   1.385916e+00
  3.862730e-01   5.787592e+01   1.265369e+00
  3.865710e-01   5.660529e+01   1.378977e+00
  3.868700e-01   5.762180e+01   1.416834e+00
  3.871690e-01   5.711580e+01   1.327198e+00
  3.874680e-01   5.541490e+01   1.505417e+00
  3.877670e-01   5.736200e+01   1.352411e+00
  3.880660e-01   5.506914e+01   1.534442e+00
  3.883650e-01   5.662928e+01   1.474501e+00
  3.886640e-01   5.856939e+01   1.564774e+00
  3.889630e-01   5.797202e+01   1.694104e+00
  3.892620e-01   5.531658e+01   1.487994e+00
  3.895610e-01   5.575798e+01   1.706966e+00
  3.898600e-01   5.698189e+01   1.679574e+00
  3.901580e-01   5.761981e+01   1.759845e+00
  3.904570e-01   6.093887e+01   2.023442e+00
  3.907560e-01   5.878887e+01   1.752746e+00
  3.910550e-01   5.978175e+01   2.040915e+00
  3.913540e-01   5.810953e+01   2.012169e+00
  3.916530e-01   5.664634e+01   1.986674e+00
  3.919520e-01   5.796583e+01   2.610650e+00
  3.922510e-01   5.539218e+01   1.964558e+00
  3.925500e-01   5.342733e+01   2.588562e+00
  3.928490e-01   5.727343e+01   2.446600e+00
  3.931480e-01   5.681357e+01   2.669334e+00
  3.934470e-01   0.000000e+00   0.000000e+00
  3.937460e-01   5.367816e+01   2.594632e+00
creator: radaver
creator-version: 3725
header-file: /nas_data/SAXS_data/20151104Workshop/header/JH1_0168.txt
image-file: /nas_data/Pilatus1M/20151104_Workshop/JH1_0168.tif
angular-axis-file: /nas_data/SAXS_data/20151104Workshop/q20151029.dat
beamstop-mask-file: /nas_data/SAXS_data/20151104Workshop/fit2d20151031.msk
detector-response-file: none
beam-center-x: 949.7700
beam-center-y: 918.8000
unit-time: 1.0000
channel-first: 10
channel-last: 1315
Exposure time [s]: 1.093981
Transmitted Beam: 0.485898
Incident Beam: 0.485898
Code: JH1
Concentration [mg/ml]: 1
Run Number: 0168
