# Supplementary material for: SAXS analysis of a soluble cytosolic NgBR construct including extracellular and transmembrane domains
Source: PLoS One. 2018 Jan 18;13(1):e0191371. doi: 10.1371/journal.pone.0191371 (PMC5773207; doi:10.1371/journal.pone.0191371)
Supplement: S1 File — (ZIP) [file pone.0191371.s001.zip › JH1_0169.dat]

Sample:   c= 1.0000 mg/ml  Code: JH1
  3.656810e-03   2.276087e+04   4.139607e+01
  3.955720e-03   2.203339e+04   2.797289e+01
  4.254640e-03   1.914441e+04   2.336596e+01
  4.553560e-03   1.543514e+04   2.022837e+01
  4.852480e-03   1.252089e+04   1.705728e+01
  5.151400e-03   1.057061e+04   1.548266e+01
  5.450320e-03   8.743400e+03   1.337460e+01
  5.749240e-03   7.488719e+03   1.199293e+01
  6.048150e-03   6.395416e+03   1.086348e+01
  6.347070e-03   5.533079e+03   9.600168e+00
  6.645990e-03   4.864321e+03   8.961760e+00
  6.944910e-03   4.283172e+03   8.095894e+00
  7.243830e-03   3.820236e+03   7.408735e+00
  7.542750e-03   3.388201e+03   6.950759e+00
  7.841670e-03   3.071940e+03   6.250434e+00
  8.140580e-03   2.784201e+03   6.032588e+00
  8.439500e-03   2.546443e+03   5.560780e+00
  8.738420e-03   2.330063e+03   5.268536e+00
  9.037340e-03   2.154713e+03   4.898758e+00
  9.336260e-03   1.979821e+03   4.614542e+00
  9.635180e-03   1.839352e+03   4.435174e+00
  9.934100e-03   1.699931e+03   4.125450e+00
  1.023300e-02   1.556823e+03   4.046017e+00
  1.053190e-02   1.435968e+03   3.941235e+00
  1.083090e-02   1.328541e+03   3.790945e+00
  1.112980e-02   1.235935e+03   3.625315e+00
  1.142870e-02   1.143882e+03   3.468157e+00
  1.172760e-02   1.055557e+03   3.322302e+00
  1.202650e-02   9.790638e+02   3.190809e+00
  1.232540e-02   9.084619e+02   3.056768e+00
  1.262440e-02   8.430342e+02   2.889884e+00
  1.292330e-02   7.839522e+02   2.743793e+00
  1.322220e-02   7.279755e+02   2.644021e+00
  1.352110e-02   6.766845e+02   2.523555e+00
  1.382000e-02   6.296378e+02   2.410266e+00
  1.411900e-02   5.929343e+02   2.327578e+00
  1.441790e-02   5.495798e+02   2.224728e+00
  1.471680e-02   5.094558e+02   2.131801e+00
  1.501570e-02   4.795371e+02   2.025510e+00
  1.531460e-02   4.508753e+02   1.955178e+00
  1.561350e-02   4.270419e+02   1.869416e+00
  1.591250e-02   4.011034e+02   1.827715e+00
  1.621140e-02   3.779874e+02   1.743674e+00
  1.651030e-02   3.556599e+02   1.673606e+00
  1.680920e-02   3.378694e+02   1.631211e+00
  1.710810e-02   3.171295e+02   1.583669e+00
  1.740710e-02   3.013004e+02   1.521428e+00
  1.770600e-02   2.889577e+02   1.474965e+00
  1.800490e-02   2.730620e+02   1.422487e+00
  1.830380e-02   2.596930e+02   1.398282e+00
  1.860270e-02   2.489012e+02   1.342337e+00
  1.890170e-02   2.373401e+02   1.310791e+00
  1.920060e-02   2.277409e+02   1.271839e+00
  1.949950e-02   2.195506e+02   1.263142e+00
  1.979840e-02   2.089189e+02   1.209059e+00
  2.009730e-02   2.000144e+02   1.170035e+00
  2.039620e-02   1.925520e+02   1.145919e+00
  2.069520e-02   1.851047e+02   1.117484e+00
  2.099410e-02   1.780575e+02   1.103948e+00
  2.129300e-02   1.704962e+02   1.051945e+00
  2.159190e-02   1.654405e+02   1.071941e+00
  2.189080e-02   1.578743e+02   1.052987e+00
  2.218980e-02   1.540655e+02   1.058126e+00
  2.248870e-02   1.492898e+02   1.060180e+00
  2.278760e-02   1.433510e+02   1.028643e+00
  2.308650e-02   1.410485e+02   1.051752e+00
  2.338540e-02   1.364879e+02   1.032460e+00
  2.368430e-02   1.330952e+02   1.001027e+00
  2.398330e-02   1.313298e+02   1.016991e+00
  2.428220e-02   1.272076e+02   9.786360e-01
  2.458110e-02   1.243951e+02   1.000296e+00
  2.488000e-02   1.205532e+02   9.584634e-01
  2.517890e-02   1.211388e+02   9.493272e-01
  2.547790e-02   1.150982e+02   9.384289e-01
  2.577680e-02   1.124059e+02   9.199392e-01
  2.607570e-02   1.115251e+02   9.237476e-01
  2.637460e-02   1.081295e+02   9.022704e-01
  2.667350e-02   1.091542e+02   8.838466e-01
  2.697250e-02   1.050209e+02   8.402208e-01
  2.727140e-02   1.030606e+02   8.014520e-01
  2.757030e-02   1.010643e+02   7.949692e-01
  2.786920e-02   1.007107e+02   7.845076e-01
  2.816810e-02   9.962718e+01   7.679094e-01
  2.846700e-02   9.724008e+01   7.492875e-01
  2.876600e-02   9.568302e+01   7.343090e-01
  2.906490e-02   9.475139e+01   7.329230e-01
  2.936380e-02   9.314451e+01   7.212707e-01
  2.966270e-02   9.222303e+01   7.124285e-01
  2.996160e-02   9.230581e+01   7.137925e-01
  3.026060e-02   9.103076e+01   6.976818e-01
  3.055950e-02   9.013304e+01   6.932490e-01
  3.085840e-02   8.891880e+01   6.856562e-01
  3.115730e-02   8.749416e+01   6.772935e-01
  3.145620e-02   8.702930e+01   6.690011e-01
  3.175510e-02   8.674736e+01   6.697490e-01
  3.205410e-02   8.573285e+01   6.621926e-01
  3.235300e-02   8.588684e+01   6.601019e-01
  3.265190e-02   8.380990e+01   6.401060e-01
  3.295080e-02   8.325334e+01   6.421606e-01
  3.324970e-02   8.254575e+01   6.385862e-01
  3.354870e-02   8.278798e+01   6.378504e-01
  3.384760e-02   8.205401e+01   6.276846e-01
  3.414650e-02   8.207802e+01   6.277765e-01
  3.444540e-02   8.125751e+01   6.160470e-01
  3.474430e-02   8.045994e+01   6.184105e-01
  3.504330e-02   8.007759e+01   6.092943e-01
  3.534220e-02   7.968973e+01   6.085669e-01
  3.564110e-02   7.865434e+01   6.038554e-01
  3.594000e-02   7.890584e+01   5.932435e-01
  3.623890e-02   7.814422e+01   6.004170e-01
  3.653780e-02   7.773417e+01   5.826422e-01
  3.683680e-02   7.681678e+01   5.867296e-01
  3.713570e-02   7.705851e+01   5.883529e-01
  3.743460e-02   7.694478e+01   5.783360e-01
  3.773350e-02   7.595215e+01   5.739311e-01
  3.803240e-02   7.495217e+01   5.837495e-01
  3.833140e-02   7.575558e+01   6.008186e-01
  3.863030e-02   7.593239e+01   6.108700e-01
  3.892920e-02   7.481438e+01   6.047791e-01
  3.922810e-02   7.475646e+01   6.069142e-01
  3.952700e-02   7.426725e+01   6.010046e-01
  3.982600e-02   7.377182e+01   6.076954e-01
  4.012490e-02   7.492477e+01   6.028808e-01
  4.042380e-02   7.493506e+01   6.108453e-01
  4.072270e-02   7.380654e+01   6.038368e-01
  4.102160e-02   7.361826e+01   6.022762e-01
  4.132050e-02   7.341627e+01   6.022382e-01
  4.161950e-02   7.178062e+01   5.893366e-01
  4.191840e-02   7.270118e+01   6.008772e-01
  4.221730e-02   7.253060e+01   5.924074e-01
  4.251620e-02   7.121626e+01   5.947091e-01
  4.281510e-02   7.091281e+01   5.842633e-01
  4.311410e-02   7.146143e+01   5.872705e-01
  4.341300e-02   7.108531e+01   5.887500e-01
  4.371190e-02   7.135924e+01   5.883610e-01
  4.401080e-02   7.111183e+01   5.873401e-01
  4.430970e-02   7.044453e+01   5.801097e-01
  4.460860e-02   7.105960e+01   5.833776e-01
  4.490760e-02   6.990190e+01   5.800838e-01
  4.520650e-02   7.064707e+01   5.787439e-01
  4.550540e-02   6.900976e+01   5.749017e-01
  4.580430e-02   7.082547e+01   5.802054e-01
  4.610320e-02   7.002781e+01   5.740370e-01
  4.640220e-02   6.992859e+01   5.779814e-01
  4.670110e-02   6.963732e+01   5.681888e-01
  4.700000e-02   6.927299e+01   5.688058e-01
  4.729890e-02   6.976430e+01   5.729560e-01
  4.759780e-02   6.986257e+01   5.726440e-01
  4.789680e-02   6.856177e+01   5.637838e-01
  4.819570e-02   6.824995e+01   5.618089e-01
  4.849460e-02   6.844461e+01   5.646945e-01
  4.879350e-02   6.945510e+01   5.626155e-01
  4.909240e-02   6.751627e+01   5.622453e-01
  4.939130e-02   6.892708e+01   5.584482e-01
  4.969030e-02   6.793292e+01   5.564162e-01
  4.998920e-02   6.771882e+01   5.548673e-01
  5.028810e-02   6.678930e+01   5.490603e-01
  5.058700e-02   6.832761e+01   5.593863e-01
  5.088590e-02   6.848606e+01   5.507332e-01
  5.118490e-02   6.736875e+01   5.534313e-01
  5.148380e-02   6.864681e+01   5.559768e-01
  5.178270e-02   6.684715e+01   5.415611e-01
  5.208160e-02   6.814067e+01   5.526029e-01
  5.238050e-02   6.694806e+01   5.419697e-01
  5.267940e-02   6.815695e+01   5.546534e-01
  5.297840e-02   6.721443e+01   5.436808e-01
  5.327730e-02   6.884027e+01   5.476638e-01
  5.357620e-02   6.751404e+01   5.442558e-01
  5.387510e-02   6.724365e+01   5.400269e-01
  5.417400e-02   6.644749e+01   5.418376e-01
  5.447300e-02   6.659354e+01   5.343409e-01
  5.477190e-02   6.751424e+01   5.392518e-01
  5.507080e-02   6.703184e+01   5.373218e-01
  5.536970e-02   6.746030e+01   5.371956e-01
  5.566860e-02   6.728268e+01   5.401836e-01
  5.596760e-02   6.614884e+01   5.295467e-01
  5.626650e-02   6.675875e+01   5.343950e-01
  5.656540e-02   6.744958e+01   5.353310e-01
  5.686430e-02   6.647832e+01   5.284886e-01
  5.716320e-02   6.680620e+01   5.262778e-01
  5.746210e-02   6.661349e+01   5.308059e-01
  5.776110e-02   6.691232e+01   5.337975e-01
  5.806000e-02   6.644714e+01   5.237094e-01
  5.835890e-02   6.564173e+01   5.210974e-01
  5.865780e-02   6.602892e+01   5.197839e-01
  5.895670e-02   6.590727e+01   5.291751e-01
  5.925570e-02   6.539075e+01   5.150315e-01
  5.955460e-02   6.566932e+01   5.229337e-01
  5.985350e-02   6.531489e+01   5.141789e-01
  6.015240e-02   6.590197e+01   5.181587e-01
  6.045130e-02   6.528551e+01   5.162886e-01
  6.075020e-02   6.524078e+01   5.111463e-01
  6.104920e-02   6.530026e+01   5.152305e-01
  6.134810e-02   6.630123e+01   5.197260e-01
  6.164700e-02   6.487526e+01   5.059586e-01
  6.194590e-02   6.554753e+01   5.167635e-01
  6.224480e-02   6.641530e+01   5.087391e-01
  6.254380e-02   6.578080e+01   5.149034e-01
  6.284270e-02   6.540292e+01   5.150794e-01
  6.314160e-02   6.599347e+01   5.050340e-01
  6.344050e-02   6.527267e+01   5.096473e-01
  6.373940e-02   6.564658e+01   5.026738e-01
  6.403840e-02   6.495627e+01   5.078740e-01
  6.433730e-02   6.486642e+01   5.022523e-01
  6.463620e-02   6.617593e+01   5.031553e-01
  6.493510e-02   6.519817e+01   5.104367e-01
  6.523400e-02   6.498434e+01   4.991122e-01
  6.553290e-02   6.578845e+01   5.047674e-01
  6.583190e-02   6.499020e+01   4.996438e-01
  6.613080e-02   6.632262e+01   5.001672e-01
  6.642970e-02   6.509490e+01   5.047026e-01
  6.672860e-02   6.592252e+01   4.971640e-01
  6.702750e-02   6.554470e+01   5.007499e-01
  6.732650e-02   6.498734e+01   4.951066e-01
  6.762540e-02   6.644332e+01   5.006221e-01
  6.792430e-02   6.509042e+01   4.974971e-01
  6.822320e-02   6.517031e+01   4.899470e-01
  6.852210e-02   6.451140e+01   4.947799e-01
  6.882110e-02   6.581404e+01   4.957682e-01
  6.912000e-02   6.474447e+01   4.912361e-01
  6.941890e-02   6.480040e+01   4.880772e-01
  6.971780e-02   6.490890e+01   4.880093e-01
  7.001670e-02   6.528651e+01   4.957484e-01
  7.031560e-02   6.481558e+01   4.871837e-01
  7.061460e-02   6.499329e+01   4.883264e-01
  7.091350e-02   6.533402e+01   4.881794e-01
  7.121240e-02   6.510524e+01   4.835896e-01
  7.151130e-02   6.532502e+01   4.905282e-01
  7.181020e-02   6.479480e+01   4.819756e-01
  7.210920e-02   6.456579e+01   4.843630e-01
  7.240810e-02   6.498989e+01   4.813274e-01
  7.270700e-02   6.493825e+01   4.871708e-01
  7.300590e-02   6.499557e+01   4.827217e-01
  7.330480e-02   6.420211e+01   4.743754e-01
  7.360370e-02   6.422520e+01   4.803101e-01
  7.390270e-02   6.542804e+01   4.793295e-01
  7.420160e-02   6.574360e+01   4.878201e-01
  7.450050e-02   6.518041e+01   4.766464e-01
  7.479940e-02   6.353965e+01   4.719217e-01
  7.509830e-02   6.466906e+01   4.801378e-01
  7.539730e-02   6.463194e+01   4.728885e-01
  7.569620e-02   6.381126e+01   4.707427e-01
  7.599510e-02   6.399883e+01   4.745082e-01
  7.629400e-02   6.573010e+01   4.747124e-01
  7.659290e-02   6.431658e+01   4.739164e-01
  7.689190e-02   6.455758e+01   4.704593e-01
  7.719080e-02   6.488269e+01   4.742410e-01
  7.748970e-02   6.399873e+01   4.675677e-01
  7.778860e-02   6.456966e+01   4.726606e-01
  7.808750e-02   6.504553e+01   4.709489e-01
  7.838640e-02   6.531758e+01   4.693886e-01
  7.868540e-02   6.413775e+01   4.663854e-01
  7.898430e-02   6.525012e+01   4.678901e-01
  7.928320e-02   6.515967e+01   4.730791e-01
  7.958210e-02   6.489838e+01   4.633353e-01
  7.988100e-02   6.444217e+01   4.670703e-01
  8.018000e-02   6.375752e+01   4.620960e-01
  8.047890e-02   6.453357e+01   4.644867e-01
  8.077780e-02   6.423517e+01   4.625906e-01
  8.107670e-02   6.434143e+01   4.605342e-01
  8.137560e-02   6.395185e+01   4.623885e-01
  8.167450e-02   6.420004e+01   4.604313e-01
  8.197350e-02   6.428564e+01   4.579348e-01
  8.227240e-02   6.441765e+01   4.628378e-01
  8.257130e-02   6.454403e+01   4.537709e-01
  8.287020e-02   6.389572e+01   4.605523e-01
  8.316910e-02   6.420481e+01   4.584421e-01
  8.346810e-02   6.526404e+01   4.578495e-01
  8.376700e-02   6.519729e+01   4.639936e-01
  8.406590e-02   6.520259e+01   4.545418e-01
  8.436480e-02   6.525992e+01   4.617923e-01
  8.466370e-02   6.430105e+01   4.525327e-01
  8.496270e-02   6.397863e+01   4.620751e-01
  8.526160e-02   6.416223e+01   4.773494e-01
  8.556050e-02   6.477453e+01   4.800748e-01
  8.585940e-02   6.454247e+01   4.852131e-01
  8.615830e-02   6.365608e+01   4.818698e-01
  8.645720e-02   6.440449e+01   4.894603e-01
  8.675620e-02   6.432216e+01   4.915821e-01
  8.705510e-02   6.427222e+01   4.904133e-01
  8.735400e-02   6.405956e+01   4.920531e-01
  8.765290e-02   6.371128e+01   4.912070e-01
  8.795180e-02   6.461887e+01   4.987235e-01
  8.825080e-02   6.545422e+01   4.973805e-01
  8.854970e-02   6.442997e+01   5.000434e-01
  8.884860e-02   6.495374e+01   5.000141e-01
  8.914750e-02   6.380591e+01   5.017714e-01
  8.944640e-02   6.404976e+01   4.990806e-01
  8.974530e-02   6.472601e+01   4.976127e-01
  9.004430e-02   7.122059e+01   5.198722e-01
  9.034320e-02   6.521363e+01   4.798884e-01
  9.064210e-02   6.388273e+01   4.740776e-01
  9.094100e-02   6.429889e+01   4.657140e-01
  9.123990e-02   6.454219e+01   4.653450e-01
  9.153890e-02   6.428019e+01   4.669030e-01
  9.183780e-02   6.399197e+01   4.625335e-01
  9.213670e-02   6.496464e+01   4.643886e-01
  9.243560e-02   6.472508e+01   4.623102e-01
  9.273450e-02   6.373570e+01   4.547911e-01
  9.303350e-02   6.390203e+01   4.613895e-01
  9.333240e-02   6.447303e+01   4.531374e-01
  9.363130e-02   6.411821e+01   4.553694e-01
  9.393020e-02   6.431542e+01   4.537363e-01
  9.422910e-02   6.479646e+01   4.565962e-01
  9.452800e-02   6.432842e+01   4.561152e-01
  9.482700e-02   6.391495e+01   4.444544e-01
  9.512590e-02   6.406906e+01   4.532520e-01
  9.542480e-02   6.393257e+01   4.478371e-01
  9.572370e-02   6.386983e+01   4.476173e-01
  9.602260e-02   6.427099e+01   4.512829e-01
  9.632160e-02   6.351787e+01   4.409050e-01
  9.662050e-02   6.422749e+01   4.459060e-01
  9.691940e-02   6.379099e+01   4.443882e-01
  9.721830e-02   6.439318e+01   4.439326e-01
  9.751720e-02   6.410039e+01   4.450987e-01
  9.781610e-02   6.402865e+01   4.405305e-01
  9.811510e-02   6.396131e+01   4.446156e-01
  9.841400e-02   6.333998e+01   4.353597e-01
  9.871290e-02   6.381620e+01   4.401536e-01
  9.901180e-02   6.417835e+01   4.424725e-01
  9.931070e-02   6.423808e+01   4.387843e-01
  9.960970e-02   6.419600e+01   4.418179e-01
  9.990860e-02   6.340418e+01   4.318208e-01
  1.002070e-01   6.482852e+01   4.407962e-01
  1.005060e-01   6.382636e+01   4.349585e-01
  1.008050e-01   6.487947e+01   4.409694e-01
  1.011040e-01   6.433329e+01   4.329485e-01
  1.014030e-01   6.392473e+01   4.335898e-01
  1.017020e-01   6.425906e+01   4.388559e-01
  1.020010e-01   6.364936e+01   4.319805e-01
  1.023000e-01   6.355961e+01   4.296727e-01
  1.025990e-01   6.413698e+01   4.306242e-01
  1.028980e-01   6.492768e+01   4.349440e-01
  1.031970e-01   6.461388e+01   4.362617e-01
  1.034960e-01   6.409751e+01   4.265780e-01
  1.037950e-01   6.457935e+01   4.321067e-01
  1.040930e-01   6.345794e+01   4.247649e-01
  1.043920e-01   6.452523e+01   4.322577e-01
  1.046910e-01   6.423781e+01   4.306319e-01
  1.049900e-01   6.356830e+01   4.225884e-01
  1.052890e-01   6.434948e+01   4.287108e-01
  1.055880e-01   6.396130e+01   4.258035e-01
  1.058870e-01   6.423523e+01   4.283301e-01
  1.061860e-01   6.376284e+01   4.226042e-01
  1.064850e-01   6.357673e+01   4.226164e-01
  1.067840e-01   6.413158e+01   4.266913e-01
  1.070830e-01   6.460689e+01   4.247605e-01
  1.073820e-01   6.465783e+01   4.233605e-01
  1.076800e-01   6.395379e+01   4.207395e-01
  1.079790e-01   6.382496e+01   4.221822e-01
  1.082780e-01   6.415310e+01   4.251628e-01
  1.085770e-01   6.466772e+01   4.178900e-01
  1.088760e-01   6.376212e+01   4.207277e-01
  1.091750e-01   6.415239e+01   4.204658e-01
  1.094740e-01   6.398147e+01   4.208306e-01
  1.097730e-01   6.434276e+01   4.195563e-01
  1.100720e-01   6.376708e+01   4.137842e-01
  1.103710e-01   6.395656e+01   4.207486e-01
  1.106700e-01   6.380171e+01   4.141921e-01
  1.109690e-01   6.504283e+01   4.239950e-01
  1.112670e-01   6.404330e+01   4.132084e-01
  1.115660e-01   6.379690e+01   4.135860e-01
  1.118650e-01   6.407727e+01   4.183859e-01
  1.121640e-01   6.404310e+01   4.123326e-01
  1.124630e-01   6.422492e+01   4.140872e-01
  1.127620e-01   6.450525e+01   4.149899e-01
  1.130610e-01   6.512145e+01   4.163772e-01
  1.133600e-01   6.424319e+01   4.183205e-01
  1.136590e-01   6.419494e+01   4.079592e-01
  1.139580e-01   6.385216e+01   4.114274e-01
  1.142570e-01   6.465978e+01   4.137299e-01
  1.145560e-01   6.455546e+01   4.139787e-01
  1.148550e-01   6.382900e+01   4.104865e-01
  1.151530e-01   6.415473e+01   4.061565e-01
  1.154520e-01   6.420093e+01   4.113923e-01
  1.157510e-01   6.387155e+01   4.058139e-01
  1.160500e-01   6.374275e+01   4.116550e-01
  1.163490e-01   6.469405e+01   4.084185e-01
  1.166480e-01   6.434300e+01   4.101276e-01
  1.169470e-01   6.458480e+01   4.086336e-01
  1.172460e-01   6.411457e+01   4.077037e-01
  1.175450e-01   6.506904e+01   4.073743e-01
  1.178440e-01   6.463037e+01   4.059988e-01
  1.181430e-01   6.401602e+01   4.071100e-01
  1.184420e-01   6.401324e+01   4.048796e-01
  1.187400e-01   6.464900e+01   4.055082e-01
  1.190390e-01   6.442090e+01   4.039742e-01
  1.193380e-01   6.424104e+01   4.034098e-01
  1.196370e-01   6.471747e+01   4.071006e-01
  1.199360e-01   6.422118e+01   4.014608e-01
  1.202350e-01   6.464988e+01   4.057853e-01
  1.205340e-01   6.455645e+01   4.030451e-01
  1.208330e-01   6.413529e+01   4.003923e-01
  1.211320e-01   6.544317e+01   4.077159e-01
  1.214310e-01   6.399777e+01   3.965543e-01
  1.217300e-01   6.427070e+01   4.029610e-01
  1.220290e-01   6.434666e+01   4.018528e-01
  1.223270e-01   6.441386e+01   3.994087e-01
  1.226260e-01   6.402248e+01   3.976705e-01
  1.229250e-01   6.407129e+01   3.962650e-01
  1.232240e-01   6.434479e+01   4.007796e-01
  1.235230e-01   6.480091e+01   4.013999e-01
  1.238220e-01   6.465531e+01   3.975496e-01
  1.241210e-01   6.435500e+01   3.981797e-01
  1.244200e-01   6.417434e+01   3.940266e-01
  1.247190e-01   6.391358e+01   3.978546e-01
  1.250180e-01   6.510193e+01   3.966092e-01
  1.253170e-01   6.517897e+01   3.976102e-01
  1.256160e-01   6.470544e+01   3.987408e-01
  1.259140e-01   6.496185e+01   3.966919e-01
  1.262130e-01   6.418668e+01   3.943180e-01
  1.265120e-01   6.503913e+01   3.941476e-01
  1.268110e-01   6.435737e+01   3.928248e-01
  1.271100e-01   6.476675e+01   3.976340e-01
  1.274090e-01   6.444666e+01   3.933479e-01
  1.277080e-01   6.410505e+01   3.910590e-01
  1.280070e-01   6.489375e+01   3.922164e-01
  1.283060e-01   6.475011e+01   3.932709e-01
  1.286050e-01   6.470023e+01   3.958923e-01
  1.289040e-01   6.484172e+01   3.893713e-01
  1.292030e-01   6.410321e+01   3.920484e-01
  1.295020e-01   6.509170e+01   3.913384e-01
  1.298000e-01   6.459989e+01   3.905902e-01
  1.300990e-01   6.474866e+01   3.886094e-01
  1.303980e-01   6.491067e+01   3.898205e-01
  1.306970e-01   6.449914e+01   3.915155e-01
  1.309960e-01   6.441358e+01   3.890515e-01
  1.312950e-01   6.439898e+01   3.887648e-01
  1.315940e-01   6.489969e+01   3.859660e-01
  1.318930e-01   6.472444e+01   3.882961e-01
  1.321920e-01   6.417679e+01   3.864109e-01
  1.324910e-01   6.477392e+01   3.891677e-01
  1.327900e-01   6.460114e+01   3.864938e-01
  1.330890e-01   6.548540e+01   3.886528e-01
  1.333870e-01   6.459661e+01   3.857700e-01
  1.336860e-01   6.514989e+01   3.867092e-01
  1.339850e-01   6.459917e+01   3.836702e-01
  1.342840e-01   6.402075e+01   3.847537e-01
  1.345830e-01   6.456916e+01   3.849819e-01
  1.348820e-01   6.460588e+01   3.850913e-01
  1.351810e-01   6.502930e+01   3.814970e-01
  1.354800e-01   6.466393e+01   3.847953e-01
  1.357790e-01   6.455183e+01   3.821442e-01
  1.360780e-01   6.514289e+01   3.855149e-01
  1.363770e-01   6.441409e+01   3.828885e-01
  1.366760e-01   6.522404e+01   3.874020e-01
  1.369740e-01   6.452569e+01   3.989686e-01
  1.372730e-01   6.457618e+01   4.012336e-01
  1.375720e-01   6.387000e+01   4.083339e-01
  1.378710e-01   6.402164e+01   4.105301e-01
  1.381700e-01   6.524570e+01   4.161860e-01
  1.384690e-01   6.382220e+01   4.187697e-01
  1.387680e-01   6.433328e+01   4.089622e-01
  1.390670e-01   6.496709e+01   3.992856e-01
  1.393660e-01   6.429353e+01   3.964358e-01
  1.396650e-01   6.523647e+01   3.965102e-01
  1.399640e-01   6.460092e+01   3.955883e-01
  1.402630e-01   6.516182e+01   3.891246e-01
  1.405620e-01   6.503386e+01   3.931351e-01
  1.408600e-01   6.474867e+01   3.910397e-01
  1.411590e-01   6.530788e+01   3.937140e-01
  1.414580e-01   6.490192e+01   3.929842e-01
  1.417570e-01   6.378923e+01   3.821839e-01
  1.420560e-01   6.478054e+01   3.896720e-01
  1.423550e-01   6.401612e+01   3.847398e-01
  1.426540e-01   6.445849e+01   3.825581e-01
  1.429530e-01   6.441785e+01   3.815182e-01
  1.432520e-01   6.477623e+01   3.796272e-01
  1.435510e-01   6.477167e+01   3.823351e-01
  1.438500e-01   6.456970e+01   3.776845e-01
  1.441490e-01   6.487705e+01   3.776968e-01
  1.444470e-01   6.508900e+01   3.807677e-01
  1.447460e-01   6.489493e+01   3.764319e-01
  1.450450e-01   6.446085e+01   3.789259e-01
  1.453440e-01   6.456084e+01   3.733026e-01
  1.456430e-01   6.536019e+01   3.793222e-01
  1.459420e-01   6.495397e+01   3.774799e-01
  1.462410e-01   6.493642e+01   3.756815e-01
  1.465400e-01   6.420104e+01   3.748491e-01
  1.468390e-01   6.452455e+01   3.710760e-01
  1.471380e-01   6.453959e+01   3.741001e-01
  1.474370e-01   6.438699e+01   3.743050e-01
  1.477360e-01   6.476983e+01   3.743358e-01
  1.480340e-01   6.468072e+01   3.704761e-01
  1.483330e-01   6.475441e+01   3.791154e-01
  1.486320e-01   6.388569e+01   3.860110e-01
  1.489310e-01   6.455998e+01   3.897367e-01
  1.492300e-01   6.562876e+01   3.924592e-01
  1.495290e-01   6.534756e+01   3.940821e-01
  1.498280e-01   6.487562e+01   3.971960e-01
  1.501270e-01   6.501484e+01   3.991722e-01
  1.504260e-01   6.541473e+01   3.950335e-01
  1.507250e-01   6.488482e+01   3.992931e-01
  1.510240e-01   6.479464e+01   3.979778e-01
  1.513230e-01   6.454492e+01   4.024714e-01
  1.516210e-01   6.475213e+01   3.988846e-01
  1.519200e-01   6.500768e+01   3.996709e-01
  1.522190e-01   6.541206e+01   4.078943e-01
  1.525180e-01   6.503823e+01   4.018689e-01
  1.528170e-01   6.602545e+01   4.103573e-01
  1.531160e-01   6.497657e+01   4.038149e-01
  1.534150e-01   6.489497e+01   3.977695e-01
  1.537140e-01   6.557364e+01   3.930302e-01
  1.540130e-01   6.446928e+01   3.832843e-01
  1.543120e-01   6.464097e+01   3.840268e-01
  1.546110e-01   6.474505e+01   3.817990e-01
  1.549100e-01   6.486541e+01   3.823825e-01
  1.552090e-01   6.544001e+01   3.861591e-01
  1.555070e-01   6.455976e+01   3.743743e-01
  1.558060e-01   6.486609e+01   3.805657e-01
  1.561050e-01   6.520343e+01   3.777640e-01
  1.564040e-01   6.460874e+01   3.775772e-01
  1.567030e-01   6.529015e+01   3.775764e-01
  1.570020e-01   6.493102e+01   3.745861e-01
  1.573010e-01   6.517527e+01   3.787852e-01
  1.576000e-01   6.520317e+01   3.730222e-01
  1.578990e-01   6.523072e+01   3.750193e-01
  1.581980e-01   6.534555e+01   3.736411e-01
  1.584970e-01   6.546779e+01   3.737784e-01
  1.587960e-01   6.433437e+01   3.739359e-01
  1.590940e-01   6.470299e+01   3.697072e-01
  1.593930e-01   6.439819e+01   3.675998e-01
  1.596920e-01   6.508202e+01   3.705806e-01
  1.599910e-01   6.531755e+01   3.729266e-01
  1.602900e-01   6.524305e+01   3.720831e-01
  1.605890e-01   6.499408e+01   3.658461e-01
  1.608880e-01   6.564381e+01   3.701078e-01
  1.611870e-01   6.492916e+01   3.670717e-01
  1.614860e-01   6.503937e+01   3.677888e-01
  1.617850e-01   6.434069e+01   3.626166e-01
  1.620840e-01   6.536457e+01   3.654904e-01
  1.623830e-01   6.481376e+01   3.655382e-01
  1.626810e-01   6.448216e+01   3.624252e-01
  1.629800e-01   6.531725e+01   3.608798e-01
  1.632790e-01   6.507688e+01   3.613654e-01
  1.635780e-01   6.496671e+01   3.622197e-01
  1.638770e-01   6.469296e+01   3.638055e-01
  1.641760e-01   6.520690e+01   3.634742e-01
  1.644750e-01   6.477604e+01   3.614939e-01
  1.647740e-01   6.433149e+01   3.598658e-01
  1.650730e-01   6.417583e+01   3.607832e-01
  1.653720e-01   6.455390e+01   3.614551e-01
  1.656710e-01   6.455338e+01   3.593348e-01
  1.659700e-01   6.502619e+01   3.621913e-01
  1.662680e-01   6.463206e+01   3.597449e-01
  1.665670e-01   6.475826e+01   3.610575e-01
  1.668660e-01   6.469843e+01   3.574662e-01
  1.671650e-01   6.437256e+01   3.594046e-01
  1.674640e-01   6.469864e+01   3.595479e-01
  1.677630e-01   6.506889e+01   3.586764e-01
  1.680620e-01   6.495644e+01   3.606466e-01
  1.683610e-01   6.512658e+01   3.554904e-01
  1.686600e-01   6.451172e+01   3.586476e-01
  1.689590e-01   6.474781e+01   3.557411e-01
  1.692580e-01   6.475484e+01   3.555758e-01
  1.695570e-01   6.479826e+01   3.602072e-01
  1.698560e-01   6.467113e+01   3.538806e-01
  1.701540e-01   6.431590e+01   3.556623e-01
  1.704530e-01   6.400305e+01   3.518670e-01
  1.707520e-01   6.486283e+01   3.544047e-01
  1.710510e-01   6.467456e+01   3.568391e-01
  1.713500e-01   6.472889e+01   3.534935e-01
  1.716490e-01   6.390512e+01   3.539703e-01
  1.719480e-01   6.446634e+01   3.499164e-01
  1.722470e-01   6.477476e+01   3.530759e-01
  1.725460e-01   6.406330e+01   3.527584e-01
  1.728450e-01   6.515684e+01   3.533938e-01
  1.731440e-01   6.466630e+01   3.526000e-01
  1.734430e-01   6.446539e+01   3.488593e-01
  1.737410e-01   6.522058e+01   3.544702e-01
  1.740400e-01   6.459777e+01   3.520537e-01
  1.743390e-01   6.540272e+01   3.517394e-01
  1.746380e-01   6.442482e+01   3.506895e-01
  1.749370e-01   6.525389e+01   3.506349e-01
  1.752360e-01   6.466726e+01   3.513487e-01
  1.755350e-01   6.451382e+01   3.500452e-01
  1.758340e-01   6.494751e+01   3.465309e-01
  1.761330e-01   6.483143e+01   3.517944e-01
  1.764320e-01   6.416052e+01   3.451037e-01
  1.767310e-01   6.421988e+01   3.495998e-01
  1.770300e-01   6.395618e+01   3.452353e-01
  1.773280e-01   6.482183e+01   3.489486e-01
  1.776270e-01   6.426020e+01   3.462263e-01
  1.779260e-01   6.391951e+01   3.437775e-01
  1.782250e-01   6.478614e+01   3.488525e-01
  1.785240e-01   6.485623e+01   3.457782e-01
  1.788230e-01   6.434159e+01   3.461027e-01
  1.791220e-01   6.455923e+01   3.472030e-01
  1.794210e-01   6.471008e+01   3.443780e-01
  1.797200e-01   6.430593e+01   3.448151e-01
  1.800190e-01   6.414487e+01   3.420391e-01
  1.803180e-01   6.412191e+01   3.455113e-01
  1.806170e-01   6.456291e+01   3.438188e-01
  1.809160e-01   6.457530e+01   3.431847e-01
  1.812140e-01   6.501614e+01   3.451914e-01
  1.815130e-01   6.409216e+01   3.422303e-01
  1.818120e-01   6.426604e+01   3.440329e-01
  1.821110e-01   6.439839e+01   3.404131e-01
  1.824100e-01   6.479128e+01   3.439249e-01
  1.827090e-01   6.442086e+01   3.422770e-01
  1.830080e-01   6.414640e+01   3.417122e-01
  1.833070e-01   6.442594e+01   3.399987e-01
  1.836060e-01   6.445247e+01   3.392611e-01
  1.839050e-01   6.443754e+01   3.431512e-01
  1.842040e-01   6.426857e+01   3.399074e-01
  1.845030e-01   6.425295e+01   3.390575e-01
  1.848010e-01   6.409837e+01   3.404339e-01
  1.851000e-01   6.444564e+01   3.366972e-01
  1.853990e-01   6.432320e+01   3.413585e-01
  1.856980e-01   6.408639e+01   3.382963e-01
  1.859970e-01   6.479463e+01   3.388768e-01
  1.862960e-01   6.381120e+01   3.377294e-01
  1.865950e-01   6.387679e+01   3.361517e-01
  1.868940e-01   6.466314e+01   3.420947e-01
  1.871930e-01   6.376632e+01   3.325948e-01
  1.874920e-01   6.396703e+01   3.362311e-01
  1.877910e-01   6.444909e+01   3.373373e-01
  1.880900e-01   6.374459e+01   3.354885e-01
  1.883880e-01   6.409879e+01   3.381686e-01
  1.886870e-01   6.482115e+01   3.339522e-01
  1.889860e-01   6.375336e+01   3.367777e-01
  1.892850e-01   6.455437e+01   3.363530e-01
  1.895840e-01   6.422863e+01   3.344153e-01
  1.898830e-01   6.392198e+01   3.340799e-01
  1.901820e-01   6.376701e+01   3.333656e-01
  1.904810e-01   6.398661e+01   3.337846e-01
  1.907800e-01   6.400224e+01   3.330560e-01
  1.910790e-01   6.400567e+01   3.324533e-01
  1.913780e-01   6.431336e+01   3.343266e-01
  1.916770e-01   6.436516e+01   3.343069e-01
  1.919750e-01   6.405811e+01   3.342804e-01
  1.922740e-01   6.404992e+01   3.306025e-01
  1.925730e-01   6.400731e+01   3.312442e-01
  1.928720e-01   6.398670e+01   3.319475e-01
  1.931710e-01   6.413185e+01   3.329336e-01
  1.934700e-01   6.334621e+01   3.293791e-01
  1.937690e-01   6.349112e+01   3.288592e-01
  1.940680e-01   6.417268e+01   3.324296e-01
  1.943670e-01   6.349157e+01   3.287117e-01
  1.946660e-01   6.341288e+01   3.291036e-01
  1.949650e-01   6.390930e+01   3.283103e-01
  1.952640e-01   6.406168e+01   3.301842e-01
  1.955630e-01   6.363704e+01   3.302847e-01
  1.958610e-01   6.374637e+01   3.274517e-01
  1.961600e-01   6.356291e+01   3.283031e-01
  1.964590e-01   6.381717e+01   3.274872e-01
  1.967580e-01   6.423378e+01   3.307769e-01
  1.970570e-01   6.393481e+01   3.277889e-01
  1.973560e-01   6.437109e+01   3.271575e-01
  1.976550e-01   6.352349e+01   3.277587e-01
  1.979540e-01   6.377691e+01   3.260764e-01
  1.982530e-01   6.405092e+01   3.285267e-01
  1.985520e-01   6.367412e+01   3.255253e-01
  1.988510e-01   6.368050e+01   3.256857e-01
  1.991500e-01   6.397843e+01   3.286351e-01
  1.994480e-01   6.370918e+01   3.246119e-01
  1.997470e-01   6.360883e+01   3.262249e-01
  2.000460e-01   6.331399e+01   3.216312e-01
  2.003450e-01   6.315362e+01   3.234779e-01
  2.006440e-01   6.399868e+01   3.283927e-01
  2.009430e-01   6.362279e+01   3.224146e-01
  2.012420e-01   6.362020e+01   3.256756e-01
  2.015410e-01   6.424018e+01   3.238347e-01
  2.018400e-01   6.293124e+01   3.212157e-01
  2.021390e-01   6.298904e+01   3.223475e-01
  2.024380e-01   6.351355e+01   3.188337e-01
  2.027370e-01   6.329361e+01   3.232676e-01
  2.030350e-01   6.294082e+01   3.192991e-01
  2.033340e-01   6.335054e+01   3.211670e-01
  2.036330e-01   6.313597e+01   3.181552e-01
  2.039320e-01   6.318473e+01   3.190945e-01
  2.042310e-01   6.336626e+01   3.226052e-01
  2.045300e-01   6.288991e+01   3.167263e-01
  2.048290e-01   6.363075e+01   3.196718e-01
  2.051280e-01   6.289642e+01   3.174159e-01
  2.054270e-01   6.286024e+01   3.167858e-01
  2.057260e-01   6.346033e+01   3.217236e-01
  2.060250e-01   6.337957e+01   3.175535e-01
  2.063240e-01   6.326118e+01   3.198356e-01
  2.066230e-01   6.297564e+01   3.177510e-01
  2.069210e-01   6.275612e+01   3.184195e-01
  2.072200e-01   6.271637e+01   3.176378e-01
  2.075190e-01   6.305737e+01   3.160780e-01
  2.078180e-01   6.314751e+01   3.187277e-01
  2.081170e-01   6.267999e+01   3.159296e-01
  2.084160e-01   6.329533e+01   3.195104e-01
  2.087150e-01   6.338316e+01   3.162287e-01
  2.090140e-01   6.332969e+01   3.175628e-01
  2.093130e-01   6.317115e+01   3.170309e-01
  2.096120e-01   6.293766e+01   3.159109e-01
  2.099110e-01   6.287352e+01   3.142969e-01
  2.102100e-01   6.288281e+01   3.159063e-01
  2.105080e-01   6.342776e+01   3.188895e-01
  2.108070e-01   6.356882e+01   3.162941e-01
  2.111060e-01   6.295085e+01   3.139664e-01
  2.114050e-01   6.311778e+01   3.147755e-01
  2.117040e-01   6.351099e+01   3.207421e-01
  2.120030e-01   6.328108e+01   3.261088e-01
  2.123020e-01   6.351964e+01   3.290820e-01
  2.126010e-01   6.288142e+01   3.247875e-01
  2.129000e-01   6.292758e+01   3.281397e-01
  2.131990e-01   6.277300e+01   3.306041e-01
  2.134980e-01   6.332208e+01   3.340616e-01
  2.137970e-01   6.304900e+01   3.308713e-01
  2.140950e-01   6.288740e+01   3.322914e-01
  2.143940e-01   6.344869e+01   3.350234e-01
  2.146930e-01   6.312333e+01   3.344778e-01
  2.149920e-01   6.309149e+01   3.347088e-01
  2.152910e-01   6.211666e+01   3.325839e-01
  2.155900e-01   6.337938e+01   3.388448e-01
  2.158890e-01   6.316743e+01   3.382778e-01
  2.161880e-01   6.300032e+01   3.363763e-01
  2.164870e-01   6.269586e+01   3.368506e-01
  2.167860e-01   6.275967e+01   3.307220e-01
  2.170850e-01   6.212511e+01   3.264862e-01
  2.173840e-01   6.219559e+01   3.235888e-01
  2.176820e-01   6.280224e+01   3.237186e-01
  2.179810e-01   6.290225e+01   3.249862e-01
  2.182800e-01   6.305502e+01   3.211122e-01
  2.185790e-01   6.219400e+01   3.204472e-01
  2.188780e-01   6.283044e+01   3.186080e-01
  2.191770e-01   6.239952e+01   3.195776e-01
  2.194760e-01   6.297194e+01   3.218809e-01
  2.197750e-01   6.272276e+01   3.180620e-01
  2.200740e-01   6.258763e+01   3.156968e-01
  2.203730e-01   6.234817e+01   3.168394e-01
  2.206720e-01   6.253083e+01   3.163575e-01
  2.209710e-01   6.271021e+01   3.189883e-01
  2.212700e-01   6.277258e+01   3.147019e-01
  2.215680e-01   6.255153e+01   3.169493e-01
  2.218670e-01   6.280564e+01   3.133435e-01
  2.221660e-01   6.287845e+01   3.169661e-01
  2.224650e-01   6.268232e+01   3.139497e-01
  2.227640e-01   6.235642e+01   3.128712e-01
  2.230630e-01   6.256312e+01   3.143082e-01
  2.233620e-01   6.212567e+01   3.124221e-01
  2.236610e-01   6.215080e+01   3.124853e-01
  2.239600e-01   6.218525e+01   3.089819e-01
  2.242590e-01   6.239966e+01   3.125889e-01
  2.245580e-01   6.258482e+01   3.121447e-01
  2.248570e-01   6.230211e+01   3.132579e-01
  2.251550e-01   6.209155e+01   3.091275e-01
  2.254540e-01   6.214701e+01   3.095187e-01
  2.257530e-01   6.135427e+01   3.098305e-01
  2.260520e-01   6.219858e+01   3.081366e-01
  2.263510e-01   6.247110e+01   3.098177e-01
  2.266500e-01   6.231575e+01   3.093060e-01
  2.269490e-01   6.165662e+01   3.062948e-01
  2.272480e-01   6.215795e+01   3.100542e-01
  2.275470e-01   6.227873e+01   3.062312e-01
  2.278460e-01   6.211772e+01   3.093191e-01
  2.281450e-01   6.201021e+01   3.063064e-01
  2.284440e-01   6.230560e+01   3.085267e-01
  2.287420e-01   6.177968e+01   3.080984e-01
  2.290410e-01   6.190790e+01   3.023100e-01
  2.293400e-01   6.233543e+01   3.081008e-01
  2.296390e-01   6.256254e+01   3.071740e-01
  2.299380e-01   6.214033e+01   3.066276e-01
  2.302370e-01   6.216735e+01   3.060797e-01
  2.305360e-01   6.176344e+01   3.031483e-01
  2.308350e-01   6.211004e+01   3.082925e-01
  2.311340e-01   6.187727e+01   3.019985e-01
  2.314330e-01   6.154948e+01   3.033430e-01
  2.317320e-01   6.153337e+01   3.043932e-01
  2.320310e-01   6.164992e+01   3.015613e-01
  2.323290e-01   6.169466e+01   3.063893e-01
  2.326280e-01   6.223349e+01   3.022753e-01
  2.329270e-01   6.187156e+01   3.018664e-01
  2.332260e-01   6.206697e+01   3.038923e-01
  2.335250e-01   6.231598e+01   3.037817e-01
  2.338240e-01   6.217429e+01   3.046369e-01
  2.341230e-01   6.194646e+01   2.995976e-01
  2.344220e-01   6.131615e+01   3.010980e-01
  2.347210e-01   6.144088e+01   3.012858e-01
  2.350200e-01   6.190592e+01   3.015964e-01
  2.353190e-01   6.187745e+01   3.018807e-01
  2.356180e-01   6.170411e+01   2.980944e-01
  2.359170e-01   6.180483e+01   3.026523e-01
  2.362150e-01   6.159977e+01   3.001476e-01
  2.365140e-01   6.180923e+01   2.983483e-01
  2.368130e-01   6.126339e+01   2.993270e-01
  2.371120e-01   6.144367e+01   2.983793e-01
  2.374110e-01   6.153974e+01   3.011737e-01
  2.377100e-01   6.151303e+01   2.975187e-01
  2.380090e-01   6.186765e+01   2.997533e-01
  2.383080e-01   6.132179e+01   2.964897e-01
  2.386070e-01   6.147120e+01   2.984461e-01
  2.389060e-01   6.129920e+01   2.976847e-01
  2.392050e-01   6.133647e+01   2.961870e-01
  2.395040e-01   6.096463e+01   2.973283e-01
  2.398020e-01   6.163539e+01   2.969079e-01
  2.401010e-01   6.173116e+01   2.988465e-01
  2.404000e-01   6.109676e+01   2.944909e-01
  2.406990e-01   6.121434e+01   2.964557e-01
  2.409980e-01   6.147714e+01   2.960769e-01
  2.412970e-01   6.103978e+01   2.945758e-01
  2.415960e-01   6.142657e+01   2.964045e-01
  2.418950e-01   6.160542e+01   2.951583e-01
  2.421940e-01   6.096808e+01   2.948485e-01
  2.424930e-01   6.169849e+01   2.975123e-01
  2.427920e-01   6.112165e+01   2.923544e-01
  2.430910e-01   6.117057e+01   2.944468e-01
  2.433890e-01   6.098123e+01   2.929996e-01
  2.436880e-01   6.172921e+01   2.973598e-01
  2.439870e-01   6.118597e+01   2.925082e-01
  2.442860e-01   6.133708e+01   2.923267e-01
  2.445850e-01   6.122486e+01   2.938041e-01
  2.448840e-01   6.100542e+01   2.928387e-01
  2.451830e-01   6.073375e+01   2.937256e-01
  2.454820e-01   6.147228e+01   2.920010e-01
  2.457810e-01   6.160688e+01   2.935126e-01
  2.460800e-01   6.131424e+01   2.931415e-01
  2.463790e-01   6.097709e+01   2.913598e-01
  2.466780e-01   6.137166e+01   2.927343e-01
  2.469770e-01   6.053209e+01   2.898662e-01
  2.472750e-01   6.079317e+01   2.912434e-01
  2.475740e-01   6.126750e+01   2.933576e-01
  2.478730e-01   6.101695e+01   2.880659e-01
  2.481720e-01   6.127609e+01   2.916422e-01
  2.484710e-01   6.057634e+01   2.881714e-01
  2.487700e-01   6.070144e+01   2.915644e-01
  2.490690e-01   6.124706e+01   2.917883e-01
  2.493680e-01   6.084104e+01   2.878584e-01
  2.496670e-01   6.108732e+01   2.923809e-01
  2.499660e-01   6.121380e+01   2.896837e-01
  2.502650e-01   6.080619e+01   2.899876e-01
  2.505640e-01   6.098024e+01   2.874604e-01
  2.508620e-01   6.072743e+01   2.882158e-01
  2.511610e-01   6.110248e+01   2.914437e-01
  2.514600e-01   6.069736e+01   2.873105e-01
  2.517590e-01   6.128742e+01   2.884953e-01
  2.520580e-01   6.056480e+01   2.873081e-01
  2.523570e-01   6.049450e+01   2.874537e-01
  2.526560e-01   6.051390e+01   2.883380e-01
  2.529550e-01   6.083770e+01   2.857900e-01
  2.532540e-01   6.081446e+01   2.856336e-01
  2.535530e-01   6.069574e+01   2.851514e-01
  2.538520e-01   6.101919e+01   2.872422e-01
  2.541510e-01   6.043556e+01   2.843373e-01
  2.544490e-01   6.042866e+01   2.851328e-01
  2.547480e-01   6.035897e+01   2.852744e-01
  2.550470e-01   6.044534e+01   2.837559e-01
  2.553460e-01   6.069442e+01   2.847433e-01
  2.556450e-01   6.066069e+01   2.823688e-01
  2.559440e-01   6.021881e+01   2.842313e-01
  2.562430e-01   6.104876e+01   2.875184e-01
  2.565420e-01   6.091992e+01   2.846663e-01
  2.568410e-01   6.066076e+01   2.832606e-01
  2.571400e-01   6.069779e+01   2.837461e-01
  2.574390e-01   6.092022e+01   2.863926e-01
  2.577380e-01   6.041269e+01   2.841825e-01
  2.580360e-01   6.062103e+01   2.826716e-01
  2.583350e-01   6.110826e+01   2.863227e-01
  2.586340e-01   6.055902e+01   2.819353e-01
  2.589330e-01   6.082660e+01   2.853571e-01
  2.592320e-01   6.021251e+01   2.811275e-01
  2.595310e-01   6.049788e+01   2.827807e-01
  2.598300e-01   6.045862e+01   2.845939e-01
  2.601290e-01   6.019711e+01   2.796329e-01
  2.604280e-01   6.016033e+01   2.829861e-01
  2.607270e-01   5.976292e+01   2.783346e-01
  2.610260e-01   6.054898e+01   2.827016e-01
  2.613250e-01   6.009568e+01   2.822358e-01
  2.616240e-01   6.052197e+01   2.823417e-01
  2.619220e-01   6.067639e+01   2.828006e-01
  2.622210e-01   6.013012e+01   2.787089e-01
  2.625200e-01   5.964097e+01   2.793036e-01
  2.628190e-01   6.091876e+01   2.819860e-01
  2.631180e-01   6.075558e+01   2.798667e-01
  2.634170e-01   6.001925e+01   2.817588e-01
  2.637160e-01   6.013806e+01   2.784408e-01
  2.640150e-01   6.061600e+01   2.822648e-01
  2.643140e-01   6.040573e+01   2.786783e-01
  2.646130e-01   5.990601e+01   2.779031e-01
  2.649120e-01   6.026513e+01   2.817420e-01
  2.652110e-01   6.034804e+01   2.787356e-01
  2.655090e-01   6.027101e+01   2.793230e-01
  2.658080e-01   6.035500e+01   2.778977e-01
  2.661070e-01   6.009662e+01   2.785357e-01
  2.664060e-01   6.019352e+01   2.784738e-01
  2.667050e-01   6.046971e+01   2.793990e-01
  2.670040e-01   6.009165e+01   2.783334e-01
  2.673030e-01   6.021166e+01   2.777564e-01
  2.676020e-01   6.006676e+01   2.775164e-01
  2.679010e-01   6.010275e+01   2.775051e-01
  2.682000e-01   5.994111e+01   2.760066e-01
  2.684990e-01   5.990309e+01   2.769495e-01
  2.687980e-01   6.023088e+01   2.773291e-01
  2.690960e-01   6.033001e+01   2.786940e-01
  2.693950e-01   5.991319e+01   2.748311e-01
  2.696940e-01   5.968480e+01   2.746750e-01
  2.699930e-01   5.979790e+01   2.759563e-01
  2.702920e-01   5.992459e+01   2.759686e-01
  2.705910e-01   5.979221e+01   2.761301e-01
  2.708900e-01   5.996343e+01   2.743955e-01
  2.711890e-01   5.971674e+01   2.756758e-01
  2.714880e-01   6.001740e+01   2.753468e-01
  2.717870e-01   6.001668e+01   2.758083e-01
  2.720860e-01   6.062217e+01   2.761751e-01
  2.723850e-01   5.975501e+01   2.735535e-01
  2.726840e-01   6.009833e+01   2.754400e-01
  2.729820e-01   6.032291e+01   2.757693e-01
  2.732810e-01   5.999795e+01   2.741090e-01
  2.735800e-01   5.983416e+01   2.736436e-01
  2.738790e-01   6.010775e+01   2.748172e-01
  2.741780e-01   5.970139e+01   2.743449e-01
  2.744770e-01   5.978786e+01   2.720048e-01
  2.747760e-01   5.988468e+01   2.735773e-01
  2.750750e-01   6.021426e+01   2.774792e-01
  2.753740e-01   6.006853e+01   2.815778e-01
  2.756730e-01   5.978401e+01   2.823993e-01
  2.759720e-01   6.038553e+01   2.825180e-01
  2.762710e-01   6.010304e+01   2.859004e-01
  2.765690e-01   5.963821e+01   2.840752e-01
  2.768680e-01   6.053286e+01   2.889109e-01
  2.771670e-01   6.026071e+01   2.858624e-01
  2.774660e-01   6.030181e+01   2.867875e-01
  2.777650e-01   6.046843e+01   2.906800e-01
  2.780640e-01   5.979354e+01   2.876685e-01
  2.783630e-01   5.992551e+01   2.884102e-01
  2.786620e-01   5.985163e+01   2.899481e-01
  2.789610e-01   5.976279e+01   2.898410e-01
  2.792600e-01   5.990117e+01   2.930353e-01
  2.795590e-01   5.941379e+01   2.861231e-01
  2.798580e-01   5.975891e+01   2.914687e-01
  2.801560e-01   5.986804e+01   2.912951e-01
  2.804550e-01   6.018953e+01   2.929599e-01
  2.807540e-01   6.005820e+01   2.939794e-01
  2.810530e-01   5.990894e+01   2.908475e-01
  2.813520e-01   5.942753e+01   2.935561e-01
  2.816510e-01   5.988526e+01   2.936681e-01
  2.819500e-01   5.983599e+01   2.936597e-01
  2.822490e-01   6.032456e+01   2.948561e-01
  2.825480e-01   6.027686e+01   2.942892e-01
  2.828470e-01   6.004707e+01   2.971499e-01
  2.831460e-01   5.953506e+01   2.943891e-01
  2.834450e-01   5.984637e+01   2.935728e-01
  2.837430e-01   5.997011e+01   2.955771e-01
  2.840420e-01   6.002027e+01   2.973159e-01
  2.843410e-01   5.952813e+01   3.025555e-01
  2.846400e-01   5.963207e+01   3.049446e-01
  2.849390e-01   5.955808e+01   3.126247e-01
  2.852380e-01   5.923628e+01   3.146729e-01
  2.855370e-01   5.925568e+01   3.178448e-01
  2.858360e-01   5.945209e+01   3.204092e-01
  2.861350e-01   5.939083e+01   3.230722e-01
  2.864340e-01   5.955582e+01   3.283069e-01
  2.867330e-01   5.947332e+01   3.271371e-01
  2.870320e-01   5.954949e+01   3.329646e-01
  2.873310e-01   5.984896e+01   3.307077e-01
  2.876290e-01   5.967263e+01   3.354725e-01
  2.879280e-01   5.915725e+01   3.370742e-01
  2.882270e-01   5.917895e+01   3.334144e-01
  2.885260e-01   5.921664e+01   3.375881e-01
  2.888250e-01   5.887523e+01   3.357563e-01
  2.891240e-01   5.850453e+01   3.397467e-01
  2.894230e-01   5.931087e+01   3.451691e-01
  2.897220e-01   5.889629e+01   3.358163e-01
  2.900210e-01   5.946226e+01   3.463495e-01
  2.903200e-01   5.903456e+01   3.430850e-01
  2.906190e-01   5.908811e+01   3.469354e-01
  2.909180e-01   5.926417e+01   3.483959e-01
  2.912160e-01   5.945114e+01   3.452088e-01
  2.915150e-01   5.929833e+01   3.561349e-01
  2.918140e-01   5.981443e+01   3.494396e-01
  2.921130e-01   5.860864e+01   3.491332e-01
  2.924120e-01   5.906399e+01   3.530316e-01
  2.927110e-01   5.930551e+01   3.527654e-01
  2.930100e-01   5.900700e+01   3.610494e-01
  2.933090e-01   5.937747e+01   3.563724e-01
  2.936080e-01   5.921592e+01   3.534854e-01
  2.939070e-01   5.906757e+01   3.587173e-01
  2.942060e-01   5.916845e+01   3.596484e-01
  2.945050e-01   5.960879e+01   3.685528e-01
  2.948030e-01   5.947022e+01   3.584886e-01
  2.951020e-01   5.863824e+01   3.614071e-01
  2.954010e-01   5.895808e+01   3.641192e-01
  2.957000e-01   5.911154e+01   3.663477e-01
  2.959990e-01   5.873825e+01   3.647494e-01
  2.962980e-01   5.890788e+01   3.659368e-01
  2.965970e-01   5.919010e+01   3.704087e-01
  2.968960e-01   5.858481e+01   3.682832e-01
  2.971950e-01   5.876413e+01   3.672686e-01
  2.974940e-01   5.866769e+01   3.656319e-01
  2.977930e-01   5.888014e+01   3.696652e-01
  2.980920e-01   5.826037e+01   3.679414e-01
  2.983900e-01   5.806999e+01   3.703236e-01
  2.986890e-01   5.930479e+01   3.700843e-01
  2.989880e-01   5.877794e+01   3.723406e-01
  2.992870e-01   5.909539e+01   3.742839e-01
  2.995860e-01   5.866277e+01   3.750430e-01
  2.998850e-01   5.845534e+01   3.722515e-01
  3.001840e-01   5.807978e+01   3.734127e-01
  3.004830e-01   5.910993e+01   3.816086e-01
  3.007820e-01   5.904044e+01   3.798954e-01
  3.010810e-01   5.855111e+01   3.756442e-01
  3.013800e-01   5.838095e+01   3.807462e-01
  3.016790e-01   5.901312e+01   3.817961e-01
  3.019780e-01   5.847099e+01   3.820491e-01
  3.022760e-01   5.934395e+01   3.866896e-01
  3.025750e-01   5.887469e+01   3.831117e-01
  3.028740e-01   5.828969e+01   3.866183e-01
  3.031730e-01   5.788129e+01   3.834375e-01
  3.034720e-01   5.875328e+01   3.878886e-01
  3.037710e-01   5.777838e+01   3.843956e-01
  3.040700e-01   5.843387e+01   3.884214e-01
  3.043690e-01   5.821649e+01   3.922994e-01
  3.046680e-01   5.887369e+01   3.931295e-01
  3.049670e-01   5.915570e+01   3.905454e-01
  3.052660e-01   5.871710e+01   3.959336e-01
  3.055650e-01   5.841759e+01   3.935295e-01
  3.058630e-01   5.878721e+01   4.001631e-01
  3.061620e-01   5.878444e+01   3.928314e-01
  3.064610e-01   5.837021e+01   3.964530e-01
  3.067600e-01   5.880395e+01   4.040388e-01
  3.070590e-01   5.883874e+01   3.980409e-01
  3.073580e-01   5.995049e+01   4.079587e-01
  3.076570e-01   5.837812e+01   3.953502e-01
  3.079560e-01   5.798107e+01   4.003171e-01
  3.082550e-01   5.896225e+01   4.036901e-01
  3.085540e-01   5.816928e+01   4.006722e-01
  3.088530e-01   5.862605e+01   4.073513e-01
  3.091520e-01   5.854651e+01   4.010881e-01
  3.094500e-01   5.908893e+01   4.117520e-01
  3.097490e-01   5.849367e+01   4.078121e-01
  3.100480e-01   5.872399e+01   4.055625e-01
  3.103470e-01   5.809711e+01   4.146516e-01
  3.106460e-01   5.888126e+01   4.052017e-01
  3.109450e-01   5.855846e+01   4.159678e-01
  3.112440e-01   5.845434e+01   4.086018e-01
  3.115430e-01   5.855096e+01   4.143183e-01
  3.118420e-01   5.890914e+01   4.201904e-01
  3.121410e-01   5.885408e+01   4.134618e-01
  3.124400e-01   5.792404e+01   4.176611e-01
  3.127390e-01   5.906877e+01   4.158226e-01
  3.130380e-01   5.834256e+01   4.222182e-01
  3.133360e-01   5.874747e+01   4.212939e-01
  3.136350e-01   5.818905e+01   4.186155e-01
  3.139340e-01   5.806029e+01   4.243067e-01
  3.142330e-01   5.855613e+01   4.195982e-01
  3.145320e-01   5.876553e+01   4.307972e-01
  3.148310e-01   5.870351e+01   4.256001e-01
  3.151300e-01   5.875288e+01   4.257790e-01
  3.154290e-01   5.762547e+01   4.265979e-01
  3.157280e-01   5.801523e+01   4.251940e-01
  3.160270e-01   5.855600e+01   4.355442e-01
  3.163260e-01   5.856057e+01   4.271878e-01
  3.166250e-01   5.781089e+01   4.327643e-01
  3.169230e-01   5.870078e+01   4.334788e-01
  3.172220e-01   5.833885e+01   4.369982e-01
  3.175210e-01   5.779642e+01   4.345841e-01
  3.178200e-01   5.768473e+01   4.311800e-01
  3.181190e-01   5.801769e+01   4.404135e-01
  3.184180e-01   5.803442e+01   4.358565e-01
  3.187170e-01   5.800614e+01   4.435321e-01
  3.190160e-01   5.790004e+01   4.419335e-01
  3.193150e-01   5.813262e+01   4.362251e-01
  3.196140e-01   5.792810e+01   4.468718e-01
  3.199130e-01   5.836206e+01   4.421115e-01
  3.202120e-01   5.812723e+01   4.484613e-01
  3.205100e-01   5.848286e+01   4.485959e-01
  3.208090e-01   5.810449e+01   4.439080e-01
  3.211080e-01   5.928628e+01   4.554289e-01
  3.214070e-01   5.814929e+01   4.432811e-01
  3.217060e-01   5.784930e+01   4.494582e-01
  3.220050e-01   5.881060e+01   4.502628e-01
  3.223040e-01   5.906944e+01   4.492005e-01
  3.226030e-01   5.895212e+01   4.601704e-01
  3.229020e-01   5.903311e+01   4.450420e-01
  3.232010e-01   5.837348e+01   4.548782e-01
  3.235000e-01   5.811642e+01   4.488323e-01
  3.237990e-01   5.848587e+01   4.536106e-01
  3.240970e-01   5.807667e+01   4.589357e-01
  3.243960e-01   5.775025e+01   4.482424e-01
  3.246950e-01   5.781141e+01   4.596611e-01
  3.249940e-01   5.776599e+01   4.516553e-01
  3.252930e-01   5.741485e+01   4.576378e-01
  3.255920e-01   5.871035e+01   4.654862e-01
  3.258910e-01   5.778400e+01   4.573374e-01
  3.261900e-01   5.776608e+01   4.644680e-01
  3.264890e-01   5.830854e+01   4.611857e-01
  3.267880e-01   5.851540e+01   4.656267e-01
  3.270870e-01   5.808416e+01   4.718704e-01
  3.273860e-01   5.779485e+01   4.650453e-01
  3.276850e-01   5.730981e+01   4.687145e-01
  3.279830e-01   5.813292e+01   4.650187e-01
  3.282820e-01   5.702414e+01   4.699437e-01
  3.285810e-01   5.845622e+01   4.738621e-01
  3.288800e-01   5.789273e+01   4.749775e-01
  3.291790e-01   5.771615e+01   4.703732e-01
  3.294780e-01   5.780298e+01   4.780863e-01
  3.297770e-01   5.844458e+01   4.832772e-01
  3.300760e-01   5.769517e+01   4.751512e-01
  3.303750e-01   5.848600e+01   4.860351e-01
  3.306740e-01   5.830544e+01   4.786537e-01
  3.309730e-01   5.886607e+01   4.897181e-01
  3.312720e-01   5.780262e+01   4.889930e-01
  3.315700e-01   5.856002e+01   4.832415e-01
  3.318690e-01   5.827724e+01   4.948176e-01
  3.321680e-01   5.756608e+01   4.806529e-01
  3.324670e-01   5.812078e+01   4.952596e-01
  3.327660e-01   5.778943e+01   4.911007e-01
  3.330650e-01   5.801823e+01   4.926184e-01
  3.333640e-01   5.732985e+01   4.974871e-01
  3.336630e-01   5.766497e+01   4.873406e-01
  3.339620e-01   5.743158e+01   5.008081e-01
  3.342610e-01   5.736295e+01   4.936834e-01
  3.345600e-01   5.797569e+01   5.014328e-01
  3.348590e-01   5.727953e+01   5.072562e-01
  3.351570e-01   5.804481e+01   4.949358e-01
  3.354560e-01   5.825752e+01   5.152709e-01
  3.357550e-01   5.844256e+01   4.994361e-01
  3.360540e-01   5.789621e+01   5.118150e-01
  3.363530e-01   5.820031e+01   5.194387e-01
  3.366520e-01   5.786829e+01   5.027086e-01
  3.369510e-01   5.830589e+01   5.264332e-01
  3.372500e-01   5.751164e+01   4.994220e-01
  3.375490e-01   5.705464e+01   5.181436e-01
  3.378480e-01   5.744483e+01   5.173321e-01
  3.381470e-01   5.699032e+01   5.140107e-01
  3.384460e-01   5.860778e+01   5.352811e-01
  3.387450e-01   5.750212e+01   5.088484e-01
  3.390430e-01   5.727450e+01   5.264298e-01
  3.393420e-01   5.814272e+01   5.276987e-01
  3.396410e-01   5.776768e+01   5.266645e-01
  3.399400e-01   5.751439e+01   5.409063e-01
  3.402390e-01   5.795193e+01   5.170571e-01
  3.405380e-01   5.838893e+01   5.420809e-01
  3.408370e-01   5.809445e+01   5.329317e-01
  3.411360e-01   5.842296e+01   5.379410e-01
  3.414350e-01   5.748387e+01   5.407627e-01
  3.417340e-01   5.721242e+01   5.316396e-01
  3.420330e-01   5.771951e+01   5.501090e-01
  3.423320e-01   5.873997e+01   5.393984e-01
  3.426300e-01   5.763761e+01   5.489545e-01
  3.429290e-01   5.809978e+01   5.488688e-01
  3.432280e-01   5.790125e+01   5.456800e-01
  3.435270e-01   5.794691e+01   5.647246e-01
  3.438260e-01   5.736444e+01   5.394721e-01
  3.441250e-01   5.813651e+01   5.623686e-01
  3.444240e-01   5.787811e+01   5.531804e-01
  3.447230e-01   5.752049e+01   5.561756e-01
  3.450220e-01   5.743557e+01   5.672251e-01
  3.453210e-01   5.740756e+01   5.509271e-01
  3.456200e-01   5.701971e+01   5.702826e-01
  3.459190e-01   5.776659e+01   5.605766e-01
  3.462170e-01   5.793605e+01   5.722515e-01
  3.465160e-01   5.743574e+01   5.689217e-01
  3.468150e-01   5.746655e+01   5.682243e-01
  3.471140e-01   5.779821e+01   5.848955e-01
  3.474130e-01   5.835987e+01   5.717710e-01
  3.477120e-01   5.703467e+01   5.810192e-01
  3.480110e-01   5.886410e+01   5.838728e-01
  3.483100e-01   5.717738e+01   5.772255e-01
  3.486090e-01   5.747193e+01   5.935992e-01
  3.489080e-01   5.717155e+01   5.771961e-01
  3.492070e-01   5.724763e+01   5.934070e-01
  3.495060e-01   5.837234e+01   5.877933e-01
  3.498040e-01   5.715763e+01   5.939116e-01
  3.501030e-01   5.715990e+01   5.948994e-01
  3.504020e-01   5.776857e+01   5.970773e-01
  3.507010e-01   5.823871e+01   6.137535e-01
  3.510000e-01   5.785686e+01   5.926949e-01
  3.512990e-01   5.750781e+01   6.098901e-01
  3.515980e-01   5.765621e+01   6.024515e-01
  3.518970e-01   5.679551e+01   6.113763e-01
  3.521960e-01   5.662894e+01   6.192007e-01
  3.524950e-01   5.681780e+01   5.970575e-01
  3.527940e-01   5.705507e+01   6.249070e-01
  3.530930e-01   5.679097e+01   6.071210e-01
  3.533920e-01   5.763261e+01   6.269230e-01
  3.536900e-01   5.740756e+01   6.279772e-01
  3.539890e-01   5.813802e+01   6.285283e-01
  3.542880e-01   5.697978e+01   6.373721e-01
  3.545870e-01   5.802619e+01   6.179646e-01
  3.548860e-01   5.714320e+01   6.346895e-01
  3.551850e-01   5.756045e+01   6.253985e-01
  3.554840e-01   5.757322e+01   6.370731e-01
  3.557830e-01   5.777335e+01   6.405831e-01
  3.560820e-01   5.689061e+01   6.140387e-01
  3.563810e-01   5.738633e+01   6.372327e-01
  3.566800e-01   5.629105e+01   6.162433e-01
  3.569790e-01   5.806131e+01   6.458436e-01
  3.572770e-01   5.696742e+01   6.385134e-01
  3.575760e-01   5.850003e+01   6.204827e-01
  3.578750e-01   5.771379e+01   6.565596e-01
  3.581740e-01   5.782356e+01   6.279607e-01
  3.584730e-01   5.761669e+01   6.560071e-01
  3.587720e-01   5.689193e+01   6.405303e-01
  3.590710e-01   5.749377e+01   6.426794e-01
  3.593700e-01   5.741918e+01   6.668988e-01
  3.596690e-01   5.698495e+01   6.361972e-01
  3.599680e-01   5.749311e+01   6.687054e-01
  3.602670e-01   5.666574e+01   6.467327e-01
  3.605660e-01   5.821699e+01   6.715160e-01
  3.608640e-01   5.741163e+01   6.839567e-01
  3.611630e-01   5.816557e+01   6.526811e-01
  3.614620e-01   5.841471e+01   6.944297e-01
  3.617610e-01   5.667304e+01   6.584993e-01
  3.620600e-01   5.719479e+01   6.841462e-01
  3.623590e-01   5.837301e+01   6.881715e-01
  3.626580e-01   5.701002e+01   6.800898e-01
  3.629570e-01   5.818611e+01   7.055584e-01
  3.632560e-01   5.798791e+01   6.743692e-01
  3.635550e-01   5.835750e+01   7.181136e-01
  3.638540e-01   5.787811e+01   6.973773e-01
  3.641530e-01   5.677306e+01   6.953599e-01
  3.644510e-01   5.884008e+01   7.386237e-01
  3.647500e-01   5.726844e+01   6.845866e-01
  3.650490e-01   5.732452e+01   7.272601e-01
  3.653480e-01   5.677429e+01   7.066487e-01
  3.656470e-01   5.752013e+01   7.197330e-01
  3.659460e-01   5.782318e+01   7.432800e-01
  3.662450e-01   5.840995e+01   7.150869e-01
  3.665440e-01   5.823854e+01   7.635912e-01
  3.668430e-01   5.635890e+01   7.107326e-01
  3.671420e-01   5.684680e+01   7.445759e-01
  3.674410e-01   5.676114e+01   7.345605e-01
  3.677400e-01   5.763914e+01   7.536621e-01
  3.680390e-01   5.615807e+01   7.727768e-01
  3.683370e-01   5.739824e+01   7.313213e-01
  3.686360e-01   5.711119e+01   7.706478e-01
  3.689350e-01   5.719344e+01   7.547043e-01
  3.692340e-01   5.683448e+01   7.730615e-01
  3.695330e-01   5.732303e+01   8.037869e-01
  3.698320e-01   5.942702e+01   7.632661e-01
  3.701310e-01   5.772504e+01   8.090264e-01
  3.704300e-01   5.638417e+01   7.615311e-01
  3.707290e-01   5.759578e+01   8.105653e-01
  3.710280e-01   5.590291e+01   7.937680e-01
  3.713270e-01   5.771397e+01   7.947140e-01
  3.716260e-01   5.596207e+01   8.297281e-01
  3.719240e-01   5.633739e+01   7.784199e-01
  3.722230e-01   5.630547e+01   8.350032e-01
  3.725220e-01   5.727476e+01   8.132470e-01
  3.728210e-01   5.687668e+01   8.283987e-01
  3.731200e-01   5.703518e+01   8.788174e-01
  3.734190e-01   5.662424e+01   7.988727e-01
  3.737180e-01   5.840244e+01   8.861069e-01
  3.740170e-01   5.689531e+01   8.232738e-01
  3.743160e-01   5.718933e+01   8.831868e-01
  3.746150e-01   5.627823e+01   8.698429e-01
  3.749140e-01   5.613354e+01   8.477878e-01
  3.752130e-01   5.842219e+01   9.268694e-01
  3.755110e-01   5.693701e+01   8.509442e-01
  3.758100e-01   5.693701e+01   9.150123e-01
  3.761090e-01   5.721380e+01   8.898475e-01
  3.764080e-01   5.770667e+01   9.175987e-01
  3.767070e-01   5.598792e+01   9.450195e-01
  3.770060e-01   5.609001e+01   8.683871e-01
  3.773050e-01   5.705059e+01   9.621343e-01
  3.776040e-01   5.671840e+01   9.168425e-01
  3.779030e-01   5.801651e+01   9.579370e-01
  3.782020e-01   5.761054e+01   1.031064e+00
  3.785010e-01   5.673738e+01   8.994609e-01
  3.788000e-01   5.785527e+01   1.028223e+00
  3.790990e-01   5.729089e+01   9.440277e-01
  3.793970e-01   5.938837e+01   1.031788e+00
  3.796960e-01   5.754961e+01   1.010888e+00
  3.799950e-01   5.761289e+01   9.928831e-01
  3.802940e-01   5.712205e+01   1.099111e+00
  3.805930e-01   5.953913e+01   9.786850e-01
  3.808920e-01   5.710812e+01   1.105203e+00
  3.811910e-01   5.668574e+01   1.017778e+00
  3.814900e-01   5.551522e+01   1.059984e+00
  3.817890e-01   5.924151e+01   1.195640e+00
  3.820880e-01   5.514193e+01   9.803107e-01
  3.823870e-01   5.666201e+01   1.176888e+00
  3.826860e-01   5.738874e+01   1.039317e+00
  3.829840e-01   5.753474e+01   1.209717e+00
  3.832830e-01   5.876694e+01   1.168581e+00
  3.835820e-01   5.688718e+01   1.122360e+00
  3.838810e-01   5.826563e+01   1.269949e+00
  3.841800e-01   5.655299e+01   1.106121e+00
  3.844790e-01   5.638217e+01   1.258543e+00
  3.847780e-01   5.772126e+01   1.180199e+00
  3.850770e-01   5.846274e+01   1.291226e+00
  3.853760e-01   5.844602e+01   1.377203e+00
  3.856750e-01   5.779365e+01   1.180939e+00
  3.859740e-01   5.760922e+01   1.391511e+00
  3.862730e-01   5.704772e+01   1.256607e+00
  3.865710e-01   5.939061e+01   1.412861e+00
  3.868700e-01   5.646645e+01   1.402920e+00
  3.871690e-01   5.800925e+01   1.337884e+00
  3.874680e-01   5.867601e+01   1.549480e+00
  3.877670e-01   5.477565e+01   1.321911e+00
  3.880660e-01   5.697978e+01   1.561236e+00
  3.883650e-01   5.519884e+01   1.456135e+00
  3.886640e-01   5.525347e+01   1.520226e+00
  3.889630e-01   5.453470e+01   1.643536e+00
  3.892620e-01   5.694702e+01   1.510154e+00
  3.895610e-01   5.599590e+01   1.711045e+00
  3.898600e-01   5.468330e+01   1.645774e+00
  3.901580e-01   5.888644e+01   1.779542e+00
  3.904570e-01   5.888644e+01   1.989589e+00
  3.907560e-01   5.557763e+01   1.704643e+00
  3.910550e-01   5.660587e+01   1.986477e+00
  3.913540e-01   5.806982e+01   2.012000e+00
  3.916530e-01   5.709386e+01   1.995021e+00
  3.919520e-01   5.787811e+01   2.609347e+00
  3.922510e-01   5.500251e+01   1.958141e+00
  3.925500e-01   5.533712e+01   2.635101e+00
  3.928490e-01   5.678015e+01   2.436670e+00
  3.931480e-01   6.110925e+01   2.769124e+00
  3.934470e-01   0.000000e+00   0.000000e+00
  3.937460e-01   5.546260e+01   2.638087e+00
creator: radaver
creator-version: 3725
header-file: /nas_data/SAXS_data/20151104Workshop/header/JH1_0169.txt
image-file: /nas_data/Pilatus1M/20151104_Workshop/JH1_0169.tif
angular-axis-file: /nas_data/SAXS_data/20151104Workshop/q20151029.dat
beamstop-mask-file: /nas_data/SAXS_data/20151104Workshop/fit2d20151031.msk
detector-response-file: none
beam-center-x: 949.7700
beam-center-y: 918.8000
unit-time: 1.0000
channel-first: 10
channel-last: 1315
Exposure time [s]: 1.093806
Transmitted Beam: 0.485725
Incident Beam: 0.485725
Code: JH1
Concentration [mg/ml]: 1
Run Number: 0169
