# Supplementary material for: SAXS analysis of a soluble cytosolic NgBR construct including extracellular and transmembrane domains
Source: PLoS One. 2018 Jan 18;13(1):e0191371. doi: 10.1371/journal.pone.0191371 (PMC5773207; doi:10.1371/journal.pone.0191371)
Supplement: S1 File — (ZIP) [file pone.0191371.s001.zip › JH1_0170.dat]

Sample:   c= 1.0000 mg/ml  Code: JH1
  3.656810e-03   2.279640e+04   4.142575e+01
  3.955720e-03   2.205810e+04   2.798681e+01
  4.254640e-03   1.916030e+04   2.337419e+01
  4.553560e-03   1.548470e+04   2.025954e+01
  4.852480e-03   1.251834e+04   1.705446e+01
  5.151400e-03   1.054484e+04   1.546280e+01
  5.450320e-03   8.748191e+03   1.337742e+01
  5.749240e-03   7.465135e+03   1.197328e+01
  6.048150e-03   6.405146e+03   1.087106e+01
  6.347070e-03   5.530767e+03   9.597558e+00
  6.645990e-03   4.873564e+03   8.969706e+00
  6.944910e-03   4.256346e+03   8.069993e+00
  7.243830e-03   3.819324e+03   7.407384e+00
  7.542750e-03   3.393919e+03   6.956184e+00
  7.841670e-03   3.073423e+03   6.251548e+00
  8.140580e-03   2.778937e+03   6.026503e+00
  8.439500e-03   2.546972e+03   5.561008e+00
  8.738420e-03   2.334546e+03   5.273270e+00
  9.037340e-03   2.154954e+03   4.898724e+00
  9.336260e-03   1.993241e+03   4.629863e+00
  9.635180e-03   1.840307e+03   4.436047e+00
  9.934100e-03   1.697815e+03   4.122622e+00
  1.023300e-02   1.563209e+03   4.054052e+00
  1.053190e-02   1.445370e+03   3.953868e+00
  1.083090e-02   1.333901e+03   3.798345e+00
  1.112980e-02   1.230431e+03   3.617006e+00
  1.142870e-02   1.146209e+03   3.471464e+00
  1.172760e-02   1.055518e+03   3.322032e+00
  1.202650e-02   9.786390e+02   3.189916e+00
  1.232540e-02   9.036169e+02   3.048414e+00
  1.262440e-02   8.424328e+02   2.888671e+00
  1.292330e-02   7.824228e+02   2.740943e+00
  1.322220e-02   7.236110e+02   2.635918e+00
  1.352110e-02   6.765899e+02   2.523220e+00
  1.382000e-02   6.318926e+02   2.414426e+00
  1.411900e-02   5.842994e+02   2.310422e+00
  1.441790e-02   5.516357e+02   2.228745e+00
  1.471680e-02   5.154123e+02   2.144092e+00
  1.501570e-02   4.821371e+02   2.030866e+00
  1.531460e-02   4.515391e+02   1.956494e+00
  1.561350e-02   4.291810e+02   1.873974e+00
  1.591250e-02   4.007864e+02   1.826878e+00
  1.621140e-02   3.770390e+02   1.741376e+00
  1.651030e-02   3.546387e+02   1.671096e+00
  1.680920e-02   3.351968e+02   1.624644e+00
  1.710810e-02   3.203949e+02   1.591701e+00
  1.740710e-02   3.017233e+02   1.522400e+00
  1.770600e-02   2.874307e+02   1.470970e+00
  1.800490e-02   2.727090e+02   1.421478e+00
  1.830380e-02   2.628973e+02   1.406793e+00
  1.860270e-02   2.477335e+02   1.339100e+00
  1.890170e-02   2.365212e+02   1.308446e+00
  1.920060e-02   2.283585e+02   1.273482e+00
  1.949950e-02   2.154683e+02   1.251264e+00
  1.979840e-02   2.073884e+02   1.204546e+00
  2.009730e-02   2.010705e+02   1.173046e+00
  2.039620e-02   1.926232e+02   1.146059e+00
  2.069520e-02   1.841910e+02   1.114652e+00
  2.099410e-02   1.789248e+02   1.106563e+00
  2.129300e-02   1.725320e+02   1.058140e+00
  2.159190e-02   1.662599e+02   1.074525e+00
  2.189080e-02   1.595468e+02   1.058483e+00
  2.218980e-02   1.557391e+02   1.063791e+00
  2.248870e-02   1.491204e+02   1.059512e+00
  2.278760e-02   1.473404e+02   1.042793e+00
  2.308650e-02   1.408425e+02   1.050917e+00
  2.338540e-02   1.386495e+02   1.040538e+00
  2.368430e-02   1.337710e+02   1.003502e+00
  2.398330e-02   1.305101e+02   1.013749e+00
  2.428220e-02   1.267173e+02   9.766868e-01
  2.458110e-02   1.261167e+02   1.007130e+00
  2.488000e-02   1.202866e+02   9.573427e-01
  2.517890e-02   1.198515e+02   9.442104e-01
  2.547790e-02   1.168127e+02   9.453329e-01
  2.577680e-02   1.119325e+02   9.179424e-01
  2.607570e-02   1.130334e+02   9.299149e-01
  2.637460e-02   1.107205e+02   9.129592e-01
  2.667350e-02   1.074230e+02   8.767547e-01
  2.697250e-02   1.062242e+02   8.449676e-01
  2.727140e-02   1.023933e+02   7.988029e-01
  2.757030e-02   1.020645e+02   7.988429e-01
  2.786920e-02   9.975095e+01   7.807113e-01
  2.816810e-02   9.928322e+01   7.665344e-01
  2.846700e-02   9.807646e+01   7.524556e-01
  2.876600e-02   9.570478e+01   7.343462e-01
  2.906490e-02   9.568611e+01   7.364830e-01
  2.936380e-02   9.389786e+01   7.241361e-01
  2.966270e-02   9.270118e+01   7.142280e-01
  2.996160e-02   9.164295e+01   7.111801e-01
  3.026060e-02   9.230247e+01   7.024940e-01
  3.055950e-02   8.913539e+01   6.893583e-01
  3.085840e-02   8.970057e+01   6.886204e-01
  3.115730e-02   8.858927e+01   6.814761e-01
  3.145620e-02   8.735772e+01   6.702200e-01
  3.175510e-02   8.564551e+01   6.654400e-01
  3.205410e-02   8.670907e+01   6.659102e-01
  3.235300e-02   8.384694e+01   6.521747e-01
  3.265190e-02   8.401932e+01   6.408649e-01
  3.295080e-02   8.258417e+01   6.395344e-01
  3.324970e-02   8.340966e+01   6.418787e-01
  3.354870e-02   8.191273e+01   6.344298e-01
  3.384760e-02   8.222132e+01   6.282847e-01
  3.414650e-02   8.160199e+01   6.259140e-01
  3.444540e-02   8.072892e+01   6.140014e-01
  3.474430e-02   8.010288e+01   6.169980e-01
  3.504330e-02   7.914969e+01   6.057158e-01
  3.534220e-02   7.906167e+01   6.061258e-01
  3.564110e-02   7.904308e+01   6.053077e-01
  3.594000e-02   7.847224e+01   5.915740e-01
  3.623890e-02   7.736867e+01   5.973925e-01
  3.653780e-02   7.768945e+01   5.824380e-01
  3.683680e-02   7.793630e+01   5.909524e-01
  3.713570e-02   7.772255e+01   5.908453e-01
  3.743460e-02   7.583981e+01   5.741322e-01
  3.773350e-02   7.654100e+01   5.761154e-01
  3.803240e-02   7.494728e+01   5.836937e-01
  3.833140e-02   7.684188e+01   6.050729e-01
  3.863030e-02   7.602602e+01   6.112080e-01
  3.892920e-02   7.430147e+01   6.026645e-01
  3.922810e-02   7.577671e+01   6.110032e-01
  3.952700e-02   7.450591e+01   6.019316e-01
  3.982600e-02   7.402280e+01   6.086899e-01
  4.012490e-02   7.320798e+01   5.958962e-01
  4.042380e-02   7.397468e+01   6.068802e-01
  4.072270e-02   7.382689e+01   6.038820e-01
  4.102160e-02   7.291926e+01   5.993724e-01
  4.132050e-02   7.323414e+01   6.014528e-01
  4.161950e-02   7.334393e+01   5.956821e-01
  4.191840e-02   7.226994e+01   5.990548e-01
  4.221730e-02   7.264242e+01   5.928265e-01
  4.251620e-02   7.295024e+01   6.018677e-01
  4.281510e-02   7.277624e+01   5.918528e-01
  4.311410e-02   7.148139e+01   5.873155e-01
  4.341300e-02   7.093985e+01   5.881103e-01
  4.371190e-02   7.167523e+01   5.896251e-01
  4.401080e-02   7.166068e+01   5.895653e-01
  4.430970e-02   7.066016e+01   5.809603e-01
  4.460860e-02   7.028446e+01   5.801505e-01
  4.490760e-02   7.034555e+01   5.818851e-01
  4.520650e-02   7.052440e+01   5.782049e-01
  4.550540e-02   6.949432e+01   5.768802e-01
  4.580430e-02   6.948586e+01   5.746560e-01
  4.610320e-02   7.075767e+01   5.769844e-01
  4.640220e-02   7.040222e+01   5.798990e-01
  4.670110e-02   6.954512e+01   5.677767e-01
  4.700000e-02   6.942771e+01   5.694049e-01
  4.729890e-02   6.997665e+01   5.737912e-01
  4.759780e-02   6.841765e+01   5.666556e-01
  4.789680e-02   6.885908e+01   5.649693e-01
  4.819570e-02   6.923090e+01   5.657962e-01
  4.849460e-02   6.835680e+01   5.642966e-01
  4.879350e-02   7.002052e+01   5.648653e-01
  4.909240e-02   6.854239e+01   5.664660e-01
  4.939130e-02   6.973272e+01   5.616670e-01
  4.969030e-02   6.845752e+01   5.585253e-01
  4.998920e-02   6.851491e+01   5.580841e-01
  5.028810e-02   6.869446e+01   5.568011e-01
  5.058700e-02   6.891886e+01   5.617660e-01
  5.088590e-02   6.704270e+01   5.448646e-01
  5.118490e-02   6.709661e+01   5.522776e-01
  5.148380e-02   6.900286e+01   5.573817e-01
  5.178270e-02   6.826009e+01   5.472201e-01
  5.208160e-02   6.702979e+01   5.480454e-01
  5.238050e-02   6.831273e+01   5.474311e-01
  5.267940e-02   6.750299e+01   5.519513e-01
  5.297840e-02   6.808979e+01   5.471752e-01
  5.327730e-02   6.765537e+01   5.428959e-01
  5.357620e-02   6.741781e+01   5.438335e-01
  5.387510e-02   6.746068e+01   5.408636e-01
  5.417400e-02   6.708854e+01   5.444107e-01
  5.447300e-02   6.760974e+01   5.383685e-01
  5.477190e-02   6.763493e+01   5.396996e-01
  5.507080e-02   6.627836e+01   5.342597e-01
  5.536970e-02   6.583502e+01   5.306515e-01
  5.566860e-02   6.639827e+01   5.365878e-01
  5.596760e-02   6.714932e+01   5.335027e-01
  5.626650e-02   6.683161e+01   5.346529e-01
  5.656540e-02   6.677836e+01   5.326271e-01
  5.686430e-02   6.655397e+01   5.287559e-01
  5.716320e-02   6.642056e+01   5.247236e-01
  5.746210e-02   6.607646e+01   5.286286e-01
  5.776110e-02   6.572021e+01   5.289877e-01
  5.806000e-02   6.652958e+01   5.240011e-01
  5.835890e-02   6.679988e+01   5.256412e-01
  5.865780e-02   6.697796e+01   5.234731e-01
  5.895670e-02   6.657869e+01   5.318303e-01
  5.925570e-02   6.588951e+01   5.169594e-01
  5.955460e-02   6.556945e+01   5.225031e-01
  5.985350e-02   6.597446e+01   5.167360e-01
  6.015240e-02   6.577554e+01   5.176289e-01
  6.045130e-02   6.581208e+01   5.183339e-01
  6.075020e-02   6.557693e+01   5.124292e-01
  6.104920e-02   6.531236e+01   5.152458e-01
  6.134810e-02   6.603625e+01   5.186537e-01
  6.164700e-02   6.594025e+01   5.100625e-01
  6.194590e-02   6.611365e+01   5.189576e-01
  6.224480e-02   6.474316e+01   5.022624e-01
  6.254380e-02   6.585311e+01   5.151539e-01
  6.284270e-02   6.502964e+01   5.135751e-01
  6.314160e-02   6.576489e+01   5.041269e-01
  6.344050e-02   6.694351e+01   5.160966e-01
  6.373940e-02   6.578456e+01   5.031701e-01
  6.403840e-02   6.612334e+01   5.123839e-01
  6.433730e-02   6.501768e+01   5.028059e-01
  6.463620e-02   6.616760e+01   5.030920e-01
  6.493510e-02   6.516998e+01   5.102942e-01
  6.523400e-02   6.620653e+01   5.037522e-01
  6.553290e-02   6.630294e+01   5.067054e-01
  6.583190e-02   6.612272e+01   5.039467e-01
  6.613080e-02   6.571460e+01   4.978379e-01
  6.642970e-02   6.459763e+01   5.027395e-01
  6.672860e-02   6.481952e+01   4.929562e-01
  6.702750e-02   6.492442e+01   4.983435e-01
  6.732650e-02   6.574477e+01   4.979522e-01
  6.762540e-02   6.505459e+01   4.953315e-01
  6.792430e-02   6.446630e+01   4.950751e-01
  6.822320e-02   6.550462e+01   4.911711e-01
  6.852210e-02   6.467023e+01   4.953574e-01
  6.882110e-02   6.425238e+01   4.898201e-01
  6.912000e-02   6.522079e+01   4.930087e-01
  6.941890e-02   6.539506e+01   4.902807e-01
  6.971780e-02   6.549871e+01   4.901906e-01
  7.001670e-02   6.517667e+01   4.953000e-01
  7.031560e-02   6.544451e+01   4.895108e-01
  7.061460e-02   6.483836e+01   4.877133e-01
  7.091350e-02   6.526379e+01   4.878862e-01
  7.121240e-02   6.491029e+01   4.828346e-01
  7.151130e-02   6.458389e+01   4.877069e-01
  7.181020e-02   6.508059e+01   4.830070e-01
  7.210920e-02   6.467392e+01   4.847379e-01
  7.240810e-02   6.525616e+01   4.822820e-01
  7.270700e-02   6.479121e+01   4.865883e-01
  7.300590e-02   6.500890e+01   4.827408e-01
  7.330480e-02   6.489145e+01   4.768852e-01
  7.360370e-02   6.461219e+01   4.817246e-01
  7.390270e-02   6.466140e+01   4.764830e-01
  7.420160e-02   6.513454e+01   4.855246e-01
  7.450050e-02   6.487945e+01   4.755147e-01
  7.479940e-02   6.511925e+01   4.777215e-01
  7.509830e-02   6.425102e+01   4.785533e-01
  7.539730e-02   6.547485e+01   4.759322e-01
  7.569620e-02   6.395948e+01   4.712595e-01
  7.599510e-02   6.403650e+01   4.746180e-01
  7.629400e-02   6.449117e+01   4.701877e-01
  7.659290e-02   6.560387e+01   4.786054e-01
  7.689190e-02   6.448774e+01   4.701752e-01
  7.719080e-02   6.508941e+01   4.749660e-01
  7.748970e-02   6.481382e+01   4.705061e-01
  7.778860e-02   6.465840e+01   4.729555e-01
  7.808750e-02   6.483278e+01   4.701485e-01
  7.838640e-02   6.491475e+01   4.679095e-01
  7.868540e-02   6.368546e+01   4.647088e-01
  7.898430e-02   6.503392e+01   4.670849e-01
  7.928320e-02   6.460886e+01   4.710457e-01
  7.958210e-02   6.464545e+01   4.624025e-01
  7.988100e-02   6.435620e+01   4.667293e-01
  8.018000e-02   6.450296e+01   4.647602e-01
  8.047890e-02   6.434827e+01   4.637902e-01
  8.077780e-02   6.440695e+01   4.631796e-01
  8.107670e-02   6.445528e+01   4.609125e-01
  8.137560e-02   6.411094e+01   4.629341e-01
  8.167450e-02   6.396084e+01   4.595438e-01
  8.197350e-02   6.495597e+01   4.602872e-01
  8.227240e-02   6.413356e+01   4.617870e-01
  8.257130e-02   6.499842e+01   4.553367e-01
  8.287020e-02   6.496641e+01   4.643658e-01
  8.316910e-02   6.424255e+01   4.585479e-01
  8.346810e-02   6.404185e+01   4.535137e-01
  8.376700e-02   6.396084e+01   4.595438e-01
  8.406590e-02   6.463993e+01   4.525478e-01
  8.436480e-02   6.441201e+01   4.587536e-01
  8.466370e-02   6.504129e+01   4.551013e-01
  8.496270e-02   6.432428e+01   4.632924e-01
  8.526160e-02   6.400856e+01   4.767474e-01
  8.556050e-02   6.527155e+01   4.818828e-01
  8.585940e-02   6.432645e+01   4.843700e-01
  8.615830e-02   6.414409e+01   4.836829e-01
  8.645720e-02   6.551590e+01   4.936343e-01
  8.675620e-02   6.467844e+01   4.929106e-01
  8.705510e-02   6.440256e+01   4.908795e-01
  8.735400e-02   6.470906e+01   4.945101e-01
  8.765290e-02   6.391531e+01   4.919620e-01
  8.795180e-02   6.514954e+01   5.007357e-01
  8.825080e-02   6.388900e+01   4.913666e-01
  8.854970e-02   6.496123e+01   5.020691e-01
  8.884860e-02   6.447988e+01   4.981555e-01
  8.914750e-02   6.386495e+01   5.019719e-01
  8.944640e-02   6.532486e+01   5.039922e-01
  8.974530e-02   6.390693e+01   4.944230e-01
  9.004430e-02   7.515012e+01   5.339877e-01
  9.034320e-02   6.410024e+01   4.757442e-01
  9.064210e-02   6.520790e+01   4.789393e-01
  9.094100e-02   6.388607e+01   4.641873e-01
  9.123990e-02   6.477896e+01   4.661684e-01
  9.153890e-02   6.448233e+01   4.676072e-01
  9.183780e-02   6.449536e+01   4.643199e-01
  9.213670e-02   6.420964e+01   4.616532e-01
  9.243560e-02   6.527162e+01   4.642288e-01
  9.273450e-02   6.452589e+01   4.575729e-01
  9.303350e-02   6.416713e+01   4.623165e-01
  9.333240e-02   6.364016e+01   4.501727e-01
  9.363130e-02   6.407780e+01   4.551972e-01
  9.393020e-02   6.360638e+01   4.511999e-01
  9.422910e-02   6.311543e+01   4.506062e-01
  9.452800e-02   6.417157e+01   4.555302e-01
  9.482700e-02   6.390691e+01   4.443985e-01
  9.512590e-02   6.344863e+01   4.510237e-01
  9.542480e-02   6.376455e+01   4.472201e-01
  9.572370e-02   6.409704e+01   4.483845e-01
  9.602260e-02   6.499795e+01   4.537994e-01
  9.632160e-02   6.341501e+01   4.405201e-01
  9.662050e-02   6.423488e+01   4.459036e-01
  9.691940e-02   6.403678e+01   4.452155e-01
  9.721830e-02   6.426267e+01   4.434545e-01
  9.751720e-02   6.366587e+01   4.435596e-01
  9.781610e-02   6.415394e+01   4.409335e-01
  9.811510e-02   6.368441e+01   4.436242e-01
  9.841400e-02   6.402914e+01   4.376942e-01
  9.871290e-02   6.348034e+01   4.389662e-01
  9.901180e-02   6.456374e+01   4.437711e-01
  9.931070e-02   6.367559e+01   4.368315e-01
  9.960970e-02   6.330318e+01   4.387071e-01
  9.990860e-02   6.460184e+01   4.358527e-01
  1.002070e-01   6.431390e+01   4.390155e-01
  1.005060e-01   6.447924e+01   4.371499e-01
  1.008050e-01   6.460160e+01   4.399964e-01
  1.011040e-01   6.427276e+01   4.327175e-01
  1.014030e-01   6.419604e+01   4.344816e-01
  1.017020e-01   6.484433e+01   4.408222e-01
  1.020010e-01   6.465855e+01   4.353642e-01
  1.023000e-01   6.434739e+01   4.323000e-01
  1.025990e-01   6.504533e+01   4.336355e-01
  1.028980e-01   6.431354e+01   4.328548e-01
  1.031970e-01   6.386650e+01   4.337040e-01
  1.034960e-01   6.430518e+01   4.272416e-01
  1.037950e-01   6.457122e+01   4.320523e-01
  1.040930e-01   6.475199e+01   4.290470e-01
  1.043920e-01   6.383959e+01   4.299279e-01
  1.046910e-01   6.275762e+01   4.256148e-01
  1.049900e-01   6.417545e+01   4.245749e-01
  1.052890e-01   6.406436e+01   4.277331e-01
  1.055880e-01   6.373784e+01   4.250323e-01
  1.058870e-01   6.420430e+01   4.282000e-01
  1.061860e-01   6.404887e+01   4.235243e-01
  1.064850e-01   6.349288e+01   4.223110e-01
  1.067840e-01   6.432221e+01   4.272981e-01
  1.070830e-01   6.471045e+01   4.250740e-01
  1.073820e-01   6.397340e+01   4.210873e-01
  1.076800e-01   6.427509e+01   4.217685e-01
  1.079790e-01   6.403193e+01   4.228396e-01
  1.082780e-01   6.379004e+01   4.239313e-01
  1.085770e-01   6.444627e+01   4.171476e-01
  1.088760e-01   6.387345e+01   4.210684e-01
  1.091750e-01   6.440884e+01   4.212789e-01
  1.094740e-01   6.467916e+01   4.230922e-01
  1.097730e-01   6.471214e+01   4.207324e-01
  1.100720e-01   6.405974e+01   4.147065e-01
  1.103710e-01   6.436919e+01   4.220771e-01
  1.106700e-01   6.380443e+01   4.141748e-01
  1.109690e-01   6.426637e+01   4.214302e-01
  1.112670e-01   6.450973e+01   4.146843e-01
  1.115660e-01   6.443496e+01   4.156229e-01
  1.118650e-01   6.494054e+01   4.211682e-01
  1.121640e-01   6.385188e+01   4.116907e-01
  1.124630e-01   6.485216e+01   4.160782e-01
  1.127620e-01   6.476941e+01   4.158126e-01
  1.130610e-01   6.355869e+01   4.113249e-01
  1.133600e-01   6.335811e+01   4.154028e-01
  1.136590e-01   6.448497e+01   4.088540e-01
  1.139580e-01   6.472414e+01   4.142011e-01
  1.142570e-01   6.359815e+01   4.102936e-01
  1.145560e-01   6.384126e+01   4.116564e-01
  1.148550e-01   6.398726e+01   4.109692e-01
  1.151530e-01   6.450917e+01   4.072513e-01
  1.154520e-01   6.414013e+01   4.111716e-01
  1.157510e-01   6.410842e+01   4.065401e-01
  1.160500e-01   6.446307e+01   4.139483e-01
  1.163490e-01   6.376554e+01   4.054515e-01
  1.166480e-01   6.459890e+01   4.109165e-01
  1.169470e-01   6.442931e+01   4.081157e-01
  1.172460e-01   6.440720e+01   4.086074e-01
  1.175450e-01   6.456613e+01   4.057714e-01
  1.178440e-01   6.438762e+01   4.052101e-01
  1.181430e-01   6.439109e+01   4.082752e-01
  1.184420e-01   6.412808e+01   4.052171e-01
  1.187400e-01   6.491807e+01   4.063256e-01
  1.190390e-01   6.413923e+01   4.030647e-01
  1.193380e-01   6.430894e+01   4.035976e-01
  1.196370e-01   6.447119e+01   4.062997e-01
  1.199360e-01   6.431597e+01   4.017317e-01
  1.202350e-01   6.404837e+01   4.038677e-01
  1.205340e-01   6.421621e+01   4.019563e-01
  1.208330e-01   6.407973e+01   4.001936e-01
  1.211320e-01   6.448759e+01   4.047028e-01
  1.214310e-01   6.437053e+01   3.976825e-01
  1.217300e-01   6.435607e+01   4.032031e-01
  1.220290e-01   6.447657e+01   4.022329e-01
  1.223270e-01   6.463109e+01   4.000564e-01
  1.226260e-01   6.516287e+01   4.011714e-01
  1.229250e-01   6.482777e+01   3.985724e-01
  1.232240e-01   6.386495e+01   3.992573e-01
  1.235230e-01   6.448696e+01   4.004011e-01
  1.238220e-01   6.466428e+01   3.975522e-01
  1.241210e-01   6.453904e+01   3.987235e-01
  1.244200e-01   6.490164e+01   3.962281e-01
  1.247190e-01   6.489605e+01   4.008756e-01
  1.250180e-01   6.407906e+01   3.934564e-01
  1.253170e-01   6.497675e+01   3.969679e-01
  1.256160e-01   6.449583e+01   3.980693e-01
  1.259140e-01   6.509174e+01   3.970633e-01
  1.262130e-01   6.457825e+01   3.954940e-01
  1.265120e-01   6.481838e+01   3.934534e-01
  1.268110e-01   6.429173e+01   3.925997e-01
  1.271100e-01   6.482450e+01   3.977862e-01
  1.274090e-01   6.446495e+01   3.933789e-01
  1.277080e-01   6.455972e+01   3.924186e-01
  1.280070e-01   6.471018e+01   3.916367e-01
  1.283060e-01   6.504527e+01   3.941414e-01
  1.286050e-01   6.527582e+01   3.976243e-01
  1.289040e-01   6.439872e+01   3.880145e-01
  1.292030e-01   6.421741e+01   3.923728e-01
  1.295020e-01   6.504822e+01   3.911830e-01
  1.298000e-01   6.464607e+01   3.907052e-01
  1.300990e-01   6.421347e+01   3.869756e-01
  1.303980e-01   6.465671e+01   3.890327e-01
  1.306970e-01   6.426052e+01   3.907660e-01
  1.309960e-01   6.489887e+01   3.904897e-01
  1.312950e-01   6.593494e+01   3.933489e-01
  1.315940e-01   6.435906e+01   3.843308e-01
  1.318930e-01   6.467203e+01   3.881145e-01
  1.321920e-01   6.404541e+01   3.859909e-01
  1.324910e-01   6.479382e+01   3.892030e-01
  1.327900e-01   6.432481e+01   3.856420e-01
  1.330890e-01   6.510814e+01   3.875073e-01
  1.333870e-01   6.444105e+01   3.852810e-01
  1.336860e-01   6.535284e+01   3.872867e-01
  1.339850e-01   6.414674e+01   3.823002e-01
  1.342840e-01   6.471323e+01   3.868046e-01
  1.345830e-01   6.502693e+01   3.863198e-01
  1.348820e-01   6.394365e+01   3.830885e-01
  1.351810e-01   6.475258e+01   3.806605e-01
  1.354800e-01   6.525793e+01   3.865343e-01
  1.357790e-01   6.518159e+01   3.839795e-01
  1.360780e-01   6.491342e+01   3.848111e-01
  1.363770e-01   6.423985e+01   3.823462e-01
  1.366760e-01   6.536078e+01   3.877834e-01
  1.369740e-01   6.497881e+01   4.003418e-01
  1.372730e-01   6.515632e+01   4.030065e-01
  1.375720e-01   6.489040e+01   4.115569e-01
  1.378710e-01   6.462160e+01   4.124232e-01
  1.381700e-01   6.361829e+01   4.109369e-01
  1.384690e-01   6.458070e+01   4.212242e-01
  1.387680e-01   6.468130e+01   4.100411e-01
  1.390670e-01   6.470128e+01   3.984428e-01
  1.393660e-01   6.459340e+01   3.973342e-01
  1.396650e-01   6.484270e+01   3.952868e-01
  1.399640e-01   6.417376e+01   3.942535e-01
  1.402630e-01   6.467731e+01   3.876509e-01
  1.405620e-01   6.475478e+01   3.922659e-01
  1.408600e-01   6.422103e+01   3.894186e-01
  1.411590e-01   6.447852e+01   3.911814e-01
  1.414580e-01   6.398488e+01   3.901734e-01
  1.417570e-01   6.452758e+01   3.843652e-01
  1.420560e-01   6.458255e+01   3.890515e-01
  1.423550e-01   6.478952e+01   3.870325e-01
  1.426540e-01   6.461155e+01   3.829880e-01
  1.429530e-01   6.487741e+01   3.828525e-01
  1.432520e-01   6.455897e+01   3.789661e-01
  1.435510e-01   6.465971e+01   3.819805e-01
  1.438500e-01   6.461900e+01   3.778049e-01
  1.441490e-01   6.465342e+01   3.770215e-01
  1.444470e-01   6.418770e+01   3.780984e-01
  1.447460e-01   6.474485e+01   3.759727e-01
  1.450450e-01   6.411421e+01   3.778819e-01
  1.453440e-01   6.501889e+01   3.746009e-01
  1.456430e-01   6.484570e+01   3.778025e-01
  1.459420e-01   6.470451e+01   3.767306e-01
  1.462410e-01   6.400464e+01   3.729530e-01
  1.465400e-01   6.447744e+01   3.756315e-01
  1.468390e-01   6.406407e+01   3.697262e-01
  1.471380e-01   6.425177e+01   3.732415e-01
  1.474370e-01   6.470741e+01   3.752116e-01
  1.477360e-01   6.464054e+01   3.739385e-01
  1.480340e-01   6.479351e+01   3.707757e-01
  1.483330e-01   6.531440e+01   3.807271e-01
  1.486320e-01   6.486411e+01   3.889312e-01
  1.489310e-01   6.498235e+01   3.909849e-01
  1.492300e-01   6.501507e+01   3.905954e-01
  1.495290e-01   6.409894e+01   3.902744e-01
  1.498280e-01   6.483098e+01   3.970344e-01
  1.501270e-01   6.495275e+01   3.989564e-01
  1.504260e-01   6.531108e+01   3.946955e-01
  1.507250e-01   6.540488e+01   4.008648e-01
  1.510240e-01   6.522887e+01   3.992839e-01
  1.513230e-01   6.506124e+01   4.040525e-01
  1.516210e-01   6.580044e+01   4.020752e-01
  1.519200e-01   6.513462e+01   4.000358e-01
  1.522190e-01   6.456456e+01   4.052178e-01
  1.525180e-01   6.550922e+01   4.032960e-01
  1.528170e-01   6.589983e+01   4.099409e-01
  1.531160e-01   6.538745e+01   4.050642e-01
  1.534150e-01   6.545481e+01   3.994564e-01
  1.537140e-01   6.527331e+01   3.921044e-01
  1.540130e-01   6.510368e+01   3.851413e-01
  1.543120e-01   6.528297e+01   3.859049e-01
  1.546110e-01   6.470763e+01   3.816646e-01
  1.549100e-01   6.459805e+01   3.815696e-01
  1.552090e-01   6.430168e+01   3.827616e-01
  1.555070e-01   6.514640e+01   3.760477e-01
  1.558060e-01   6.459895e+01   3.797574e-01
  1.561050e-01   6.473567e+01   3.763829e-01
  1.564040e-01   6.484551e+01   3.782446e-01
  1.567030e-01   6.520552e+01   3.773078e-01
  1.570020e-01   6.482993e+01   3.742708e-01
  1.573010e-01   6.483470e+01   3.777704e-01
  1.576000e-01   6.457617e+01   3.712010e-01
  1.578990e-01   6.542299e+01   3.755479e-01
  1.581980e-01   6.571543e+01   3.746735e-01
  1.584970e-01   6.538487e+01   3.735181e-01
  1.587960e-01   6.569103e+01   3.778343e-01
  1.590940e-01   6.522079e+01   3.711602e-01
  1.593930e-01   6.449709e+01   3.678588e-01
  1.596920e-01   6.457379e+01   3.691076e-01
  1.599910e-01   6.502830e+01   3.720766e-01
  1.602900e-01   6.464499e+01   3.703505e-01
  1.605890e-01   6.520210e+01   3.664080e-01
  1.608880e-01   6.483853e+01   3.678075e-01
  1.611870e-01   6.512433e+01   3.675998e-01
  1.614860e-01   6.479411e+01   3.670716e-01
  1.617850e-01   6.543603e+01   3.656671e-01
  1.620840e-01   6.537269e+01   3.654901e-01
  1.623830e-01   6.473551e+01   3.652945e-01
  1.626810e-01   6.481215e+01   3.633285e-01
  1.629800e-01   6.517147e+01   3.604541e-01
  1.632790e-01   6.477375e+01   3.605001e-01
  1.635780e-01   6.514027e+01   3.626804e-01
  1.638770e-01   6.517781e+01   3.651432e-01
  1.641760e-01   6.474491e+01   3.621615e-01
  1.644750e-01   6.485260e+01   3.616847e-01
  1.647740e-01   6.435157e+01   3.598994e-01
  1.650730e-01   6.471530e+01   3.622737e-01
  1.653720e-01   6.523381e+01   3.633308e-01
  1.656710e-01   6.531524e+01   3.614263e-01
  1.659700e-01   6.500792e+01   3.621176e-01
  1.662680e-01   6.427756e+01   3.587344e-01
  1.665670e-01   6.509430e+01   3.619703e-01
  1.668660e-01   6.520965e+01   3.588532e-01
  1.671650e-01   6.467745e+01   3.602320e-01
  1.674640e-01   6.512004e+01   3.606942e-01
  1.677630e-01   6.488080e+01   3.581351e-01
  1.680620e-01   6.477008e+01   3.601062e-01
  1.683610e-01   6.485840e+01   3.547354e-01
  1.686600e-01   6.498407e+01   3.599355e-01
  1.689590e-01   6.430776e+01   3.545078e-01
  1.692580e-01   6.464907e+01   3.552629e-01
  1.695570e-01   6.495828e+01   3.606290e-01
  1.698560e-01   6.489727e+01   3.544764e-01
  1.701540e-01   6.470701e+01   3.567196e-01
  1.704530e-01   6.487505e+01   3.542336e-01
  1.707520e-01   6.504635e+01   3.548833e-01
  1.710510e-01   6.500108e+01   3.577162e-01
  1.713500e-01   6.463002e+01   3.532012e-01
  1.716490e-01   6.533405e+01   3.578833e-01
  1.719480e-01   6.483994e+01   3.509068e-01
  1.722470e-01   6.506487e+01   3.538434e-01
  1.725460e-01   6.487678e+01   3.549687e-01
  1.728450e-01   6.478068e+01   3.523500e-01
  1.731440e-01   6.512144e+01   3.538164e-01
  1.734430e-01   6.465737e+01   3.493564e-01
  1.737410e-01   6.497929e+01   3.537916e-01
  1.740400e-01   6.406207e+01   3.505688e-01
  1.743390e-01   6.485164e+01   3.502323e-01
  1.746380e-01   6.449879e+01   3.508687e-01
  1.749370e-01   6.450155e+01   3.485857e-01
  1.752360e-01   6.454650e+01   3.509984e-01
  1.755350e-01   6.451710e+01   3.500321e-01
  1.758340e-01   6.519815e+01   3.471771e-01
  1.761330e-01   6.445107e+01   3.507389e-01
  1.764320e-01   6.472780e+01   3.466041e-01
  1.767310e-01   6.424795e+01   3.496542e-01
  1.770300e-01   6.483694e+01   3.475825e-01
  1.773280e-01   6.443803e+01   3.478921e-01
  1.776270e-01   6.493850e+01   3.480269e-01
  1.779260e-01   6.468606e+01   3.458110e-01
  1.782250e-01   6.447935e+01   3.480036e-01
  1.785240e-01   6.491073e+01   3.459017e-01
  1.788230e-01   6.429440e+01   3.459539e-01
  1.791220e-01   6.511868e+01   3.486822e-01
  1.794210e-01   6.405689e+01   3.426139e-01
  1.797200e-01   6.460842e+01   3.456034e-01
  1.800190e-01   6.534221e+01   3.451949e-01
  1.803180e-01   6.452895e+01   3.465844e-01
  1.806170e-01   6.380601e+01   3.417760e-01
  1.809160e-01   6.474041e+01   3.436016e-01
  1.812140e-01   6.477706e+01   3.445345e-01
  1.815130e-01   6.463590e+01   3.436573e-01
  1.818120e-01   6.443841e+01   3.444723e-01
  1.821110e-01   6.489586e+01   3.417039e-01
  1.824100e-01   6.463527e+01   3.434889e-01
  1.827090e-01   6.519645e+01   3.443096e-01
  1.830080e-01   6.488820e+01   3.436607e-01
  1.833070e-01   6.412899e+01   3.391929e-01
  1.836060e-01   6.373906e+01   3.373571e-01
  1.839050e-01   6.371866e+01   3.412102e-01
  1.842040e-01   6.425508e+01   3.398503e-01
  1.845030e-01   6.451321e+01   3.397220e-01
  1.848010e-01   6.410657e+01   3.404342e-01
  1.851000e-01   6.369001e+01   3.346964e-01
  1.853990e-01   6.474258e+01   3.424479e-01
  1.856980e-01   6.443543e+01   3.391949e-01
  1.859970e-01   6.445155e+01   3.379572e-01
  1.862960e-01   6.446624e+01   3.394371e-01
  1.865950e-01   6.424196e+01   3.370900e-01
  1.868940e-01   6.427679e+01   3.410497e-01
  1.871930e-01   6.438447e+01   3.341819e-01
  1.874920e-01   6.458631e+01   3.378335e-01
  1.877910e-01   6.417792e+01   3.366057e-01
  1.880900e-01   6.435977e+01   3.370823e-01
  1.883880e-01   6.462231e+01   3.395254e-01
  1.886870e-01   6.430034e+01   3.325870e-01
  1.889860e-01   6.428965e+01   3.381699e-01
  1.892850e-01   6.396272e+01   3.347870e-01
  1.895840e-01   6.510147e+01   3.366587e-01
  1.898830e-01   6.473621e+01   3.361797e-01
  1.901820e-01   6.405870e+01   3.341061e-01
  1.904810e-01   6.371044e+01   3.330426e-01
  1.907800e-01   6.472029e+01   3.348980e-01
  1.910790e-01   6.414265e+01   3.327879e-01
  1.913780e-01   6.404808e+01   3.336154e-01
  1.916770e-01   6.389698e+01   3.330679e-01
  1.919750e-01   6.430993e+01   3.349158e-01
  1.922740e-01   6.398043e+01   3.304023e-01
  1.925730e-01   6.362389e+01   3.302298e-01
  1.928720e-01   6.417838e+01   3.324234e-01
  1.931710e-01   6.408749e+01   3.327974e-01
  1.934700e-01   6.488286e+01   3.333293e-01
  1.937690e-01   6.426998e+01   3.308493e-01
  1.940680e-01   6.372209e+01   3.312396e-01
  1.943670e-01   6.408595e+01   3.302259e-01
  1.946660e-01   6.410168e+01   3.308653e-01
  1.949650e-01   6.376634e+01   3.279223e-01
  1.952640e-01   6.399406e+01   3.299891e-01
  1.955630e-01   6.383642e+01   3.307809e-01
  1.958610e-01   6.362902e+01   3.271296e-01
  1.961600e-01   6.365155e+01   3.285113e-01
  1.964590e-01   6.378225e+01   3.273770e-01
  1.967580e-01   6.436876e+01   3.311035e-01
  1.970570e-01   6.418049e+01   3.283975e-01
  1.973560e-01   6.417512e+01   3.266385e-01
  1.976550e-01   6.402446e+01   3.290278e-01
  1.979540e-01   6.379389e+01   3.260993e-01
  1.982530e-01   6.327793e+01   3.265178e-01
  1.985520e-01   6.403717e+01   3.264315e-01
  1.988510e-01   6.353758e+01   3.252995e-01
  1.991500e-01   6.444129e+01   3.298010e-01
  1.994480e-01   6.362839e+01   3.243856e-01
  1.997470e-01   6.357740e+01   3.261237e-01
  2.000460e-01   6.331255e+01   3.216073e-01
  2.003450e-01   6.366752e+01   3.247709e-01
  2.006440e-01   6.359468e+01   3.273340e-01
  2.009430e-01   6.358701e+01   3.223037e-01
  2.012420e-01   6.389391e+01   3.263548e-01
  2.015410e-01   6.265698e+01   3.197992e-01
  2.018400e-01   6.343479e+01   3.224780e-01
  2.021390e-01   6.386850e+01   3.245696e-01
  2.024380e-01   6.352796e+01   3.188498e-01
  2.027370e-01   6.373963e+01   3.243841e-01
  2.030350e-01   6.307056e+01   3.196079e-01
  2.033340e-01   6.294696e+01   3.201222e-01
  2.036330e-01   6.310558e+01   3.180586e-01
  2.039320e-01   6.375523e+01   3.205116e-01
  2.042310e-01   6.330081e+01   3.224182e-01
  2.045300e-01   6.366190e+01   3.186442e-01
  2.048290e-01   6.320684e+01   3.185852e-01
  2.051280e-01   6.368294e+01   3.193742e-01
  2.054270e-01   6.312847e+01   3.174410e-01
  2.057260e-01   6.340831e+01   3.215714e-01
  2.060250e-01   6.287684e+01   3.162716e-01
  2.063240e-01   6.328070e+01   3.198648e-01
  2.066230e-01   6.330756e+01   3.185672e-01
  2.069210e-01   6.311815e+01   3.193166e-01
  2.072200e-01   6.263931e+01   3.174226e-01
  2.075190e-01   6.316033e+01   3.163161e-01
  2.078180e-01   6.280338e+01   3.178380e-01
  2.081170e-01   6.264503e+01   3.158216e-01
  2.084160e-01   6.340186e+01   3.197591e-01
  2.087150e-01   6.295556e+01   3.151404e-01
  2.090140e-01   6.333605e+01   3.175587e-01
  2.093130e-01   6.297865e+01   3.165276e-01
  2.096120e-01   6.296620e+01   3.159626e-01
  2.099110e-01   6.347827e+01   3.157849e-01
  2.102100e-01   6.315576e+01   3.165712e-01
  2.105080e-01   6.311039e+01   3.180707e-01
  2.108070e-01   6.298018e+01   3.148065e-01
  2.111060e-01   6.302748e+01   3.141377e-01
  2.114050e-01   6.325424e+01   3.150957e-01
  2.117040e-01   6.316126e+01   3.198377e-01
  2.120030e-01   6.319414e+01   3.258642e-01
  2.123020e-01   6.236950e+01   3.260685e-01
  2.126010e-01   6.300266e+01   3.250800e-01
  2.129000e-01   6.265961e+01   3.274197e-01
  2.131990e-01   6.262931e+01   3.302047e-01
  2.134980e-01   6.281895e+01   3.327109e-01
  2.137970e-01   6.293863e+01   3.305607e-01
  2.140950e-01   6.309191e+01   3.328103e-01
  2.143940e-01   6.285701e+01   3.334366e-01
  2.146930e-01   6.294880e+01   3.339941e-01
  2.149920e-01   6.261838e+01   3.334305e-01
  2.152910e-01   6.266791e+01   3.340353e-01
  2.155900e-01   6.295298e+01   3.376818e-01
  2.158890e-01   6.291857e+01   3.375895e-01
  2.161880e-01   6.273919e+01   3.356573e-01
  2.164870e-01   6.288340e+01   3.373328e-01
  2.167860e-01   6.218369e+01   3.291802e-01
  2.170850e-01   6.338681e+01   3.297641e-01
  2.173840e-01   6.310518e+01   3.259259e-01
  2.176820e-01   6.305461e+01   3.243479e-01
  2.179810e-01   6.235710e+01   3.235545e-01
  2.182800e-01   6.213471e+01   3.187401e-01
  2.185790e-01   6.234960e+01   3.208276e-01
  2.188780e-01   6.274176e+01   3.183631e-01
  2.191770e-01   6.250295e+01   3.198222e-01
  2.194760e-01   6.314497e+01   3.223025e-01
  2.197750e-01   6.290032e+01   3.184918e-01
  2.200740e-01   6.225494e+01   3.148368e-01
  2.203730e-01   6.227593e+01   3.166359e-01
  2.206720e-01   6.224130e+01   3.156043e-01
  2.209710e-01   6.249627e+01   3.184237e-01
  2.212700e-01   6.295714e+01   3.151444e-01
  2.215680e-01   6.258059e+01   3.170029e-01
  2.218670e-01   6.233036e+01   3.121360e-01
  2.221660e-01   6.257178e+01   3.161723e-01
  2.224650e-01   6.261783e+01   3.137684e-01
  2.227640e-01   6.315692e+01   3.148532e-01
  2.230630e-01   6.282523e+01   3.149461e-01
  2.233620e-01   6.248858e+01   3.133136e-01
  2.236610e-01   6.249801e+01   3.133372e-01
  2.239600e-01   6.218049e+01   3.089507e-01
  2.242590e-01   6.182345e+01   3.111227e-01
  2.245580e-01   6.244151e+01   3.117675e-01
  2.248570e-01   6.287539e+01   3.146760e-01
  2.251550e-01   6.252384e+01   3.101822e-01
  2.254540e-01   6.174614e+01   3.084994e-01
  2.257530e-01   6.206304e+01   3.115954e-01
  2.260520e-01   6.207170e+01   3.078028e-01
  2.263510e-01   6.203768e+01   3.087216e-01
  2.266500e-01   6.183971e+01   3.081029e-01
  2.269490e-01   6.247498e+01   3.083014e-01
  2.272480e-01   6.185012e+01   3.092661e-01
  2.275470e-01   6.207517e+01   3.057111e-01
  2.278460e-01   6.281833e+01   3.110390e-01
  2.281450e-01   6.165142e+01   3.053997e-01
  2.284440e-01   6.215721e+01   3.081397e-01
  2.287420e-01   6.218670e+01   3.090922e-01
  2.290410e-01   6.211118e+01   3.027869e-01
  2.293400e-01   6.218293e+01   3.077044e-01
  2.296390e-01   6.186701e+01   3.054426e-01
  2.299380e-01   6.163478e+01   3.053585e-01
  2.302370e-01   6.234184e+01   3.064897e-01
  2.305360e-01   6.195948e+01   3.036099e-01
  2.308350e-01   6.229347e+01   3.087280e-01
  2.311340e-01   6.211854e+01   3.025676e-01
  2.314330e-01   6.195131e+01   3.043124e-01
  2.317320e-01   6.203602e+01   3.056147e-01
  2.320310e-01   6.249318e+01   3.035975e-01
  2.323290e-01   6.160169e+01   3.061391e-01
  2.326280e-01   6.207592e+01   3.018734e-01
  2.329270e-01   6.231733e+01   3.029328e-01
  2.332260e-01   6.192972e+01   3.035370e-01
  2.335250e-01   6.163589e+01   3.021004e-01
  2.338240e-01   6.155158e+01   3.030884e-01
  2.341230e-01   6.169817e+01   2.989777e-01
  2.344220e-01   6.185691e+01   3.024038e-01
  2.347210e-01   6.156609e+01   3.015736e-01
  2.350200e-01   6.134573e+01   3.002098e-01
  2.353190e-01   6.131449e+01   3.004854e-01
  2.356180e-01   6.148467e+01   2.975452e-01
  2.359170e-01   6.177778e+01   3.025670e-01
  2.362150e-01   6.119427e+01   2.991392e-01
  2.365140e-01   6.251277e+01   3.000225e-01
  2.368130e-01   6.207164e+01   3.012761e-01
  2.371120e-01   6.140696e+01   2.982713e-01
  2.374110e-01   6.158504e+01   3.012655e-01
  2.377100e-01   6.205780e+01   2.988144e-01
  2.380090e-01   6.153313e+01   2.989230e-01
  2.383080e-01   6.148177e+01   2.968576e-01
  2.386070e-01   6.151272e+01   2.985281e-01
  2.389060e-01   6.155167e+01   2.982783e-01
  2.392050e-01   6.164193e+01   2.969050e-01
  2.395040e-01   6.114979e+01   2.977607e-01
  2.398020e-01   6.137022e+01   2.962499e-01
  2.401010e-01   6.186081e+01   2.991413e-01
  2.404000e-01   6.112881e+01   2.945496e-01
  2.406990e-01   6.165452e+01   2.975010e-01
  2.409980e-01   6.097039e+01   2.948355e-01
  2.412970e-01   6.147558e+01   2.956069e-01
  2.415960e-01   6.191508e+01   2.975621e-01
  2.418950e-01   6.172351e+01   2.954225e-01
  2.421940e-01   6.120563e+01   2.954038e-01
  2.424930e-01   6.098355e+01   2.957650e-01
  2.427920e-01   6.131669e+01   2.928020e-01
  2.430910e-01   6.163762e+01   2.955501e-01
  2.433890e-01   6.156616e+01   2.943829e-01
  2.436880e-01   6.042238e+01   2.941769e-01
  2.439870e-01   6.122581e+01   2.925850e-01
  2.442860e-01   6.082648e+01   2.910891e-01
  2.445850e-01   6.125662e+01   2.938618e-01
  2.448840e-01   6.103849e+01   2.928997e-01
  2.451830e-01   6.152719e+01   2.956194e-01
  2.454820e-01   6.135776e+01   2.917105e-01
  2.457810e-01   6.112374e+01   2.923410e-01
  2.460800e-01   6.131633e+01   2.931280e-01
  2.463790e-01   6.100978e+01   2.914195e-01
  2.466780e-01   6.110286e+01   2.920741e-01
  2.469770e-01   6.089365e+01   2.907123e-01
  2.472750e-01   6.110779e+01   2.919776e-01
  2.475740e-01   6.119800e+01   2.931727e-01
  2.478730e-01   6.168510e+01   2.896205e-01
  2.481720e-01   6.155012e+01   2.922752e-01
  2.484710e-01   6.128697e+01   2.898385e-01
  2.487700e-01   6.059577e+01   2.912922e-01
  2.490690e-01   6.122545e+01   2.917185e-01
  2.493680e-01   6.053106e+01   2.871061e-01
  2.496670e-01   6.113840e+01   2.924847e-01
  2.499660e-01   6.145008e+01   2.902239e-01
  2.502650e-01   6.084279e+01   2.900566e-01
  2.505640e-01   6.117445e+01   2.878997e-01
  2.508620e-01   6.069243e+01   2.881146e-01
  2.511610e-01   6.029002e+01   2.894814e-01
  2.514600e-01   6.055781e+01   2.869620e-01
  2.517590e-01   6.046907e+01   2.865447e-01
  2.520580e-01   6.068528e+01   2.875756e-01
  2.523570e-01   6.082695e+01   2.882244e-01
  2.526560e-01   6.082361e+01   2.890567e-01
  2.529550e-01   6.072668e+01   2.855111e-01
  2.532540e-01   6.085912e+01   2.857204e-01
  2.535530e-01   6.054612e+01   2.847818e-01
  2.538520e-01   6.114942e+01   2.875304e-01
  2.541510e-01   6.080648e+01   2.851906e-01
  2.544490e-01   6.090668e+01   2.862404e-01
  2.547480e-01   6.103352e+01   2.868460e-01
  2.550470e-01   6.125153e+01   2.856240e-01
  2.553460e-01   6.032481e+01   2.838571e-01
  2.556450e-01   6.052557e+01   2.820364e-01
  2.559440e-01   6.065523e+01   2.852414e-01
  2.562430e-01   6.052794e+01   2.862713e-01
  2.565420e-01   6.119155e+01   2.852823e-01
  2.568410e-01   6.052881e+01   2.829345e-01
  2.571400e-01   6.032940e+01   2.828659e-01
  2.574390e-01   6.072274e+01   2.859100e-01
  2.577380e-01   6.093572e+01   2.853921e-01
  2.580360e-01   6.052510e+01   2.824301e-01
  2.583350e-01   6.075315e+01   2.854716e-01
  2.586340e-01   6.050678e+01   2.817959e-01
  2.589330e-01   6.079218e+01   2.852584e-01
  2.592320e-01   6.023642e+01   2.811657e-01
  2.595310e-01   6.058806e+01   2.829735e-01
  2.598300e-01   6.050057e+01   2.846747e-01
  2.601290e-01   6.011810e+01   2.794317e-01
  2.604280e-01   6.043093e+01   2.836039e-01
  2.607270e-01   6.004703e+01   2.789778e-01
  2.610260e-01   6.067202e+01   2.829709e-01
  2.613250e-01   6.055331e+01   2.832905e-01
  2.616240e-01   6.075405e+01   2.828647e-01
  2.619220e-01   6.094683e+01   2.834123e-01
  2.622210e-01   6.065085e+01   2.798955e-01
  2.625200e-01   6.085891e+01   2.821233e-01
  2.628190e-01   6.034728e+01   2.806426e-01
  2.631180e-01   6.017303e+01   2.785042e-01
  2.634170e-01   6.024446e+01   2.822691e-01
  2.637160e-01   6.039474e+01   2.790168e-01
  2.640150e-01   5.988948e+01   2.805505e-01
  2.643140e-01   6.076707e+01   2.794930e-01
  2.646130e-01   6.039216e+01   2.790109e-01
  2.649120e-01   6.003365e+01   2.811827e-01
  2.652110e-01   6.065196e+01   2.794190e-01
  2.655090e-01   6.048605e+01   2.798032e-01
  2.658080e-01   6.000708e+01   2.770781e-01
  2.661070e-01   6.040917e+01   2.792415e-01
  2.664060e-01   6.056595e+01   2.793164e-01
  2.667050e-01   5.997676e+01   2.782403e-01
  2.670040e-01   6.045661e+01   2.791597e-01
  2.673030e-01   6.005675e+01   2.773814e-01
  2.676020e-01   6.002459e+01   2.774015e-01
  2.679010e-01   5.986971e+01   2.769491e-01
  2.682000e-01   6.038850e+01   2.770173e-01
  2.684990e-01   6.004406e+01   2.772577e-01
  2.687980e-01   6.002157e+01   2.768294e-01
  2.690960e-01   6.005982e+01   2.780517e-01
  2.693950e-01   6.008086e+01   2.751981e-01
  2.696940e-01   6.001096e+01   2.754072e-01
  2.699930e-01   5.990115e+01   2.761771e-01
  2.702920e-01   6.052701e+01   2.773348e-01
  2.705910e-01   6.024752e+01   2.771620e-01
  2.708900e-01   6.029235e+01   2.751298e-01
  2.711890e-01   6.011896e+01   2.765852e-01
  2.714880e-01   6.003636e+01   2.753730e-01
  2.717870e-01   6.010544e+01   2.759948e-01
  2.720860e-01   6.027236e+01   2.753598e-01
  2.723850e-01   5.977628e+01   2.735850e-01
  2.726840e-01   5.995949e+01   2.751043e-01
  2.729820e-01   6.047541e+01   2.761002e-01
  2.732810e-01   6.030218e+01   2.747858e-01
  2.735800e-01   5.994050e+01   2.738694e-01
  2.738790e-01   6.048587e+01   2.756629e-01
  2.741780e-01   6.024977e+01   2.755847e-01
  2.744770e-01   6.007234e+01   2.726340e-01
  2.747760e-01   5.964971e+01   2.730228e-01
  2.750750e-01   6.025143e+01   2.775473e-01
  2.753740e-01   5.989468e+01   2.811523e-01
  2.756730e-01   5.998188e+01   2.828485e-01
  2.759720e-01   5.970787e+01   2.809106e-01
  2.762710e-01   5.970113e+01   2.849250e-01
  2.765690e-01   6.028283e+01   2.855884e-01
  2.768680e-01   5.978348e+01   2.870989e-01
  2.771670e-01   6.049719e+01   2.864047e-01
  2.774660e-01   5.970507e+01   2.853470e-01
  2.777650e-01   6.004306e+01   2.896376e-01
  2.780640e-01   6.026896e+01   2.887917e-01
  2.783630e-01   6.017611e+01   2.889944e-01
  2.786620e-01   5.974016e+01   2.896597e-01
  2.789610e-01   6.069133e+01   2.920656e-01
  2.792600e-01   5.976606e+01   2.926862e-01
  2.795590e-01   6.009655e+01   2.877443e-01
  2.798580e-01   6.002003e+01   2.920864e-01
  2.801560e-01   6.027715e+01   2.922702e-01
  2.804550e-01   5.927946e+01   2.907183e-01
  2.807540e-01   5.965353e+01   2.929689e-01
  2.810530e-01   5.982798e+01   2.906326e-01
  2.813520e-01   5.977383e+01   2.943916e-01
  2.816510e-01   6.019738e+01   2.944139e-01
  2.819500e-01   5.966995e+01   2.932335e-01
  2.822490e-01   5.989907e+01   2.937959e-01
  2.825480e-01   6.011986e+01   2.938872e-01
  2.828470e-01   5.993218e+01   2.968468e-01
  2.831460e-01   6.006174e+01   2.956698e-01
  2.834450e-01   5.988204e+01   2.936417e-01
  2.837430e-01   5.961879e+01   2.946915e-01
  2.840420e-01   5.982275e+01   2.968076e-01
  2.843410e-01   5.970975e+01   3.029976e-01
  2.846400e-01   6.000345e+01   3.058734e-01
  2.849390e-01   5.927657e+01   3.118653e-01
  2.852380e-01   5.922381e+01   3.146200e-01
  2.855370e-01   5.920730e+01   3.176950e-01
  2.858360e-01   5.988834e+01   3.215623e-01
  2.861350e-01   5.979454e+01   3.241480e-01
  2.864340e-01   5.932755e+01   3.276565e-01
  2.867330e-01   5.963496e+01   3.275608e-01
  2.870320e-01   5.938004e+01   3.324696e-01
  2.873310e-01   5.946503e+01   3.296245e-01
  2.876290e-01   5.896173e+01   3.334472e-01
  2.879280e-01   6.045951e+01   3.407427e-01
  2.882270e-01   5.907946e+01   3.331131e-01
  2.885260e-01   5.917262e+01   3.374413e-01
  2.888250e-01   5.963363e+01   3.378906e-01
  2.891240e-01   5.946577e+01   3.425048e-01
  2.894230e-01   5.886956e+01   3.438610e-01
  2.897220e-01   5.975615e+01   3.382376e-01
  2.900210e-01   5.963632e+01   3.468342e-01
  2.903200e-01   5.938997e+01   3.440946e-01
  2.906190e-01   5.886070e+01   3.462454e-01
  2.909180e-01   5.903350e+01   3.476953e-01
  2.912160e-01   5.924924e+01   3.446005e-01
  2.915150e-01   5.953467e+01   3.568214e-01
  2.918140e-01   5.885774e+01   3.466120e-01
  2.921130e-01   5.999039e+01   3.532026e-01
  2.924120e-01   5.924011e+01   3.535353e-01
  2.927110e-01   5.934211e+01   3.528520e-01
  2.930100e-01   5.892226e+01   3.607673e-01
  2.933090e-01   5.939993e+01   3.564174e-01
  2.936080e-01   5.894263e+01   3.526465e-01
  2.939070e-01   5.850904e+01   3.569948e-01
  2.942060e-01   5.890526e+01   3.588250e-01
  2.945050e-01   5.926180e+01   3.674554e-01
  2.948030e-01   5.903275e+01   3.571451e-01
  2.951020e-01   5.948610e+01   3.639877e-01
  2.954010e-01   5.924971e+01   3.649956e-01
  2.957000e-01   5.883849e+01   3.654776e-01
  2.959990e-01   5.854741e+01   3.641335e-01
  2.962980e-01   5.943914e+01   3.675601e-01
  2.965970e-01   5.909226e+01   3.700791e-01
  2.968960e-01   5.877188e+01   3.688475e-01
  2.971950e-01   5.916296e+01   3.684897e-01
  2.974940e-01   5.865574e+01   3.655717e-01
  2.977930e-01   5.825778e+01   3.676832e-01
  2.980920e-01   5.924746e+01   3.710220e-01
  2.983900e-01   5.921265e+01   3.739257e-01
  2.986890e-01   5.920264e+01   3.697422e-01
  2.989880e-01   5.919505e+01   3.736358e-01
  2.992870e-01   5.922068e+01   3.746569e-01
  2.995860e-01   5.973902e+01   3.784439e-01
  2.998850e-01   5.877982e+01   3.732597e-01
  3.001840e-01   5.935672e+01   3.774715e-01
  3.004830e-01   5.920348e+01   3.818864e-01
  3.007820e-01   5.875927e+01   3.789659e-01
  3.010810e-01   5.932930e+01   3.781084e-01
  3.013800e-01   5.907624e+01   3.829826e-01
  3.016790e-01   5.890443e+01   3.814203e-01
  3.019780e-01   5.826145e+01   3.813399e-01
  3.022760e-01   5.891826e+01   3.852760e-01
  3.025750e-01   5.876009e+01   3.827146e-01
  3.028740e-01   5.929769e+01   3.899224e-01
  3.031730e-01   5.884928e+01   3.866061e-01
  3.034720e-01   5.911204e+01   3.890466e-01
  3.037710e-01   5.858935e+01   3.870595e-01
  3.040700e-01   5.933781e+01   3.913896e-01
  3.043690e-01   5.903649e+01   3.950277e-01
  3.046680e-01   5.850668e+01   3.918776e-01
  3.049670e-01   5.861459e+01   3.887306e-01
  3.052660e-01   5.915551e+01   3.973840e-01
  3.055650e-01   5.799408e+01   3.920757e-01
  3.058630e-01   5.865181e+01   3.996768e-01
  3.061620e-01   5.862480e+01   3.922730e-01
  3.064610e-01   5.884480e+01   3.980363e-01
  3.067600e-01   5.841904e+01   4.026889e-01
  3.070590e-01   5.866171e+01   3.974167e-01
  3.073580e-01   5.815812e+01   4.017886e-01
  3.076570e-01   5.894098e+01   3.972266e-01
  3.079560e-01   5.880836e+01   4.031376e-01
  3.082550e-01   5.750120e+01   3.986320e-01
  3.085540e-01   5.863659e+01   4.022531e-01
  3.088530e-01   5.878281e+01   4.078699e-01
  3.091520e-01   5.783854e+01   3.986306e-01
  3.094500e-01   5.790812e+01   4.075915e-01
  3.097490e-01   5.868531e+01   4.084538e-01
  3.100480e-01   5.818729e+01   4.036795e-01
  3.103470e-01   5.803062e+01   4.143881e-01
  3.106460e-01   5.797329e+01   4.020401e-01
  3.109450e-01   5.803997e+01   4.140961e-01
  3.112440e-01   5.821281e+01   4.077311e-01
  3.115430e-01   5.868723e+01   4.147740e-01
  3.118420e-01   5.818849e+01   4.175861e-01
  3.121410e-01   5.857076e+01   4.124395e-01
  3.124400e-01   5.757648e+01   4.163800e-01
  3.127390e-01   5.847010e+01   4.136840e-01
  3.130380e-01   5.777001e+01   4.201149e-01
  3.133360e-01   5.847122e+01   4.202757e-01
  3.136350e-01   5.879300e+01   4.207558e-01
  3.139340e-01   5.811499e+01   4.244798e-01
  3.142330e-01   5.822708e+01   4.183913e-01
  3.145320e-01   5.799713e+01   4.279445e-01
  3.148310e-01   5.813770e+01   4.235174e-01
  3.151300e-01   5.867144e+01   4.254571e-01
  3.154290e-01   5.818659e+01   4.286429e-01
  3.157280e-01   5.861863e+01   4.273726e-01
  3.160270e-01   5.882720e+01   4.365242e-01
  3.163260e-01   5.917949e+01   4.294122e-01
  3.166250e-01   5.834780e+01   4.347419e-01
  3.169230e-01   5.786122e+01   4.303407e-01
  3.172220e-01   5.790274e+01   4.353343e-01
  3.175210e-01   5.852756e+01   4.372967e-01
  3.178200e-01   5.873447e+01   4.350582e-01
  3.181190e-01   5.824104e+01   4.412326e-01
  3.184180e-01   5.800093e+01   4.357033e-01
  3.187170e-01   5.823620e+01   4.443829e-01
  3.190160e-01   5.790287e+01   4.419165e-01
  3.193150e-01   5.757544e+01   4.341022e-01
  3.196140e-01   5.817587e+01   4.477983e-01
  3.199130e-01   5.870968e+01   4.433983e-01
  3.202120e-01   5.822024e+01   4.487917e-01
  3.205100e-01   5.841357e+01   4.483018e-01
  3.208090e-01   5.726300e+01   4.406541e-01
  3.211080e-01   5.908991e+01   4.546454e-01
  3.214070e-01   5.753379e+01   4.409011e-01
  3.217060e-01   5.751032e+01   4.481112e-01
  3.220050e-01   5.852400e+01   4.491361e-01
  3.223040e-01   5.796561e+01   4.449556e-01
  3.226030e-01   5.835928e+01   4.578219e-01
  3.229020e-01   5.799579e+01   4.410868e-01
  3.232010e-01   5.787348e+01   4.528974e-01
  3.235000e-01   5.855967e+01   4.505123e-01
  3.237990e-01   5.838002e+01   4.531714e-01
  3.240970e-01   5.789893e+01   4.582040e-01
  3.243960e-01   5.786126e+01   4.486448e-01
  3.246950e-01   5.794300e+01   4.601550e-01
  3.249940e-01   5.850374e+01   4.545017e-01
  3.252930e-01   5.758999e+01   4.583064e-01
  3.255920e-01   5.805718e+01   4.628605e-01
  3.258910e-01   5.834494e+01   4.595230e-01
  3.261900e-01   5.869979e+01   4.681772e-01
  3.264890e-01   5.799119e+01   4.599000e-01
  3.267880e-01   5.795603e+01   4.633666e-01
  3.270870e-01   5.818800e+01   4.722623e-01
  3.273860e-01   5.813180e+01   4.663695e-01
  3.276850e-01   5.853680e+01   4.736756e-01
  3.279830e-01   5.759746e+01   4.628430e-01
  3.282820e-01   5.850783e+01   4.759882e-01
  3.285810e-01   5.809551e+01   4.723681e-01
  3.288800e-01   5.771789e+01   4.742299e-01
  3.291790e-01   5.836815e+01   4.729928e-01
  3.294780e-01   5.783524e+01   4.781896e-01
  3.297770e-01   5.830936e+01   4.826874e-01
  3.300760e-01   5.811439e+01   4.768443e-01
  3.303750e-01   5.830901e+01   4.852686e-01
  3.306740e-01   5.823917e+01   4.783515e-01
  3.309730e-01   5.801544e+01   4.861363e-01
  3.312720e-01   5.739826e+01   4.872490e-01
  3.315700e-01   5.774323e+01   4.798294e-01
  3.318690e-01   5.773220e+01   4.924672e-01
  3.321680e-01   5.716559e+01   4.789478e-01
  3.324670e-01   5.757756e+01   4.929087e-01
  3.327660e-01   5.822865e+01   4.929324e-01
  3.330650e-01   5.796911e+01   4.923788e-01
  3.333640e-01   5.834995e+01   5.018620e-01
  3.336630e-01   5.730356e+01   4.857804e-01
  3.339620e-01   5.792650e+01   5.029297e-01
  3.342610e-01   5.794623e+01   4.961557e-01
  3.345600e-01   5.726590e+01   4.983225e-01
  3.348590e-01   5.791462e+01   5.100284e-01
  3.351570e-01   5.810924e+01   4.951793e-01
  3.354560e-01   5.882890e+01   5.177590e-01
  3.357550e-01   5.746648e+01   4.952167e-01
  3.360540e-01   5.781201e+01   5.114105e-01
  3.363530e-01   5.753012e+01   5.164068e-01
  3.366520e-01   5.802256e+01   5.033466e-01
  3.369510e-01   5.772350e+01   5.237644e-01
  3.372500e-01   5.720520e+01   4.980583e-01
  3.375490e-01   5.862362e+01   5.251865e-01
  3.378480e-01   5.776834e+01   5.187541e-01
  3.381470e-01   5.742351e+01   5.159280e-01
  3.384460e-01   5.856129e+01   5.350351e-01
  3.387450e-01   5.713019e+01   5.071682e-01
  3.390430e-01   5.746564e+01   5.272743e-01
  3.393420e-01   5.770921e+01   5.256946e-01
  3.396410e-01   5.806767e+01   5.279970e-01
  3.399400e-01   5.773095e+01   5.418895e-01
  3.402390e-01   5.737266e+01   5.144340e-01
  3.405380e-01   5.766703e+01   5.386855e-01
  3.408370e-01   5.747121e+01   5.300320e-01
  3.411360e-01   5.690012e+01   5.308503e-01
  3.414350e-01   5.745120e+01   5.405750e-01
  3.417340e-01   5.771399e+01   5.339313e-01
  3.420330e-01   5.857722e+01   5.541463e-01
  3.423320e-01   5.758853e+01   5.340519e-01
  3.426300e-01   5.857657e+01   5.533730e-01
  3.429290e-01   5.868350e+01   5.515844e-01
  3.432280e-01   5.799166e+01   5.460715e-01
  3.435270e-01   5.776352e+01   5.637948e-01
  3.438260e-01   5.668254e+01   5.362224e-01
  3.441250e-01   5.830325e+01   5.631390e-01
  3.444240e-01   5.798713e+01   5.536663e-01
  3.447230e-01   5.676584e+01   5.524803e-01
  3.450220e-01   5.801085e+01   5.700229e-01
  3.453210e-01   5.695627e+01   5.487229e-01
  3.456200e-01   5.672738e+01   5.687831e-01
  3.459190e-01   5.751456e+01   5.593171e-01
  3.462170e-01   5.785528e+01   5.718165e-01
  3.465160e-01   5.734962e+01   5.684592e-01
  3.468150e-01   5.677394e+01   5.647541e-01
  3.471140e-01   5.857805e+01   5.887910e-01
  3.474130e-01   5.688503e+01   5.644645e-01
  3.477120e-01   5.806317e+01   5.861977e-01
  3.480110e-01   5.598451e+01   5.693765e-01
  3.483100e-01   5.831801e+01   5.829179e-01
  3.486090e-01   5.891143e+01   6.009494e-01
  3.489080e-01   5.718766e+01   5.772410e-01
  3.492070e-01   5.708667e+01   5.925349e-01
  3.495060e-01   5.741217e+01   5.829022e-01
  3.498040e-01   5.716894e+01   5.939330e-01
  3.501030e-01   5.840942e+01   6.013287e-01
  3.504020e-01   5.819940e+01   5.992618e-01
  3.507010e-01   5.812143e+01   6.130967e-01
  3.510000e-01   5.745497e+01   5.905956e-01
  3.512990e-01   5.875523e+01   6.164304e-01
  3.515980e-01   5.628310e+01   5.951970e-01
  3.518970e-01   5.809127e+01   6.182722e-01
  3.521960e-01   5.616148e+01   6.166009e-01
  3.524950e-01   5.864244e+01   6.065305e-01
  3.527940e-01   5.666465e+01   6.227261e-01
  3.530930e-01   5.768587e+01   6.118473e-01
  3.533920e-01   5.750943e+01   6.262133e-01
  3.536900e-01   5.777810e+01   6.299610e-01
  3.539890e-01   5.683302e+01   6.213950e-01
  3.542880e-01   5.736469e+01   6.394810e-01
  3.545870e-01   5.684758e+01   6.116180e-01
  3.548860e-01   5.762236e+01   6.373048e-01
  3.551850e-01   5.825300e+01   6.291099e-01
  3.554840e-01   5.839066e+01   6.415394e-01
  3.557830e-01   5.672921e+01   6.347281e-01
  3.560820e-01   5.744672e+01   6.169937e-01
  3.563810e-01   5.749231e+01   6.377806e-01
  3.566800e-01   5.809174e+01   6.259828e-01
  3.569790e-01   5.762301e+01   6.433608e-01
  3.572770e-01   5.859177e+01   6.475119e-01
  3.575760e-01   5.695287e+01   6.121841e-01
  3.578750e-01   5.718375e+01   6.534966e-01
  3.581740e-01   5.669118e+01   6.217424e-01
  3.584730e-01   5.652656e+01   6.497305e-01
  3.587720e-01   5.814663e+01   6.475142e-01
  3.590710e-01   5.755836e+01   6.429998e-01
  3.593700e-01   5.824838e+01   6.716547e-01
  3.596690e-01   5.603323e+01   6.308225e-01
  3.599680e-01   5.768030e+01   6.697509e-01
  3.602670e-01   5.735236e+01   6.505982e-01
  3.605660e-01   5.704794e+01   6.646977e-01
  3.608640e-01   5.768955e+01   6.855670e-01
  3.611630e-01   5.755045e+01   6.491799e-01
  3.614620e-01   5.719397e+01   6.870922e-01
  3.617610e-01   5.675005e+01   6.589051e-01
  3.620600e-01   5.713849e+01   6.837664e-01
  3.623590e-01   5.751390e+01   6.830456e-01
  3.626580e-01   5.696229e+01   6.797622e-01
  3.629570e-01   5.645934e+01   6.949665e-01
  3.632560e-01   5.723566e+01   6.699386e-01
  3.635550e-01   5.627380e+01   7.051323e-01
  3.638540e-01   5.741714e+01   6.945508e-01
  3.641530e-01   5.805179e+01   7.031030e-01
  3.644510e-01   5.701559e+01   7.270363e-01
  3.647500e-01   5.803039e+01   6.890823e-01
  3.650490e-01   5.779702e+01   7.302052e-01
  3.653480e-01   5.756742e+01   7.115227e-01
  3.656470e-01   5.767497e+01   7.206557e-01
  3.659460e-01   5.656443e+01   7.350991e-01
  3.662450e-01   5.724715e+01   7.078887e-01
  3.665440e-01   5.803099e+01   7.621814e-01
  3.668430e-01   5.654896e+01   7.118852e-01
  3.671420e-01   5.619606e+01   7.402554e-01
  3.674410e-01   5.768548e+01   7.404708e-01
  3.677400e-01   5.637066e+01   7.452761e-01
  3.680390e-01   5.827752e+01   7.871748e-01
  3.683370e-01   5.707425e+01   7.292084e-01
  3.686360e-01   5.741593e+01   7.726525e-01
  3.689350e-01   5.710658e+01   7.540836e-01
  3.692340e-01   5.716377e+01   7.752490e-01
  3.695330e-01   5.592968e+01   7.939081e-01
  3.698320e-01   5.913528e+01   7.613424e-01
  3.701310e-01   5.684481e+01   8.027839e-01
  3.704300e-01   5.844416e+01   7.752688e-01
  3.707290e-01   5.694980e+01   8.059561e-01
  3.710280e-01   5.792436e+01   8.079410e-01
  3.713270e-01   5.821002e+01   7.980717e-01
  3.716260e-01   5.724658e+01   8.391437e-01
  3.719240e-01   5.654538e+01   7.798064e-01
  3.722230e-01   5.897277e+01   8.544984e-01
  3.725220e-01   5.664408e+01   8.087061e-01
  3.728210e-01   5.647141e+01   8.253902e-01
  3.731200e-01   5.587715e+01   8.697952e-01
  3.734190e-01   5.600857e+01   7.944678e-01
  3.737180e-01   5.748099e+01   8.790334e-01
  3.740170e-01   5.755518e+01   8.279821e-01
  3.743160e-01   5.671846e+01   8.794880e-01
  3.746150e-01   5.555868e+01   8.642099e-01
  3.749140e-01   5.707387e+01   8.548054e-01
  3.752130e-01   5.737093e+01   9.184346e-01
  3.755110e-01   5.769280e+01   8.565195e-01
  3.758100e-01   5.640053e+01   9.106341e-01
  3.761090e-01   5.591966e+01   8.796706e-01
  3.764080e-01   5.796201e+01   9.195686e-01
  3.767070e-01   5.639555e+01   9.483938e-01
  3.770060e-01   5.652656e+01   8.717050e-01
  3.773050e-01   5.624843e+01   9.552862e-01
  3.776040e-01   5.530348e+01   9.052774e-01
  3.779030e-01   5.780361e+01   9.561176e-01
  3.782020e-01   5.642244e+01   1.020312e+00
  3.785010e-01   5.718647e+01   9.029568e-01
  3.788000e-01   5.715366e+01   1.021905e+00
  3.790990e-01   5.757920e+01   9.463404e-01
  3.793970e-01   5.581409e+01   1.000195e+00
  3.796960e-01   5.688545e+01   1.004974e+00
  3.799950e-01   5.840976e+01   9.996630e-01
  3.802940e-01   5.599413e+01   1.088137e+00
  3.805930e-01   5.647543e+01   9.531124e-01
  3.808920e-01   5.656627e+01   1.099879e+00
  3.811910e-01   5.592947e+01   1.010902e+00
  3.814900e-01   5.724856e+01   1.076337e+00
  3.817890e-01   5.670062e+01   1.169645e+00
  3.820880e-01   5.736548e+01   9.998175e-01
  3.823870e-01   5.878126e+01   1.198620e+00
  3.826860e-01   5.781437e+01   1.043098e+00
  3.829840e-01   5.673910e+01   1.201248e+00
  3.832830e-01   5.557644e+01   1.136345e+00
  3.835820e-01   5.714571e+01   1.124837e+00
  3.838810e-01   5.629329e+01   1.248191e+00
  3.841800e-01   5.449084e+01   1.085699e+00
  3.844790e-01   5.558858e+01   1.249576e+00
  3.847780e-01   5.732795e+01   1.176097e+00
  3.850770e-01   5.383598e+01   1.239001e+00
  3.853760e-01   5.801684e+01   1.372051e+00
  3.856750e-01   5.870324e+01   1.190121e+00
  3.859740e-01   5.639213e+01   1.376647e+00
  3.862730e-01   5.709589e+01   1.257058e+00
  3.865710e-01   5.410687e+01   1.348464e+00
  3.868700e-01   5.719122e+01   1.411806e+00
  3.871690e-01   5.633593e+01   1.318363e+00
  3.874680e-01   5.797311e+01   1.540074e+00
  3.877670e-01   5.598087e+01   1.336291e+00
  3.880660e-01   5.543281e+01   1.539800e+00
  3.883650e-01   5.837973e+01   1.497408e+00
  3.886640e-01   5.708667e+01   1.545142e+00
  3.889630e-01   5.784606e+01   1.692592e+00
  3.892620e-01   5.750044e+01   1.517378e+00
  3.895610e-01   5.802766e+01   1.741701e+00
  3.898600e-01   5.858895e+01   1.703426e+00
  3.901580e-01   5.554524e+01   1.728211e+00
  3.904570e-01   5.934952e+01   1.997270e+00
  3.907560e-01   5.436826e+01   1.685888e+00
  3.910550e-01   5.973538e+01   2.040522e+00
  3.913540e-01   5.868984e+01   2.022585e+00
  3.916530e-01   5.471677e+01   1.952925e+00
  3.919520e-01   5.587122e+01   2.563548e+00
  3.922510e-01   5.820192e+01   2.014160e+00
  3.925500e-01   5.771399e+01   2.690929e+00
  3.928490e-01   5.917776e+01   2.487427e+00
  3.931480e-01   5.520469e+01   2.631780e+00
  3.934470e-01   0.000000e+00   0.000000e+00
  3.937460e-01   5.558109e+01   2.640737e+00
creator: radaver
creator-version: 3725
header-file: /nas_data/SAXS_data/20151104Workshop/header/JH1_0170.txt
image-file: /nas_data/Pilatus1M/20151104_Workshop/JH1_0170.tif
angular-axis-file: /nas_data/SAXS_data/20151104Workshop/q20151029.dat
beamstop-mask-file: /nas_data/SAXS_data/20151104Workshop/fit2d20151031.msk
detector-response-file: none
beam-center-x: 949.7700
beam-center-y: 918.8000
unit-time: 1.0000
channel-first: 10
channel-last: 1315
Exposure time [s]: 1.093973
Transmitted Beam: 0.485712
Incident Beam: 0.485712
Code: JH1
Concentration [mg/ml]: 1
Run Number: 0170
