# Supplementary material for: SAXS analysis of a soluble cytosolic NgBR construct including extracellular and transmembrane domains
Source: PLoS One. 2018 Jan 18;13(1):e0191371. doi: 10.1371/journal.pone.0191371 (PMC5773207; doi:10.1371/journal.pone.0191371)
Supplement: S1 File — (ZIP) [file pone.0191371.s001.zip › JH1_0171.dat]

Sample:   c= 1.0000 mg/ml  Code: JH1
  3.656810e-03   2.268131e+04   4.131942e+01
  3.955720e-03   2.209481e+04   2.800898e+01
  4.254640e-03   1.913664e+04   2.335882e+01
  4.553560e-03   1.545056e+04   2.023639e+01
  4.852480e-03   1.249593e+04   1.703852e+01
  5.151400e-03   1.055820e+04   1.547198e+01
  5.450320e-03   8.732220e+03   1.336468e+01
  5.749240e-03   7.481059e+03   1.198557e+01
  6.048150e-03   6.390656e+03   1.085832e+01
  6.347070e-03   5.526650e+03   9.593606e+00
  6.645990e-03   4.855978e+03   8.953154e+00
  6.944910e-03   4.269412e+03   8.082051e+00
  7.243830e-03   3.815043e+03   7.402939e+00
  7.542750e-03   3.402319e+03   6.964512e+00
  7.841670e-03   3.079652e+03   6.257633e+00
  8.140580e-03   2.768210e+03   6.014623e+00
  8.439500e-03   2.544161e+03   5.557718e+00
  8.738420e-03   2.330336e+03   5.268304e+00
  9.037340e-03   2.152657e+03   4.895919e+00
  9.336260e-03   1.990223e+03   4.626174e+00
  9.635180e-03   1.833779e+03   4.427996e+00
  9.934100e-03   1.691214e+03   4.114438e+00
  1.023300e-02   1.555348e+03   4.043686e+00
  1.053190e-02   1.441882e+03   3.948938e+00
  1.083090e-02   1.331362e+03   3.794579e+00
  1.112980e-02   1.218883e+03   3.599851e+00
  1.142870e-02   1.145445e+03   3.470170e+00
  1.172760e-02   1.058205e+03   3.326127e+00
  1.202650e-02   9.829388e+02   3.196790e+00
  1.232540e-02   9.021881e+02   3.045882e+00
  1.262440e-02   8.388799e+02   2.882460e+00
  1.292330e-02   7.806616e+02   2.737748e+00
  1.322220e-02   7.263286e+02   2.640758e+00
  1.352110e-02   6.785595e+02   2.526790e+00
  1.382000e-02   6.287063e+02   2.408235e+00
  1.411900e-02   5.859341e+02   2.313561e+00
  1.441790e-02   5.505567e+02   2.226476e+00
  1.471680e-02   5.128387e+02   2.138648e+00
  1.501570e-02   4.795757e+02   2.025384e+00
  1.531460e-02   4.520629e+02   1.957551e+00
  1.561350e-02   4.229289e+02   1.860201e+00
  1.591250e-02   4.006215e+02   1.826430e+00
  1.621140e-02   3.741624e+02   1.734652e+00
  1.651030e-02   3.574767e+02   1.677703e+00
  1.680920e-02   3.387529e+02   1.633175e+00
  1.710810e-02   3.191599e+02   1.588568e+00
  1.740710e-02   3.009621e+02   1.520418e+00
  1.770600e-02   2.887027e+02   1.474163e+00
  1.800490e-02   2.709316e+02   1.416782e+00
  1.830380e-02   2.631099e+02   1.407306e+00
  1.860270e-02   2.459768e+02   1.334291e+00
  1.890170e-02   2.354748e+02   1.305496e+00
  1.920060e-02   2.264728e+02   1.268164e+00
  1.949950e-02   2.163741e+02   1.253842e+00
  1.979840e-02   2.095337e+02   1.210712e+00
  2.009730e-02   1.982695e+02   1.164801e+00
  2.039620e-02   1.914284e+02   1.142454e+00
  2.069520e-02   1.848172e+02   1.116501e+00
  2.099410e-02   1.783701e+02   1.104803e+00
  2.129300e-02   1.729466e+02   1.059369e+00
  2.159190e-02   1.665801e+02   1.075516e+00
  2.189080e-02   1.608332e+02   1.062700e+00
  2.218980e-02   1.556178e+02   1.063335e+00
  2.248870e-02   1.521120e+02   1.070045e+00
  2.278760e-02   1.449968e+02   1.034426e+00
  2.308650e-02   1.421957e+02   1.055912e+00
  2.338540e-02   1.374282e+02   1.035904e+00
  2.368430e-02   1.346035e+02   1.006580e+00
  2.398330e-02   1.292793e+02   1.008918e+00
  2.428220e-02   1.270988e+02   9.781169e-01
  2.458110e-02   1.225682e+02   9.928214e-01
  2.488000e-02   1.213894e+02   9.616833e-01
  2.517890e-02   1.161602e+02   9.295196e-01
  2.547790e-02   1.172013e+02   9.468664e-01
  2.577680e-02   1.123226e+02   9.195043e-01
  2.607570e-02   1.112268e+02   9.224171e-01
  2.637460e-02   1.085213e+02   9.038112e-01
  2.667350e-02   1.069709e+02   8.748732e-01
  2.697250e-02   1.047171e+02   8.389187e-01
  2.727140e-02   1.043107e+02   8.062153e-01
  2.757030e-02   1.021627e+02   7.991956e-01
  2.786920e-02   1.012094e+02   7.863670e-01
  2.816810e-02   9.844690e+01   7.632689e-01
  2.846700e-02   9.704121e+01   7.484442e-01
  2.876600e-02   9.524649e+01   7.325569e-01
  2.906490e-02   9.475465e+01   7.328605e-01
  2.936380e-02   9.311984e+01   7.211013e-01
  2.966270e-02   9.202256e+01   7.115808e-01
  2.996160e-02   9.340717e+01   7.179646e-01
  3.026060e-02   9.154672e+01   6.995845e-01
  3.055950e-02   8.944287e+01   6.905190e-01
  3.085840e-02   8.836141e+01   6.834338e-01
  3.115730e-02   8.755487e+01   6.774590e-01
  3.145620e-02   8.763361e+01   6.712510e-01
  3.175510e-02   8.557671e+01   6.651464e-01
  3.205410e-02   8.549540e+01   6.612072e-01
  3.235300e-02   8.405843e+01   6.529709e-01
  3.265190e-02   8.383672e+01   6.401429e-01
  3.295080e-02   8.339476e+01   6.426399e-01
  3.324970e-02   8.345741e+01   6.420370e-01
  3.354870e-02   8.312478e+01   6.390811e-01
  3.384760e-02   8.177317e+01   6.265453e-01
  3.414650e-02   7.992974e+01   6.194429e-01
  3.444540e-02   8.009215e+01   6.115509e-01
  3.474430e-02   7.975440e+01   6.156301e-01
  3.504330e-02   8.006118e+01   6.091694e-01
  3.534220e-02   7.973381e+01   6.086728e-01
  3.564110e-02   7.899049e+01   6.050824e-01
  3.594000e-02   7.829659e+01   5.908882e-01
  3.623890e-02   7.847413e+01   6.016214e-01
  3.653780e-02   7.703712e+01   5.799646e-01
  3.683680e-02   7.713708e+01   5.878914e-01
  3.713570e-02   7.740652e+01   5.896196e-01
  3.743460e-02   7.595116e+01   5.745309e-01
  3.773350e-02   7.673441e+01   5.768201e-01
  3.803240e-02   7.582318e+01   5.870714e-01
  3.833140e-02   7.595921e+01   6.015640e-01
  3.863030e-02   7.413818e+01   6.035479e-01
  3.892920e-02   7.537582e+01   6.069820e-01
  3.922810e-02   7.521899e+01   6.087265e-01
  3.952700e-02   7.519051e+01   6.046669e-01
  3.982600e-02   7.491783e+01   6.123346e-01
  4.012490e-02   7.270749e+01   5.938323e-01
  4.042380e-02   7.301797e+01   6.029192e-01
  4.072270e-02   7.298633e+01   6.004107e-01
  4.102160e-02   7.238639e+01   5.971548e-01
  4.132050e-02   7.305054e+01   6.006747e-01
  4.161950e-02   7.245285e+01   5.920291e-01
  4.191840e-02   7.364954e+01   6.047217e-01
  4.221730e-02   7.241899e+01   5.918908e-01
  4.251620e-02   7.190177e+01   5.975033e-01
  4.281510e-02   7.195230e+01   5.884697e-01
  4.311410e-02   7.231533e+01   5.907082e-01
  4.341300e-02   7.117313e+01   5.890532e-01
  4.371190e-02   6.971499e+01   5.814834e-01
  4.401080e-02   7.071896e+01   5.856554e-01
  4.430970e-02   7.034412e+01   5.796368e-01
  4.460860e-02   6.996766e+01   5.788187e-01
  4.490760e-02   6.970469e+01   5.792056e-01
  4.520650e-02   6.991684e+01   5.756861e-01
  4.550540e-02   7.005864e+01   5.791949e-01
  4.580430e-02   6.962769e+01   5.752194e-01
  4.610320e-02   6.910548e+01   5.701858e-01
  4.640220e-02   6.985695e+01   5.776261e-01
  4.670110e-02   6.918736e+01   5.662921e-01
  4.700000e-02   6.899263e+01   5.675955e-01
  4.729890e-02   7.026751e+01   5.749597e-01
  4.759780e-02   6.952445e+01   5.711980e-01
  4.789680e-02   6.915028e+01   5.661403e-01
  4.819570e-02   6.882780e+01   5.641244e-01
  4.849460e-02   6.900352e+01   5.669373e-01
  4.879350e-02   6.904902e+01   5.609109e-01
  4.909240e-02   6.864932e+01   5.668854e-01
  4.939130e-02   6.865511e+01   5.572883e-01
  4.969030e-02   6.705783e+01   5.527641e-01
  4.998920e-02   6.837768e+01   5.575029e-01
  5.028810e-02   6.731715e+01   5.511692e-01
  5.058700e-02   6.828156e+01   5.591405e-01
  5.088590e-02   6.795840e+01   5.485513e-01
  5.118490e-02   6.851859e+01   5.580771e-01
  5.148380e-02   6.880833e+01   5.565735e-01
  5.178270e-02   6.708349e+01   5.424620e-01
  5.208160e-02   6.850307e+01   5.540137e-01
  5.238050e-02   6.760549e+01   5.445684e-01
  5.267940e-02   6.712761e+01   5.503927e-01
  5.297840e-02   6.750404e+01   5.447950e-01
  5.327730e-02   6.765874e+01   5.428879e-01
  5.357620e-02   6.771077e+01   5.449923e-01
  5.387510e-02   6.700440e+01   5.390101e-01
  5.417400e-02   6.706557e+01   5.442960e-01
  5.447300e-02   6.737721e+01   5.374207e-01
  5.477190e-02   6.754347e+01   5.393132e-01
  5.507080e-02   6.719035e+01   5.379016e-01
  5.536970e-02   6.684771e+01   5.346962e-01
  5.566860e-02   6.558219e+01   5.332590e-01
  5.596760e-02   6.698296e+01   5.328203e-01
  5.626650e-02   6.641575e+01   5.329658e-01
  5.656540e-02   6.630157e+01   5.307013e-01
  5.686430e-02   6.704857e+01   5.306961e-01
  5.716320e-02   6.734379e+01   5.283370e-01
  5.746210e-02   6.585557e+01   5.277234e-01
  5.776110e-02   6.623869e+01   5.310493e-01
  5.806000e-02   6.661098e+01   5.243009e-01
  5.835890e-02   6.758042e+01   5.286824e-01
  5.865780e-02   6.575357e+01   5.186458e-01
  5.895670e-02   6.597872e+01   5.294077e-01
  5.925570e-02   6.595731e+01   5.172049e-01
  5.955460e-02   6.610967e+01   5.246303e-01
  5.985350e-02   6.715096e+01   5.213024e-01
  6.015240e-02   6.628765e+01   5.196195e-01
  6.045130e-02   6.579464e+01   5.182447e-01
  6.075020e-02   6.676090e+01   5.170140e-01
  6.104920e-02   6.589248e+01   5.175086e-01
  6.134810e-02   6.542005e+01   5.162078e-01
  6.164700e-02   6.479884e+01   5.056087e-01
  6.194590e-02   6.534673e+01   5.159185e-01
  6.224480e-02   6.681469e+01   5.102142e-01
  6.254380e-02   6.548122e+01   5.136769e-01
  6.284270e-02   6.472033e+01   5.123320e-01
  6.314160e-02   6.531532e+01   5.023810e-01
  6.344050e-02   6.562134e+01   5.109544e-01
  6.373940e-02   6.608338e+01   5.042917e-01
  6.403840e-02   6.607445e+01   5.121742e-01
  6.433730e-02   6.539746e+01   5.042523e-01
  6.463620e-02   6.569956e+01   5.012897e-01
  6.493510e-02   6.558036e+01   5.118781e-01
  6.523400e-02   6.584103e+01   5.023399e-01
  6.553290e-02   6.548457e+01   5.035487e-01
  6.583190e-02   6.533405e+01   5.009125e-01
  6.613080e-02   6.515504e+01   4.956942e-01
  6.642970e-02   6.447515e+01   5.022429e-01
  6.672860e-02   6.543668e+01   4.952779e-01
  6.702750e-02   6.580666e+01   5.016981e-01
  6.732650e-02   6.576598e+01   4.980128e-01
  6.762540e-02   6.489483e+01   4.947034e-01
  6.792430e-02   6.503526e+01   4.972353e-01
  6.822320e-02   6.475556e+01   4.883354e-01
  6.852210e-02   6.471065e+01   4.954926e-01
  6.882110e-02   6.454600e+01   4.909187e-01
  6.912000e-02   6.517092e+01   4.928008e-01
  6.941890e-02   6.538622e+01   4.902282e-01
  6.971780e-02   6.495796e+01   4.881437e-01
  7.001670e-02   6.408006e+01   4.910962e-01
  7.031560e-02   6.510983e+01   4.882383e-01
  7.061460e-02   6.441139e+01   4.860856e-01
  7.091350e-02   6.494500e+01   4.866740e-01
  7.121240e-02   6.560546e+01   4.853941e-01
  7.151130e-02   6.495442e+01   4.890846e-01
  7.181020e-02   6.511130e+01   4.831018e-01
  7.210920e-02   6.544988e+01   4.876179e-01
  7.240810e-02   6.502647e+01   4.814135e-01
  7.270700e-02   6.516611e+01   4.879748e-01
  7.300590e-02   6.479587e+01   4.819302e-01
  7.330480e-02   6.499495e+01   4.772466e-01
  7.360370e-02   6.524274e+01   4.840504e-01
  7.390270e-02   6.468086e+01   4.765359e-01
  7.420160e-02   6.483264e+01   4.843790e-01
  7.450050e-02   6.480463e+01   4.752217e-01
  7.479940e-02   6.479170e+01   4.764998e-01
  7.509830e-02   6.396438e+01   4.774658e-01
  7.539730e-02   6.456681e+01   4.726018e-01
  7.569620e-02   6.502033e+01   4.751329e-01
  7.599510e-02   6.475604e+01   4.772582e-01
  7.629400e-02   6.460948e+01   4.706002e-01
  7.659290e-02   6.423009e+01   4.735491e-01
  7.689190e-02   6.506194e+01   4.722451e-01
  7.719080e-02   6.386784e+01   4.704693e-01
  7.748970e-02   6.528684e+01   4.722013e-01
  7.778860e-02   6.417246e+01   4.711563e-01
  7.808750e-02   6.422084e+01   4.679060e-01
  7.838640e-02   6.423851e+01   4.654476e-01
  7.868540e-02   6.512486e+01   4.699125e-01
  7.898430e-02   6.427068e+01   4.643176e-01
  7.928320e-02   6.507765e+01   4.727328e-01
  7.958210e-02   6.447167e+01   4.617623e-01
  7.988100e-02   6.420558e+01   4.661644e-01
  8.018000e-02   6.372772e+01   4.619406e-01
  8.047890e-02   6.469415e+01   4.650166e-01
  8.077780e-02   6.427530e+01   4.626877e-01
  8.107670e-02   6.479953e+01   4.621234e-01
  8.137560e-02   6.348751e+01   4.606595e-01
  8.167450e-02   6.461278e+01   4.618617e-01
  8.197350e-02   6.408657e+01   4.571784e-01
  8.227240e-02   6.409857e+01   4.616428e-01
  8.257130e-02   6.425012e+01   4.526902e-01
  8.287020e-02   6.432405e+01   4.620461e-01
  8.316910e-02   6.468584e+01   4.601091e-01
  8.346810e-02   6.537912e+01   4.582061e-01
  8.376700e-02   6.459627e+01   4.618027e-01
  8.406590e-02   6.390300e+01   4.499430e-01
  8.436480e-02   6.417169e+01   4.578789e-01
  8.466370e-02   6.488331e+01   4.545304e-01
  8.496270e-02   6.500987e+01   4.657364e-01
  8.526160e-02   6.410647e+01   4.770931e-01
  8.556050e-02   6.497114e+01   4.807536e-01
  8.585940e-02   6.455113e+01   4.851960e-01
  8.615830e-02   6.354457e+01   4.813982e-01
  8.645720e-02   6.388922e+01   4.874484e-01
  8.675620e-02   6.392586e+01   4.900152e-01
  8.705510e-02   6.485390e+01   4.925771e-01
  8.735400e-02   6.509316e+01   4.959560e-01
  8.765290e-02   6.467889e+01   4.948724e-01
  8.795180e-02   6.539069e+01   5.016417e-01
  8.825080e-02   6.433363e+01   4.930540e-01
  8.854970e-02   6.471941e+01   5.011140e-01
  8.884860e-02   6.447863e+01   4.981311e-01
  8.914750e-02   6.509473e+01   5.067618e-01
  8.944640e-02   6.515251e+01   5.033071e-01
  8.974530e-02   6.366091e+01   4.934510e-01
  9.004430e-02   6.356865e+01   4.911010e-01
  9.034320e-02   6.399279e+01   4.753265e-01
  9.064210e-02   6.380281e+01   4.737325e-01
  9.094100e-02   6.398220e+01   4.645181e-01
  9.123990e-02   6.321404e+01   4.604850e-01
  9.153890e-02   6.367704e+01   4.646598e-01
  9.183780e-02   6.452034e+01   4.643915e-01
  9.213670e-02   6.487167e+01   4.640087e-01
  9.243560e-02   6.511460e+01   4.636517e-01
  9.273450e-02   6.488743e+01   4.588349e-01
  9.303350e-02   6.340599e+01   4.595482e-01
  9.333240e-02   6.464450e+01   4.536931e-01
  9.363130e-02   6.437021e+01   4.562166e-01
  9.393020e-02   6.493912e+01   4.558843e-01
  9.422910e-02   6.412052e+01   4.541619e-01
  9.452800e-02   6.371060e+01   4.538731e-01
  9.482700e-02   6.405636e+01   4.449002e-01
  9.512590e-02   6.482534e+01   4.558726e-01
  9.542480e-02   6.369679e+01   4.469648e-01
  9.572370e-02   6.425507e+01   4.489192e-01
  9.602260e-02   6.396636e+01   4.501660e-01
  9.632160e-02   6.389346e+01   4.421614e-01
  9.662050e-02   6.375007e+01   4.442001e-01
  9.691940e-02   6.515215e+01   4.490583e-01
  9.721830e-02   6.415049e+01   4.430498e-01
  9.751720e-02   6.416451e+01   4.452756e-01
  9.781610e-02   6.501554e+01   4.438671e-01
  9.811510e-02   6.422940e+01   4.455007e-01
  9.841400e-02   6.438609e+01   4.388952e-01
  9.871290e-02   6.317484e+01   4.378913e-01
  9.901180e-02   6.443665e+01   4.433166e-01
  9.931070e-02   6.402116e+01   4.379979e-01
  9.960970e-02   6.447470e+01   4.427305e-01
  9.990860e-02   6.430858e+01   4.348451e-01
  1.002070e-01   6.405412e+01   4.381107e-01
  1.005060e-01   6.388144e+01   4.351015e-01
  1.008050e-01   6.382638e+01   4.373312e-01
  1.011040e-01   6.428516e+01   4.327422e-01
  1.014030e-01   6.416156e+01   4.343478e-01
  1.017020e-01   6.400917e+01   4.379569e-01
  1.020010e-01   6.372132e+01   4.321803e-01
  1.023000e-01   6.357273e+01   4.296730e-01
  1.025990e-01   6.380298e+01   4.294574e-01
  1.028980e-01   6.355398e+01   4.302741e-01
  1.031970e-01   6.459181e+01   4.361425e-01
  1.034960e-01   6.349117e+01   4.245120e-01
  1.037950e-01   6.342430e+01   4.281811e-01
  1.040930e-01   6.384291e+01   4.260077e-01
  1.043920e-01   6.472046e+01   4.328668e-01
  1.046910e-01   6.380325e+01   4.291289e-01
  1.049900e-01   6.419285e+01   4.246157e-01
  1.052890e-01   6.417352e+01   4.280804e-01
  1.055880e-01   6.404455e+01   4.260369e-01
  1.058870e-01   6.441625e+01   4.288892e-01
  1.061860e-01   6.390939e+01   4.230462e-01
  1.064850e-01   6.478549e+01   4.265713e-01
  1.067840e-01   6.368701e+01   4.251663e-01
  1.070830e-01   6.407155e+01   4.229537e-01
  1.073820e-01   6.401546e+01   4.212090e-01
  1.076800e-01   6.445543e+01   4.223431e-01
  1.079790e-01   6.442334e+01   4.241132e-01
  1.082780e-01   6.437660e+01   4.258591e-01
  1.085770e-01   6.377971e+01   4.149684e-01
  1.088760e-01   6.422090e+01   4.221954e-01
  1.091750e-01   6.392159e+01   4.196658e-01
  1.094740e-01   6.444712e+01   4.223159e-01
  1.097730e-01   6.429949e+01   4.193722e-01
  1.100720e-01   6.403589e+01   4.146129e-01
  1.103710e-01   6.394622e+01   4.206715e-01
  1.106700e-01   6.367573e+01   4.137405e-01
  1.109690e-01   6.349862e+01   4.188888e-01
  1.112670e-01   6.402751e+01   4.131151e-01
  1.115660e-01   6.376775e+01   4.134492e-01
  1.118650e-01   6.453664e+01   4.198399e-01
  1.121640e-01   6.367431e+01   4.111016e-01
  1.124630e-01   6.489776e+01   4.162080e-01
  1.127620e-01   6.355512e+01   4.118801e-01
  1.130610e-01   6.389969e+01   4.124106e-01
  1.133600e-01   6.389233e+01   4.171339e-01
  1.136590e-01   6.437619e+01   4.084929e-01
  1.139580e-01   6.375956e+01   4.110869e-01
  1.142570e-01   6.362224e+01   4.103551e-01
  1.145560e-01   6.430070e+01   4.131187e-01
  1.148550e-01   6.424877e+01   4.117919e-01
  1.151530e-01   6.401305e+01   4.056662e-01
  1.154520e-01   6.453568e+01   4.124212e-01
  1.157510e-01   6.468595e+01   4.083511e-01
  1.160500e-01   6.396625e+01   4.123338e-01
  1.163490e-01   6.419101e+01   4.067858e-01
  1.166480e-01   6.475323e+01   4.113908e-01
  1.169470e-01   6.406492e+01   4.069439e-01
  1.172460e-01   6.378780e+01   4.066218e-01
  1.175450e-01   6.483897e+01   4.066118e-01
  1.178440e-01   6.394395e+01   4.037957e-01
  1.181430e-01   6.432388e+01   4.080459e-01
  1.184420e-01   6.419983e+01   4.054277e-01
  1.187400e-01   6.438908e+01   4.046508e-01
  1.190390e-01   6.414936e+01   4.030806e-01
  1.193380e-01   6.430892e+01   4.035816e-01
  1.196370e-01   6.409998e+01   4.051123e-01
  1.199360e-01   6.406751e+01   4.009391e-01
  1.202350e-01   6.458571e+01   4.055423e-01
  1.205340e-01   6.462625e+01   4.032216e-01
  1.208330e-01   6.421962e+01   4.006143e-01
  1.211320e-01   6.457900e+01   4.049736e-01
  1.214310e-01   6.444897e+01   3.979090e-01
  1.217300e-01   6.422974e+01   4.027913e-01
  1.220290e-01   6.470733e+01   4.029362e-01
  1.223270e-01   6.439076e+01   3.992961e-01
  1.226260e-01   6.392046e+01   3.973128e-01
  1.229250e-01   6.518775e+01   3.996617e-01
  1.232240e-01   6.410699e+01   3.999974e-01
  1.235230e-01   6.430040e+01   3.998057e-01
  1.238220e-01   6.481558e+01   3.980013e-01
  1.241210e-01   6.455611e+01   3.987605e-01
  1.244200e-01   6.513839e+01   3.969345e-01
  1.247190e-01   6.446256e+01   3.995187e-01
  1.250180e-01   6.467309e+01   3.952603e-01
  1.253170e-01   6.387792e+01   3.935815e-01
  1.256160e-01   6.460129e+01   3.983789e-01
  1.259140e-01   6.488800e+01   3.964257e-01
  1.262130e-01   6.445447e+01   3.950992e-01
  1.265120e-01   6.475117e+01   3.932338e-01
  1.268110e-01   6.440411e+01   3.929272e-01
  1.271100e-01   6.484379e+01   3.978296e-01
  1.274090e-01   6.415742e+01   3.924240e-01
  1.277080e-01   6.441867e+01   3.919742e-01
  1.280070e-01   6.460790e+01   3.913116e-01
  1.283060e-01   6.523596e+01   3.947031e-01
  1.286050e-01   6.413236e+01   3.941107e-01
  1.289040e-01   6.436558e+01   3.878993e-01
  1.292030e-01   6.467980e+01   3.937673e-01
  1.295020e-01   6.477727e+01   3.903521e-01
  1.298000e-01   6.456068e+01   3.904317e-01
  1.300990e-01   6.454885e+01   3.879695e-01
  1.303980e-01   6.482715e+01   3.895297e-01
  1.306970e-01   6.422218e+01   3.906340e-01
  1.309960e-01   6.442388e+01   3.890427e-01
  1.312950e-01   6.561296e+01   3.923718e-01
  1.315940e-01   6.414514e+01   3.836764e-01
  1.318930e-01   6.391000e+01   3.858059e-01
  1.321920e-01   6.516852e+01   3.893452e-01
  1.324910e-01   6.509961e+01   3.901049e-01
  1.327900e-01   6.479828e+01   3.870434e-01
  1.330890e-01   6.454952e+01   3.858261e-01
  1.333870e-01   6.482292e+01   3.864056e-01
  1.336860e-01   6.445495e+01   3.846018e-01
  1.339850e-01   6.400498e+01   3.818625e-01
  1.342840e-01   6.428274e+01   3.855006e-01
  1.345830e-01   6.516638e+01   3.867185e-01
  1.348820e-01   6.464543e+01   3.851697e-01
  1.351810e-01   6.482354e+01   3.808540e-01
  1.354800e-01   6.392497e+01   3.825511e-01
  1.357790e-01   6.464717e+01   3.823871e-01
  1.360780e-01   6.445893e+01   3.834464e-01
  1.363770e-01   6.483323e+01   3.840928e-01
  1.366760e-01   6.463095e+01   3.855971e-01
  1.369740e-01   6.481830e+01   3.998312e-01
  1.372730e-01   6.457791e+01   4.011979e-01
  1.375720e-01   6.409965e+01   4.090255e-01
  1.378710e-01   6.409537e+01   4.107243e-01
  1.381700e-01   6.381233e+01   4.115469e-01
  1.384690e-01   6.440802e+01   4.206441e-01
  1.387680e-01   6.421353e+01   4.085396e-01
  1.390670e-01   6.437231e+01   3.974129e-01
  1.393660e-01   6.444655e+01   3.968666e-01
  1.396650e-01   6.466168e+01   3.947191e-01
  1.399640e-01   6.429705e+01   3.946164e-01
  1.402630e-01   6.501605e+01   3.886493e-01
  1.405620e-01   6.486847e+01   3.925946e-01
  1.408600e-01   6.440248e+01   3.899530e-01
  1.411590e-01   6.478666e+01   3.920996e-01
  1.414580e-01   6.533112e+01   3.942411e-01
  1.417570e-01   6.482238e+01   3.852270e-01
  1.420560e-01   6.445324e+01   3.886465e-01
  1.423550e-01   6.436365e+01   3.857432e-01
  1.426540e-01   6.410705e+01   3.814747e-01
  1.429530e-01   6.462378e+01   3.820884e-01
  1.432520e-01   6.467621e+01   3.792951e-01
  1.435510e-01   6.482158e+01   3.824432e-01
  1.438500e-01   6.434885e+01   3.769995e-01
  1.441490e-01   6.476923e+01   3.773441e-01
  1.444470e-01   6.476834e+01   3.797897e-01
  1.447460e-01   6.496241e+01   3.765889e-01
  1.450450e-01   6.514025e+01   3.808785e-01
  1.453440e-01   6.464041e+01   3.734943e-01
  1.456430e-01   6.474154e+01   3.774840e-01
  1.459420e-01   6.407432e+01   3.748767e-01
  1.462410e-01   6.439942e+01   3.740866e-01
  1.465400e-01   6.543296e+01   3.783896e-01
  1.468390e-01   6.520902e+01   3.730007e-01
  1.471380e-01   6.478003e+01   3.747579e-01
  1.474370e-01   6.476757e+01   3.753711e-01
  1.477360e-01   6.465057e+01   3.739527e-01
  1.480340e-01   6.471202e+01   3.705278e-01
  1.483330e-01   6.484545e+01   3.793429e-01
  1.486320e-01   6.504321e+01   3.894524e-01
  1.489310e-01   6.497016e+01   3.909328e-01
  1.492300e-01   6.486680e+01   3.901343e-01
  1.495290e-01   6.539595e+01   3.941876e-01
  1.498280e-01   6.501064e+01   3.975684e-01
  1.501270e-01   6.550874e+01   4.006444e-01
  1.504260e-01   6.532739e+01   3.947292e-01
  1.507250e-01   6.441704e+01   3.978104e-01
  1.510240e-01   6.495489e+01   3.984288e-01
  1.513230e-01   6.488297e+01   4.034826e-01
  1.516210e-01   6.505086e+01   3.997627e-01
  1.519200e-01   6.436545e+01   3.976510e-01
  1.522190e-01   6.474765e+01   4.057759e-01
  1.525180e-01   6.528061e+01   4.025758e-01
  1.528170e-01   6.488232e+01   4.067477e-01
  1.531160e-01   6.475501e+01   4.030846e-01
  1.534150e-01   6.592985e+01   4.008875e-01
  1.537140e-01   6.476178e+01   3.905495e-01
  1.540130e-01   6.505298e+01   3.849760e-01
  1.543120e-01   6.522763e+01   3.857260e-01
  1.546110e-01   6.471828e+01   3.816809e-01
  1.549100e-01   6.544484e+01   3.840472e-01
  1.552090e-01   6.520790e+01   3.854342e-01
  1.555070e-01   6.533009e+01   3.765626e-01
  1.558060e-01   6.441527e+01   3.792021e-01
  1.561050e-01   6.487498e+01   3.767728e-01
  1.564040e-01   6.604273e+01   3.817052e-01
  1.567030e-01   6.495586e+01   3.765700e-01
  1.570020e-01   6.443807e+01   3.731233e-01
  1.573010e-01   6.487579e+01   3.778752e-01
  1.576000e-01   6.518768e+01   3.729397e-01
  1.578990e-01   6.445212e+01   3.727362e-01
  1.581980e-01   6.504380e+01   3.727393e-01
  1.584970e-01   6.566134e+01   3.742921e-01
  1.587960e-01   6.590532e+01   3.784351e-01
  1.590940e-01   6.550498e+01   3.719533e-01
  1.593930e-01   6.518640e+01   3.698047e-01
  1.596920e-01   6.498430e+01   3.702644e-01
  1.599910e-01   6.486138e+01   3.715841e-01
  1.602900e-01   6.513421e+01   3.717345e-01
  1.605890e-01   6.507341e+01   3.660318e-01
  1.608880e-01   6.505664e+01   3.684111e-01
  1.611870e-01   6.454654e+01   3.659510e-01
  1.614860e-01   6.469958e+01   3.667892e-01
  1.617850e-01   6.494457e+01   3.642770e-01
  1.620840e-01   6.510803e+01   3.647351e-01
  1.623830e-01   6.468711e+01   3.651435e-01
  1.626810e-01   6.479685e+01   3.632713e-01
  1.629800e-01   6.489321e+01   3.596696e-01
  1.632790e-01   6.456200e+01   3.598961e-01
  1.635780e-01   6.506445e+01   3.624550e-01
  1.638770e-01   6.515221e+01   3.650571e-01
  1.641760e-01   6.447241e+01   3.613842e-01
  1.644750e-01   6.530331e+01   3.629250e-01
  1.647740e-01   6.478122e+01   3.610845e-01
  1.650730e-01   6.416471e+01   3.607150e-01
  1.653720e-01   6.548969e+01   3.640283e-01
  1.656710e-01   6.476013e+01   3.598729e-01
  1.659700e-01   6.436341e+01   3.603038e-01
  1.662680e-01   6.512531e+01   3.610781e-01
  1.665670e-01   6.490198e+01   3.614209e-01
  1.668660e-01   6.477206e+01   3.576329e-01
  1.671650e-01   6.467635e+01   3.602147e-01
  1.674640e-01   6.463145e+01   3.593243e-01
  1.677630e-01   6.439138e+01   3.567677e-01
  1.680620e-01   6.445466e+01   3.592141e-01
  1.683610e-01   6.397638e+01   3.523012e-01
  1.686600e-01   6.490517e+01   3.597028e-01
  1.689590e-01   6.514296e+01   3.567884e-01
  1.692580e-01   6.437848e+01   3.545047e-01
  1.695570e-01   6.489108e+01   3.604282e-01
  1.698560e-01   6.469079e+01   3.538981e-01
  1.701540e-01   6.464487e+01   3.565342e-01
  1.704530e-01   6.446958e+01   3.531109e-01
  1.707520e-01   6.462690e+01   3.537233e-01
  1.710510e-01   6.504713e+01   3.578288e-01
  1.713500e-01   6.589491e+01   3.566266e-01
  1.716490e-01   6.513286e+01   3.573177e-01
  1.719480e-01   6.496204e+01   3.512232e-01
  1.722470e-01   6.521366e+01   3.542338e-01
  1.725460e-01   6.452985e+01   3.540043e-01
  1.728450e-01   6.482538e+01   3.524576e-01
  1.731440e-01   6.526238e+01   3.541851e-01
  1.734430e-01   6.407846e+01   3.477752e-01
  1.737410e-01   6.468524e+01   3.529762e-01
  1.740400e-01   6.516386e+01   3.535567e-01
  1.743390e-01   6.487300e+01   3.502761e-01
  1.746380e-01   6.465974e+01   3.512923e-01
  1.749370e-01   6.466976e+01   3.490262e-01
  1.752360e-01   6.547850e+01   3.535095e-01
  1.755350e-01   6.522789e+01   3.519411e-01
  1.758340e-01   6.506361e+01   3.468050e-01
  1.761330e-01   6.485441e+01   3.518207e-01
  1.764320e-01   6.452596e+01   3.460496e-01
  1.767310e-01   6.472237e+01   3.509290e-01
  1.770300e-01   6.454116e+01   3.467750e-01
  1.773280e-01   6.429584e+01   3.474943e-01
  1.776270e-01   6.429926e+01   3.462960e-01
  1.779260e-01   6.435931e+01   3.449228e-01
  1.782250e-01   6.483860e+01   3.489579e-01
  1.785240e-01   6.430659e+01   3.442746e-01
  1.788230e-01   6.527026e+01   3.485557e-01
  1.791220e-01   6.480550e+01   3.478290e-01
  1.794210e-01   6.452824e+01   3.438585e-01
  1.797200e-01   6.479926e+01   3.460997e-01
  1.800190e-01   6.471342e+01   3.435164e-01
  1.803180e-01   6.431538e+01   3.459967e-01
  1.806170e-01   6.399868e+01   3.422781e-01
  1.809160e-01   6.455295e+01   3.430902e-01
  1.812140e-01   6.450076e+01   3.437853e-01
  1.815130e-01   6.452848e+01   3.433580e-01
  1.818120e-01   6.422157e+01   3.438786e-01
  1.821110e-01   6.466585e+01   3.410843e-01
  1.824100e-01   6.411909e+01   3.421011e-01
  1.827090e-01   6.491130e+01   3.435422e-01
  1.830080e-01   6.483758e+01   3.435131e-01
  1.833070e-01   6.456881e+01   3.403406e-01
  1.836060e-01   6.454104e+01   3.394594e-01
  1.839050e-01   6.410461e+01   3.422285e-01
  1.842040e-01   6.464363e+01   3.408628e-01
  1.845030e-01   6.410742e+01   3.386386e-01
  1.848010e-01   6.509394e+01   3.430323e-01
  1.851000e-01   6.424777e+01   3.361455e-01
  1.853990e-01   6.411623e+01   3.407739e-01
  1.856980e-01   6.455889e+01   3.395063e-01
  1.859970e-01   6.399992e+01   3.367577e-01
  1.862960e-01   6.336922e+01   3.365233e-01
  1.865950e-01   6.428287e+01   3.371840e-01
  1.868940e-01   6.433142e+01   3.411812e-01
  1.871930e-01   6.429092e+01   3.339259e-01
  1.874920e-01   6.494167e+01   3.387482e-01
  1.877910e-01   6.383744e+01   3.356984e-01
  1.880900e-01   6.455416e+01   3.375776e-01
  1.883880e-01   6.435143e+01   3.387997e-01
  1.886870e-01   6.355389e+01   3.306378e-01
  1.889860e-01   6.445355e+01   3.385873e-01
  1.892850e-01   6.406455e+01   3.350402e-01
  1.895840e-01   6.421895e+01   3.343558e-01
  1.898830e-01   6.433483e+01   3.351227e-01
  1.901820e-01   6.384106e+01   3.335249e-01
  1.904810e-01   6.422766e+01   3.343785e-01
  1.907800e-01   6.407057e+01   3.331996e-01
  1.910790e-01   6.389070e+01   3.321205e-01
  1.913780e-01   6.382929e+01   3.330320e-01
  1.916770e-01   6.412629e+01   3.336519e-01
  1.919750e-01   6.444089e+01   3.352433e-01
  1.922740e-01   6.375700e+01   3.298119e-01
  1.925730e-01   6.395135e+01   3.310654e-01
  1.928720e-01   6.433171e+01   3.328071e-01
  1.931710e-01   6.406169e+01   3.327173e-01
  1.934700e-01   6.389145e+01   3.307597e-01
  1.937690e-01   6.365182e+01   3.292414e-01
  1.940680e-01   6.436614e+01   3.328962e-01
  1.943670e-01   6.336967e+01   3.283623e-01
  1.946660e-01   6.342721e+01   3.291070e-01
  1.949650e-01   6.435992e+01   3.294320e-01
  1.952640e-01   6.423572e+01   3.305985e-01
  1.955630e-01   6.337549e+01   3.295715e-01
  1.958610e-01   6.379049e+01   3.275315e-01
  1.961600e-01   6.427549e+01   3.301044e-01
  1.964590e-01   6.407293e+01   3.281092e-01
  1.967580e-01   6.405032e+01   3.302704e-01
  1.970570e-01   6.422079e+01   3.284876e-01
  1.973560e-01   6.358821e+01   3.251286e-01
  1.976550e-01   6.347497e+01   3.275999e-01
  1.979540e-01   6.387552e+01   3.262950e-01
  1.982530e-01   6.356776e+01   3.272518e-01
  1.985520e-01   6.354128e+01   3.251523e-01
  1.988510e-01   6.362582e+01   3.255124e-01
  1.991500e-01   6.372398e+01   3.279474e-01
  1.994480e-01   6.400039e+01   3.253197e-01
  1.997470e-01   6.416118e+01   3.276046e-01
  2.000460e-01   6.373880e+01   3.226754e-01
  2.003450e-01   6.385133e+01   3.252265e-01
  2.006440e-01   6.279953e+01   3.252683e-01
  2.009430e-01   6.362772e+01   3.223941e-01
  2.012420e-01   6.339382e+01   3.250623e-01
  2.015410e-01   6.371617e+01   3.224781e-01
  2.018400e-01   6.308882e+01   3.215847e-01
  2.021390e-01   6.397890e+01   3.248372e-01
  2.024380e-01   6.346694e+01   3.186840e-01
  2.027370e-01   6.306770e+01   3.226571e-01
  2.030350e-01   6.405022e+01   3.220678e-01
  2.033340e-01   6.334082e+01   3.211094e-01
  2.036330e-01   6.370490e+01   3.195527e-01
  2.039320e-01   6.358102e+01   3.200608e-01
  2.042310e-01   6.426300e+01   3.248466e-01
  2.045300e-01   6.299823e+01   3.169664e-01
  2.048290e-01   6.406891e+01   3.207377e-01
  2.051280e-01   6.376599e+01   3.195698e-01
  2.054270e-01   6.338844e+01   3.180814e-01
  2.057260e-01   6.277874e+01   3.199584e-01
  2.060250e-01   6.312480e+01   3.168821e-01
  2.063240e-01   6.320296e+01   3.196556e-01
  2.066230e-01   6.290824e+01   3.175483e-01
  2.069210e-01   6.289672e+01   3.187434e-01
  2.072200e-01   6.303485e+01   3.184106e-01
  2.075190e-01   6.327097e+01   3.165805e-01
  2.078180e-01   6.328737e+01   3.190478e-01
  2.081170e-01   6.300308e+01   3.167104e-01
  2.084160e-01   6.328236e+01   3.194450e-01
  2.087150e-01   6.340014e+01   3.162387e-01
  2.090140e-01   6.315273e+01   3.170863e-01
  2.093130e-01   6.357338e+01   3.180061e-01
  2.096120e-01   6.342257e+01   3.170930e-01
  2.099110e-01   6.373244e+01   3.164040e-01
  2.102100e-01   6.288738e+01   3.158854e-01
  2.105080e-01   6.325768e+01   3.184291e-01
  2.108070e-01   6.274705e+01   3.142109e-01
  2.111060e-01   6.269529e+01   3.132964e-01
  2.114050e-01   6.316763e+01   3.148675e-01
  2.117040e-01   6.294736e+01   3.192830e-01
  2.120030e-01   6.354535e+01   3.267556e-01
  2.123020e-01   6.301913e+01   3.277493e-01
  2.126010e-01   6.294568e+01   3.249202e-01
  2.129000e-01   6.276414e+01   3.276797e-01
  2.131990e-01   6.247291e+01   3.297791e-01
  2.134980e-01   6.299900e+01   3.331742e-01
  2.137970e-01   6.352216e+01   3.320765e-01
  2.140950e-01   6.274988e+01   3.318938e-01
  2.143940e-01   6.293163e+01   3.336213e-01
  2.146930e-01   6.298458e+01   3.340758e-01
  2.149920e-01   6.294009e+01   3.342727e-01
  2.152910e-01   6.258819e+01   3.338096e-01
  2.155900e-01   6.293533e+01   3.376211e-01
  2.158890e-01   6.299691e+01   3.377863e-01
  2.161880e-01   6.265163e+01   3.354097e-01
  2.164870e-01   6.278977e+01   3.370683e-01
  2.167860e-01   6.305523e+01   3.314659e-01
  2.170850e-01   6.256354e+01   3.276027e-01
  2.173840e-01   6.258177e+01   3.245586e-01
  2.176820e-01   6.307799e+01   3.243953e-01
  2.179810e-01   6.302198e+01   3.252620e-01
  2.182800e-01   6.272983e+01   3.202503e-01
  2.185790e-01   6.254112e+01   3.213072e-01
  2.188780e-01   6.283372e+01   3.185837e-01
  2.191770e-01   6.270256e+01   3.203198e-01
  2.194760e-01   6.273203e+01   3.212342e-01
  2.197750e-01   6.253253e+01   3.175468e-01
  2.200740e-01   6.285183e+01   3.163300e-01
  2.203730e-01   6.259940e+01   3.174446e-01
  2.206720e-01   6.204916e+01   3.151044e-01
  2.209710e-01   6.261950e+01   3.187248e-01
  2.212700e-01   6.251996e+01   3.140359e-01
  2.215680e-01   6.226736e+01   3.161961e-01
  2.218670e-01   6.241297e+01   3.123304e-01
  2.221660e-01   6.256364e+01   3.161393e-01
  2.224650e-01   6.206264e+01   3.123620e-01
  2.227640e-01   6.237974e+01   3.128977e-01
  2.230630e-01   6.223772e+01   3.134576e-01
  2.233620e-01   6.176108e+01   3.114721e-01
  2.236610e-01   6.272084e+01   3.138829e-01
  2.239600e-01   6.219400e+01   3.089720e-01
  2.242590e-01   6.200487e+01   3.115665e-01
  2.245580e-01   6.262336e+01   3.122088e-01
  2.248570e-01   6.202951e+01   3.125398e-01
  2.251550e-01   6.227424e+01   3.095502e-01
  2.254540e-01   6.228686e+01   3.098350e-01
  2.257530e-01   6.243200e+01   3.125079e-01
  2.260520e-01   6.222705e+01   3.081756e-01
  2.263510e-01   6.225553e+01   3.092509e-01
  2.266500e-01   6.251480e+01   3.097678e-01
  2.269490e-01   6.243201e+01   3.081832e-01
  2.272480e-01   6.138444e+01   3.080874e-01
  2.275470e-01   6.185799e+01   3.051638e-01
  2.278460e-01   6.198641e+01   3.089604e-01
  2.281450e-01   6.233182e+01   3.070682e-01
  2.284440e-01   6.193388e+01   3.075735e-01
  2.287420e-01   6.182693e+01   3.081846e-01
  2.290410e-01   6.219926e+01   3.029895e-01
  2.293400e-01   6.256626e+01   3.086391e-01
  2.296390e-01   6.211394e+01   3.060394e-01
  2.299380e-01   6.237720e+01   3.071800e-01
  2.302370e-01   6.200394e+01   3.056459e-01
  2.305360e-01   6.234285e+01   3.045357e-01
  2.308350e-01   6.175001e+01   3.073662e-01
  2.311340e-01   6.220647e+01   3.027697e-01
  2.314330e-01   6.235746e+01   3.052963e-01
  2.317320e-01   6.144248e+01   3.041372e-01
  2.320310e-01   6.203843e+01   3.024790e-01
  2.323290e-01   6.141123e+01   3.056534e-01
  2.326280e-01   6.182588e+01   3.012529e-01
  2.329270e-01   6.203264e+01   3.022281e-01
  2.332260e-01   6.206467e+01   3.038555e-01
  2.335250e-01   6.202042e+01   3.030294e-01
  2.338240e-01   6.152135e+01   3.030020e-01
  2.341230e-01   6.162376e+01   2.987856e-01
  2.344220e-01   6.245368e+01   3.038470e-01
  2.347210e-01   6.169269e+01   3.018716e-01
  2.350200e-01   6.145547e+01   3.004663e-01
  2.353190e-01   6.193693e+01   3.019948e-01
  2.356180e-01   6.150141e+01   2.975739e-01
  2.359170e-01   6.194775e+01   3.029710e-01
  2.362150e-01   6.141753e+01   2.996726e-01
  2.365140e-01   6.109682e+01   2.965935e-01
  2.368130e-01   6.183718e+01   3.006946e-01
  2.371120e-01   6.139921e+01   2.982407e-01
  2.374110e-01   6.161555e+01   3.013282e-01
  2.377100e-01   6.141123e+01   2.972420e-01
  2.380090e-01   6.165750e+01   2.992131e-01
  2.383080e-01   6.169907e+01   2.973699e-01
  2.386070e-01   6.186858e+01   2.993785e-01
  2.389060e-01   6.186189e+01   2.990172e-01
  2.392050e-01   6.200456e+01   2.977652e-01
  2.395040e-01   6.140737e+01   2.983754e-01
  2.398020e-01   6.122666e+01   2.958915e-01
  2.401010e-01   6.134533e+01   2.978806e-01
  2.404000e-01   6.117933e+01   2.946597e-01
  2.406990e-01   6.097644e+01   2.958488e-01
  2.409980e-01   6.158002e+01   2.962941e-01
  2.412970e-01   6.153042e+01   2.957271e-01
  2.415960e-01   6.101360e+01   2.953762e-01
  2.418950e-01   6.153342e+01   2.949556e-01
  2.421940e-01   6.052363e+01   2.937417e-01
  2.424930e-01   6.134162e+01   2.966203e-01
  2.427920e-01   6.107277e+01   2.922075e-01
  2.430910e-01   6.122039e+01   2.945365e-01
  2.433890e-01   6.118690e+01   2.934632e-01
  2.436880e-01   6.107926e+01   2.957599e-01
  2.439870e-01   6.096233e+01   2.919432e-01
  2.442860e-01   6.110862e+01   2.917519e-01
  2.445850e-01   6.109532e+01   2.934631e-01
  2.448840e-01   6.147216e+01   2.939267e-01
  2.451830e-01   6.084913e+01   2.939743e-01
  2.454820e-01   6.129605e+01   2.915523e-01
  2.457810e-01   6.108955e+01   2.922477e-01
  2.460800e-01   6.083087e+01   2.919538e-01
  2.463790e-01   6.115946e+01   2.917653e-01
  2.466780e-01   6.090259e+01   2.915836e-01
  2.469770e-01   6.125521e+01   2.915626e-01
  2.472750e-01   6.098857e+01   2.916812e-01
  2.475740e-01   6.097689e+01   2.926310e-01
  2.478730e-01   6.102757e+01   2.880614e-01
  2.481720e-01   6.159799e+01   2.923772e-01
  2.484710e-01   6.072977e+01   2.885066e-01
  2.487700e-01   6.108105e+01   2.924447e-01
  2.490690e-01   6.162505e+01   2.926574e-01
  2.493680e-01   6.057938e+01   2.872093e-01
  2.496670e-01   6.140081e+01   2.931001e-01
  2.499660e-01   6.053789e+01   2.880504e-01
  2.502650e-01   6.057666e+01   2.894101e-01
  2.505640e-01   6.115742e+01   2.878483e-01
  2.508620e-01   6.065618e+01   2.880172e-01
  2.511610e-01   6.070220e+01   2.904578e-01
  2.514600e-01   6.107787e+01   2.881801e-01
  2.517590e-01   6.108478e+01   2.879884e-01
  2.520580e-01   6.052514e+01   2.871846e-01
  2.523570e-01   6.069788e+01   2.879070e-01
  2.526560e-01   6.138473e+01   2.903755e-01
  2.529550e-01   6.066417e+01   2.853529e-01
  2.532540e-01   6.064775e+01   2.852126e-01
  2.535530e-01   6.082126e+01   2.854169e-01
  2.538520e-01   6.127437e+01   2.878127e-01
  2.541510e-01   6.075086e+01   2.850488e-01
  2.544490e-01   6.042973e+01   2.851061e-01
  2.547480e-01   6.047332e+01   2.855153e-01
  2.550470e-01   6.099098e+01   2.850046e-01
  2.553460e-01   6.066062e+01   2.846348e-01
  2.556450e-01   6.040121e+01   2.817354e-01
  2.559440e-01   6.031511e+01   2.844293e-01
  2.562430e-01   6.073841e+01   2.867573e-01
  2.565420e-01   6.026908e+01   2.831126e-01
  2.568410e-01   6.081496e+01   2.835913e-01
  2.571400e-01   6.066944e+01   2.836507e-01
  2.574390e-01   6.094139e+01   2.864130e-01
  2.577380e-01   6.072776e+01   2.848934e-01
  2.580360e-01   6.063102e+01   2.826659e-01
  2.583350e-01   6.016221e+01   2.840686e-01
  2.586340e-01   6.046000e+01   2.816759e-01
  2.589330e-01   6.052504e+01   2.846197e-01
  2.592320e-01   6.019230e+01   2.810516e-01
  2.595310e-01   6.055949e+01   2.828956e-01
  2.598300e-01   6.077438e+01   2.853069e-01
  2.601290e-01   6.020685e+01   2.796269e-01
  2.604280e-01   6.091724e+01   2.847315e-01
  2.607270e-01   6.030019e+01   2.795543e-01
  2.610260e-01   6.077940e+01   2.832100e-01
  2.613250e-01   6.013903e+01   2.823086e-01
  2.616240e-01   6.091912e+01   2.832376e-01
  2.619220e-01   6.058357e+01   2.825553e-01
  2.622210e-01   6.070288e+01   2.800045e-01
  2.625200e-01   6.032055e+01   2.808616e-01
  2.628190e-01   5.990925e+01   2.796111e-01
  2.631180e-01   6.025721e+01   2.786880e-01
  2.634170e-01   5.967105e+01   2.809115e-01
  2.637160e-01   6.031521e+01   2.788221e-01
  2.640150e-01   6.081121e+01   2.826900e-01
  2.643140e-01   6.027253e+01   2.783424e-01
  2.646130e-01   6.020307e+01   2.785627e-01
  2.649120e-01   6.010134e+01   2.813300e-01
  2.652110e-01   6.050558e+01   2.790706e-01
  2.655090e-01   5.988851e+01   2.784067e-01
  2.658080e-01   6.038997e+01   2.779497e-01
  2.661070e-01   6.073740e+01   2.799880e-01
  2.664060e-01   6.043880e+01   2.790120e-01
  2.667050e-01   6.065092e+01   2.797886e-01
  2.670040e-01   6.029974e+01   2.787863e-01
  2.673030e-01   6.013143e+01   2.775428e-01
  2.676020e-01   6.015445e+01   2.776905e-01
  2.679010e-01   5.988676e+01   2.769776e-01
  2.682000e-01   6.014484e+01   2.764469e-01
  2.684990e-01   6.020574e+01   2.776198e-01
  2.687980e-01   6.015215e+01   2.771194e-01
  2.690960e-01   5.992378e+01   2.777257e-01
  2.693950e-01   6.053491e+01   2.762251e-01
  2.696940e-01   6.018695e+01   2.757998e-01
  2.699930e-01   6.043372e+01   2.773911e-01
  2.702920e-01   6.028334e+01   2.767651e-01
  2.705910e-01   6.028866e+01   2.772457e-01
  2.708900e-01   5.999132e+01   2.744312e-01
  2.711890e-01   6.046793e+01   2.773758e-01
  2.714880e-01   5.989017e+01   2.750266e-01
  2.717870e-01   6.014631e+01   2.760777e-01
  2.720860e-01   6.009024e+01   2.749326e-01
  2.723850e-01   5.997815e+01   2.740357e-01
  2.726840e-01   6.003806e+01   2.752736e-01
  2.729820e-01   5.992486e+01   2.748297e-01
  2.732810e-01   6.008082e+01   2.742702e-01
  2.735800e-01   6.070276e+01   2.755944e-01
  2.738790e-01   5.978640e+01   2.740535e-01
  2.741780e-01   6.012905e+01   2.752976e-01
  2.744770e-01   6.016905e+01   2.728426e-01
  2.747760e-01   5.985992e+01   2.734927e-01
  2.750750e-01   5.952053e+01   2.758479e-01
  2.753740e-01   5.960094e+01   2.804510e-01
  2.756730e-01   5.989979e+01   2.826437e-01
  2.759720e-01   5.988684e+01   2.813202e-01
  2.762710e-01   5.992077e+01   2.854373e-01
  2.765690e-01   5.945553e+01   2.836107e-01
  2.768680e-01   5.951130e+01   2.864333e-01
  2.771670e-01   6.015346e+01   2.855786e-01
  2.774660e-01   5.975490e+01   2.854548e-01
  2.777650e-01   5.992795e+01   2.893484e-01
  2.780640e-01   5.984633e+01   2.877660e-01
  2.783630e-01   6.004229e+01   2.886615e-01
  2.786620e-01   6.024522e+01   2.908701e-01
  2.789610e-01   5.967184e+01   2.895907e-01
  2.792600e-01   5.983587e+01   2.928455e-01
  2.795590e-01   5.977495e+01   2.869620e-01
  2.798580e-01   5.987885e+01   2.917312e-01
  2.801560e-01   5.980335e+01   2.911078e-01
  2.804550e-01   5.999757e+01   2.924624e-01
  2.807540e-01   6.011208e+01   2.940811e-01
  2.810530e-01   5.995173e+01   2.909216e-01
  2.813520e-01   6.015475e+01   2.953165e-01
  2.816510e-01   6.048491e+01   2.951045e-01
  2.819500e-01   6.026177e+01   2.946724e-01
  2.822490e-01   6.011768e+01   2.943199e-01
  2.825480e-01   6.000450e+01   2.935935e-01
  2.828470e-01   5.983188e+01   2.965866e-01
  2.831460e-01   5.978629e+01   2.949794e-01
  2.834450e-01   6.007312e+01   2.940982e-01
  2.837430e-01   5.955582e+01   2.945242e-01
  2.840420e-01   5.932033e+01   2.955469e-01
  2.843410e-01   5.999561e+01   3.037101e-01
  2.846400e-01   5.964791e+01   3.049538e-01
  2.849390e-01   5.989697e+01   3.134807e-01
  2.852380e-01   5.935116e+01   3.149456e-01
  2.855370e-01   5.964411e+01   3.188522e-01
  2.858360e-01   5.949516e+01   3.204924e-01
  2.861350e-01   5.962816e+01   3.236839e-01
  2.864340e-01   5.963952e+01   3.285039e-01
  2.867330e-01   6.000625e+01   3.285659e-01
  2.870320e-01   5.910917e+01   3.316973e-01
  2.873310e-01   5.980746e+01   3.305592e-01
  2.876290e-01   5.890616e+01   3.332769e-01
  2.879280e-01   5.953110e+01   3.381030e-01
  2.882270e-01   5.930392e+01   3.337321e-01
  2.885260e-01   5.961820e+01   3.386961e-01
  2.888250e-01   5.954851e+01   3.376361e-01
  2.891240e-01   5.901725e+01   3.411972e-01
  2.894230e-01   5.946541e+01   3.455831e-01
  2.897220e-01   5.902397e+01   3.361457e-01
  2.900210e-01   5.947832e+01   3.463607e-01
  2.903200e-01   5.915204e+01   3.433911e-01
  2.906190e-01   5.901490e+01   3.466850e-01
  2.909180e-01   5.962266e+01   3.494122e-01
  2.912160e-01   5.901609e+01   3.439082e-01
  2.915150e-01   5.919850e+01   3.557985e-01
  2.918140e-01   5.860613e+01   3.458567e-01
  2.921130e-01   5.917054e+01   3.507669e-01
  2.924120e-01   5.890843e+01   3.525303e-01
  2.927110e-01   5.929126e+01   3.526868e-01
  2.930100e-01   5.934389e+01   3.620415e-01
  2.933090e-01   5.896114e+01   3.550845e-01
  2.936080e-01   5.885147e+01   3.523598e-01
  2.939070e-01   5.894439e+01   3.583063e-01
  2.942060e-01   5.933992e+01   3.601323e-01
  2.945050e-01   5.985858e+01   3.692864e-01
  2.948030e-01   5.811202e+01   3.543350e-01
  2.951020e-01   5.852601e+01   3.610241e-01
  2.954010e-01   5.867171e+01   3.631966e-01
  2.957000e-01   5.848199e+01   3.643543e-01
  2.959990e-01   5.963656e+01   3.674903e-01
  2.962980e-01   5.956172e+01   3.679244e-01
  2.965970e-01   5.926604e+01   3.706082e-01
  2.968960e-01   5.889686e+01   3.692249e-01
  2.971950e-01   5.898617e+01   3.679242e-01
  2.974940e-01   5.903841e+01   3.667477e-01
  2.977930e-01   5.890521e+01   3.697060e-01
  2.980920e-01   5.918237e+01   3.708035e-01
  2.983900e-01   5.913950e+01   3.736799e-01
  2.986890e-01   5.901094e+01   3.691285e-01
  2.989880e-01   5.906539e+01   3.732117e-01
  2.992870e-01   5.872303e+01   3.730647e-01
  2.995860e-01   5.921410e+01   3.767627e-01
  2.998850e-01   5.902166e+01   3.740120e-01
  3.001840e-01   5.898959e+01   3.762875e-01
  3.004830e-01   5.929241e+01   3.821580e-01
  3.007820e-01   5.892814e+01   3.794951e-01
  3.010810e-01   5.885476e+01   3.765784e-01
  3.013800e-01   5.887792e+01   3.823242e-01
  3.016790e-01   5.880840e+01   3.810942e-01
  3.019780e-01   5.813206e+01   3.809012e-01
  3.022760e-01   5.952577e+01   3.872419e-01
  3.025750e-01   5.867569e+01   3.824245e-01
  3.028740e-01   5.936992e+01   3.901444e-01
  3.031730e-01   5.939826e+01   3.883899e-01
  3.034720e-01   5.864651e+01   3.874963e-01
  3.037710e-01   5.885575e+01   3.879231e-01
  3.040700e-01   5.894334e+01   3.900711e-01
  3.043690e-01   5.841072e+01   3.929130e-01
  3.046680e-01   5.898499e+01   3.934606e-01
  3.049670e-01   5.830320e+01   3.876813e-01
  3.052660e-01   5.861698e+01   3.955554e-01
  3.055650e-01   5.870778e+01   3.944653e-01
  3.058630e-01   5.903933e+01   4.009792e-01
  3.061620e-01   5.835246e+01   3.913453e-01
  3.064610e-01   5.868131e+01   3.974673e-01
  3.067600e-01   5.887240e+01   4.042324e-01
  3.070590e-01   5.857362e+01   3.971025e-01
  3.073580e-01   5.877803e+01   4.039083e-01
  3.076570e-01   5.897113e+01   3.973125e-01
  3.079560e-01   5.869042e+01   4.027172e-01
  3.082550e-01   5.880648e+01   4.031152e-01
  3.085540e-01   5.792282e+01   3.997816e-01
  3.088530e-01   5.818107e+01   4.057609e-01
  3.091520e-01   5.829276e+01   4.001770e-01
  3.094500e-01   5.898503e+01   4.113477e-01
  3.097490e-01   5.913549e+01   4.100013e-01
  3.100480e-01   5.836752e+01   4.042882e-01
  3.103470e-01   5.909418e+01   4.181518e-01
  3.106460e-01   5.876326e+01   4.047540e-01
  3.109450e-01   5.867349e+01   4.163335e-01
  3.112440e-01   5.832529e+01   4.081087e-01
  3.115430e-01   5.776513e+01   4.114864e-01
  3.118420e-01   5.843260e+01   4.184446e-01
  3.121410e-01   5.883331e+01   4.133465e-01
  3.124400e-01   5.821628e+01   4.186705e-01
  3.127390e-01   5.743823e+01   4.100013e-01
  3.130380e-01   5.759437e+01   4.194593e-01
  3.133360e-01   5.796820e+01   4.184475e-01
  3.136350e-01   5.854447e+01   4.198489e-01
  3.139340e-01   5.857543e+01   4.261412e-01
  3.142330e-01   5.843892e+01   4.191351e-01
  3.145320e-01   5.847248e+01   4.296776e-01
  3.148310e-01   5.761175e+01   4.215807e-01
  3.151300e-01   5.787088e+01   4.225278e-01
  3.154290e-01   5.860194e+01   4.301530e-01
  3.157280e-01   5.775721e+01   4.242040e-01
  3.160270e-01   5.825898e+01   4.343937e-01
  3.163260e-01   5.901903e+01   4.288128e-01
  3.166250e-01   5.804521e+01   4.335960e-01
  3.169230e-01   5.860875e+01   4.330945e-01
  3.172220e-01   5.797998e+01   4.356074e-01
  3.175210e-01   5.829751e+01   4.364192e-01
  3.178200e-01   5.889739e+01   4.356440e-01
  3.181190e-01   5.840690e+01   4.418430e-01
  3.184180e-01   5.807162e+01   4.359515e-01
  3.187170e-01   5.798069e+01   4.433894e-01
  3.190160e-01   5.824903e+01   4.432180e-01
  3.193150e-01   5.824180e+01   4.365898e-01
  3.196140e-01   5.740614e+01   4.448084e-01
  3.199130e-01   5.827644e+01   4.417418e-01
  3.202120e-01   5.766562e+01   4.466313e-01
  3.205100e-01   5.779315e+01   4.458971e-01
  3.208090e-01   5.759076e+01   4.418960e-01
  3.211080e-01   5.860604e+01   4.527622e-01
  3.214070e-01   5.806981e+01   4.429327e-01
  3.217060e-01   5.787586e+01   4.495153e-01
  3.220050e-01   5.768186e+01   4.458753e-01
  3.223040e-01   5.872606e+01   4.478471e-01
  3.226030e-01   5.867429e+01   4.590378e-01
  3.229020e-01   5.828640e+01   4.421731e-01
  3.232010e-01   5.816660e+01   4.540250e-01
  3.235000e-01   5.839563e+01   4.498631e-01
  3.237990e-01   5.793924e+01   4.514396e-01
  3.240970e-01   5.841286e+01   4.602149e-01
  3.243960e-01   5.826367e+01   4.501844e-01
  3.246950e-01   5.847557e+01   4.622466e-01
  3.249940e-01   5.875686e+01   4.554658e-01
  3.252930e-01   5.795743e+01   4.597480e-01
  3.255920e-01   5.703419e+01   4.587464e-01
  3.258910e-01   5.841995e+01   4.598001e-01
  3.261900e-01   5.825457e+01   4.663799e-01
  3.264890e-01   5.862847e+01   4.624018e-01
  3.267880e-01   5.857379e+01   4.658112e-01
  3.270870e-01   5.846702e+01   4.733745e-01
  3.273860e-01   5.747997e+01   4.637292e-01
  3.276850e-01   5.763917e+01   4.700112e-01
  3.279830e-01   5.797225e+01   4.643281e-01
  3.282820e-01   5.852644e+01   4.760451e-01
  3.285810e-01   5.822918e+01   4.728925e-01
  3.288800e-01   5.785359e+01   4.747683e-01
  3.291790e-01   5.770816e+01   4.702924e-01
  3.294780e-01   5.791765e+01   4.785112e-01
  3.297770e-01   5.747770e+01   4.792139e-01
  3.300760e-01   5.796113e+01   4.761963e-01
  3.303750e-01   5.793692e+01   4.836987e-01
  3.306740e-01   5.840743e+01   4.790231e-01
  3.309730e-01   5.789273e+01   4.856028e-01
  3.312720e-01   5.878339e+01   4.930736e-01
  3.315700e-01   5.728018e+01   4.778827e-01
  3.318690e-01   5.872316e+01   4.966562e-01
  3.321680e-01   5.730552e+01   4.795147e-01
  3.324670e-01   5.796963e+01   4.945645e-01
  3.327660e-01   5.751472e+01   4.898818e-01
  3.330650e-01   5.776798e+01   4.915045e-01
  3.333640e-01   5.773246e+01   4.991797e-01
  3.336630e-01   5.758727e+01   4.869622e-01
  3.339620e-01   5.869911e+01   5.062526e-01
  3.342610e-01   5.878274e+01   4.997044e-01
  3.345600e-01   5.726572e+01   4.983020e-01
  3.348590e-01   5.662106e+01   5.042804e-01
  3.351570e-01   5.815950e+01   4.953738e-01
  3.354560e-01   5.682851e+01   5.088599e-01
  3.357550e-01   5.766250e+01   4.960410e-01
  3.360540e-01   5.765364e+01   5.106894e-01
  3.363530e-01   5.713623e+01   5.146156e-01
  3.366520e-01   5.845023e+01   5.051782e-01
  3.369510e-01   5.763815e+01   5.233564e-01
  3.372500e-01   5.766897e+01   5.000534e-01
  3.375490e-01   5.672775e+01   5.166042e-01
  3.378480e-01   5.734456e+01   5.168274e-01
  3.381470e-01   5.820693e+01   5.194150e-01
  3.384460e-01   5.827806e+01   5.337186e-01
  3.387450e-01   5.726524e+01   5.077472e-01
  3.390430e-01   5.820126e+01   5.306174e-01
  3.393420e-01   5.829841e+01   5.283506e-01
  3.396410e-01   5.747741e+01   5.252858e-01
  3.399400e-01   5.824008e+01   5.442523e-01
  3.402390e-01   5.753878e+01   5.151579e-01
  3.405380e-01   5.803985e+01   5.404026e-01
  3.408370e-01   5.769151e+01   5.310259e-01
  3.411360e-01   5.764836e+01   5.343082e-01
  3.414350e-01   5.803155e+01   5.432770e-01
  3.417340e-01   5.855898e+01   5.378044e-01
  3.420330e-01   5.757664e+01   5.493714e-01
  3.423320e-01   5.745522e+01   5.334124e-01
  3.426300e-01   5.667443e+01   5.442926e-01
  3.429290e-01   5.751244e+01   5.460315e-01
  3.432280e-01   5.831100e+01   5.475513e-01
  3.435270e-01   5.806159e+01   5.652252e-01
  3.438260e-01   5.752007e+01   5.401481e-01
  3.441250e-01   5.870111e+01   5.650349e-01
  3.444240e-01   5.706278e+01   5.492140e-01
  3.447230e-01   5.798185e+01   5.583444e-01
  3.450220e-01   5.818549e+01   5.708577e-01
  3.453210e-01   5.817813e+01   5.545555e-01
  3.456200e-01   5.778927e+01   5.740593e-01
  3.459190e-01   5.777651e+01   5.605673e-01
  3.462170e-01   5.886227e+01   5.767485e-01
  3.465160e-01   5.711409e+01   5.672683e-01
  3.468150e-01   5.756151e+01   5.686353e-01
  3.471140e-01   5.723010e+01   5.819542e-01
  3.474130e-01   5.747981e+01   5.673854e-01
  3.477120e-01   5.815326e+01   5.866291e-01
  3.480110e-01   5.818038e+01   5.804124e-01
  3.483100e-01   5.733462e+01   5.779594e-01
  3.486090e-01   5.837349e+01   5.981757e-01
  3.489080e-01   5.796967e+01   5.811514e-01
  3.492070e-01   5.745730e+01   5.944318e-01
  3.495060e-01   5.812959e+01   5.865097e-01
  3.498040e-01   5.818246e+01   5.991510e-01
  3.501030e-01   5.802101e+01   5.993024e-01
  3.504020e-01   5.804056e+01   5.984198e-01
  3.507010e-01   5.802631e+01   6.125705e-01
  3.510000e-01   5.956901e+01   6.013391e-01
  3.512990e-01   5.746370e+01   6.095936e-01
  3.515980e-01   5.665628e+01   5.971433e-01
  3.518970e-01   5.709313e+01   6.129133e-01
  3.521960e-01   5.656319e+01   6.187777e-01
  3.524950e-01   5.785371e+01   6.024141e-01
  3.527940e-01   5.605114e+01   6.193213e-01
  3.530930e-01   5.737633e+01   6.101794e-01
  3.533920e-01   5.725261e+01   6.247888e-01
  3.536900e-01   5.843973e+01   6.335326e-01
  3.539890e-01   5.828916e+01   6.292803e-01
  3.542880e-01   5.745282e+01   6.399468e-01
  3.545870e-01   5.648120e+01   6.096198e-01
  3.548860e-01   5.769534e+01   6.376830e-01
  3.551850e-01   5.743316e+01   6.246426e-01
  3.554840e-01   5.795612e+01   6.391225e-01
  3.557830e-01   5.766920e+01   6.399398e-01
  3.560820e-01   5.794577e+01   6.196434e-01
  3.563810e-01   5.671664e+01   6.334387e-01
  3.566800e-01   5.752732e+01   6.229097e-01
  3.569790e-01   5.830798e+01   6.471478e-01
  3.572770e-01   5.795748e+01   6.439720e-01
  3.575760e-01   5.748792e+01   6.150287e-01
  3.578750e-01   5.579774e+01   6.455028e-01
  3.581740e-01   5.652988e+01   6.208328e-01
  3.584730e-01   5.900133e+01   6.637748e-01
  3.587720e-01   5.715426e+01   6.419396e-01
  3.590710e-01   5.662008e+01   6.377122e-01
  3.593700e-01   5.908015e+01   6.764065e-01
  3.596690e-01   5.778992e+01   6.406093e-01
  3.599680e-01   5.706920e+01   6.661673e-01
  3.602670e-01   5.728141e+01   6.501700e-01
  3.605660e-01   5.664849e+01   6.623403e-01
  3.608640e-01   5.741616e+01   6.839136e-01
  3.611630e-01   5.757519e+01   6.492938e-01
  3.614620e-01   5.735453e+01   6.880287e-01
  3.617610e-01   5.774768e+01   6.646452e-01
  3.620600e-01   5.717489e+01   6.839571e-01
  3.623590e-01   5.785814e+01   6.850596e-01
  3.626580e-01   5.771214e+01   6.841947e-01
  3.629570e-01   5.725894e+01   6.998427e-01
  3.632560e-01   5.747421e+01   6.713067e-01
  3.635550e-01   5.656090e+01   7.069008e-01
  3.638540e-01   5.737900e+01   6.942927e-01
  3.641530e-01   5.768957e+01   7.008783e-01
  3.644510e-01   5.754875e+01   7.303988e-01
  3.647500e-01   5.657761e+01   6.803753e-01
  3.650490e-01   5.699914e+01   7.251188e-01
  3.653480e-01   5.732545e+01   7.099978e-01
  3.656470e-01   5.773345e+01   7.209925e-01
  3.659460e-01   5.833671e+01   7.464969e-01
  3.662450e-01   5.655116e+01   7.035447e-01
  3.665440e-01   5.770610e+01   7.600148e-01
  3.668430e-01   5.643696e+01   7.111518e-01
  3.671420e-01   5.786869e+01   7.511615e-01
  3.674410e-01   5.664497e+01   7.337332e-01
  3.677400e-01   5.762733e+01   7.535077e-01
  3.680390e-01   5.596582e+01   7.713739e-01
  3.683370e-01   5.804792e+01   7.353731e-01
  3.686360e-01   5.690195e+01   7.691560e-01
  3.689350e-01   5.694276e+01   7.529714e-01
  3.692340e-01   5.603436e+01   7.675220e-01
  3.695330e-01   5.637600e+01   7.970380e-01
  3.698320e-01   5.742520e+01   7.502237e-01
  3.701310e-01   5.787192e+01   8.099721e-01
  3.704300e-01   5.797680e+01   7.721323e-01
  3.707290e-01   5.729885e+01   8.083904e-01
  3.710280e-01   5.655630e+01   7.983115e-01
  3.713270e-01   5.646582e+01   7.859931e-01
  3.716260e-01   5.566771e+01   8.274583e-01
  3.719240e-01   5.687426e+01   7.820400e-01
  3.722230e-01   5.768055e+01   8.450512e-01
  3.725220e-01   5.521957e+01   7.984410e-01
  3.728210e-01   5.697359e+01   8.290193e-01
  3.731200e-01   5.859394e+01   8.906541e-01
  3.734190e-01   5.698450e+01   8.013279e-01
  3.737180e-01   5.636079e+01   8.703915e-01
  3.740170e-01   5.836053e+01   8.337219e-01
  3.743160e-01   5.829580e+01   8.915983e-01
  3.746150e-01   5.645488e+01   8.711178e-01
  3.749140e-01   5.660850e+01   8.512797e-01
  3.752130e-01   5.689594e+01   9.145886e-01
  3.755110e-01   5.948107e+01   8.696583e-01
  3.758100e-01   5.771924e+01   9.211820e-01
  3.761090e-01   5.761719e+01   8.928874e-01
  3.764080e-01   5.719886e+01   9.134588e-01
  3.767070e-01   5.741175e+01   9.568624e-01
  3.770060e-01   5.748989e+01   8.790667e-01
  3.773050e-01   5.677934e+01   9.597460e-01
  3.776040e-01   5.703277e+01   9.192857e-01
  3.779030e-01   5.640744e+01   9.444628e-01
  3.782020e-01   5.634419e+01   1.019564e+00
  3.785010e-01   5.813712e+01   9.103952e-01
  3.788000e-01   5.811747e+01   1.030445e+00
  3.790990e-01   5.748134e+01   9.454986e-01
  3.793970e-01   5.772736e+01   1.017153e+00
  3.796960e-01   5.540745e+01   9.917935e-01
  3.799950e-01   5.677993e+01   9.855784e-01
  3.802940e-01   5.704692e+01   1.098275e+00
  3.805930e-01   5.603670e+01   9.493655e-01
  3.808920e-01   5.812287e+01   1.114865e+00
  3.811910e-01   5.490192e+01   1.001533e+00
  3.814900e-01   5.657629e+01   1.069956e+00
  3.817890e-01   5.807133e+01   1.183651e+00
  3.820880e-01   5.645488e+01   9.918112e-01
  3.823870e-01   5.665040e+01   1.176647e+00
  3.826860e-01   5.856253e+01   1.049784e+00
  3.829840e-01   5.820956e+01   1.216666e+00
  3.832830e-01   5.740741e+01   1.154866e+00
  3.835820e-01   5.877950e+01   1.140758e+00
  3.838810e-01   5.781091e+01   1.264854e+00
  3.841800e-01   5.967779e+01   1.136153e+00
  3.844790e-01   5.578079e+01   1.251685e+00
  3.847780e-01   5.703391e+01   1.173031e+00
  3.850770e-01   5.850779e+01   1.291591e+00
  3.853760e-01   5.512462e+01   1.337362e+00
  3.856750e-01   5.739580e+01   1.176746e+00
  3.859740e-01   5.581641e+01   1.369547e+00
  3.862730e-01   5.612280e+01   1.246250e+00
  3.865710e-01   5.665651e+01   1.379815e+00
  3.868700e-01   5.927763e+01   1.437271e+00
  3.871690e-01   5.728782e+01   1.329402e+00
  3.874680e-01   5.457305e+01   1.494171e+00
  3.877670e-01   5.575318e+01   1.333518e+00
  3.880660e-01   5.589889e+01   1.546199e+00
  3.883650e-01   5.537955e+01   1.458367e+00
  3.886640e-01   5.566033e+01   1.525657e+00
  3.889630e-01   5.660345e+01   1.674248e+00
  3.892620e-01   5.673516e+01   1.507188e+00
  3.895610e-01   5.373668e+01   1.676001e+00
  3.898600e-01   5.551397e+01   1.658057e+00
  3.901580e-01   5.521825e+01   1.723048e+00
  3.904570e-01   5.692534e+01   1.955978e+00
  3.907560e-01   5.802307e+01   1.741563e+00
  3.910550e-01   5.554882e+01   1.967640e+00
  3.913540e-01   5.819732e+01   2.014001e+00
  3.916530e-01   5.638519e+01   1.982398e+00
  3.919520e-01   5.563158e+01   2.557943e+00
  3.922510e-01   5.610640e+01   1.977491e+00
  3.925500e-01   5.808580e+01   2.699476e+00
  3.928490e-01   5.446851e+01   2.386309e+00
  3.931480e-01   6.222583e+01   2.794022e+00
  3.934470e-01   0.000000e+00   0.000000e+00
  3.937460e-01   5.846217e+01   2.708208e+00
creator: radaver
creator-version: 3725
header-file: /nas_data/SAXS_data/20151104Workshop/header/JH1_0171.txt
image-file: /nas_data/Pilatus1M/20151104_Workshop/JH1_0171.tif
angular-axis-file: /nas_data/SAXS_data/20151104Workshop/q20151029.dat
beamstop-mask-file: /nas_data/SAXS_data/20151104Workshop/fit2d20151031.msk
detector-response-file: none
beam-center-x: 949.7700
beam-center-y: 918.8000
unit-time: 1.0000
channel-first: 10
channel-last: 1315
Exposure time [s]: 1.093877
Transmitted Beam: 0.485793
Incident Beam: 0.485793
Code: JH1
Concentration [mg/ml]: 1
Run Number: 0171
