# Supplementary material for: SAXS analysis of a soluble cytosolic NgBR construct including extracellular and transmembrane domains
Source: PLoS One. 2018 Jan 18;13(1):e0191371. doi: 10.1371/journal.pone.0191371 (PMC5773207; doi:10.1371/journal.pone.0191371)
Supplement: S1 File — (ZIP) [file pone.0191371.s001.zip › JH1_0172.dat]

Sample:   c= 1.0000 mg/ml  Code: JH1
  3.656810e-03   2.270402e+04   4.135057e+01
  3.955720e-03   2.204234e+04   2.798279e+01
  4.254640e-03   1.911737e+04   2.335298e+01
  4.553560e-03   1.546929e+04   2.025378e+01
  4.852480e-03   1.250951e+04   1.705209e+01
  5.151400e-03   1.059485e+04   1.550274e+01
  5.450320e-03   8.733471e+03   1.336902e+01
  5.749240e-03   7.479834e+03   1.198762e+01
  6.048150e-03   6.392286e+03   1.086246e+01
  6.347070e-03   5.530565e+03   9.599434e+00
  6.645990e-03   4.856208e+03   8.955633e+00
  6.944910e-03   4.261747e+03   8.076838e+00
  7.243830e-03   3.816012e+03   7.405754e+00
  7.542750e-03   3.395955e+03   6.959757e+00
  7.841670e-03   3.066900e+03   6.246245e+00
  8.140580e-03   2.784361e+03   6.033670e+00
  8.439500e-03   2.541040e+03   5.555715e+00
  8.738420e-03   2.330992e+03   5.270380e+00
  9.037340e-03   2.150550e+03   4.894761e+00
  9.336260e-03   1.988401e+03   4.625227e+00
  9.635180e-03   1.841158e+03   4.438020e+00
  9.934100e-03   1.693843e+03   4.118677e+00
  1.023300e-02   1.549593e+03   4.037220e+00
  1.053190e-02   1.438608e+03   3.945451e+00
  1.083090e-02   1.332491e+03   3.797148e+00
  1.112980e-02   1.226319e+03   3.611729e+00
  1.142870e-02   1.138147e+03   3.459974e+00
  1.172760e-02   1.054766e+03   3.321558e+00
  1.202650e-02   9.755102e+02   3.185493e+00
  1.232540e-02   9.061328e+02   3.053307e+00
  1.262440e-02   8.403750e+02   2.885757e+00
  1.292330e-02   7.832183e+02   2.742922e+00
  1.322220e-02   7.264658e+02   2.641677e+00
  1.352110e-02   6.724358e+02   2.515999e+00
  1.382000e-02   6.266897e+02   2.404979e+00
  1.411900e-02   5.891464e+02   2.320481e+00
  1.441790e-02   5.507724e+02   2.227476e+00
  1.471680e-02   5.140442e+02   2.141702e+00
  1.501570e-02   4.822491e+02   2.031536e+00
  1.531460e-02   4.529618e+02   1.959992e+00
  1.561350e-02   4.268350e+02   1.869245e+00
  1.591250e-02   4.000496e+02   1.825588e+00
  1.621140e-02   3.788174e+02   1.745851e+00
  1.651030e-02   3.577838e+02   1.678848e+00
  1.680920e-02   3.369314e+02   1.629190e+00
  1.710810e-02   3.182535e+02   1.586712e+00
  1.740710e-02   3.004613e+02   1.519537e+00
  1.770600e-02   2.892632e+02   1.475967e+00
  1.800490e-02   2.746416e+02   1.426811e+00
  1.830380e-02   2.625201e+02   1.406084e+00
  1.860270e-02   2.479262e+02   1.339907e+00
  1.890170e-02   2.380127e+02   1.312845e+00
  1.920060e-02   2.273762e+02   1.271012e+00
  1.949950e-02   2.164691e+02   1.254435e+00
  1.979840e-02   2.074420e+02   1.204959e+00
  2.009730e-02   1.990888e+02   1.167501e+00
  2.039620e-02   1.913821e+02   1.142605e+00
  2.069520e-02   1.864292e+02   1.121644e+00
  2.099410e-02   1.796106e+02   1.108919e+00
  2.129300e-02   1.731251e+02   1.060184e+00
  2.159190e-02   1.654139e+02   1.072016e+00
  2.189080e-02   1.600576e+02   1.060403e+00
  2.218980e-02   1.566199e+02   1.067023e+00
  2.248870e-02   1.505623e+02   1.064850e+00
  2.278760e-02   1.463919e+02   1.039653e+00
  2.308650e-02   1.409969e+02   1.051718e+00
  2.338540e-02   1.373337e+02   1.035810e+00
  2.368430e-02   1.338960e+02   1.004185e+00
  2.398330e-02   1.300144e+02   1.012038e+00
  2.428220e-02   1.273740e+02   9.794234e-01
  2.458110e-02   1.232096e+02   9.956677e-01
  2.488000e-02   1.206734e+02   9.590856e-01
  2.517890e-02   1.192999e+02   9.422365e-01
  2.547790e-02   1.162503e+02   9.432561e-01
  2.577680e-02   1.123419e+02   9.198158e-01
  2.607570e-02   1.126378e+02   9.284845e-01
  2.637460e-02   1.078382e+02   9.011902e-01
  2.667350e-02   1.081490e+02   8.799004e-01
  2.697250e-02   1.056174e+02   8.427305e-01
  2.727140e-02   1.031977e+02   8.021056e-01
  2.757030e-02   1.024834e+02   8.006517e-01
  2.786920e-02   1.006311e+02   7.843154e-01
  2.816810e-02   1.007999e+02   7.725322e-01
  2.846700e-02   9.787581e+01   7.518461e-01
  2.876600e-02   9.677727e+01   7.386072e-01
  2.906490e-02   9.502380e+01   7.340865e-01
  2.936380e-02   9.353574e+01   7.228928e-01
  2.966270e-02   9.218477e+01   7.123880e-01
  2.996160e-02   9.249376e+01   7.146265e-01
  3.026060e-02   8.999914e+01   6.938218e-01
  3.055950e-02   9.010687e+01   6.932529e-01
  3.085840e-02   8.899849e+01   6.860668e-01
  3.115730e-02   8.768312e+01   6.781267e-01
  3.145620e-02   8.673145e+01   6.679560e-01
  3.175510e-02   8.698041e+01   6.707491e-01
  3.205410e-02   8.542102e+01   6.610869e-01
  3.235300e-02   8.541032e+01   6.583674e-01
  3.265190e-02   8.325811e+01   6.380915e-01
  3.295080e-02   8.343699e+01   6.429654e-01
  3.324970e-02   8.274359e+01   6.394473e-01
  3.354870e-02   8.250323e+01   6.368486e-01
  3.384760e-02   8.209796e+01   6.279473e-01
  3.414650e-02   8.178096e+01   6.267338e-01
  3.444540e-02   8.121193e+01   6.159670e-01
  3.474430e-02   8.108802e+01   6.209131e-01
  3.504330e-02   8.007854e+01   6.093897e-01
  3.534220e-02   7.928141e+01   6.070972e-01
  3.564110e-02   7.821895e+01   6.022725e-01
  3.594000e-02   7.768485e+01   5.887244e-01
  3.623890e-02   7.780322e+01   5.991958e-01
  3.653780e-02   7.734261e+01   5.812605e-01
  3.683680e-02   7.840892e+01   5.928682e-01
  3.713570e-02   7.778722e+01   5.912174e-01
  3.743460e-02   7.586352e+01   5.743447e-01
  3.773350e-02   7.595769e+01   5.740386e-01
  3.803240e-02   7.620266e+01   5.886877e-01
  3.833140e-02   7.510634e+01   5.983287e-01
  3.863030e-02   7.451001e+01   6.052126e-01
  3.892920e-02   7.621112e+01   6.104905e-01
  3.922810e-02   7.518808e+01   6.087555e-01
  3.952700e-02   7.481993e+01   6.033276e-01
  3.982600e-02   7.458022e+01   6.111080e-01
  4.012490e-02   7.310825e+01   5.956174e-01
  4.042380e-02   7.384193e+01   6.064649e-01
  4.072270e-02   7.248465e+01   5.984951e-01
  4.102160e-02   7.289128e+01   5.993854e-01
  4.132050e-02   7.253901e+01   5.987195e-01
  4.161950e-02   7.254279e+01   5.925464e-01
  4.191840e-02   7.222135e+01   5.989813e-01
  4.221730e-02   7.228626e+01   5.914978e-01
  4.251620e-02   7.183386e+01   5.973723e-01
  4.281510e-02   7.164685e+01   5.873680e-01
  4.311410e-02   7.096642e+01   5.853211e-01
  4.341300e-02   7.051654e+01   5.864783e-01
  4.371190e-02   7.219597e+01   5.918896e-01
  4.401080e-02   7.087123e+01   5.864341e-01
  4.430970e-02   7.208094e+01   5.868974e-01
  4.460860e-02   6.972044e+01   5.779415e-01
  4.490760e-02   7.060193e+01   5.830691e-01
  4.520650e-02   7.024628e+01   5.771869e-01
  4.550540e-02   6.976835e+01   5.781400e-01
  4.580430e-02   7.013840e+01   5.774713e-01
  4.610320e-02   7.140452e+01   5.797396e-01
  4.640220e-02   6.901784e+01   5.742918e-01
  4.670110e-02   6.972324e+01   5.686248e-01
  4.700000e-02   6.937796e+01   5.693225e-01
  4.729890e-02   6.863213e+01   5.683735e-01
  4.759780e-02   6.911361e+01   5.696521e-01
  4.789680e-02   6.913429e+01   5.662182e-01
  4.819570e-02   6.852495e+01   5.630244e-01
  4.849460e-02   6.905244e+01   5.672819e-01
  4.879350e-02   6.916148e+01   5.615096e-01
  4.909240e-02   6.883396e+01   5.677909e-01
  4.939130e-02   6.754935e+01   5.529221e-01
  4.969030e-02   6.794429e+01   5.565466e-01
  4.998920e-02   6.873520e+01   5.591000e-01
  5.028810e-02   6.885024e+01   5.575512e-01
  5.058700e-02   6.786263e+01   5.575637e-01
  5.088590e-02   6.748335e+01   5.467691e-01
  5.118490e-02   6.784384e+01   5.554630e-01
  5.148380e-02   6.849184e+01   5.554326e-01
  5.178270e-02   6.729301e+01   5.434460e-01
  5.208160e-02   6.742154e+01   5.497621e-01
  5.238050e-02   6.757828e+01   5.445967e-01
  5.267940e-02   6.803301e+01   5.542324e-01
  5.297840e-02   6.765700e+01   5.455500e-01
  5.327730e-02   6.723102e+01   5.413063e-01
  5.357620e-02   6.723596e+01   5.432156e-01
  5.387510e-02   6.744613e+01   5.409208e-01
  5.417400e-02   6.728958e+01   5.453423e-01
  5.447300e-02   6.740275e+01   5.376586e-01
  5.477190e-02   6.717699e+01   5.379843e-01
  5.507080e-02   6.637131e+01   5.347485e-01
  5.536970e-02   6.743357e+01   5.371701e-01
  5.566860e-02   6.698194e+01   5.390562e-01
  5.596760e-02   6.653346e+01   5.311640e-01
  5.626650e-02   6.638948e+01   5.329953e-01
  5.656540e-02   6.615239e+01   5.302382e-01
  5.686430e-02   6.696065e+01   5.304823e-01
  5.716320e-02   6.741108e+01   5.287347e-01
  5.746210e-02   6.640933e+01   5.300717e-01
  5.776110e-02   6.583349e+01   5.295566e-01
  5.806000e-02   6.668601e+01   5.247289e-01
  5.835890e-02   6.731671e+01   5.277835e-01
  5.865780e-02   6.696157e+01   5.235208e-01
  5.895670e-02   6.554888e+01   5.278139e-01
  5.925570e-02   6.640866e+01   5.191029e-01
  5.955460e-02   6.516427e+01   5.209975e-01
  5.985350e-02   6.665050e+01   5.194877e-01
  6.015240e-02   6.607262e+01   5.189074e-01
  6.045130e-02   6.572994e+01   5.181210e-01
  6.075020e-02   6.628195e+01   5.152865e-01
  6.104920e-02   6.533621e+01   5.154500e-01
  6.134810e-02   6.616635e+01   5.192753e-01
  6.164700e-02   6.648946e+01   5.122916e-01
  6.194590e-02   6.620711e+01   5.194352e-01
  6.224480e-02   6.481371e+01   5.026434e-01
  6.254380e-02   6.578450e+01   5.149955e-01
  6.284270e-02   6.534959e+01   5.149470e-01
  6.314160e-02   6.480328e+01   5.005346e-01
  6.344050e-02   6.420965e+01   5.055564e-01
  6.373940e-02   6.594744e+01   5.039003e-01
  6.403840e-02   6.552798e+01   5.101810e-01
  6.433730e-02   6.564064e+01   5.053169e-01
  6.463620e-02   6.582468e+01   5.018939e-01
  6.493510e-02   6.586541e+01   5.131192e-01
  6.523400e-02   6.501160e+01   4.992922e-01
  6.553290e-02   6.614532e+01   5.062109e-01
  6.583190e-02   6.462555e+01   4.983152e-01
  6.613080e-02   6.473527e+01   4.942200e-01
  6.642970e-02   6.555293e+01   5.065515e-01
  6.672860e-02   6.522979e+01   4.946194e-01
  6.702750e-02   6.471873e+01   4.976598e-01
  6.732650e-02   6.445228e+01   4.931386e-01
  6.762540e-02   6.587097e+01   4.985364e-01
  6.792430e-02   6.500734e+01   4.972545e-01
  6.822320e-02   6.524154e+01   4.902885e-01
  6.852210e-02   6.483073e+01   4.960777e-01
  6.882110e-02   6.442553e+01   4.905845e-01
  6.912000e-02   6.546118e+01   4.940220e-01
  6.941890e-02   6.484200e+01   4.883074e-01
  6.971780e-02   6.419077e+01   4.853753e-01
  7.001670e-02   6.563003e+01   4.971259e-01
  7.031560e-02   6.420508e+01   4.849570e-01
  7.061460e-02   6.482937e+01   4.877837e-01
  7.091350e-02   6.456192e+01   4.853594e-01
  7.121240e-02   6.516799e+01   4.838955e-01
  7.151130e-02   6.626584e+01   4.941223e-01
  7.181020e-02   6.530924e+01   4.839581e-01
  7.210920e-02   6.605731e+01   4.899995e-01
  7.240810e-02   6.450313e+01   4.795937e-01
  7.270700e-02   6.515158e+01   4.880440e-01
  7.300590e-02   6.473185e+01   4.818140e-01
  7.330480e-02   6.475089e+01   4.764703e-01
  7.360370e-02   6.540513e+01   4.847751e-01
  7.390270e-02   6.584821e+01   4.809386e-01
  7.420160e-02   6.396391e+01   4.812446e-01
  7.450050e-02   6.488975e+01   4.756541e-01
  7.479940e-02   6.475439e+01   4.764832e-01
  7.509830e-02   6.480979e+01   4.807324e-01
  7.539730e-02   6.533324e+01   4.755188e-01
  7.569620e-02   6.578275e+01   4.780314e-01
  7.599510e-02   6.480291e+01   4.775517e-01
  7.629400e-02   6.449130e+01   4.702886e-01
  7.659290e-02   6.499267e+01   4.764726e-01
  7.689190e-02   6.500915e+01   4.721730e-01
  7.719080e-02   6.447923e+01   4.728355e-01
  7.748970e-02   6.515931e+01   4.718593e-01
  7.778860e-02   6.453375e+01   4.726004e-01
  7.808750e-02   6.534824e+01   4.721147e-01
  7.838640e-02   6.435877e+01   4.660010e-01
  7.868540e-02   6.450989e+01   4.678070e-01
  7.898430e-02   6.490062e+01   4.667057e-01
  7.928320e-02   6.524460e+01   4.734587e-01
  7.958210e-02   6.405762e+01   4.603937e-01
  7.988100e-02   6.452255e+01   4.674320e-01
  8.018000e-02   6.527426e+01   4.676306e-01
  8.047890e-02   6.391428e+01   4.623223e-01
  8.077780e-02   6.407459e+01   4.620817e-01
  8.107670e-02   6.409374e+01   4.597162e-01
  8.137560e-02   6.408149e+01   4.629266e-01
  8.167450e-02   6.510464e+01   4.637336e-01
  8.197350e-02   6.418755e+01   4.576543e-01
  8.227240e-02   6.435723e+01   4.626904e-01
  8.257130e-02   6.413587e+01   4.524020e-01
  8.287020e-02   6.434666e+01   4.622443e-01
  8.316910e-02   6.505259e+01   4.615284e-01
  8.346810e-02   6.459615e+01   4.555694e-01
  8.376700e-02   6.382963e+01   4.591703e-01
  8.406590e-02   6.466755e+01   4.527413e-01
  8.436480e-02   6.431533e+01   4.585071e-01
  8.466370e-02   6.445424e+01   4.531397e-01
  8.496270e-02   6.450533e+01   4.640431e-01
  8.526160e-02   6.390448e+01   4.764615e-01
  8.556050e-02   6.432781e+01   4.784886e-01
  8.585940e-02   6.448895e+01   4.850850e-01
  8.615830e-02   6.434300e+01   4.845358e-01
  8.645720e-02   6.523878e+01   4.926945e-01
  8.675620e-02   6.490902e+01   4.938940e-01
  8.705510e-02   6.497284e+01   4.931534e-01
  8.735400e-02   6.500514e+01   4.957460e-01
  8.765290e-02   6.347288e+01   4.903611e-01
  8.795180e-02   6.373353e+01   4.953699e-01
  8.825080e-02   6.464598e+01   4.943746e-01
  8.854970e-02   6.437175e+01   4.998928e-01
  8.884860e-02   6.454594e+01   4.985172e-01
  8.914750e-02   6.406592e+01   5.028685e-01
  8.944640e-02   6.492098e+01   5.025392e-01
  8.974530e-02   6.331047e+01   4.922155e-01
  9.004430e-02   7.563395e+01   5.358184e-01
  9.034320e-02   6.475995e+01   4.782882e-01
  9.064210e-02   6.440876e+01   4.760972e-01
  9.094100e-02   6.415969e+01   4.652797e-01
  9.123990e-02   6.488048e+01   4.666332e-01
  9.153890e-02   6.462524e+01   4.682251e-01
  9.183780e-02   6.442260e+01   4.641571e-01
  9.213670e-02   6.430018e+01   4.620773e-01
  9.243560e-02   6.576526e+01   4.660805e-01
  9.273450e-02   6.474824e+01   4.584585e-01
  9.303350e-02   6.354807e+01   4.601793e-01
  9.333240e-02   6.373426e+01   4.506017e-01
  9.363130e-02   6.531508e+01   4.596691e-01
  9.393020e-02   6.426116e+01   4.536132e-01
  9.422910e-02   6.354149e+01   4.522211e-01
  9.452800e-02   6.485894e+01   4.580612e-01
  9.482700e-02   6.407334e+01   4.450718e-01
  9.512590e-02   6.359763e+01   4.516495e-01
  9.542480e-02   6.347801e+01   4.463095e-01
  9.572370e-02   6.433781e+01   4.493219e-01
  9.602260e-02   6.451224e+01   4.521972e-01
  9.632160e-02   6.320026e+01   4.398676e-01
  9.662050e-02   6.414776e+01   4.456963e-01
  9.691940e-02   6.390932e+01   4.448672e-01
  9.721830e-02   6.444320e+01   4.441719e-01
  9.751720e-02   6.433613e+01   4.459836e-01
  9.781610e-02   6.455124e+01   4.423913e-01
  9.811510e-02   6.414754e+01   4.453295e-01
  9.841400e-02   6.441271e+01   4.390971e-01
  9.871290e-02   6.331312e+01   4.384813e-01
  9.901180e-02   6.468594e+01   4.442858e-01
  9.931070e-02   6.372679e+01   4.371005e-01
  9.960970e-02   6.391119e+01   4.409031e-01
  9.990860e-02   6.315264e+01   4.310284e-01
  1.002070e-01   6.374478e+01   4.371622e-01
  1.005060e-01   6.447418e+01   4.372261e-01
  1.008050e-01   6.410155e+01   4.383838e-01
  1.011040e-01   6.406415e+01   4.321070e-01
  1.014030e-01   6.412639e+01   4.343387e-01
  1.017020e-01   6.453627e+01   4.398678e-01
  1.020010e-01   6.423162e+01   4.340173e-01
  1.023000e-01   6.401751e+01   4.312826e-01
  1.025990e-01   6.450627e+01   4.319272e-01
  1.028980e-01   6.358034e+01   4.304723e-01
  1.031970e-01   6.448014e+01   4.358757e-01
  1.034960e-01   6.448033e+01   4.279144e-01
  1.037950e-01   6.367333e+01   4.291295e-01
  1.040930e-01   6.397194e+01   4.265460e-01
  1.043920e-01   6.421447e+01   4.312805e-01
  1.046910e-01   6.410990e+01   4.302678e-01
  1.049900e-01   6.404551e+01   4.242355e-01
  1.052890e-01   6.394318e+01   4.274196e-01
  1.055880e-01   6.394655e+01   4.258186e-01
  1.058870e-01   6.362319e+01   4.263488e-01
  1.061860e-01   6.363637e+01   4.222485e-01
  1.064850e-01   6.472837e+01   4.264911e-01
  1.067840e-01   6.406004e+01   4.265176e-01
  1.070830e-01   6.416824e+01   4.233799e-01
  1.073820e-01   6.431962e+01   4.223154e-01
  1.076800e-01   6.454344e+01   4.227384e-01
  1.079790e-01   6.380510e+01   4.221801e-01
  1.082780e-01   6.450221e+01   4.263823e-01
  1.085770e-01   6.436847e+01   4.169848e-01
  1.088760e-01   6.354807e+01   4.200843e-01
  1.091750e-01   6.387953e+01   4.196339e-01
  1.094740e-01   6.472065e+01   4.233183e-01
  1.097730e-01   6.420617e+01   4.191739e-01
  1.100720e-01   6.442017e+01   4.159604e-01
  1.103710e-01   6.459605e+01   4.229106e-01
  1.106700e-01   6.379405e+01   4.142296e-01
  1.109690e-01   6.397037e+01   4.205484e-01
  1.112670e-01   6.469198e+01   4.153583e-01
  1.115660e-01   6.431499e+01   4.153246e-01
  1.118650e-01   6.423048e+01   4.189489e-01
  1.121640e-01   6.340914e+01   4.103485e-01
  1.124630e-01   6.440985e+01   4.147455e-01
  1.127620e-01   6.443122e+01   4.148143e-01
  1.130610e-01   6.343938e+01   4.110265e-01
  1.133600e-01   6.496826e+01   4.207379e-01
  1.136590e-01   6.475631e+01   4.098008e-01
  1.139580e-01   6.388732e+01   4.116027e-01
  1.142570e-01   6.417878e+01   4.122503e-01
  1.145560e-01   6.466521e+01   4.143929e-01
  1.148550e-01   6.409646e+01   4.114076e-01
  1.151530e-01   6.432840e+01   4.067672e-01
  1.154520e-01   6.504565e+01   4.141523e-01
  1.157510e-01   6.473419e+01   4.086067e-01
  1.160500e-01   6.460231e+01   4.144837e-01
  1.163490e-01   6.465165e+01   4.083461e-01
  1.166480e-01   6.490893e+01   4.119894e-01
  1.169470e-01   6.444133e+01   4.082410e-01
  1.172460e-01   6.437249e+01   4.085845e-01
  1.175450e-01   6.446872e+01   4.055519e-01
  1.178440e-01   6.449168e+01   4.056241e-01
  1.181430e-01   6.397835e+01   4.070515e-01
  1.184420e-01   6.367135e+01   4.038578e-01
  1.187400e-01   6.476263e+01   4.059256e-01
  1.190390e-01   6.431362e+01   4.036985e-01
  1.193380e-01   6.450114e+01   4.042866e-01
  1.196370e-01   6.501875e+01   4.081086e-01
  1.199360e-01   6.488570e+01   4.035933e-01
  1.202350e-01   6.403244e+01   4.039037e-01
  1.205340e-01   6.397685e+01   4.012922e-01
  1.208330e-01   6.360204e+01   3.987844e-01
  1.211320e-01   6.446942e+01   4.047323e-01
  1.214310e-01   6.478394e+01   3.990427e-01
  1.217300e-01   6.505077e+01   4.054601e-01
  1.220290e-01   6.446898e+01   4.022952e-01
  1.223270e-01   6.459430e+01   4.000280e-01
  1.226260e-01   6.483739e+01   4.002537e-01
  1.229250e-01   6.455639e+01   3.978223e-01
  1.232240e-01   6.451152e+01   4.013590e-01
  1.235230e-01   6.493237e+01   4.018674e-01
  1.238220e-01   6.450364e+01   3.971429e-01
  1.241210e-01   6.440644e+01   3.983988e-01
  1.244200e-01   6.480353e+01   3.960132e-01
  1.247190e-01   6.522107e+01   4.019641e-01
  1.250180e-01   6.396868e+01   3.932014e-01
  1.253170e-01   6.474006e+01   3.963289e-01
  1.256160e-01   6.424811e+01   3.973890e-01
  1.259140e-01   6.415272e+01   3.942731e-01
  1.262130e-01   6.419149e+01   3.943922e-01
  1.265120e-01   6.443273e+01   3.923650e-01
  1.268110e-01   6.462621e+01   3.937038e-01
  1.271100e-01   6.487907e+01   3.980386e-01
  1.274090e-01   6.540748e+01   3.963289e-01
  1.277080e-01   6.494048e+01   3.936582e-01
  1.280070e-01   6.414028e+01   3.899916e-01
  1.283060e-01   6.492493e+01   3.938608e-01
  1.286050e-01   6.495236e+01   3.967227e-01
  1.289040e-01   6.435374e+01   3.879618e-01
  1.292030e-01   6.424246e+01   3.925331e-01
  1.295020e-01   6.455355e+01   3.897760e-01
  1.298000e-01   6.454140e+01   3.904722e-01
  1.300990e-01   6.446722e+01   3.878223e-01
  1.303980e-01   6.521593e+01   3.907949e-01
  1.306970e-01   6.457326e+01   3.917995e-01
  1.309960e-01   6.472212e+01   3.900409e-01
  1.312950e-01   6.491843e+01   3.903884e-01
  1.315940e-01   6.463684e+01   3.852416e-01
  1.318930e-01   6.423597e+01   3.868865e-01
  1.321920e-01   6.447774e+01   3.873742e-01
  1.324910e-01   6.448705e+01   3.883635e-01
  1.327900e-01   6.464374e+01   3.866795e-01
  1.330890e-01   6.487755e+01   3.869031e-01
  1.333870e-01   6.443633e+01   3.853492e-01
  1.336860e-01   6.498814e+01   3.862871e-01
  1.339850e-01   6.505857e+01   3.850900e-01
  1.342840e-01   6.549955e+01   3.892306e-01
  1.345830e-01   6.474705e+01   3.855699e-01
  1.348820e-01   6.460010e+01   3.851321e-01
  1.351810e-01   6.447578e+01   3.799272e-01
  1.354800e-01   6.556756e+01   3.875330e-01
  1.357790e-01   6.546290e+01   3.848895e-01
  1.360780e-01   6.477228e+01   3.844746e-01
  1.363770e-01   6.432423e+01   3.826790e-01
  1.366760e-01   6.527823e+01   3.876213e-01
  1.369740e-01   6.397759e+01   3.973303e-01
  1.372730e-01   6.459315e+01   4.013468e-01
  1.375720e-01   6.432797e+01   4.098570e-01
  1.378710e-01   6.361698e+01   4.092923e-01
  1.381700e-01   6.448464e+01   4.138139e-01
  1.384690e-01   6.419601e+01   4.200576e-01
  1.387680e-01   6.437868e+01   4.091681e-01
  1.390670e-01   6.416434e+01   3.968709e-01
  1.393660e-01   6.434959e+01   3.966684e-01
  1.396650e-01   6.500783e+01   3.958744e-01
  1.399640e-01   6.454285e+01   3.954701e-01
  1.402630e-01   6.409596e+01   3.859872e-01
  1.405620e-01   6.382680e+01   3.895283e-01
  1.408600e-01   6.392720e+01   3.886098e-01
  1.411590e-01   6.421641e+01   3.904690e-01
  1.414580e-01   6.435974e+01   3.913983e-01
  1.417570e-01   6.513465e+01   3.862515e-01
  1.420560e-01   6.503689e+01   3.905010e-01
  1.423550e-01   6.515260e+01   3.881984e-01
  1.426540e-01   6.527963e+01   3.850452e-01
  1.429530e-01   6.421577e+01   3.809767e-01
  1.432520e-01   6.449086e+01   3.788471e-01
  1.435510e-01   6.519078e+01   3.836279e-01
  1.438500e-01   6.521897e+01   3.796359e-01
  1.441490e-01   6.524633e+01   3.788273e-01
  1.444470e-01   6.526014e+01   3.813254e-01
  1.447460e-01   6.528144e+01   3.776081e-01
  1.450450e-01   6.439562e+01   3.787912e-01
  1.453440e-01   6.439893e+01   3.728904e-01
  1.456430e-01   6.537549e+01   3.794237e-01
  1.459420e-01   6.477167e+01   3.770066e-01
  1.462410e-01   6.490599e+01   3.756501e-01
  1.465400e-01   6.447435e+01   3.757027e-01
  1.468390e-01   6.506700e+01   3.726886e-01
  1.471380e-01   6.474125e+01   3.747406e-01
  1.474370e-01   6.465889e+01   3.751510e-01
  1.477360e-01   6.478719e+01   3.744424e-01
  1.480340e-01   6.493583e+01   3.712620e-01
  1.483330e-01   6.424773e+01   3.776861e-01
  1.486320e-01   6.462353e+01   3.882922e-01
  1.489310e-01   6.478654e+01   3.904788e-01
  1.492300e-01   6.534335e+01   3.916639e-01
  1.495290e-01   6.479196e+01   3.924624e-01
  1.498280e-01   6.515060e+01   3.980969e-01
  1.501270e-01   6.533598e+01   4.002171e-01
  1.504260e-01   6.484265e+01   3.933616e-01
  1.507250e-01   6.545004e+01   4.010889e-01
  1.510240e-01   6.552816e+01   4.002844e-01
  1.513230e-01   6.530243e+01   4.048872e-01
  1.516210e-01   6.512805e+01   4.001011e-01
  1.519200e-01   6.548691e+01   4.012019e-01
  1.522190e-01   6.483387e+01   4.061488e-01
  1.525180e-01   6.413631e+01   3.991328e-01
  1.528170e-01   6.507845e+01   4.074652e-01
  1.531160e-01   6.568400e+01   4.060685e-01
  1.534150e-01   6.534621e+01   3.992102e-01
  1.537140e-01   6.473331e+01   3.905626e-01
  1.540130e-01   6.490129e+01   3.846243e-01
  1.543120e-01   6.496170e+01   3.850364e-01
  1.546110e-01   6.534561e+01   3.836235e-01
  1.549100e-01   6.479928e+01   3.822451e-01
  1.552090e-01   6.576062e+01   3.871622e-01
  1.555070e-01   6.524808e+01   3.764215e-01
  1.558060e-01   6.547303e+01   3.823997e-01
  1.561050e-01   6.541355e+01   3.784293e-01
  1.564040e-01   6.594595e+01   3.815220e-01
  1.567030e-01   6.528363e+01   3.776144e-01
  1.570020e-01   6.496140e+01   3.747302e-01
  1.573010e-01   6.466202e+01   3.773476e-01
  1.576000e-01   6.501363e+01   3.725358e-01
  1.578990e-01   6.541213e+01   3.755970e-01
  1.581980e-01   6.496134e+01   3.725972e-01
  1.584970e-01   6.536799e+01   3.735496e-01
  1.587960e-01   6.517558e+01   3.764294e-01
  1.590940e-01   6.478166e+01   3.699877e-01
  1.593930e-01   6.524880e+01   3.700753e-01
  1.596920e-01   6.486945e+01   3.700307e-01
  1.599910e-01   6.520945e+01   3.726741e-01
  1.602900e-01   6.511838e+01   3.717834e-01
  1.605890e-01   6.486742e+01   3.655445e-01
  1.608880e-01   6.480779e+01   3.677989e-01
  1.611870e-01   6.433221e+01   3.654354e-01
  1.614860e-01   6.463665e+01   3.667036e-01
  1.617850e-01   6.521460e+01   3.651259e-01
  1.620840e-01   6.553146e+01   3.660119e-01
  1.623830e-01   6.494465e+01   3.659623e-01
  1.626810e-01   6.478483e+01   3.633296e-01
  1.629800e-01   6.505372e+01   3.602053e-01
  1.632790e-01   6.486366e+01   3.608273e-01
  1.635780e-01   6.528730e+01   3.631671e-01
  1.638770e-01   6.477386e+01   3.640877e-01
  1.641760e-01   6.474826e+01   3.622482e-01
  1.644750e-01   6.539289e+01   3.632658e-01
  1.647740e-01   6.552888e+01   3.632542e-01
  1.650730e-01   6.458674e+01   3.619910e-01
  1.653720e-01   6.489931e+01   3.624755e-01
  1.656710e-01   6.488697e+01   3.603164e-01
  1.659700e-01   6.508010e+01   3.623960e-01
  1.662680e-01   6.573114e+01   3.628455e-01
  1.665670e-01   6.452406e+01   3.604584e-01
  1.668660e-01   6.482857e+01   3.578795e-01
  1.671650e-01   6.510052e+01   3.614855e-01
  1.674640e-01   6.569552e+01   3.623619e-01
  1.677630e-01   6.479184e+01   3.579660e-01
  1.680620e-01   6.453938e+01   3.595411e-01
  1.683610e-01   6.482789e+01   3.547277e-01
  1.686600e-01   6.557428e+01   3.616437e-01
  1.689590e-01   6.517986e+01   3.569798e-01
  1.692580e-01   6.494037e+01   3.561385e-01
  1.695570e-01   6.430303e+01   3.588822e-01
  1.698560e-01   6.487851e+01   3.545009e-01
  1.701540e-01   6.475827e+01   3.569371e-01
  1.704530e-01   6.567099e+01   3.564761e-01
  1.707520e-01   6.443106e+01   3.532764e-01
  1.710510e-01   6.516869e+01   3.582537e-01
  1.713500e-01   6.408026e+01   3.517709e-01
  1.716490e-01   6.472653e+01   3.562916e-01
  1.719480e-01   6.470996e+01   3.506298e-01
  1.722470e-01   6.440156e+01   3.521104e-01
  1.725460e-01   6.483261e+01   3.549237e-01
  1.728450e-01   6.492148e+01   3.528081e-01
  1.731440e-01   6.448001e+01   3.521448e-01
  1.734430e-01   6.482097e+01   3.498729e-01
  1.737410e-01   6.486253e+01   3.535491e-01
  1.740400e-01   6.496847e+01   3.531156e-01
  1.743390e-01   6.539783e+01   3.517792e-01
  1.746380e-01   6.473831e+01   3.515947e-01
  1.749370e-01   6.470628e+01   3.492131e-01
  1.752360e-01   6.494836e+01   3.521646e-01
  1.755350e-01   6.497214e+01   3.513394e-01
  1.758340e-01   6.463603e+01   3.457511e-01
  1.761330e-01   6.466575e+01   3.513976e-01
  1.764320e-01   6.490400e+01   3.471497e-01
  1.767310e-01   6.486557e+01   3.514059e-01
  1.770300e-01   6.526731e+01   3.488086e-01
  1.773280e-01   6.492405e+01   3.492762e-01
  1.776270e-01   6.476660e+01   3.476402e-01
  1.779260e-01   6.520013e+01   3.472565e-01
  1.782250e-01   6.443926e+01   3.479698e-01
  1.785240e-01   6.441476e+01   3.446513e-01
  1.788230e-01   6.435727e+01   3.461970e-01
  1.791220e-01   6.445355e+01   3.469710e-01
  1.794210e-01   6.444726e+01   3.437297e-01
  1.797200e-01   6.499668e+01   3.467143e-01
  1.800190e-01   6.403285e+01   3.417918e-01
  1.803180e-01   6.459378e+01   3.468325e-01
  1.806170e-01   6.441021e+01   3.434637e-01
  1.809160e-01   6.457469e+01   3.432349e-01
  1.812140e-01   6.489091e+01   3.449108e-01
  1.815130e-01   6.437836e+01   3.430453e-01
  1.818120e-01   6.445490e+01   3.445899e-01
  1.821110e-01   6.479760e+01   3.415181e-01
  1.824100e-01   6.402008e+01   3.419234e-01
  1.827090e-01   6.544443e+01   3.450374e-01
  1.830080e-01   6.450078e+01   3.427064e-01
  1.833070e-01   6.424973e+01   3.395846e-01
  1.836060e-01   6.518643e+01   3.412388e-01
  1.839050e-01   6.451729e+01   3.434152e-01
  1.842040e-01   6.469435e+01   3.410829e-01
  1.845030e-01   6.458373e+01   3.399803e-01
  1.848010e-01   6.443782e+01   3.413856e-01
  1.851000e-01   6.451785e+01   3.369366e-01
  1.853990e-01   6.479019e+01   3.426470e-01
  1.856980e-01   6.362519e+01   3.371276e-01
  1.859970e-01   6.483189e+01   3.390253e-01
  1.862960e-01   6.476378e+01   3.402922e-01
  1.865950e-01   6.412254e+01   3.368485e-01
  1.868940e-01   6.451064e+01   3.417426e-01
  1.871930e-01   6.490133e+01   3.355923e-01
  1.874920e-01   6.469347e+01   3.381859e-01
  1.877910e-01   6.447912e+01   3.374668e-01
  1.880900e-01   6.432899e+01   3.370737e-01
  1.883880e-01   6.372371e+01   3.372286e-01
  1.886870e-01   6.445862e+01   3.330672e-01
  1.889860e-01   6.445238e+01   3.386700e-01
  1.892850e-01   6.403564e+01   3.350494e-01
  1.895840e-01   6.403202e+01   3.339534e-01
  1.898830e-01   6.457175e+01   3.358242e-01
  1.901820e-01   6.383330e+01   3.335891e-01
  1.904810e-01   6.431766e+01   3.346974e-01
  1.907800e-01   6.460232e+01   3.346642e-01
  1.910790e-01   6.387469e+01   3.321630e-01
  1.913780e-01   6.386336e+01   3.332052e-01
  1.916770e-01   6.364465e+01   3.324806e-01
  1.919750e-01   6.381917e+01   3.337067e-01
  1.922740e-01   6.365614e+01   3.296344e-01
  1.925730e-01   6.380198e+01   3.307623e-01
  1.928720e-01   6.368731e+01   3.312199e-01
  1.931710e-01   6.410105e+01   3.329038e-01
  1.934700e-01   6.441891e+01   3.322063e-01
  1.937690e-01   6.417647e+01   3.306792e-01
  1.940680e-01   6.389747e+01   3.317660e-01
  1.943670e-01   6.391757e+01   3.298623e-01
  1.946660e-01   6.395310e+01   3.305522e-01
  1.949650e-01   6.410064e+01   3.288510e-01
  1.952640e-01   6.351582e+01   3.288240e-01
  1.955630e-01   6.414149e+01   3.316412e-01
  1.958610e-01   6.397759e+01   3.280945e-01
  1.961600e-01   6.412825e+01   3.298096e-01
  1.964590e-01   6.331360e+01   3.262418e-01
  1.967580e-01   6.392430e+01   3.300289e-01
  1.970570e-01   6.348507e+01   3.266832e-01
  1.973560e-01   6.343912e+01   3.248295e-01
  1.976550e-01   6.357985e+01   3.279535e-01
  1.979540e-01   6.404462e+01   3.268093e-01
  1.982530e-01   6.382245e+01   3.279897e-01
  1.985520e-01   6.337869e+01   3.248182e-01
  1.988510e-01   6.342644e+01   3.250843e-01
  1.991500e-01   6.355868e+01   3.276047e-01
  1.994480e-01   6.381938e+01   3.249415e-01
  1.997470e-01   6.344558e+01   3.258551e-01
  2.000460e-01   6.337067e+01   3.218237e-01
  2.003450e-01   6.330359e+01   3.239105e-01
  2.006440e-01   6.315665e+01   3.262744e-01
  2.009430e-01   6.306177e+01   3.210384e-01
  2.012420e-01   6.379447e+01   3.261705e-01
  2.015410e-01   6.367005e+01   3.224431e-01
  2.018400e-01   6.343894e+01   3.225575e-01
  2.021390e-01   6.373408e+01   3.242971e-01
  2.024380e-01   6.376164e+01   3.195039e-01
  2.027370e-01   6.323672e+01   3.231709e-01
  2.030350e-01   6.371485e+01   3.213049e-01
  2.033340e-01   6.326540e+01   3.209994e-01
  2.036330e-01   6.359122e+01   3.193483e-01
  2.039320e-01   6.262508e+01   3.177260e-01
  2.042310e-01   6.303707e+01   3.218146e-01
  2.045300e-01   6.313544e+01   3.173918e-01
  2.048290e-01   6.345234e+01   3.192714e-01
  2.051280e-01   6.378546e+01   3.196995e-01
  2.054270e-01   6.337264e+01   3.181223e-01
  2.057260e-01   6.312705e+01   3.209260e-01
  2.060250e-01   6.337322e+01   3.175854e-01
  2.063240e-01   6.354714e+01   3.206060e-01
  2.066230e-01   6.273001e+01   3.171785e-01
  2.069210e-01   6.331482e+01   3.198820e-01
  2.072200e-01   6.325827e+01   3.190552e-01
  2.075190e-01   6.371032e+01   3.177582e-01
  2.078180e-01   6.303620e+01   3.184947e-01
  2.081170e-01   6.278012e+01   3.162295e-01
  2.084160e-01   6.315307e+01   3.191993e-01
  2.087150e-01   6.327285e+01   3.160011e-01
  2.090140e-01   6.305888e+01   3.169308e-01
  2.093130e-01   6.291326e+01   3.164308e-01
  2.096120e-01   6.332779e+01   3.169362e-01
  2.099110e-01   6.288619e+01   3.143759e-01
  2.102100e-01   6.252711e+01   3.150590e-01
  2.105080e-01   6.253275e+01   3.166794e-01
  2.108070e-01   6.335815e+01   3.158172e-01
  2.111060e-01   6.261426e+01   3.131731e-01
  2.114050e-01   6.316507e+01   3.149408e-01
  2.117040e-01   6.360629e+01   3.210310e-01
  2.120030e-01   6.239070e+01   3.238553e-01
  2.123020e-01   6.330003e+01   3.285621e-01
  2.126010e-01   6.345078e+01   3.263038e-01
  2.129000e-01   6.305096e+01   3.285107e-01
  2.131990e-01   6.374986e+01   3.332168e-01
  2.134980e-01   6.316488e+01   3.336970e-01
  2.137970e-01   6.308190e+01   3.310075e-01
  2.140950e-01   6.351932e+01   3.340070e-01
  2.143940e-01   6.315461e+01   3.342965e-01
  2.146930e-01   6.291897e+01   3.339863e-01
  2.149920e-01   6.257943e+01   3.333980e-01
  2.152910e-01   6.310795e+01   3.352776e-01
  2.155900e-01   6.224417e+01   3.358471e-01
  2.158890e-01   6.305600e+01   3.380302e-01
  2.161880e-01   6.290254e+01   3.361658e-01
  2.164870e-01   6.246493e+01   3.362804e-01
  2.167860e-01   6.274024e+01   3.307206e-01
  2.170850e-01   6.291617e+01   3.286078e-01
  2.173840e-01   6.238611e+01   3.241329e-01
  2.176820e-01   6.269265e+01   3.234848e-01
  2.179810e-01   6.290610e+01   3.250451e-01
  2.182800e-01   6.261601e+01   3.200406e-01
  2.185790e-01   6.265372e+01   3.216778e-01
  2.188780e-01   6.194758e+01   3.164093e-01
  2.191770e-01   6.211054e+01   3.188848e-01
  2.194760e-01   6.277368e+01   3.214222e-01
  2.197750e-01   6.311597e+01   3.191055e-01
  2.200740e-01   6.242810e+01   3.153417e-01
  2.203730e-01   6.221235e+01   3.165418e-01
  2.206720e-01   6.252087e+01   3.163799e-01
  2.209710e-01   6.264472e+01   3.188697e-01
  2.212700e-01   6.184143e+01   3.124062e-01
  2.215680e-01   6.301217e+01   3.181621e-01
  2.218670e-01   6.235075e+01   3.122538e-01
  2.221660e-01   6.257135e+01   3.162388e-01
  2.224650e-01   6.227496e+01   3.129750e-01
  2.227640e-01   6.266258e+01   3.136856e-01
  2.230630e-01   6.249511e+01   3.141846e-01
  2.233620e-01   6.226698e+01   3.128244e-01
  2.236610e-01   6.204067e+01   3.122554e-01
  2.239600e-01   6.232839e+01   3.093840e-01
  2.242590e-01   6.212556e+01   3.119486e-01
  2.245580e-01   6.258344e+01   3.121883e-01
  2.248570e-01   6.271005e+01   3.143292e-01
  2.251550e-01   6.264139e+01   3.105400e-01
  2.254540e-01   6.161062e+01   3.082266e-01
  2.257530e-01   6.232119e+01   3.123095e-01
  2.260520e-01   6.283882e+01   3.097651e-01
  2.263510e-01   6.181828e+01   3.082411e-01
  2.266500e-01   6.266164e+01   3.102099e-01
  2.269490e-01   6.191265e+01   3.069763e-01
  2.272480e-01   6.161819e+01   3.087516e-01
  2.275470e-01   6.192547e+01   3.054075e-01
  2.278460e-01   6.219499e+01   3.095581e-01
  2.281450e-01   6.229982e+01   3.070671e-01
  2.284440e-01   6.246498e+01   3.089676e-01
  2.287420e-01   6.219484e+01   3.091784e-01
  2.290410e-01   6.161941e+01   3.016503e-01
  2.293400e-01   6.207394e+01   3.075003e-01
  2.296390e-01   6.184669e+01   3.054576e-01
  2.299380e-01   6.180491e+01   3.058450e-01
  2.302370e-01   6.235040e+01   3.065762e-01
  2.305360e-01   6.222261e+01   3.043189e-01
  2.308350e-01   6.223285e+01   3.086437e-01
  2.311340e-01   6.210823e+01   3.026072e-01
  2.314330e-01   6.207499e+01   3.046811e-01
  2.317320e-01   6.146908e+01   3.042800e-01
  2.320310e-01   6.202853e+01   3.025314e-01
  2.323290e-01   6.219879e+01   3.076849e-01
  2.326280e-01   6.253276e+01   3.030469e-01
  2.329270e-01   6.154548e+01   3.011152e-01
  2.332260e-01   6.192345e+01   3.035864e-01
  2.335250e-01   6.254363e+01   3.043819e-01
  2.338240e-01   6.164657e+01   3.033870e-01
  2.341230e-01   6.174918e+01   2.991652e-01
  2.344220e-01   6.165410e+01   3.019721e-01
  2.347210e-01   6.131900e+01   3.010322e-01
  2.350200e-01   6.187755e+01   3.015727e-01
  2.353190e-01   6.204195e+01   3.023273e-01
  2.356180e-01   6.158010e+01   2.978396e-01
  2.359170e-01   6.159219e+01   3.021767e-01
  2.362150e-01   6.173098e+01   3.005124e-01
  2.365140e-01   6.192582e+01   2.986745e-01
  2.368130e-01   6.188459e+01   3.008860e-01
  2.371120e-01   6.189702e+01   2.995231e-01
  2.374110e-01   6.158778e+01   3.013366e-01
  2.377100e-01   6.113141e+01   2.966391e-01
  2.380090e-01   6.143595e+01   2.987506e-01
  2.383080e-01   6.104488e+01   2.958641e-01
  2.386070e-01   6.149263e+01   2.985431e-01
  2.389060e-01   6.144928e+01   2.980938e-01
  2.392050e-01   6.210321e+01   2.980775e-01
  2.395040e-01   6.167781e+01   2.991074e-01
  2.398020e-01   6.141076e+01   2.964110e-01
  2.401010e-01   6.117234e+01   2.975356e-01
  2.404000e-01   6.088231e+01   2.940180e-01
  2.406990e-01   6.140370e+01   2.969587e-01
  2.409980e-01   6.152277e+01   2.962314e-01
  2.412970e-01   6.099703e+01   2.945170e-01
  2.415960e-01   6.188717e+01   2.975586e-01
  2.418950e-01   6.129299e+01   2.944533e-01
  2.421940e-01   6.092228e+01   2.947821e-01
  2.424930e-01   6.116460e+01   2.962670e-01
  2.427920e-01   6.066588e+01   2.913062e-01
  2.430910e-01   6.157322e+01   2.954588e-01
  2.433890e-01   6.146151e+01   2.941955e-01
  2.436880e-01   6.130649e+01   2.963846e-01
  2.439870e-01   6.155691e+01   2.934377e-01
  2.442860e-01   6.120088e+01   2.920460e-01
  2.445850e-01   6.073560e+01   2.926720e-01
  2.448840e-01   6.116582e+01   2.932677e-01
  2.451830e-01   6.073501e+01   2.937729e-01
  2.454820e-01   6.121055e+01   2.914226e-01
  2.457810e-01   6.184087e+01   2.941138e-01
  2.460800e-01   6.116590e+01   2.928308e-01
  2.463790e-01   6.057769e+01   2.904478e-01
  2.466780e-01   6.104517e+01   2.919986e-01
  2.469770e-01   6.100021e+01   2.910287e-01
  2.472750e-01   6.093851e+01   2.916352e-01
  2.475740e-01   6.067477e+01   2.919791e-01
  2.478730e-01   6.146931e+01   2.891753e-01
  2.481720e-01   6.076000e+01   2.904552e-01
  2.484710e-01   6.097719e+01   2.891669e-01
  2.487700e-01   6.074775e+01   2.917196e-01
  2.490690e-01   6.085253e+01   2.908908e-01
  2.493680e-01   6.121495e+01   2.887851e-01
  2.496670e-01   6.106374e+01   2.923685e-01
  2.499660e-01   6.086063e+01   2.888904e-01
  2.502650e-01   6.119389e+01   2.909545e-01
  2.505640e-01   6.038730e+01   2.861026e-01
  2.508620e-01   6.058290e+01   2.879161e-01
  2.511610e-01   6.122380e+01   2.917769e-01
  2.514600e-01   6.076191e+01   2.875065e-01
  2.517590e-01   6.076117e+01   2.872973e-01
  2.520580e-01   6.116793e+01   2.887787e-01
  2.523570e-01   6.093903e+01   2.885514e-01
  2.526560e-01   6.091007e+01   2.893239e-01
  2.529550e-01   6.120117e+01   2.866856e-01
  2.532540e-01   6.015510e+01   2.841237e-01
  2.535530e-01   6.077836e+01   2.853885e-01
  2.538520e-01   6.054660e+01   2.861708e-01
  2.541510e-01   6.064781e+01   2.848791e-01
  2.544490e-01   6.095693e+01   2.864196e-01
  2.547480e-01   6.077638e+01   2.863023e-01
  2.550470e-01   6.062080e+01   2.842103e-01
  2.553460e-01   6.066595e+01   2.847194e-01
  2.556450e-01   6.075786e+01   2.826375e-01
  2.559440e-01   6.032821e+01   2.845322e-01
  2.562430e-01   6.056735e+01   2.864257e-01
  2.565420e-01   6.046859e+01   2.836526e-01
  2.568410e-01   6.056262e+01   2.830740e-01
  2.571400e-01   6.051839e+01   2.833691e-01
  2.574390e-01   6.043489e+01   2.852925e-01
  2.577380e-01   6.020090e+01   2.837267e-01
  2.580360e-01   6.037429e+01   2.821383e-01
  2.583350e-01   6.085292e+01   2.857669e-01
  2.586340e-01   6.145696e+01   2.840606e-01
  2.589330e-01   6.064675e+01   2.849779e-01
  2.592320e-01   6.075190e+01   2.824265e-01
  2.595310e-01   6.081493e+01   2.835634e-01
  2.598300e-01   6.067250e+01   2.851398e-01
  2.601290e-01   6.066354e+01   2.807564e-01
  2.604280e-01   6.080961e+01   2.845519e-01
  2.607270e-01   6.046818e+01   2.800143e-01
  2.610260e-01   6.038107e+01   2.823519e-01
  2.613250e-01   6.072769e+01   2.837588e-01
  2.616240e-01   6.086434e+01   2.831818e-01
  2.619220e-01   6.056679e+01   2.825877e-01
  2.622210e-01   6.042737e+01   2.794391e-01
  2.625200e-01   6.037595e+01   2.810617e-01
  2.628190e-01   6.053106e+01   2.811296e-01
  2.631180e-01   6.002465e+01   2.782201e-01
  2.634170e-01   6.028079e+01   2.824146e-01
  2.637160e-01   6.005173e+01   2.782828e-01
  2.640150e-01   6.051068e+01   2.820620e-01
  2.643140e-01   6.078918e+01   2.796035e-01
  2.646130e-01   6.046698e+01   2.792433e-01
  2.649120e-01   6.000134e+01   2.811671e-01
  2.652110e-01   6.020783e+01   2.784536e-01
  2.655090e-01   6.006516e+01   2.788876e-01
  2.658080e-01   6.043463e+01   2.781228e-01
  2.661070e-01   5.993653e+01   2.782064e-01
  2.664060e-01   6.019362e+01   2.785160e-01
  2.667050e-01   5.999981e+01   2.783532e-01
  2.670040e-01   6.020003e+01   2.786262e-01
  2.673030e-01   5.995810e+01   2.772127e-01
  2.676020e-01   6.024391e+01   2.779672e-01
  2.679010e-01   6.016188e+01   2.776834e-01
  2.682000e-01   6.034693e+01   2.769811e-01
  2.684990e-01   6.030027e+01   2.779080e-01
  2.687980e-01   5.998974e+01   2.768151e-01
  2.690960e-01   6.014215e+01   2.783017e-01
  2.693950e-01   6.037641e+01   2.759331e-01
  2.696940e-01   6.004672e+01   2.755481e-01
  2.699930e-01   6.022356e+01   2.769785e-01
  2.702920e-01   6.023760e+01   2.767301e-01
  2.705910e-01   6.029751e+01   2.773362e-01
  2.708900e-01   5.998779e+01   2.744926e-01
  2.711890e-01   6.035470e+01   2.771862e-01
  2.714880e-01   6.006455e+01   2.754965e-01
  2.717870e-01   6.020466e+01   2.762816e-01
  2.720860e-01   5.990294e+01   2.745733e-01
  2.723850e-01   5.991081e+01   2.739512e-01
  2.726840e-01   6.043088e+01   2.762426e-01
  2.729820e-01   5.960841e+01   2.741725e-01
  2.732810e-01   5.988576e+01   2.738939e-01
  2.735800e-01   5.966568e+01   2.732992e-01
  2.738790e-01   6.009696e+01   2.748340e-01
  2.741780e-01   6.009393e+01   2.752868e-01
  2.744770e-01   6.013144e+01   2.728263e-01
  2.747760e-01   5.988648e+01   2.736226e-01
  2.750750e-01   6.002009e+01   2.770732e-01
  2.753740e-01   6.018302e+01   2.818885e-01
  2.756730e-01   6.033444e+01   2.837391e-01
  2.759720e-01   6.009302e+01   2.818753e-01
  2.762710e-01   6.045310e+01   2.867750e-01
  2.765690e-01   6.022061e+01   2.855020e-01
  2.768680e-01   6.016352e+01   2.880715e-01
  2.771670e-01   5.994519e+01   2.851560e-01
  2.774660e-01   5.945090e+01   2.847998e-01
  2.777650e-01   6.018195e+01   2.900343e-01
  2.780640e-01   5.992370e+01   2.880248e-01
  2.783630e-01   5.990192e+01   2.883969e-01
  2.786620e-01   5.978818e+01   2.898380e-01
  2.789610e-01   6.005218e+01   2.905857e-01
  2.792600e-01   6.024474e+01   2.939187e-01
  2.795590e-01   5.983968e+01   2.871900e-01
  2.798580e-01   5.982954e+01   2.916849e-01
  2.801560e-01   5.985632e+01   2.913104e-01
  2.804550e-01   6.007360e+01   2.927217e-01
  2.807540e-01   5.972940e+01   2.932178e-01
  2.810530e-01   5.998632e+01   2.910792e-01
  2.813520e-01   6.038249e+01   2.959499e-01
  2.816510e-01   5.989611e+01   2.937390e-01
  2.819500e-01   5.974591e+01   2.934827e-01
  2.822490e-01   6.007604e+01   2.942925e-01
  2.825480e-01   5.987104e+01   2.933411e-01
  2.828470e-01   6.009459e+01   2.973122e-01
  2.831460e-01   6.011071e+01   2.958535e-01
  2.834450e-01   6.066535e+01   2.956192e-01
  2.837430e-01   6.010331e+01   2.959498e-01
  2.840420e-01   5.991462e+01   2.970989e-01
  2.843410e-01   5.998293e+01   3.037548e-01
  2.846400e-01   5.945818e+01   3.045455e-01
  2.849390e-01   5.987478e+01   3.135020e-01
  2.852380e-01   5.977583e+01   3.161504e-01
  2.855370e-01   5.986191e+01   3.195147e-01
  2.858360e-01   5.918328e+01   3.197322e-01
  2.861350e-01   5.948432e+01   3.233751e-01
  2.864340e-01   5.863962e+01   3.258209e-01
  2.867330e-01   5.989624e+01   3.283477e-01
  2.870320e-01   5.921733e+01   3.320847e-01
  2.873310e-01   5.942098e+01   3.295728e-01
  2.876290e-01   5.903976e+01   3.337391e-01
  2.879280e-01   5.945174e+01   3.379631e-01
  2.882270e-01   5.900325e+01   3.329693e-01
  2.885260e-01   5.960797e+01   3.387527e-01
  2.888250e-01   5.927987e+01   3.369589e-01
  2.891240e-01   6.017602e+01   3.446177e-01
  2.894230e-01   5.936491e+01   3.453784e-01
  2.897220e-01   5.889872e+01   3.358739e-01
  2.900210e-01   5.887681e+01   3.446921e-01
  2.903200e-01   5.926576e+01   3.438080e-01
  2.906190e-01   6.003101e+01   3.497453e-01
  2.909180e-01   5.954428e+01   3.492708e-01
  2.912160e-01   5.894573e+01   3.437902e-01
  2.915150e-01   5.892467e+01   3.550646e-01
  2.918140e-01   5.907281e+01   3.473189e-01
  2.921130e-01   5.919843e+01   3.509384e-01
  2.924120e-01   5.886017e+01   3.524751e-01
  2.927110e-01   5.897706e+01   3.518402e-01
  2.930100e-01   5.849001e+01   3.595184e-01
  2.933090e-01   5.915360e+01   3.557536e-01
  2.936080e-01   5.927599e+01   3.537179e-01
  2.939070e-01   5.916164e+01   3.590569e-01
  2.942060e-01   5.923002e+01   3.598897e-01
  2.945050e-01   5.973162e+01   3.689879e-01
  2.948030e-01   5.875751e+01   3.563877e-01
  2.951020e-01   5.851109e+01   3.610695e-01
  2.954010e-01   5.980365e+01   3.667762e-01
  2.957000e-01   5.915207e+01   3.665285e-01
  2.959990e-01   5.893947e+01   3.654287e-01
  2.962980e-01   5.859137e+01   3.650075e-01
  2.965970e-01   5.940040e+01   3.711220e-01
  2.968960e-01   5.875300e+01   3.688670e-01
  2.971950e-01   5.905967e+01   3.682465e-01
  2.974940e-01   5.905463e+01   3.668910e-01
  2.977930e-01   5.876789e+01   3.693683e-01
  2.980920e-01   5.890785e+01   3.700361e-01
  2.983900e-01   5.861903e+01   3.721262e-01
  2.986890e-01   5.891145e+01   3.689106e-01
  2.989880e-01   5.886880e+01   3.726844e-01
  2.992870e-01   5.909423e+01   3.743367e-01
  2.995860e-01   5.928486e+01   3.770832e-01
  2.998850e-01   5.927208e+01   3.748995e-01
  3.001840e-01   5.935568e+01   3.775489e-01
  3.004830e-01   5.879506e+01   3.806482e-01
  3.007820e-01   5.938100e+01   3.810469e-01
  3.010810e-01   5.873028e+01   3.762752e-01
  3.013800e-01   5.856497e+01   3.814033e-01
  3.016790e-01   5.867264e+01   3.807504e-01
  3.019780e-01   5.939504e+01   3.851142e-01
  3.022760e-01   5.884262e+01   3.851109e-01
  3.025750e-01   5.919668e+01   3.842158e-01
  3.028740e-01   5.858942e+01   3.876695e-01
  3.031730e-01   5.882107e+01   3.865961e-01
  3.034720e-01   5.860192e+01   3.874470e-01
  3.037710e-01   5.904416e+01   3.886419e-01
  3.040700e-01   5.848248e+01   3.886415e-01
  3.043690e-01   5.838477e+01   3.929252e-01
  3.046680e-01   5.831374e+01   3.913145e-01
  3.049670e-01   5.846426e+01   3.883147e-01
  3.052660e-01   5.888436e+01   3.965569e-01
  3.055650e-01   5.859962e+01   3.942015e-01
  3.058630e-01   5.884036e+01   4.004043e-01
  3.061620e-01   5.813255e+01   3.907061e-01
  3.064610e-01   5.842821e+01   3.967097e-01
  3.067600e-01   5.799414e+01   4.013075e-01
  3.070590e-01   5.730231e+01   3.928688e-01
  3.073580e-01   5.828017e+01   4.022959e-01
  3.076570e-01   5.860462e+01   3.961761e-01
  3.079560e-01   5.893579e+01   4.036603e-01
  3.082550e-01   5.842708e+01   4.019144e-01
  3.085540e-01   5.859815e+01   4.022072e-01
  3.088530e-01   5.864938e+01   4.074938e-01
  3.091520e-01   5.856965e+01   4.012279e-01
  3.094500e-01   5.873650e+01   4.105841e-01
  3.097490e-01   5.811598e+01   4.065546e-01
  3.100480e-01   5.834384e+01   4.043086e-01
  3.103470e-01   5.873926e+01   4.169997e-01
  3.106460e-01   5.844436e+01   4.037565e-01
  3.109450e-01   5.821847e+01   4.148210e-01
  3.112440e-01   5.873196e+01   4.096327e-01
  3.115430e-01   5.833693e+01   4.136227e-01
  3.118420e-01   5.893289e+01   4.203384e-01
  3.121410e-01   5.862194e+01   4.127078e-01
  3.124400e-01   5.929409e+01   4.226353e-01
  3.127390e-01   5.831062e+01   4.132077e-01
  3.130380e-01   5.808506e+01   4.213490e-01
  3.133360e-01   5.830279e+01   4.197597e-01
  3.136350e-01   5.888440e+01   4.211727e-01
  3.139340e-01   5.906416e+01   4.280236e-01
  3.142330e-01   5.856777e+01   4.197032e-01
  3.145320e-01   5.850525e+01   4.299069e-01
  3.148310e-01   5.812551e+01   4.235635e-01
  3.151300e-01   5.840329e+01   4.245744e-01
  3.154290e-01   5.880536e+01   4.310081e-01
  3.157280e-01   5.773035e+01   4.242127e-01
  3.160270e-01   5.910835e+01   4.376596e-01
  3.163260e-01   5.901463e+01   4.289053e-01
  3.166250e-01   5.838570e+01   4.349760e-01
  3.169230e-01   5.777709e+01   4.301196e-01
  3.172220e-01   5.884759e+01   4.389656e-01
  3.175210e-01   5.876177e+01   4.382645e-01
  3.178200e-01   5.859516e+01   4.346348e-01
  3.181190e-01   5.797164e+01   4.403051e-01
  3.184180e-01   5.857582e+01   4.379508e-01
  3.187170e-01   5.800327e+01   4.435880e-01
  3.190160e-01   5.837638e+01   4.438146e-01
  3.193150e-01   5.805191e+01   4.359879e-01
  3.196140e-01   5.924213e+01   4.519799e-01
  3.199130e-01   5.838301e+01   4.422574e-01
  3.202120e-01   5.777443e+01   4.471657e-01
  3.205100e-01   5.785684e+01   4.462557e-01
  3.208090e-01   5.875299e+01   4.464456e-01
  3.211080e-01   5.859723e+01   4.528428e-01
  3.214070e-01   5.745360e+01   4.406879e-01
  3.217060e-01   5.796804e+01   4.499870e-01
  3.220050e-01   5.739038e+01   4.448599e-01
  3.223040e-01   5.868062e+01   4.477872e-01
  3.226030e-01   5.724521e+01   4.535279e-01
  3.229020e-01   5.845016e+01   4.429059e-01
  3.232010e-01   5.849390e+01   4.554158e-01
  3.235000e-01   5.856043e+01   4.506115e-01
  3.237990e-01   5.831699e+01   4.530235e-01
  3.240970e-01   5.791279e+01   4.583568e-01
  3.243960e-01   5.847066e+01   4.510975e-01
  3.246950e-01   5.824561e+01   4.614536e-01
  3.249940e-01   5.816138e+01   4.532667e-01
  3.252930e-01   5.760366e+01   4.584587e-01
  3.255920e-01   5.821859e+01   4.636025e-01
  3.258910e-01   5.781228e+01   4.575183e-01
  3.261900e-01   5.822804e+01   4.663918e-01
  3.264890e-01   5.824220e+01   4.609927e-01
  3.267880e-01   5.827731e+01   4.647484e-01
  3.270870e-01   5.807483e+01   4.719036e-01
  3.273860e-01   5.732942e+01   4.632387e-01
  3.276850e-01   5.762235e+01   4.700616e-01
  3.279830e-01   5.778579e+01   4.636981e-01
  3.282820e-01   5.749460e+01   4.719494e-01
  3.285810e-01   5.867365e+01   4.748141e-01
  3.288800e-01   5.835456e+01   4.769402e-01
  3.291790e-01   5.812468e+01   4.721061e-01
  3.294780e-01   5.839394e+01   4.805964e-01
  3.297770e-01   5.694318e+01   4.771011e-01
  3.300760e-01   5.876943e+01   4.796266e-01
  3.303750e-01   5.846322e+01   4.860137e-01
  3.306740e-01   5.851955e+01   4.796040e-01
  3.309730e-01   5.842331e+01   4.879465e-01
  3.312720e-01   5.742280e+01   4.874573e-01
  3.315700e-01   5.837025e+01   4.825306e-01
  3.318690e-01   5.799642e+01   4.936983e-01
  3.321680e-01   5.775204e+01   4.815011e-01
  3.324670e-01   5.786812e+01   4.942564e-01
  3.327660e-01   5.797384e+01   4.919578e-01
  3.330650e-01   5.844994e+01   4.945222e-01
  3.333640e-01   5.696712e+01   4.959855e-01
  3.336630e-01   5.852281e+01   4.910261e-01
  3.339620e-01   5.706010e+01   4.992611e-01
  3.342610e-01   5.782650e+01   4.957488e-01
  3.345600e-01   5.779795e+01   5.007390e-01
  3.348590e-01   5.756641e+01   5.086015e-01
  3.351570e-01   5.869131e+01   4.977595e-01
  3.354560e-01   5.722200e+01   5.107479e-01
  3.357550e-01   5.741846e+01   4.951155e-01
  3.360540e-01   5.733887e+01   5.094223e-01
  3.363530e-01   5.830597e+01   5.199883e-01
  3.366520e-01   5.837499e+01   5.049808e-01
  3.369510e-01   5.892253e+01   5.292894e-01
  3.372500e-01   5.764178e+01   5.000620e-01
  3.375490e-01   5.774494e+01   5.213472e-01
  3.378480e-01   5.864122e+01   5.227703e-01
  3.381470e-01   5.834307e+01   5.201537e-01
  3.384460e-01   5.934432e+01   5.387153e-01
  3.387450e-01   5.790682e+01   5.107129e-01
  3.390430e-01   5.796937e+01   5.296934e-01
  3.393420e-01   5.826565e+01   5.283359e-01
  3.396410e-01   5.810689e+01   5.282881e-01
  3.399400e-01   5.732818e+01   5.401113e-01
  3.402390e-01   5.733719e+01   5.143849e-01
  3.405380e-01   5.707751e+01   5.360395e-01
  3.408370e-01   5.829290e+01   5.339217e-01
  3.411360e-01   5.763296e+01   5.343721e-01
  3.414350e-01   5.841205e+01   5.451932e-01
  3.417340e-01   5.771395e+01   5.340452e-01
  3.420330e-01   5.777887e+01   5.504747e-01
  3.423320e-01   5.749423e+01   5.337285e-01
  3.426300e-01   5.762883e+01   5.489954e-01
  3.429290e-01   5.758825e+01   5.465296e-01
  3.432280e-01   5.770265e+01   5.448255e-01
  3.435270e-01   5.875713e+01   5.687446e-01
  3.438260e-01   5.767100e+01   5.409932e-01
  3.441250e-01   5.774048e+01   5.605343e-01
  3.444240e-01   5.812298e+01   5.544329e-01
  3.447230e-01   5.746790e+01   5.560050e-01
  3.450220e-01   5.673003e+01   5.638154e-01
  3.453210e-01   5.755179e+01   5.517019e-01
  3.456200e-01   5.755038e+01   5.730166e-01
  3.459190e-01   5.726162e+01   5.582051e-01
  3.462170e-01   5.817967e+01   5.735398e-01
  3.465160e-01   5.855228e+01   5.745115e-01
  3.468150e-01   5.823137e+01   5.720792e-01
  3.471140e-01   5.738342e+01   5.828808e-01
  3.474130e-01   5.666839e+01   5.635090e-01
  3.477120e-01   5.708739e+01   5.813753e-01
  3.480110e-01   5.728873e+01   5.760935e-01
  3.483100e-01   5.809229e+01   5.819130e-01
  3.486090e-01   5.703543e+01   5.914299e-01
  3.489080e-01   5.783581e+01   5.806270e-01
  3.492070e-01   5.671728e+01   5.907409e-01
  3.495060e-01   5.755512e+01   5.837522e-01
  3.498040e-01   5.805143e+01   5.986274e-01
  3.501030e-01   5.646489e+01   5.913608e-01
  3.504020e-01   5.635384e+01   5.898097e-01
  3.507010e-01   5.681992e+01   6.063228e-01
  3.510000e-01   5.731554e+01   5.900046e-01
  3.512990e-01   5.855389e+01   6.155048e-01
  3.515980e-01   5.690537e+01   5.986060e-01
  3.518970e-01   5.785277e+01   6.171335e-01
  3.521960e-01   5.761450e+01   6.246598e-01
  3.524950e-01   5.782025e+01   6.023923e-01
  3.527940e-01   5.785962e+01   6.293924e-01
  3.530930e-01   5.723009e+01   6.095556e-01
  3.533920e-01   5.818889e+01   6.300363e-01
  3.536900e-01   5.697135e+01   6.256811e-01
  3.539890e-01   5.790406e+01   6.273569e-01
  3.542880e-01   5.845184e+01   6.456501e-01
  3.545870e-01   5.731295e+01   6.142476e-01
  3.548860e-01   5.694888e+01   6.337049e-01
  3.551850e-01   5.809437e+01   6.283870e-01
  3.554840e-01   5.823228e+01   6.408056e-01
  3.557830e-01   5.808917e+01   6.424284e-01
  3.560820e-01   5.706024e+01   6.150461e-01
  3.563810e-01   5.633483e+01   6.314628e-01
  3.566800e-01   5.634176e+01   6.166137e-01
  3.569790e-01   5.713023e+01   6.407409e-01
  3.572770e-01   5.657654e+01   6.364150e-01
  3.575760e-01   5.729320e+01   6.141417e-01
  3.578750e-01   5.713348e+01   6.533489e-01
  3.581740e-01   5.647665e+01   6.206975e-01
  3.584730e-01   5.681221e+01   6.515094e-01
  3.587720e-01   5.720485e+01   6.423862e-01
  3.590710e-01   5.728833e+01   6.416268e-01
  3.593700e-01   5.742099e+01   6.670099e-01
  3.596690e-01   5.732895e+01   6.382108e-01
  3.599680e-01   5.774385e+01   6.702630e-01
  3.602670e-01   5.683788e+01   6.478119e-01
  3.605660e-01   5.677790e+01   6.632643e-01
  3.608640e-01   5.793428e+01   6.871663e-01
  3.611630e-01   5.763366e+01   6.497879e-01
  3.614620e-01   5.706152e+01   6.864427e-01
  3.617610e-01   5.696565e+01   6.602966e-01
  3.620600e-01   5.817798e+01   6.901055e-01
  3.623590e-01   5.710025e+01   6.807303e-01
  3.626580e-01   5.638609e+01   6.764599e-01
  3.629570e-01   5.646636e+01   6.951581e-01
  3.632560e-01   5.717383e+01   6.697197e-01
  3.635550e-01   5.750884e+01   7.129804e-01
  3.638540e-01   5.720633e+01   6.934228e-01
  3.641530e-01   5.744616e+01   6.995753e-01
  3.644510e-01   5.723473e+01   7.285878e-01
  3.647500e-01   5.783417e+01   6.880633e-01
  3.650490e-01   5.814475e+01   7.325550e-01
  3.653480e-01   5.790876e+01   7.137815e-01
  3.656470e-01   5.644744e+01   7.130977e-01
  3.659460e-01   5.778326e+01   7.431355e-01
  3.662450e-01   5.737670e+01   7.088407e-01
  3.665440e-01   5.619304e+01   7.501747e-01
  3.668430e-01   5.665382e+01   7.126972e-01
  3.671420e-01   5.773216e+01   7.504648e-01
  3.674410e-01   5.810000e+01   7.432853e-01
  3.677400e-01   5.723264e+01   7.511130e-01
  3.680390e-01   5.794077e+01   7.850649e-01
  3.683370e-01   5.656736e+01   7.261182e-01
  3.686360e-01   5.719082e+01   7.713011e-01
  3.689350e-01   5.753943e+01   7.570977e-01
  3.692340e-01   5.634674e+01   7.698532e-01
  3.695330e-01   5.631436e+01   7.968038e-01
  3.698320e-01   5.532635e+01   7.365724e-01
  3.701310e-01   5.823015e+01   8.126808e-01
  3.704300e-01   5.719338e+01   7.670919e-01
  3.707290e-01   5.648347e+01   8.028211e-01
  3.710280e-01   5.679915e+01   8.002262e-01
  3.713270e-01   5.700890e+01   7.899638e-01
  3.716260e-01   5.729565e+01   8.396827e-01
  3.719240e-01   5.807577e+01   7.904575e-01
  3.722230e-01   5.626051e+01   8.347955e-01
  3.725220e-01   5.651813e+01   8.079791e-01
  3.728210e-01   5.746107e+01   8.327692e-01
  3.731200e-01   5.630739e+01   8.733239e-01
  3.734190e-01   5.730649e+01   8.037921e-01
  3.737180e-01   5.641623e+01   8.710400e-01
  3.740170e-01   5.626898e+01   8.188532e-01
  3.743160e-01   5.769773e+01   8.872375e-01
  3.746150e-01   5.598588e+01   8.677114e-01
  3.749140e-01   5.690614e+01   8.537308e-01
  3.752130e-01   5.713068e+01   9.167054e-01
  3.755110e-01   5.653436e+01   8.480578e-01
  3.758100e-01   5.676295e+01   9.137504e-01
  3.761090e-01   5.713414e+01   8.893618e-01
  3.764080e-01   5.963604e+01   9.329527e-01
  3.767070e-01   5.621223e+01   9.470534e-01
  3.770060e-01   5.754590e+01   8.797175e-01
  3.773050e-01   5.659709e+01   9.584471e-01
  3.776040e-01   5.658725e+01   9.159199e-01
  3.779030e-01   5.656258e+01   9.460001e-01
  3.782020e-01   5.746178e+01   1.029887e+00
  3.785010e-01   5.739634e+01   9.048054e-01
  3.788000e-01   5.670283e+01   1.018084e+00
  3.790990e-01   5.614115e+01   9.346479e-01
  3.793970e-01   5.775659e+01   1.017668e+00
  3.796960e-01   5.655452e+01   1.002261e+00
  3.799950e-01   5.682580e+01   9.862261e-01
  3.802940e-01   5.625077e+01   1.090861e+00
  3.805930e-01   5.862373e+01   9.712787e-01
  3.808920e-01   5.819509e+01   1.115840e+00
  3.811910e-01   5.759852e+01   1.026094e+00
  3.814900e-01   5.783989e+01   1.082112e+00
  3.817890e-01   5.846281e+01   1.187935e+00
  3.820880e-01   5.599534e+01   9.880164e-01
  3.823870e-01   5.753490e+01   1.186097e+00
  3.826860e-01   5.655878e+01   1.031930e+00
  3.829840e-01   5.709411e+01   1.205258e+00
  3.832830e-01   5.741324e+01   1.155217e+00
  3.835820e-01   5.473359e+01   1.101077e+00
  3.838810e-01   5.554208e+01   1.240100e+00
  3.841800e-01   5.496859e+01   1.090681e+00
  3.844790e-01   5.625866e+01   1.257353e+00
  3.847780e-01   5.880074e+01   1.191363e+00
  3.850770e-01   5.691138e+01   1.274171e+00
  3.853760e-01   5.687301e+01   1.358749e+00
  3.856750e-01   5.423862e+01   1.144214e+00
  3.859740e-01   5.567657e+01   1.368177e+00
  3.862730e-01   5.748024e+01   1.261551e+00
  3.865710e-01   5.712227e+01   1.385826e+00
  3.868700e-01   5.700647e+01   1.409825e+00
  3.871690e-01   5.571184e+01   1.311321e+00
  3.874680e-01   5.517371e+01   1.502752e+00
  3.877670e-01   5.469643e+01   1.321154e+00
  3.880660e-01   5.425837e+01   1.523727e+00
  3.883650e-01   5.736723e+01   1.484684e+00
  3.886640e-01   5.715291e+01   1.546368e+00
  3.889630e-01   5.549254e+01   1.658157e+00
  3.892620e-01   5.732472e+01   1.515382e+00
  3.895610e-01   5.951685e+01   1.764285e+00
  3.898600e-01   5.792033e+01   1.694041e+00
  3.901580e-01   5.271791e+01   1.684012e+00
  3.904570e-01   5.493690e+01   1.921999e+00
  3.907560e-01   5.606508e+01   1.712360e+00
  3.910550e-01   5.578615e+01   1.972338e+00
  3.913540e-01   5.599534e+01   1.976033e+00
  3.916530e-01   5.648347e+01   1.984627e+00
  3.919520e-01   5.636580e+01   2.575419e+00
  3.922510e-01   5.648347e+01   1.984627e+00
  3.925500e-01   5.397310e+01   2.602814e+00
  3.928490e-01   5.365930e+01   2.369116e+00
  3.931480e-01   5.397310e+01   2.602814e+00
  3.934470e-01   0.000000e+00   0.000000e+00
  3.937460e-01   5.259239e+01   2.569306e+00
creator: radaver
creator-version: 3725
header-file: /nas_data/SAXS_data/20151104Workshop/header/JH1_0172.txt
image-file: /nas_data/Pilatus1M/20151104_Workshop/JH1_0172.tif
angular-axis-file: /nas_data/SAXS_data/20151104Workshop/q20151029.dat
beamstop-mask-file: /nas_data/SAXS_data/20151104Workshop/fit2d20151031.msk
detector-response-file: none
beam-center-x: 949.7700
beam-center-y: 918.8000
unit-time: 1.0000
channel-first: 10
channel-last: 1315
Exposure time [s]: 1.093893
Transmitted Beam: 0.485540
Incident Beam: 0.485540
Code: JH1
Concentration [mg/ml]: 1
Run Number: 0172
