# Supplementary material for: SAXS analysis of a soluble cytosolic NgBR construct including extracellular and transmembrane domains
Source: PLoS One. 2018 Jan 18;13(1):e0191371. doi: 10.1371/journal.pone.0191371 (PMC5773207; doi:10.1371/journal.pone.0191371)
Supplement: S1 File — (ZIP) [file pone.0191371.s001.zip › JH1_0173.dat]

Sample:   c= 1.0000 mg/ml  Code: JH1
  3.656810e-03   2.274815e+04   4.139896e+01
  3.955720e-03   2.207189e+04   2.800710e+01
  4.254640e-03   1.910682e+04   2.335117e+01
  4.553560e-03   1.546418e+04   2.025446e+01
  4.852480e-03   1.248897e+04   1.704147e+01
  5.151400e-03   1.054316e+04   1.546795e+01
  5.450320e-03   8.747055e+03   1.338207e+01
  5.749240e-03   7.458109e+03   1.197258e+01
  6.048150e-03   6.377542e+03   1.085208e+01
  6.347070e-03   5.542981e+03   9.612112e+00
  6.645990e-03   4.855726e+03   8.956967e+00
  6.944910e-03   4.274129e+03   8.090169e+00
  7.243830e-03   3.820677e+03   7.411752e+00
  7.542750e-03   3.400187e+03   6.965475e+00
  7.841670e-03   3.070448e+03   6.251098e+00
  8.140580e-03   2.784865e+03   6.035416e+00
  8.439500e-03   2.537578e+03   5.553032e+00
  8.738420e-03   2.336007e+03   5.277095e+00
  9.037340e-03   2.158203e+03   4.904437e+00
  9.336260e-03   1.991807e+03   4.630106e+00
  9.635180e-03   1.843559e+03   4.441795e+00
  9.934100e-03   1.702251e+03   4.129707e+00
  1.023300e-02   1.564835e+03   4.057833e+00
  1.053190e-02   1.438065e+03   3.945490e+00
  1.083090e-02   1.330043e+03   3.794413e+00
  1.112980e-02   1.228977e+03   3.616360e+00
  1.142870e-02   1.139284e+03   3.462388e+00
  1.172760e-02   1.055122e+03   3.322780e+00
  1.202650e-02   9.787075e+02   3.191343e+00
  1.232540e-02   9.078721e+02   3.056843e+00
  1.262440e-02   8.405305e+02   2.886598e+00
  1.292330e-02   7.815980e+02   2.740628e+00
  1.322220e-02   7.274945e+02   2.644071e+00
  1.352110e-02   6.800770e+02   2.530757e+00
  1.382000e-02   6.304288e+02   2.412622e+00
  1.411900e-02   5.870947e+02   2.316897e+00
  1.441790e-02   5.502343e+02   2.226830e+00
  1.471680e-02   5.144270e+02   2.142925e+00
  1.501570e-02   4.802233e+02   2.027667e+00
  1.531460e-02   4.523698e+02   1.959100e+00
  1.561350e-02   4.252357e+02   1.866110e+00
  1.591250e-02   3.988501e+02   1.823211e+00
  1.621140e-02   3.779618e+02   1.744225e+00
  1.651030e-02   3.569645e+02   1.677258e+00
  1.680920e-02   3.367658e+02   1.629114e+00
  1.710810e-02   3.169476e+02   1.583768e+00
  1.740710e-02   3.041710e+02   1.529193e+00
  1.770600e-02   2.878412e+02   1.472627e+00
  1.800490e-02   2.741649e+02   1.425855e+00
  1.830380e-02   2.586464e+02   1.395949e+00
  1.860270e-02   2.493360e+02   1.343978e+00
  1.890170e-02   2.360933e+02   1.307801e+00
  1.920060e-02   2.279001e+02   1.272728e+00
  1.949950e-02   2.189114e+02   1.261742e+00
  1.979840e-02   2.081336e+02   1.207206e+00
  2.009730e-02   2.003460e+02   1.171414e+00
  2.039620e-02   1.933144e+02   1.148587e+00
  2.069520e-02   1.854299e+02   1.118856e+00
  2.099410e-02   1.791066e+02   1.107582e+00
  2.129300e-02   1.726873e+02   1.059053e+00
  2.159190e-02   1.654171e+02   1.072240e+00
  2.189080e-02   1.604656e+02   1.061964e+00
  2.218980e-02   1.544641e+02   1.059864e+00
  2.248870e-02   1.504564e+02   1.064686e+00
  2.278760e-02   1.450836e+02   1.035203e+00
  2.308650e-02   1.420575e+02   1.055876e+00
  2.338540e-02   1.365599e+02   1.033093e+00
  2.368430e-02   1.331581e+02   1.001613e+00
  2.398330e-02   1.292937e+02   1.009430e+00
  2.428220e-02   1.266034e+02   9.766502e-01
  2.458110e-02   1.231056e+02   9.954453e-01
  2.488000e-02   1.219643e+02   9.643935e-01
  2.517890e-02   1.169501e+02   9.330962e-01
  2.547790e-02   1.156993e+02   9.412049e-01
  2.577680e-02   1.138557e+02   9.261763e-01
  2.607570e-02   1.117332e+02   9.249322e-01
  2.637460e-02   1.092975e+02   9.074475e-01
  2.667350e-02   1.090228e+02   8.836231e-01
  2.697250e-02   1.050203e+02   8.405120e-01
  2.727140e-02   1.051472e+02   8.098072e-01
  2.757030e-02   1.032876e+02   8.039464e-01
  2.786920e-02   1.016740e+02   7.885257e-01
  2.816810e-02   9.941251e+01   7.673497e-01
  2.846700e-02   9.867158e+01   7.550463e-01
  2.876600e-02   9.559200e+01   7.342161e-01
  2.906490e-02   9.579909e+01   7.372215e-01
  2.936380e-02   9.364557e+01   7.234608e-01
  2.966270e-02   9.348260e+01   7.175277e-01
  2.996160e-02   9.152523e+01   7.110163e-01
  3.026060e-02   9.179537e+01   7.008505e-01
  3.055950e-02   8.960910e+01   6.914727e-01
  3.085840e-02   8.794924e+01   6.821461e-01
  3.115730e-02   8.878302e+01   6.825023e-01
  3.145620e-02   8.775400e+01   6.720155e-01
  3.175510e-02   8.646130e+01   6.688774e-01
  3.205410e-02   8.566994e+01   6.621809e-01
  3.235300e-02   8.559657e+01   6.592157e-01
  3.265190e-02   8.544869e+01   6.465598e-01
  3.295080e-02   8.321240e+01   6.422270e-01
  3.324970e-02   8.227222e+01   6.377500e-01
  3.354870e-02   8.179343e+01   6.342291e-01
  3.384760e-02   8.202488e+01   6.277925e-01
  3.414650e-02   8.098701e+01   6.238081e-01
  3.444540e-02   8.168821e+01   6.178933e-01
  3.474430e-02   7.991687e+01   6.165354e-01
  3.504330e-02   7.917324e+01   6.060557e-01
  3.534220e-02   8.007563e+01   6.102517e-01
  3.564110e-02   7.957221e+01   6.075808e-01
  3.594000e-02   7.752380e+01   5.882307e-01
  3.623890e-02   7.860047e+01   6.023776e-01
  3.653780e-02   7.802886e+01   5.839496e-01
  3.683680e-02   7.690187e+01   5.872596e-01
  3.713570e-02   7.699999e+01   5.883350e-01
  3.743460e-02   7.678106e+01   5.779223e-01
  3.773350e-02   7.689058e+01   5.776677e-01
  3.803240e-02   7.622840e+01   5.889041e-01
  3.833140e-02   7.518864e+01   5.987753e-01
  3.863030e-02   7.486420e+01   6.067699e-01
  3.892920e-02   7.492049e+01   6.054193e-01
  3.922810e-02   7.491719e+01   6.077786e-01
  3.952700e-02   7.490806e+01   6.038028e-01
  3.982600e-02   7.424918e+01   6.098714e-01
  4.012490e-02   7.441888e+01   6.010520e-01
  4.042380e-02   7.313381e+01   6.036699e-01
  4.072270e-02   7.427834e+01   6.059754e-01
  4.102160e-02   7.389160e+01   6.036041e-01
  4.132050e-02   7.336377e+01   6.022332e-01
  4.161950e-02   7.266361e+01   5.931575e-01
  4.191840e-02   7.200156e+01   5.981880e-01
  4.221730e-02   7.124975e+01   5.873585e-01
  4.251620e-02   7.117162e+01   5.947304e-01
  4.281510e-02   7.167051e+01   5.875816e-01
  4.311410e-02   7.139547e+01   5.872045e-01
  4.341300e-02   7.050065e+01   5.865287e-01
  4.371190e-02   7.119066e+01   5.878710e-01
  4.401080e-02   7.102561e+01   5.871891e-01
  4.430970e-02   6.970020e+01   5.772384e-01
  4.460860e-02   7.042392e+01   5.809653e-01
  4.490760e-02   7.024461e+01   5.817073e-01
  4.520650e-02   7.008442e+01   5.766361e-01
  4.550540e-02   7.095591e+01   5.831555e-01
  4.580430e-02   6.978576e+01   5.761322e-01
  4.610320e-02   6.929509e+01   5.712255e-01
  4.640220e-02   6.847638e+01   5.721483e-01
  4.670110e-02   6.993651e+01   5.696070e-01
  4.700000e-02   6.921858e+01   5.687811e-01
  4.729890e-02   6.895606e+01   5.698264e-01
  4.759780e-02   7.073339e+01   5.764032e-01
  4.789680e-02   6.991796e+01   5.695314e-01
  4.819570e-02   6.855219e+01   5.632482e-01
  4.849460e-02   6.945752e+01   5.690564e-01
  4.879350e-02   6.794392e+01   5.566557e-01
  4.909240e-02   6.883321e+01   5.679006e-01
  4.939130e-02   6.760788e+01   5.532716e-01
  4.969030e-02   6.809898e+01   5.572905e-01
  4.998920e-02   6.879891e+01   5.594702e-01
  5.028810e-02   6.913506e+01   5.588143e-01
  5.058700e-02   6.836621e+01   5.597398e-01
  5.088590e-02   6.777165e+01   5.480446e-01
  5.118490e-02   6.812558e+01   5.567257e-01
  5.148380e-02   6.755927e+01   5.517479e-01
  5.178270e-02   6.804419e+01   5.465794e-01
  5.208160e-02   6.897310e+01   5.561623e-01
  5.238050e-02   6.768856e+01   5.451491e-01
  5.267940e-02   6.717023e+01   5.508162e-01
  5.297840e-02   6.787752e+01   5.465469e-01
  5.327730e-02   6.685662e+01   5.399042e-01
  5.357620e-02   6.717048e+01   5.430589e-01
  5.387510e-02   6.656588e+01   5.374862e-01
  5.417400e-02   6.662658e+01   5.427568e-01
  5.447300e-02   6.763548e+01   5.386931e-01
  5.477190e-02   6.808726e+01   5.417246e-01
  5.507080e-02   6.704852e+01   5.375764e-01
  5.536970e-02   6.656997e+01   5.338253e-01
  5.566860e-02   6.729065e+01   5.404044e-01
  5.596760e-02   6.705199e+01   5.333358e-01
  5.626650e-02   6.642870e+01   5.332586e-01
  5.656540e-02   6.753074e+01   5.358401e-01
  5.686430e-02   6.689477e+01   5.303266e-01
  5.716320e-02   6.593187e+01   5.230053e-01
  5.746210e-02   6.702406e+01   5.326252e-01
  5.776110e-02   6.671619e+01   5.332008e-01
  5.806000e-02   6.729079e+01   5.272077e-01
  5.835890e-02   6.648656e+01   5.246233e-01
  5.865780e-02   6.656234e+01   5.220615e-01
  5.895670e-02   6.602562e+01   5.298351e-01
  5.925570e-02   6.550952e+01   5.156791e-01
  5.955460e-02   6.587357e+01   5.239293e-01
  5.985350e-02   6.640965e+01   5.186513e-01
  6.015240e-02   6.663295e+01   5.212066e-01
  6.045130e-02   6.629129e+01   5.204322e-01
  6.075020e-02   6.625620e+01   5.152888e-01
  6.104920e-02   6.583001e+01   5.174970e-01
  6.134810e-02   6.565042e+01   5.173496e-01
  6.164700e-02   6.615655e+01   5.111091e-01
  6.194590e-02   6.495735e+01   5.146115e-01
  6.224480e-02   6.653582e+01   5.093784e-01
  6.254380e-02   6.631077e+01   5.171540e-01
  6.284270e-02   6.607377e+01   5.178952e-01
  6.314160e-02   6.507656e+01   5.016885e-01
  6.344050e-02   6.475284e+01   5.077912e-01
  6.373940e-02   6.473722e+01   4.993545e-01
  6.403840e-02   6.597920e+01   5.120363e-01
  6.433730e-02   6.540988e+01   5.045281e-01
  6.463620e-02   6.548715e+01   5.007049e-01
  6.493510e-02   6.541570e+01   5.114661e-01
  6.523400e-02   6.524458e+01   5.002854e-01
  6.553290e-02   6.531123e+01   5.031091e-01
  6.583190e-02   6.537005e+01   5.012769e-01
  6.613080e-02   6.558763e+01   4.975618e-01
  6.642970e-02   6.507775e+01   5.048125e-01
  6.672860e-02   6.496680e+01   4.937194e-01
  6.702750e-02   6.531104e+01   5.000312e-01
  6.732650e-02   6.536493e+01   4.967164e-01
  6.762540e-02   6.490820e+01   4.949780e-01
  6.792430e-02   6.543271e+01   4.989778e-01
  6.822320e-02   6.561027e+01   4.917697e-01
  6.852210e-02   6.554003e+01   4.988831e-01
  6.882110e-02   6.437639e+01   4.904948e-01
  6.912000e-02   6.485686e+01   4.918341e-01
  6.941890e-02   6.518414e+01   4.896912e-01
  6.971780e-02   6.533612e+01   4.897837e-01
  7.001670e-02   6.488386e+01   4.943900e-01
  7.031560e-02   6.557545e+01   4.902024e-01
  7.061460e-02   6.484045e+01   4.879223e-01
  7.091350e-02   6.556585e+01   4.892156e-01
  7.121240e-02   6.498181e+01   4.832998e-01
  7.151130e-02   6.550706e+01   4.913828e-01
  7.181020e-02   6.472170e+01   4.818720e-01
  7.210920e-02   6.533815e+01   4.874217e-01
  7.240810e-02   6.437180e+01   4.792004e-01
  7.270700e-02   6.552858e+01   4.895512e-01
  7.300590e-02   6.528855e+01   4.839776e-01
  7.330480e-02   6.473804e+01   4.765176e-01
  7.360370e-02   6.388188e+01   4.791920e-01
  7.390270e-02   6.476042e+01   4.770444e-01
  7.420160e-02   6.444573e+01   4.831497e-01
  7.450050e-02   6.482136e+01   4.754978e-01
  7.479940e-02   6.512035e+01   4.779226e-01
  7.509830e-02   6.436467e+01   4.791739e-01
  7.539730e-02   6.408159e+01   4.710354e-01
  7.569620e-02   6.464819e+01   4.739853e-01
  7.599510e-02   6.511383e+01   4.787911e-01
  7.629400e-02   6.471935e+01   4.712130e-01
  7.659290e-02   6.407149e+01   4.731778e-01
  7.689190e-02   6.448948e+01   4.703754e-01
  7.719080e-02   6.524717e+01   4.757374e-01
  7.748970e-02   6.502112e+01   4.714523e-01
  7.778860e-02   6.490564e+01   4.740543e-01
  7.808750e-02   6.426866e+01   4.682917e-01
  7.838640e-02   6.457675e+01   4.668822e-01
  7.868540e-02   6.561474e+01   4.718898e-01
  7.898430e-02   6.492641e+01   4.668911e-01
  7.928320e-02   6.494400e+01   4.724606e-01
  7.958210e-02   6.489740e+01   4.634937e-01
  7.988100e-02   6.418910e+01   4.663152e-01
  8.018000e-02   6.440535e+01   4.646000e-01
  8.047890e-02   6.405677e+01   4.629293e-01
  8.077780e-02   6.405338e+01   4.620970e-01
  8.107670e-02   6.562999e+01   4.652855e-01
  8.137560e-02   6.447496e+01   4.644379e-01
  8.167450e-02   6.369308e+01   4.587700e-01
  8.197350e-02   6.463415e+01   4.593349e-01
  8.227240e-02   6.418979e+01   4.621800e-01
  8.257130e-02   6.535532e+01   4.567734e-01
  8.287020e-02   6.401015e+01   4.611256e-01
  8.316910e-02   6.378126e+01   4.570871e-01
  8.346810e-02   6.352255e+01   4.518575e-01
  8.376700e-02   6.452249e+01   4.617474e-01
  8.406590e-02   6.531158e+01   4.550805e-01
  8.436480e-02   6.422970e+01   4.582928e-01
  8.466370e-02   6.424401e+01   4.524899e-01
  8.496270e-02   6.518886e+01   4.665879e-01
  8.526160e-02   6.467973e+01   4.794381e-01
  8.556050e-02   6.484117e+01   4.804895e-01
  8.585940e-02   6.428826e+01   4.844259e-01
  8.615830e-02   6.506211e+01   4.873327e-01
  8.645720e-02   6.501903e+01   4.919618e-01
  8.675620e-02   6.411899e+01   4.909766e-01
  8.705510e-02   6.466165e+01   4.920687e-01
  8.735400e-02   6.452795e+01   4.940212e-01
  8.765290e-02   6.421058e+01   4.933004e-01
  8.795180e-02   6.502996e+01   5.004822e-01
  8.825080e-02   6.437666e+01   4.934417e-01
  8.854970e-02   6.399344e+01   4.985207e-01
  8.884860e-02   6.497603e+01   5.002747e-01
  8.914750e-02   6.418220e+01   5.034246e-01
  8.944640e-02   6.498181e+01   5.028744e-01
  8.974530e-02   6.409747e+01   4.953638e-01
  9.004430e-02   6.958810e+01   5.140591e-01
  9.034320e-02   6.446764e+01   4.773024e-01
  9.064210e-02   6.381120e+01   4.739777e-01
  9.094100e-02   6.424932e+01   4.656971e-01
  9.123990e-02   6.466453e+01   4.659486e-01
  9.153890e-02   6.430815e+01   4.671678e-01
  9.183780e-02   6.464893e+01   4.650641e-01
  9.213670e-02   6.403008e+01   4.611974e-01
  9.243560e-02   6.619123e+01   4.676804e-01
  9.273450e-02   6.482268e+01   4.588131e-01
  9.303350e-02   6.362667e+01   4.605552e-01
  9.333240e-02   6.430457e+01   4.527031e-01
  9.363130e-02   6.400444e+01   4.551242e-01
  9.393020e-02   6.465507e+01   4.550918e-01
  9.422910e-02   6.466789e+01   4.563024e-01
  9.452800e-02   6.489119e+01   4.582661e-01
  9.482700e-02   6.363179e+01   4.436237e-01
  9.512590e-02   6.404646e+01   4.533304e-01
  9.542480e-02   6.435396e+01   4.494676e-01
  9.572370e-02   6.391447e+01   4.479302e-01
  9.602260e-02   6.349147e+01   4.486946e-01
  9.632160e-02   6.389304e+01   4.423597e-01
  9.662050e-02   6.320980e+01   4.425138e-01
  9.691940e-02   6.347932e+01   4.434562e-01
  9.721830e-02   6.471383e+01   4.451920e-01
  9.751720e-02   6.463386e+01   4.471032e-01
  9.781610e-02   6.451320e+01   4.423488e-01
  9.811510e-02   6.463386e+01   4.471032e-01
  9.841400e-02   6.423768e+01   4.385872e-01
  9.871290e-02   6.413726e+01   4.414136e-01
  9.901180e-02   6.415910e+01   4.425607e-01
  9.931070e-02   6.465489e+01   4.403593e-01
  9.960970e-02   6.386051e+01   4.408159e-01
  9.990860e-02   6.425783e+01   4.348699e-01
  1.002070e-01   6.322425e+01   4.354601e-01
  1.005060e-01   6.384427e+01   4.351715e-01
  1.008050e-01   6.425299e+01   4.389886e-01
  1.011040e-01   6.466983e+01   4.342311e-01
  1.014030e-01   6.446384e+01   4.355665e-01
  1.017020e-01   6.318825e+01   4.353361e-01
  1.020010e-01   6.359703e+01   4.319538e-01
  1.023000e-01   6.430455e+01   4.323343e-01
  1.025990e-01   6.392142e+01   4.300501e-01
  1.028980e-01   6.394091e+01   4.317770e-01
  1.031970e-01   6.461778e+01   4.364273e-01
  1.034960e-01   6.402584e+01   4.264884e-01
  1.037950e-01   6.487910e+01   4.332597e-01
  1.040930e-01   6.406849e+01   4.269526e-01
  1.043920e-01   6.457323e+01   4.325695e-01
  1.046910e-01   6.425382e+01   4.308360e-01
  1.049900e-01   6.386293e+01   4.237146e-01
  1.052890e-01   6.329406e+01   4.253291e-01
  1.055880e-01   6.377340e+01   4.253262e-01
  1.058870e-01   6.368849e+01   4.266523e-01
  1.061860e-01   6.331410e+01   4.212616e-01
  1.064850e-01   6.420309e+01   4.248415e-01
  1.067840e-01   6.357413e+01   4.249813e-01
  1.070830e-01   6.436701e+01   4.241193e-01
  1.073820e-01   6.404004e+01   4.214803e-01
  1.076800e-01   6.414253e+01   4.215071e-01
  1.079790e-01   6.421330e+01   4.236126e-01
  1.082780e-01   6.451656e+01   4.265144e-01
  1.085770e-01   6.455349e+01   4.176667e-01
  1.088760e-01   6.441230e+01   4.230151e-01
  1.091750e-01   6.450058e+01   4.217526e-01
  1.094740e-01   6.416469e+01   4.215799e-01
  1.097730e-01   6.457115e+01   4.204471e-01
  1.100720e-01   6.425768e+01   4.155180e-01
  1.103710e-01   6.408436e+01   4.213160e-01
  1.106700e-01   6.400506e+01   4.149966e-01
  1.109690e-01   6.425854e+01   4.215783e-01
  1.112670e-01   6.416543e+01   4.137467e-01
  1.115660e-01   6.446934e+01   4.159052e-01
  1.118650e-01   6.369013e+01   4.172658e-01
  1.121640e-01   6.520895e+01   4.162141e-01
  1.124630e-01   6.401065e+01   4.135404e-01
  1.127620e-01   6.492704e+01   4.164900e-01
  1.130610e-01   6.422919e+01   4.136594e-01
  1.133600e-01   6.471332e+01   4.199950e-01
  1.136590e-01   6.403485e+01   4.075926e-01
  1.139580e-01   6.382781e+01   4.114927e-01
  1.142570e-01   6.404799e+01   4.119119e-01
  1.145560e-01   6.469091e+01   4.145576e-01
  1.148550e-01   6.433063e+01   4.122403e-01
  1.151530e-01   6.474765e+01   4.081716e-01
  1.154520e-01   6.370765e+01   4.099520e-01
  1.157510e-01   6.512372e+01   4.099157e-01
  1.160500e-01   6.481155e+01   4.152369e-01
  1.163490e-01   6.433676e+01   4.074314e-01
  1.166480e-01   6.453970e+01   4.108976e-01
  1.169470e-01   6.432723e+01   4.079605e-01
  1.172460e-01   6.407118e+01   4.077081e-01
  1.175450e-01   6.402728e+01   4.042413e-01
  1.178440e-01   6.424422e+01   4.049256e-01
  1.181430e-01   6.478361e+01   4.096866e-01
  1.184420e-01   6.429631e+01   4.059155e-01
  1.187400e-01   6.450838e+01   4.052085e-01
  1.190390e-01   6.482844e+01   4.053916e-01
  1.193380e-01   6.485632e+01   4.054788e-01
  1.196370e-01   6.461407e+01   4.069174e-01
  1.199360e-01   6.484619e+01   4.035506e-01
  1.202350e-01   6.403494e+01   4.039919e-01
  1.205340e-01   6.490878e+01   4.042847e-01
  1.208330e-01   6.458284e+01   4.019272e-01
  1.211320e-01   6.471110e+01   4.055708e-01
  1.214310e-01   6.443839e+01   3.980561e-01
  1.217300e-01   6.457603e+01   4.040582e-01
  1.220290e-01   6.445191e+01   4.023218e-01
  1.223270e-01   6.519247e+01   4.019558e-01
  1.226260e-01   6.546134e+01   4.022549e-01
  1.229250e-01   6.465808e+01   3.982146e-01
  1.232240e-01   6.413996e+01   4.002811e-01
  1.235230e-01   6.444810e+01   4.004455e-01
  1.238220e-01   6.430423e+01   3.966073e-01
  1.241210e-01   6.376392e+01   3.964854e-01
  1.244200e-01   6.450245e+01   3.951706e-01
  1.247190e-01   6.465467e+01   4.002944e-01
  1.250180e-01   6.467111e+01   3.954329e-01
  1.253170e-01   6.537987e+01   3.983617e-01
  1.256160e-01   6.511459e+01   4.001392e-01
  1.259140e-01   6.426548e+01   3.946978e-01
  1.262130e-01   6.520604e+01   3.975756e-01
  1.265120e-01   6.495312e+01   3.940245e-01
  1.268110e-01   6.495421e+01   3.947800e-01
  1.271100e-01   6.399118e+01   3.953841e-01
  1.274090e-01   6.502745e+01   3.952544e-01
  1.277080e-01   6.446736e+01   3.922995e-01
  1.280070e-01   6.418475e+01   3.902043e-01
  1.283060e-01   6.458741e+01   3.929137e-01
  1.286050e-01   6.540724e+01   3.981885e-01
  1.289040e-01   6.447992e+01   3.884192e-01
  1.292030e-01   6.452232e+01   3.934654e-01
  1.295020e-01   6.495120e+01   3.910524e-01
  1.298000e-01   6.453397e+01   3.905273e-01
  1.300990e-01   6.378097e+01   3.858292e-01
  1.303980e-01   6.435631e+01   3.882879e-01
  1.306970e-01   6.468929e+01   3.922292e-01
  1.309960e-01   6.446566e+01   3.893447e-01
  1.312950e-01   6.461778e+01   3.895607e-01
  1.315940e-01   6.501397e+01   3.864406e-01
  1.318930e-01   6.499813e+01   3.892522e-01
  1.321920e-01   6.510171e+01   3.893214e-01
  1.324910e-01   6.476070e+01   3.892639e-01
  1.327900e-01   6.486148e+01   3.874071e-01
  1.330890e-01   6.436320e+01   3.854429e-01
  1.333870e-01   6.467403e+01   3.861360e-01
  1.336860e-01   6.480724e+01   3.858257e-01
  1.339850e-01   6.416546e+01   3.825137e-01
  1.342840e-01   6.506974e+01   3.880285e-01
  1.345830e-01   6.441905e+01   3.846684e-01
  1.348820e-01   6.463037e+01   3.852989e-01
  1.351810e-01   6.452380e+01   3.801442e-01
  1.354800e-01   6.428293e+01   3.837941e-01
  1.357790e-01   6.531460e+01   3.845296e-01
  1.360780e-01   6.501948e+01   3.852841e-01
  1.363770e-01   6.448416e+01   3.832306e-01
  1.366760e-01   6.441997e+01   3.851412e-01
  1.369740e-01   6.457079e+01   3.992474e-01
  1.372730e-01   6.497557e+01   4.026131e-01
  1.375720e-01   6.433524e+01   4.099616e-01
  1.378710e-01   6.451949e+01   4.122672e-01
  1.381700e-01   6.442791e+01   4.137140e-01
  1.384690e-01   6.408404e+01   4.197744e-01
  1.387680e-01   6.410248e+01   4.083706e-01
  1.390670e-01   6.519423e+01   4.001227e-01
  1.393660e-01   6.480079e+01   3.981357e-01
  1.396650e-01   6.450309e+01   3.944129e-01
  1.399640e-01   6.413701e+01   3.943031e-01
  1.402630e-01   6.445860e+01   3.871545e-01
  1.405620e-01   6.486765e+01   3.927696e-01
  1.408600e-01   6.523113e+01   3.926311e-01
  1.411590e-01   6.365764e+01   3.888436e-01
  1.414580e-01   6.490204e+01   3.931219e-01
  1.417570e-01   6.439063e+01   3.841154e-01
  1.420560e-01   6.545210e+01   3.918234e-01
  1.423550e-01   6.478975e+01   3.871928e-01
  1.426540e-01   6.450809e+01   3.828390e-01
  1.429530e-01   6.423902e+01   3.811214e-01
  1.432520e-01   6.511762e+01   3.807592e-01
  1.435510e-01   6.473790e+01   3.823689e-01
  1.438500e-01   6.452198e+01   3.776769e-01
  1.441490e-01   6.446472e+01   3.766262e-01
  1.444470e-01   6.518576e+01   3.811837e-01
  1.447460e-01   6.452076e+01   3.754762e-01
  1.450450e-01   6.436994e+01   3.787909e-01
  1.453440e-01   6.460597e+01   3.735635e-01
  1.456430e-01   6.483531e+01   3.779280e-01
  1.459420e-01   6.459105e+01   3.765554e-01
  1.462410e-01   6.493831e+01   3.758183e-01
  1.465400e-01   6.453064e+01   3.759413e-01
  1.468390e-01   6.493269e+01   3.723778e-01
  1.471380e-01   6.468669e+01   3.746571e-01
  1.474370e-01   6.473902e+01   3.754580e-01
  1.477360e-01   6.441242e+01   3.734320e-01
  1.480340e-01   6.450721e+01   3.701082e-01
  1.483330e-01   6.488852e+01   3.796403e-01
  1.486320e-01   6.541243e+01   3.907327e-01
  1.489310e-01   6.514191e+01   3.916261e-01
  1.492300e-01   6.458490e+01   3.894616e-01
  1.495290e-01   6.467026e+01   3.921715e-01
  1.498280e-01   6.527870e+01   3.985672e-01
  1.501270e-01   6.501860e+01   3.993232e-01
  1.504260e-01   6.492809e+01   3.936989e-01
  1.507250e-01   6.526704e+01   4.006074e-01
  1.510240e-01   6.482281e+01   3.982033e-01
  1.513230e-01   6.610690e+01   4.074545e-01
  1.516210e-01   6.500148e+01   3.997915e-01
  1.519200e-01   6.551293e+01   4.013613e-01
  1.522190e-01   6.518798e+01   4.073374e-01
  1.525180e-01   6.494950e+01   4.017350e-01
  1.528170e-01   6.518088e+01   4.078667e-01
  1.531160e-01   6.583065e+01   4.066023e-01
  1.534150e-01   6.509892e+01   3.985333e-01
  1.537140e-01   6.494527e+01   3.912792e-01
  1.540130e-01   6.495444e+01   3.848582e-01
  1.543120e-01   6.518843e+01   3.857844e-01
  1.546110e-01   6.479706e+01   3.820858e-01
  1.549100e-01   6.506414e+01   3.831016e-01
  1.552090e-01   6.511863e+01   3.853443e-01
  1.555070e-01   6.443978e+01   3.741569e-01
  1.558060e-01   6.486227e+01   3.806875e-01
  1.561050e-01   6.584254e+01   3.797435e-01
  1.564040e-01   6.529205e+01   3.797012e-01
  1.567030e-01   6.474801e+01   3.761369e-01
  1.570020e-01   6.538511e+01   3.760250e-01
  1.573010e-01   6.472737e+01   3.776133e-01
  1.576000e-01   6.554559e+01   3.741311e-01
  1.578990e-01   6.496778e+01   3.743935e-01
  1.581980e-01   6.539336e+01   3.739084e-01
  1.584970e-01   6.475544e+01   3.718692e-01
  1.587960e-01   6.496441e+01   3.758938e-01
  1.590940e-01   6.529573e+01   3.715266e-01
  1.593930e-01   6.477708e+01   3.688084e-01
  1.596920e-01   6.535133e+01   3.714763e-01
  1.599910e-01   6.505638e+01   3.723104e-01
  1.602900e-01   6.537784e+01   3.725974e-01
  1.605890e-01   6.449341e+01   3.645616e-01
  1.608880e-01   6.544121e+01   3.696653e-01
  1.611870e-01   6.515106e+01   3.678269e-01
  1.614860e-01   6.525757e+01   3.685340e-01
  1.617850e-01   6.525483e+01   3.653111e-01
  1.620840e-01   6.547979e+01   3.659402e-01
  1.623830e-01   6.490651e+01   3.659275e-01
  1.626810e-01   6.576661e+01   3.661450e-01
  1.629800e-01   6.444508e+01   3.585876e-01
  1.632790e-01   6.491554e+01   3.610433e-01
  1.635780e-01   6.459378e+01   3.613048e-01
  1.638770e-01   6.493881e+01   3.646235e-01
  1.641760e-01   6.479832e+01   3.624602e-01
  1.644750e-01   6.487784e+01   3.619043e-01
  1.647740e-01   6.475317e+01   3.611695e-01
  1.650730e-01   6.453528e+01   3.619186e-01
  1.653720e-01   6.464966e+01   3.618495e-01
  1.656710e-01   6.469658e+01   3.598588e-01
  1.659700e-01   6.448014e+01   3.607933e-01
  1.662680e-01   6.555288e+01   3.624251e-01
  1.665670e-01   6.474712e+01   3.611526e-01
  1.668660e-01   6.486421e+01   3.580490e-01
  1.671650e-01   6.532518e+01   3.621806e-01
  1.674640e-01   6.477186e+01   3.598770e-01
  1.677630e-01   6.493037e+01   3.584196e-01
  1.680620e-01   6.499984e+01   3.608931e-01
  1.683610e-01   6.471967e+01   3.545019e-01
  1.686600e-01   6.459273e+01   3.589981e-01
  1.689590e-01   6.457205e+01   3.553820e-01
  1.692580e-01   6.522800e+01   3.569972e-01
  1.695570e-01   6.497980e+01   3.608375e-01
  1.698560e-01   6.527829e+01   3.556621e-01
  1.701540e-01   6.452224e+01   3.563568e-01
  1.704530e-01   6.485888e+01   3.543355e-01
  1.707520e-01   6.476478e+01   3.542604e-01
  1.710510e-01   6.420554e+01   3.556671e-01
  1.713500e-01   6.473550e+01   3.536350e-01
  1.716490e-01   6.494257e+01   3.569566e-01
  1.719480e-01   6.487252e+01   3.511397e-01
  1.722470e-01   6.515706e+01   3.542401e-01
  1.725460e-01   6.520048e+01   3.559999e-01
  1.728450e-01   6.511991e+01   3.534170e-01
  1.731440e-01   6.504626e+01   3.537579e-01
  1.734430e-01   6.473527e+01   3.497110e-01
  1.737410e-01   6.449695e+01   3.526214e-01
  1.740400e-01   6.482917e+01   3.528069e-01
  1.743390e-01   6.461173e+01   3.497281e-01
  1.746380e-01   6.491686e+01   3.521491e-01
  1.749370e-01   6.448689e+01   3.486899e-01
  1.752360e-01   6.550522e+01   3.537414e-01
  1.755350e-01   6.514051e+01   3.518642e-01
  1.758340e-01   6.476163e+01   3.461556e-01
  1.761330e-01   6.444502e+01   3.508670e-01
  1.764320e-01   6.479234e+01   3.469199e-01
  1.767310e-01   6.523415e+01   3.524729e-01
  1.770300e-01   6.477481e+01   3.475591e-01
  1.773280e-01   6.470736e+01   3.487621e-01
  1.776270e-01   6.475313e+01   3.476732e-01
  1.779260e-01   6.396418e+01   3.440178e-01
  1.782250e-01   6.471300e+01   3.487773e-01
  1.785240e-01   6.484068e+01   3.458576e-01
  1.788230e-01   6.492871e+01   3.477997e-01
  1.791220e-01   6.464733e+01   3.475613e-01
  1.794210e-01   6.505058e+01   3.454035e-01
  1.797200e-01   6.446189e+01   3.453536e-01
  1.800190e-01   6.498728e+01   3.443981e-01
  1.803180e-01   6.430087e+01   3.461140e-01
  1.806170e-01   6.459887e+01   3.440347e-01
  1.809160e-01   6.502926e+01   3.445093e-01
  1.812140e-01   6.463426e+01   3.442964e-01
  1.815130e-01   6.559807e+01   3.463485e-01
  1.818120e-01   6.467403e+01   3.452438e-01
  1.821110e-01   6.434076e+01   3.403797e-01
  1.824100e-01   6.466119e+01   3.436995e-01
  1.827090e-01   6.473522e+01   3.432310e-01
  1.830080e-01   6.492534e+01   3.439008e-01
  1.833070e-01   6.490909e+01   3.413904e-01
  1.836060e-01   6.418479e+01   3.386742e-01
  1.839050e-01   6.463253e+01   3.437901e-01
  1.842040e-01   6.454735e+01   3.407628e-01
  1.845030e-01   6.448228e+01   3.397807e-01
  1.848010e-01   6.474750e+01   3.422729e-01
  1.851000e-01   6.486211e+01   3.379014e-01
  1.853990e-01   6.468360e+01   3.424330e-01
  1.856980e-01   6.439745e+01   3.392348e-01
  1.859970e-01   6.439830e+01   3.379569e-01
  1.862960e-01   6.431551e+01   3.391798e-01
  1.865950e-01   6.375326e+01   3.359439e-01
  1.868940e-01   6.359995e+01   3.393892e-01
  1.871930e-01   6.422058e+01   3.338940e-01
  1.874920e-01   6.409664e+01   3.366892e-01
  1.877910e-01   6.437399e+01   3.372585e-01
  1.880900e-01   6.417433e+01   3.367351e-01
  1.883880e-01   6.523443e+01   3.412704e-01
  1.886870e-01   6.514881e+01   3.349122e-01
  1.889860e-01   6.411125e+01   3.378397e-01
  1.892850e-01   6.371384e+01   3.342729e-01
  1.895840e-01   6.367937e+01   3.330986e-01
  1.898830e-01   6.415886e+01   3.348153e-01
  1.901820e-01   6.445512e+01   3.352765e-01
  1.904810e-01   6.459238e+01   3.354781e-01
  1.907800e-01   6.404178e+01   3.332753e-01
  1.910790e-01   6.423185e+01   3.331565e-01
  1.913780e-01   6.425570e+01   3.342935e-01
  1.916770e-01   6.459780e+01   3.350276e-01
  1.919750e-01   6.357047e+01   3.331220e-01
  1.922740e-01   6.402126e+01   3.306440e-01
  1.925730e-01   6.373984e+01   3.306669e-01
  1.928720e-01   6.394354e+01   3.319515e-01
  1.931710e-01   6.475955e+01   3.346758e-01
  1.934700e-01   6.380182e+01   3.306770e-01
  1.937690e-01   6.421220e+01   3.308369e-01
  1.940680e-01   6.437091e+01   3.330589e-01
  1.943670e-01   6.408943e+01   3.303711e-01
  1.946660e-01   6.391014e+01   3.305068e-01
  1.949650e-01   6.371937e+01   3.279367e-01
  1.952640e-01   6.423248e+01   3.307396e-01
  1.955630e-01   6.384448e+01   3.309382e-01
  1.958610e-01   6.380776e+01   3.277238e-01
  1.961600e-01   6.377194e+01   3.289574e-01
  1.964590e-01   6.415104e+01   3.284575e-01
  1.967580e-01   6.383038e+01   3.298519e-01
  1.970570e-01   6.364652e+01   3.271634e-01
  1.973560e-01   6.398014e+01   3.262765e-01
  1.976550e-01   6.404850e+01   3.292253e-01
  1.979540e-01   6.325927e+01   3.248639e-01
  1.982530e-01   6.389503e+01   3.282413e-01
  1.985520e-01   6.363203e+01   3.255314e-01
  1.988510e-01   6.401171e+01   3.266456e-01
  1.991500e-01   6.382213e+01   3.283481e-01
  1.994480e-01   6.368419e+01   3.246617e-01
  1.997470e-01   6.439666e+01   3.283536e-01
  2.000460e-01   6.395339e+01   3.233642e-01
  2.003450e-01   6.372502e+01   3.250515e-01
  2.006440e-01   6.378542e+01   3.279597e-01
  2.009430e-01   6.300018e+01   3.209453e-01
  2.012420e-01   6.287055e+01   3.238643e-01
  2.015410e-01   6.401554e+01   3.233809e-01
  2.018400e-01   6.396785e+01   3.239637e-01
  2.021390e-01   6.391623e+01   3.248248e-01
  2.024380e-01   6.340739e+01   3.186784e-01
  2.027370e-01   6.391778e+01   3.249711e-01
  2.030350e-01   6.362995e+01   3.211545e-01
  2.033340e-01   6.315693e+01   3.207879e-01
  2.036330e-01   6.349135e+01   3.191608e-01
  2.039320e-01   6.349337e+01   3.199846e-01
  2.042310e-01   6.364066e+01   3.234159e-01
  2.045300e-01   6.258270e+01   3.160622e-01
  2.048290e-01   6.370898e+01   3.199800e-01
  2.051280e-01   6.322091e+01   3.183448e-01
  2.054270e-01   6.341380e+01   3.182888e-01
  2.057260e-01   6.345083e+01   3.218119e-01
  2.060250e-01   6.340636e+01   3.177316e-01
  2.063240e-01   6.288468e+01   3.189938e-01
  2.066230e-01   6.310951e+01   3.181996e-01
  2.069210e-01   6.304412e+01   3.192608e-01
  2.072200e-01   6.342991e+01   3.195512e-01
  2.075190e-01   6.388625e+01   3.182598e-01
  2.078180e-01   6.303710e+01   3.185602e-01
  2.081170e-01   6.291662e+01   3.166360e-01
  2.084160e-01   6.332020e+01   3.196849e-01
  2.087150e-01   6.274541e+01   3.147437e-01
  2.090140e-01   6.352215e+01   3.181561e-01
  2.093130e-01   6.325351e+01   3.173484e-01
  2.096120e-01   6.291818e+01   3.159723e-01
  2.099110e-01   6.349605e+01   3.159594e-01
  2.102100e-01   6.336985e+01   3.172381e-01
  2.105080e-01   6.317047e+01   3.183533e-01
  2.108070e-01   6.214706e+01   3.128463e-01
  2.111060e-01   6.371881e+01   3.159861e-01
  2.114050e-01   6.360804e+01   3.161060e-01
  2.117040e-01   6.307558e+01   3.197525e-01
  2.120030e-01   6.324963e+01   3.261417e-01
  2.123020e-01   6.323818e+01   3.284668e-01
  2.126010e-01   6.316543e+01   3.256339e-01
  2.129000e-01   6.302807e+01   3.285164e-01
  2.131990e-01   6.306953e+01   3.314998e-01
  2.134980e-01   6.296601e+01   3.332374e-01
  2.137970e-01   6.314345e+01   3.312347e-01
  2.140950e-01   6.284351e+01   3.322914e-01
  2.143940e-01   6.295489e+01   3.338338e-01
  2.146930e-01   6.279677e+01   3.337281e-01
  2.149920e-01   6.267359e+01   3.337150e-01
  2.152910e-01   6.358386e+01   3.366063e-01
  2.155900e-01   6.312275e+01   3.382763e-01
  2.158890e-01   6.288346e+01   3.376345e-01
  2.161880e-01   6.302279e+01   3.365538e-01
  2.164870e-01   6.320332e+01   3.383293e-01
  2.167860e-01   6.280005e+01   3.309440e-01
  2.170850e-01   6.314721e+01   3.292760e-01
  2.173840e-01   6.292980e+01   3.256069e-01
  2.176820e-01   6.249214e+01   3.230312e-01
  2.179810e-01   6.234302e+01   3.236514e-01
  2.182800e-01   6.290436e+01   3.208404e-01
  2.185790e-01   6.275131e+01   3.219922e-01
  2.188780e-01   6.270621e+01   3.184041e-01
  2.191770e-01   6.238254e+01   3.196458e-01
  2.194760e-01   6.276899e+01   3.214740e-01
  2.197750e-01   6.199995e+01   3.163345e-01
  2.200740e-01   6.291343e+01   3.166280e-01
  2.203730e-01   6.251743e+01   3.173801e-01
  2.206720e-01   6.284682e+01   3.172666e-01
  2.209710e-01   6.233025e+01   3.181316e-01
  2.212700e-01   6.198758e+01   3.128373e-01
  2.215680e-01   6.275596e+01   3.175777e-01
  2.218670e-01   6.235363e+01   3.123230e-01
  2.221660e-01   6.214692e+01   3.152271e-01
  2.224650e-01   6.246650e+01   3.135183e-01
  2.227640e-01   6.204969e+01   3.122098e-01
  2.230630e-01   6.245042e+01   3.141347e-01
  2.233620e-01   6.193640e+01   3.120548e-01
  2.236610e-01   6.215022e+01   3.125930e-01
  2.239600e-01   6.169254e+01   3.078630e-01
  2.242590e-01   6.192773e+01   3.115134e-01
  2.245580e-01   6.210666e+01   3.110586e-01
  2.248570e-01   6.263409e+01   3.142012e-01
  2.251550e-01   6.188546e+01   3.087219e-01
  2.254540e-01   6.217965e+01   3.097082e-01
  2.257530e-01   6.229742e+01   3.123119e-01
  2.260520e-01   6.231691e+01   3.085374e-01
  2.263510e-01   6.245634e+01   3.098893e-01
  2.266500e-01   6.221489e+01   3.091636e-01
  2.269490e-01   6.207429e+01   3.074379e-01
  2.272480e-01   6.241807e+01   3.108109e-01
  2.275470e-01   6.179337e+01   3.051422e-01
  2.278460e-01   6.160625e+01   3.081507e-01
  2.281450e-01   6.228672e+01   3.070958e-01
  2.284440e-01   6.207701e+01   3.080679e-01
  2.287420e-01   6.178442e+01   3.082178e-01
  2.290410e-01   6.172219e+01   3.019617e-01
  2.293400e-01   6.226014e+01   3.080223e-01
  2.296390e-01   6.242667e+01   3.069475e-01
  2.299380e-01   6.205507e+01   3.065242e-01
  2.302370e-01   6.230128e+01   3.065163e-01
  2.305360e-01   6.242899e+01   3.048837e-01
  2.308350e-01   6.189619e+01   3.078688e-01
  2.311340e-01   6.160340e+01   3.014347e-01
  2.314330e-01   6.177203e+01   3.039971e-01
  2.317320e-01   6.195761e+01   3.055475e-01
  2.320310e-01   6.215504e+01   3.028999e-01
  2.323290e-01   6.198750e+01   3.072229e-01
  2.326280e-01   6.230784e+01   3.025615e-01
  2.329270e-01   6.227884e+01   3.029641e-01
  2.332260e-01   6.212078e+01   3.041302e-01
  2.335250e-01   6.205426e+01   3.032490e-01
  2.338240e-01   6.135739e+01   3.027347e-01
  2.341230e-01   6.194046e+01   2.996878e-01
  2.344220e-01   6.239473e+01   3.038408e-01
  2.347210e-01   6.198206e+01   3.027155e-01
  2.350200e-01   6.202712e+01   3.019970e-01
  2.353190e-01   6.163626e+01   3.013971e-01
  2.356180e-01   6.156133e+01   2.978534e-01
  2.359170e-01   6.211795e+01   3.035240e-01
  2.362150e-01   6.231311e+01   3.019860e-01
  2.365140e-01   6.131490e+01   2.972566e-01
  2.368130e-01   6.218578e+01   3.016773e-01
  2.371120e-01   6.172877e+01   2.991752e-01
  2.374110e-01   6.187627e+01   3.021016e-01
  2.377100e-01   6.143075e+01   2.974236e-01
  2.380090e-01   6.131648e+01   2.985193e-01
  2.383080e-01   6.157983e+01   2.972167e-01
  2.386070e-01   6.136482e+01   2.982919e-01
  2.389060e-01   6.130589e+01   2.978050e-01
  2.392050e-01   6.168849e+01   2.971396e-01
  2.395040e-01   6.176907e+01   2.993881e-01
  2.398020e-01   6.204631e+01   2.980001e-01
  2.401010e-01   6.145435e+01   2.982799e-01
  2.404000e-01   6.130850e+01   2.951039e-01
  2.406990e-01   6.183038e+01   2.980478e-01
  2.409980e-01   6.152296e+01   2.962907e-01
  2.412970e-01   6.087190e+01   2.942732e-01
  2.415960e-01   6.082401e+01   2.950502e-01
  2.418950e-01   6.118291e+01   2.942472e-01
  2.421940e-01   6.155007e+01   2.963560e-01
  2.424930e-01   6.146742e+01   2.970584e-01
  2.427920e-01   6.154359e+01   2.934643e-01
  2.430910e-01   6.151118e+01   2.953686e-01
  2.433890e-01   6.132956e+01   2.939379e-01
  2.436880e-01   6.111154e+01   2.959718e-01
  2.439870e-01   6.081593e+01   2.917242e-01
  2.442860e-01   6.136044e+01   2.924845e-01
  2.445850e-01   6.106449e+01   2.935216e-01
  2.448840e-01   6.127594e+01   2.935899e-01
  2.451830e-01   6.124815e+01   2.950699e-01
  2.454820e-01   6.118907e+01   2.914294e-01
  2.457810e-01   6.125953e+01   2.927862e-01
  2.460800e-01   6.170632e+01   2.941800e-01
  2.463790e-01   6.137356e+01   2.924076e-01
  2.466780e-01   6.080255e+01   2.914757e-01
  2.469770e-01   6.124808e+01   2.916774e-01
  2.472750e-01   6.113726e+01   2.921685e-01
  2.475740e-01   6.093503e+01   2.926628e-01
  2.478730e-01   6.095889e+01   2.880294e-01
  2.481720e-01   6.163007e+01   2.925855e-01
  2.484710e-01   6.100691e+01   2.892948e-01
  2.487700e-01   6.154969e+01   2.936971e-01
  2.490690e-01   6.094766e+01   2.911760e-01
  2.493680e-01   6.104711e+01   2.884462e-01
  2.496670e-01   6.072951e+01   2.916252e-01
  2.499660e-01   6.079154e+01   2.887837e-01
  2.502650e-01   6.110334e+01   2.907969e-01
  2.505640e-01   6.069471e+01   2.868868e-01
  2.508620e-01   6.100805e+01   2.889819e-01
  2.511610e-01   6.089480e+01   2.910497e-01
  2.514600e-01   6.059008e+01   2.871568e-01
  2.517590e-01   6.068475e+01   2.871736e-01
  2.520580e-01   6.069033e+01   2.877062e-01
  2.523570e-01   6.016363e+01   2.867667e-01
  2.526560e-01   6.048746e+01   2.883757e-01
  2.529550e-01   6.061422e+01   2.853643e-01
  2.532540e-01   6.094020e+01   2.860286e-01
  2.535530e-01   6.038425e+01   2.845182e-01
  2.538520e-01   6.084805e+01   2.869393e-01
  2.541510e-01   6.100524e+01   2.857741e-01
  2.544490e-01   6.051802e+01   2.854433e-01
  2.547480e-01   6.055362e+01   2.858339e-01
  2.550470e-01   6.119942e+01   2.856202e-01
  2.553460e-01   6.114457e+01   2.858971e-01
  2.556450e-01   6.057024e+01   2.822569e-01
  2.559440e-01   6.047167e+01   2.849269e-01
  2.562430e-01   6.065782e+01   2.866965e-01
  2.565420e-01   6.098380e+01   2.849150e-01
  2.568410e-01   6.061845e+01   2.832607e-01
  2.571400e-01   6.098445e+01   2.845147e-01
  2.574390e-01   6.055322e+01   2.856284e-01
  2.577380e-01   6.046829e+01   2.844126e-01
  2.580360e-01   6.037586e+01   2.821980e-01
  2.583350e-01   6.028775e+01   2.844933e-01
  2.586340e-01   6.085485e+01   2.827219e-01
  2.589330e-01   6.029576e+01   2.842085e-01
  2.592320e-01   6.083646e+01   2.826791e-01
  2.595310e-01   6.106396e+01   2.841998e-01
  2.598300e-01   6.046066e+01   2.846981e-01
  2.601290e-01   6.081893e+01   2.811717e-01
  2.604280e-01   6.062997e+01   2.841877e-01
  2.607270e-01   6.042346e+01   2.799663e-01
  2.610260e-01   6.100209e+01   2.838566e-01
  2.613250e-01   6.053561e+01   2.833659e-01
  2.616240e-01   6.004759e+01   2.813313e-01
  2.619220e-01   6.060141e+01   2.827246e-01
  2.622210e-01   6.000409e+01   2.785140e-01
  2.625200e-01   6.015911e+01   2.806123e-01
  2.628190e-01   6.017894e+01   2.803664e-01
  2.631180e-01   6.047295e+01   2.793126e-01
  2.634170e-01   6.033254e+01   2.825919e-01
  2.637160e-01   6.015429e+01   2.785757e-01
  2.640150e-01   6.052026e+01   2.821404e-01
  2.643140e-01   6.025368e+01   2.784246e-01
  2.646130e-01   6.034523e+01   2.790175e-01
  2.649120e-01   6.060382e+01   2.826313e-01
  2.652110e-01   6.023175e+01   2.785643e-01
  2.655090e-01   6.046600e+01   2.798722e-01
  2.658080e-01   6.038054e+01   2.780536e-01
  2.661070e-01   6.058949e+01   2.797733e-01
  2.664060e-01   6.060817e+01   2.795290e-01
  2.667050e-01   6.021743e+01   2.789130e-01
  2.670040e-01   6.071161e+01   2.798632e-01
  2.673030e-01   6.019092e+01   2.778056e-01
  2.676020e-01   6.094274e+01   2.796303e-01
  2.679010e-01   5.967805e+01   2.766195e-01
  2.682000e-01   6.049682e+01   2.773800e-01
  2.684990e-01   6.016407e+01   2.776491e-01
  2.687980e-01   5.976951e+01   2.763615e-01
  2.690960e-01   6.001403e+01   2.780603e-01
  2.693950e-01   6.033228e+01   2.758870e-01
  2.696940e-01   6.021100e+01   2.759796e-01
  2.699930e-01   6.026024e+01   2.771179e-01
  2.702920e-01   6.029206e+01   2.769101e-01
  2.705910e-01   6.041590e+01   2.776635e-01
  2.708900e-01   5.933310e+01   2.730449e-01
  2.711890e-01   6.032647e+01   2.771764e-01
  2.714880e-01   6.077610e+01   2.771786e-01
  2.717870e-01   6.031991e+01   2.766008e-01
  2.720860e-01   6.025410e+01   2.754316e-01
  2.723850e-01   5.946468e+01   2.729835e-01
  2.726840e-01   5.999001e+01   2.752878e-01
  2.729820e-01   6.029695e+01   2.758063e-01
  2.732810e-01   6.012636e+01   2.744981e-01
  2.735800e-01   5.903942e+01   2.719152e-01
  2.738790e-01   6.007055e+01   2.748282e-01
  2.741780e-01   6.008501e+01   2.753211e-01
  2.744770e-01   5.953740e+01   2.715293e-01
  2.747760e-01   5.988652e+01   2.736771e-01
  2.750750e-01   5.908682e+01   2.749652e-01
  2.753740e-01   5.992428e+01   2.813377e-01
  2.756730e-01   6.025429e+01   2.836069e-01
  2.759720e-01   5.988675e+01   2.814471e-01
  2.762710e-01   6.013825e+01   2.860841e-01
  2.765690e-01   6.001841e+01   2.850789e-01
  2.768680e-01   6.023296e+01   2.882950e-01
  2.771670e-01   6.036119e+01   2.862006e-01
  2.774660e-01   6.025114e+01   2.867672e-01
  2.777650e-01   5.956124e+01   2.885921e-01
  2.780640e-01   6.055967e+01   2.896067e-01
  2.783630e-01   5.961736e+01   2.877682e-01
  2.786620e-01   6.022238e+01   2.909463e-01
  2.789610e-01   5.995226e+01   2.904015e-01
  2.792600e-01   5.995739e+01   2.932752e-01
  2.795590e-01   5.989655e+01   2.873835e-01
  2.798580e-01   5.976796e+01   2.915926e-01
  2.801560e-01   6.005456e+01   2.918504e-01
  2.804550e-01   6.039712e+01   2.935672e-01
  2.807540e-01   6.046594e+01   2.950787e-01
  2.810530e-01   5.989006e+01   2.909033e-01
  2.813520e-01   5.973172e+01   2.944093e-01
  2.816510e-01   5.963457e+01   2.931552e-01
  2.819500e-01   5.952159e+01   2.929895e-01
  2.822490e-01   5.987926e+01   2.938684e-01
  2.825480e-01   5.984308e+01   2.933308e-01
  2.828470e-01   5.983594e+01   2.967307e-01
  2.831460e-01   5.959124e+01   2.946309e-01
  2.834450e-01   5.942417e+01   2.926376e-01
  2.837430e-01   5.977294e+01   2.951939e-01
  2.840420e-01   5.994727e+01   2.972389e-01
  2.843410e-01   6.039455e+01   3.048558e-01
  2.846400e-01   5.985789e+01   3.056282e-01
  2.849390e-01   5.973108e+01   3.131878e-01
  2.852380e-01   5.903514e+01   3.142479e-01
  2.855370e-01   5.914013e+01   3.176457e-01
  2.858360e-01   5.874369e+01   3.186058e-01
  2.861350e-01   5.962052e+01   3.238094e-01
  2.864340e-01   5.887120e+01   3.265285e-01
  2.867330e-01   5.950588e+01   3.273410e-01
  2.870320e-01   5.932097e+01   3.324412e-01
  2.873310e-01   5.988165e+01   3.309136e-01
  2.876290e-01   5.926893e+01   3.344526e-01
  2.879280e-01   5.979633e+01   3.390085e-01
  2.882270e-01   5.966769e+01   3.349054e-01
  2.885260e-01   5.881315e+01   3.365535e-01
  2.888250e-01   5.904093e+01   3.363459e-01
  2.891240e-01   5.959775e+01   3.430261e-01
  2.894230e-01   5.968802e+01   3.463859e-01
  2.897220e-01   5.885890e+01   3.358270e-01
  2.900210e-01   5.872861e+01   3.443264e-01
  2.903200e-01   5.986196e+01   3.456016e-01
  2.906190e-01   5.873803e+01   3.460270e-01
  2.909180e-01   5.942037e+01   3.489766e-01
  2.912160e-01   5.931417e+01   3.449314e-01
  2.915150e-01   5.871479e+01   3.545021e-01
  2.918140e-01   5.841397e+01   3.454453e-01
  2.921130e-01   5.916992e+01   3.509236e-01
  2.924120e-01   5.956771e+01   3.546577e-01
  2.927110e-01   5.952335e+01   3.535361e-01
  2.930100e-01   5.885812e+01   3.607196e-01
  2.933090e-01   5.944894e+01   3.567115e-01
  2.936080e-01   5.945369e+01   3.543181e-01
  2.939070e-01   5.892573e+01   3.584115e-01
  2.942060e-01   5.928637e+01   3.601324e-01
  2.945050e-01   5.839401e+01   3.649056e-01
  2.948030e-01   5.864895e+01   3.561290e-01
  2.951020e-01   5.896231e+01   3.625311e-01
  2.954010e-01   5.892953e+01   3.641582e-01
  2.957000e-01   5.865301e+01   3.650516e-01
  2.959990e-01   5.838492e+01   3.637778e-01
  2.962980e-01   5.883986e+01   3.658533e-01
  2.965970e-01   5.927091e+01   3.707909e-01
  2.968960e-01   5.918410e+01   3.702914e-01
  2.971950e-01   5.856632e+01   3.667781e-01
  2.974940e-01   5.871325e+01   3.659017e-01
  2.977930e-01   5.888646e+01   3.698143e-01
  2.980920e-01   5.868709e+01   3.694155e-01
  2.983900e-01   5.971997e+01   3.756791e-01
  2.986890e-01   5.911975e+01   3.696356e-01
  2.989880e-01   5.834224e+01   3.710876e-01
  2.992870e-01   5.869546e+01   3.731456e-01
  2.995860e-01   5.906368e+01   3.764539e-01
  2.998850e-01   5.865751e+01   3.730250e-01
  3.001840e-01   5.912941e+01   3.769034e-01
  3.004830e-01   5.898607e+01   3.813418e-01
  3.007820e-01   5.915265e+01   3.803891e-01
  3.010810e-01   5.919978e+01   3.778513e-01
  3.013800e-01   5.941073e+01   3.842237e-01
  3.016790e-01   5.877258e+01   3.811503e-01
  3.019780e-01   5.885659e+01   3.834407e-01
  3.022760e-01   5.928709e+01   3.866394e-01
  3.025750e-01   5.919026e+01   3.842713e-01
  3.028740e-01   5.804559e+01   3.859428e-01
  3.031730e-01   5.883936e+01   3.867330e-01
  3.034720e-01   5.905317e+01   3.890132e-01
  3.037710e-01   5.845599e+01   3.867782e-01
  3.040700e-01   5.811558e+01   3.874975e-01
  3.043690e-01   5.835506e+01   3.929032e-01
  3.046680e-01   5.929312e+01   3.946653e-01
  3.049670e-01   5.917124e+01   3.907332e-01
  3.052660e-01   5.913485e+01   3.974784e-01
  3.055650e-01   5.902348e+01   3.957032e-01
  3.058630e-01   5.874381e+01   4.001551e-01
  3.061620e-01   5.830013e+01   3.913466e-01
  3.064610e-01   5.924634e+01   3.995568e-01
  3.067600e-01   5.866448e+01   4.037003e-01
  3.070590e-01   5.843526e+01   3.968124e-01
  3.073580e-01   5.912286e+01   4.052744e-01
  3.076570e-01   5.896282e+01   3.974640e-01
  3.079560e-01   5.917771e+01   4.045683e-01
  3.082550e-01   5.861072e+01   4.026255e-01
  3.085540e-01   5.842812e+01   4.017030e-01
  3.088530e-01   5.874350e+01   4.079016e-01
  3.091520e-01   5.843345e+01   4.008407e-01
  3.094500e-01   5.878568e+01   4.108376e-01
  3.097490e-01   5.830409e+01   4.072929e-01
  3.100480e-01   5.803629e+01   4.033216e-01
  3.103470e-01   5.875076e+01   4.171234e-01
  3.106460e-01   5.845921e+01   4.038880e-01
  3.109450e-01   5.863783e+01   4.163951e-01
  3.112440e-01   5.829513e+01   4.081876e-01
  3.115430e-01   5.890874e+01   4.157275e-01
  3.118420e-01   5.889932e+01   4.203022e-01
  3.121410e-01   5.861908e+01   4.127797e-01
  3.124400e-01   5.962806e+01   4.239081e-01
  3.127390e-01   5.848319e+01   4.139009e-01
  3.130380e-01   5.897041e+01   4.246323e-01
  3.133360e-01   5.840457e+01   4.202094e-01
  3.136350e-01   5.857027e+01   4.201312e-01
  3.139340e-01   5.850737e+01   4.260860e-01
  3.142330e-01   5.794113e+01   4.175348e-01
  3.145320e-01   5.844634e+01   4.297757e-01
  3.148310e-01   5.826285e+01   4.241479e-01
  3.151300e-01   5.843577e+01   4.247768e-01
  3.154290e-01   5.857275e+01   4.302402e-01
  3.157280e-01   5.822729e+01   4.261193e-01
  3.160270e-01   5.872336e+01   4.363186e-01
  3.163260e-01   5.841752e+01   4.268148e-01
  3.166250e-01   5.851913e+01   4.355592e-01
  3.169230e-01   5.901409e+01   4.347860e-01
  3.172220e-01   5.753777e+01   4.341391e-01
  3.175210e-01   5.802975e+01   4.356126e-01
  3.178200e-01   5.830559e+01   4.336457e-01
  3.181190e-01   5.794115e+01   4.402767e-01
  3.184180e-01   5.819946e+01   4.366283e-01
  3.187170e-01   5.751047e+01   4.417874e-01
  3.190160e-01   5.872363e+01   4.452210e-01
  3.193150e-01   5.773103e+01   4.348676e-01
  3.196140e-01   5.844120e+01   4.490033e-01
  3.199130e-01   5.820847e+01   4.416836e-01
  3.202120e-01   5.839984e+01   4.496688e-01
  3.205100e-01   5.723936e+01   4.439561e-01
  3.208090e-01   5.879331e+01   4.466875e-01
  3.211080e-01   5.823191e+01   4.515187e-01
  3.214070e-01   5.868703e+01   4.454816e-01
  3.217060e-01   5.849079e+01   4.521013e-01
  3.220050e-01   5.763742e+01   4.459049e-01
  3.223040e-01   5.792113e+01   4.449683e-01
  3.226030e-01   5.842180e+01   4.582560e-01
  3.229020e-01   5.834580e+01   4.425983e-01
  3.232010e-01   5.844620e+01   4.553205e-01
  3.235000e-01   5.835476e+01   4.499089e-01
  3.237990e-01   5.776982e+01   4.509828e-01
  3.240970e-01   5.861083e+01   4.612024e-01
  3.243960e-01   5.862272e+01   4.517734e-01
  3.246950e-01   5.809686e+01   4.609556e-01
  3.249940e-01   5.851667e+01   4.547394e-01
  3.252930e-01   5.778351e+01   4.592651e-01
  3.255920e-01   5.878093e+01   4.659287e-01
  3.258910e-01   5.854158e+01   4.604865e-01
  3.261900e-01   5.858378e+01   4.679073e-01
  3.264890e-01   5.848071e+01   4.620275e-01
  3.267880e-01   5.832642e+01   4.650366e-01
  3.270870e-01   5.837411e+01   4.732120e-01
  3.273860e-01   5.906722e+01   4.703007e-01
  3.276850e-01   5.844316e+01   4.734918e-01
  3.279830e-01   5.836712e+01   4.661173e-01
  3.282820e-01   5.836620e+01   4.756077e-01
  3.285810e-01   5.830873e+01   4.734293e-01
  3.288800e-01   5.773041e+01   4.744769e-01
  3.291790e-01   5.840096e+01   4.733208e-01
  3.294780e-01   5.855960e+01   4.813732e-01
  3.297770e-01   5.730572e+01   4.787126e-01
  3.300760e-01   5.812317e+01   4.770770e-01
  3.303750e-01   5.863601e+01   4.868280e-01
  3.306740e-01   5.824789e+01   4.785846e-01
  3.309730e-01   5.779830e+01   4.854258e-01
  3.312720e-01   5.767329e+01   4.886164e-01
  3.315700e-01   5.820190e+01   4.819299e-01
  3.318690e-01   5.745189e+01   4.914728e-01
  3.321680e-01   5.762238e+01   4.810559e-01
  3.324670e-01   5.743079e+01   4.924831e-01
  3.327660e-01   5.756253e+01   4.903069e-01
  3.330650e-01   5.781183e+01   4.919132e-01
  3.333640e-01   5.769393e+01   4.992386e-01
  3.336630e-01   5.837709e+01   4.905118e-01
  3.339620e-01   5.766401e+01   5.019958e-01
  3.342610e-01   5.727124e+01   4.934609e-01
  3.345600e-01   5.726107e+01   4.985069e-01
  3.348590e-01   5.799386e+01   5.105877e-01
  3.351570e-01   5.811494e+01   4.954078e-01
  3.354560e-01   5.779201e+01   5.133874e-01
  3.357550e-01   5.693730e+01   4.931346e-01
  3.360540e-01   5.736619e+01   5.096449e-01
  3.363530e-01   5.789305e+01   5.182467e-01
  3.366520e-01   5.688612e+01   4.985984e-01
  3.369510e-01   5.735256e+01   5.222941e-01
  3.372500e-01   5.794678e+01   5.014829e-01
  3.375490e-01   5.759837e+01   5.207886e-01
  3.378480e-01   5.851067e+01   5.222918e-01
  3.381470e-01   5.767037e+01   5.172490e-01
  3.384460e-01   5.716149e+01   5.288198e-01
  3.387450e-01   5.825427e+01   5.123445e-01
  3.390430e-01   5.897533e+01   5.343757e-01
  3.393420e-01   5.800603e+01   5.272622e-01
  3.396410e-01   5.656358e+01   5.213288e-01
  3.399400e-01   5.717279e+01   5.394860e-01
  3.402390e-01   5.777546e+01   5.164496e-01
  3.405380e-01   5.881249e+01   5.442336e-01
  3.408370e-01   5.746970e+01   5.302436e-01
  3.411360e-01   5.722464e+01   5.325815e-01
  3.414350e-01   5.754950e+01   5.412604e-01
  3.417340e-01   5.815216e+01   5.361753e-01
  3.420330e-01   5.753950e+01   5.494424e-01
  3.423320e-01   5.757656e+01   5.342166e-01
  3.426300e-01   5.819063e+01   5.517745e-01
  3.429290e-01   5.839464e+01   5.504521e-01
  3.432280e-01   5.743739e+01   5.436798e-01
  3.435270e-01   5.768450e+01   5.636414e-01
  3.438260e-01   5.722176e+01   5.389891e-01
  3.441250e-01   5.797573e+01   5.617866e-01
  3.444240e-01   5.724134e+01   5.503212e-01
  3.447230e-01   5.859933e+01   5.615632e-01
  3.450220e-01   5.762707e+01   5.683685e-01
  3.453210e-01   5.708791e+01   5.495832e-01
  3.456200e-01   5.735636e+01   5.721635e-01
  3.459190e-01   5.755656e+01   5.597521e-01
  3.462170e-01   5.715639e+01   5.685866e-01
  3.465160e-01   5.826539e+01   5.732162e-01
  3.468150e-01   5.702881e+01   5.662538e-01
  3.471140e-01   5.755430e+01   5.838640e-01
  3.474130e-01   5.713376e+01   5.659305e-01
  3.477120e-01   5.806368e+01   5.864420e-01
  3.480110e-01   5.707967e+01   5.751557e-01
  3.483100e-01   5.760222e+01   5.795684e-01
  3.486090e-01   5.760413e+01   5.944892e-01
  3.489080e-01   5.743311e+01   5.787170e-01
  3.492070e-01   5.938046e+01   6.045711e-01
  3.495060e-01   5.672507e+01   5.796426e-01
  3.498040e-01   5.783365e+01   5.976222e-01
  3.501030e-01   5.764595e+01   5.976322e-01
  3.504020e-01   5.759899e+01   5.964085e-01
  3.507010e-01   5.747681e+01   6.099387e-01
  3.510000e-01   5.907603e+01   5.991163e-01
  3.512990e-01   5.715965e+01   6.082535e-01
  3.515980e-01   5.755793e+01   6.021481e-01
  3.518970e-01   5.798113e+01   6.179405e-01
  3.521960e-01   5.694631e+01   6.211504e-01
  3.524950e-01   5.632385e+01   5.946643e-01
  3.527940e-01   5.776617e+01   6.290089e-01
  3.530930e-01   5.758408e+01   6.115593e-01
  3.533920e-01   5.671065e+01   6.221056e-01
  3.536900e-01   5.771578e+01   6.298808e-01
  3.539890e-01   5.818546e+01   6.290044e-01
  3.542880e-01   5.740488e+01   6.399688e-01
  3.545870e-01   5.645323e+01   6.097443e-01
  3.548860e-01   5.845294e+01   6.421462e-01
  3.551850e-01   5.667591e+01   6.207915e-01
  3.554840e-01   5.820604e+01   6.407885e-01
  3.557830e-01   5.738727e+01   6.386622e-01
  3.560820e-01   5.787214e+01   6.195295e-01
  3.563810e-01   5.780881e+01   6.397975e-01
  3.566800e-01   5.775486e+01   6.244224e-01
  3.569790e-01   5.867701e+01   6.494859e-01
  3.572770e-01   5.652740e+01   6.362649e-01
  3.575760e-01   5.742134e+01   6.149503e-01
  3.578750e-01   5.717861e+01   6.537367e-01
  3.581740e-01   5.852594e+01   6.319839e-01
  3.584730e-01   5.641623e+01   6.493638e-01
  3.587720e-01   5.607292e+01   6.361253e-01
  3.590710e-01   5.779995e+01   6.446135e-01
  3.593700e-01   5.808716e+01   6.710012e-01
  3.596690e-01   5.808382e+01   6.425264e-01
  3.599680e-01   5.725311e+01   6.675414e-01
  3.602670e-01   5.709683e+01   6.494149e-01
  3.605660e-01   5.746706e+01   6.674100e-01
  3.608640e-01   5.793284e+01   6.872943e-01
  3.611630e-01   5.744402e+01   6.488469e-01
  3.614620e-01   5.719985e+01   6.874108e-01
  3.617610e-01   5.731752e+01   6.624643e-01
  3.620600e-01   5.665333e+01   6.811380e-01
  3.623590e-01   5.745580e+01   6.829821e-01
  3.626580e-01   5.739897e+01   6.826442e-01
  3.629570e-01   5.610353e+01   6.930588e-01
  3.632560e-01   5.683554e+01   6.678681e-01
  3.635550e-01   5.754054e+01   7.133185e-01
  3.638540e-01   5.713657e+01   6.931375e-01
  3.641530e-01   5.734115e+01   6.990744e-01
  3.644510e-01   5.842656e+01   7.362808e-01
  3.647500e-01   5.721020e+01   6.844775e-01
  3.650490e-01   5.809399e+01   7.323807e-01
  3.653480e-01   5.677877e+01   7.069235e-01
  3.656470e-01   5.833538e+01   7.250688e-01
  3.659460e-01   5.651548e+01   7.350840e-01
  3.662450e-01   5.866103e+01   7.168726e-01
  3.665440e-01   5.725733e+01   7.573959e-01
  3.668430e-01   5.771676e+01   7.194948e-01
  3.671420e-01   5.716955e+01   7.469475e-01
  3.674410e-01   5.715279e+01   7.373479e-01
  3.677400e-01   5.705816e+01   7.501162e-01
  3.680390e-01   5.767648e+01   7.834280e-01
  3.683370e-01   5.681363e+01   7.278417e-01
  3.686360e-01   5.679729e+01   7.687956e-01
  3.689350e-01   5.512068e+01   7.411613e-01
  3.692340e-01   5.812639e+01   7.820716e-01
  3.695330e-01   5.784808e+01   8.077418e-01
  3.698320e-01   5.731034e+01   7.498118e-01
  3.701310e-01   5.709594e+01   8.048870e-01
  3.704300e-01   5.550755e+01   7.558521e-01
  3.707290e-01   5.715659e+01   8.077511e-01
  3.710280e-01   5.854735e+01   8.126092e-01
  3.713270e-01   5.795142e+01   7.966254e-01
  3.716260e-01   5.830328e+01   8.472023e-01
  3.719240e-01   5.725933e+01   7.850376e-01
  3.722230e-01   5.762117e+01   8.449978e-01
  3.725220e-01   5.680636e+01   8.101977e-01
  3.728210e-01   5.729072e+01   8.316990e-01
  3.731200e-01   5.737316e+01   8.817253e-01
  3.734190e-01   5.852479e+01   8.124526e-01
  3.737180e-01   5.787821e+01   8.824292e-01
  3.740170e-01   5.800798e+01   8.315755e-01
  3.743160e-01   5.699728e+01   8.820107e-01
  3.746150e-01   5.782439e+01   8.820188e-01
  3.749140e-01   5.631372e+01   8.494441e-01
  3.752130e-01   5.790385e+01   9.230710e-01
  3.755110e-01   5.669682e+01   8.494442e-01
  3.758100e-01   5.852189e+01   9.279841e-01
  3.761090e-01   5.859719e+01   9.008558e-01
  3.764080e-01   5.596568e+01   9.039666e-01
  3.767070e-01   5.917159e+01   9.718561e-01
  3.770060e-01   5.758222e+01   8.801700e-01
  3.773050e-01   5.882786e+01   9.773472e-01
  3.776040e-01   5.746993e+01   9.232192e-01
  3.779030e-01   5.723401e+01   9.517874e-01
  3.782020e-01   5.458546e+01   1.003979e+00
  3.785010e-01   5.830384e+01   9.121115e-01
  3.788000e-01   5.866375e+01   1.035745e+00
  3.790990e-01   5.835832e+01   9.531144e-01
  3.793970e-01   5.770779e+01   1.017440e+00
  3.796960e-01   5.758984e+01   1.011594e+00
  3.799950e-01   5.700249e+01   9.879544e-01
  3.802940e-01   5.701384e+01   1.098453e+00
  3.805930e-01   5.668300e+01   9.552562e-01
  3.808920e-01   5.856068e+01   1.119562e+00
  3.811910e-01   5.679851e+01   1.019146e+00
  3.814900e-01   5.662744e+01   1.070923e+00
  3.817890e-01   5.505705e+01   1.153043e+00
  3.820880e-01   5.863361e+01   1.011225e+00
  3.823870e-01   5.755776e+01   1.186569e+00
  3.826860e-01   5.594086e+01   1.026481e+00
  3.829840e-01   5.714225e+01   1.206005e+00
  3.832830e-01   5.487818e+01   1.129649e+00
  3.835820e-01   5.668319e+01   1.120738e+00
  3.838810e-01   5.656132e+01   1.251675e+00
  3.841800e-01   5.958019e+01   1.135737e+00
  3.844790e-01   5.793965e+01   1.276253e+00
  3.847780e-01   5.725450e+01   1.175828e+00
  3.850770e-01   5.776161e+01   1.283908e+00
  3.853760e-01   5.936369e+01   1.388458e+00
  3.856750e-01   5.628859e+01   1.165868e+00
  3.859740e-01   5.677500e+01   1.381882e+00
  3.862730e-01   5.501017e+01   1.234393e+00
  3.865710e-01   5.637138e+01   1.376961e+00
  3.868700e-01   5.636640e+01   1.402167e+00
  3.871690e-01   5.699996e+01   1.326657e+00
  3.874680e-01   5.806188e+01   1.541889e+00
  3.877670e-01   5.388813e+01   1.311617e+00
  3.880660e-01   5.633469e+01   1.552916e+00
  3.883650e-01   5.715939e+01   1.482286e+00
  3.886640e-01   5.324113e+01   1.492807e+00
  3.889630e-01   5.605982e+01   1.666942e+00
  3.892620e-01   5.770817e+01   1.520744e+00
  3.895610e-01   5.702912e+01   1.727362e+00
  3.898600e-01   5.353192e+01   1.628925e+00
  3.901580e-01   5.785130e+01   1.764448e+00
  3.904570e-01   5.643865e+01   1.948479e+00
  3.907560e-01   5.750001e+01   1.734479e+00
  3.910550e-01   5.497119e+01   1.958268e+00
  3.913540e-01   5.552927e+01   1.968183e+00
  3.916530e-01   5.545951e+01   1.966946e+00
  3.919520e-01   5.803629e+01   2.613823e+00
  3.922510e-01   5.259934e+01   1.915555e+00
  3.925500e-01   5.813831e+01   2.701917e+00
  3.928490e-01   6.111011e+01   2.528754e+00
  3.931480e-01   6.190537e+01   2.788078e+00
  3.934470e-01   0.000000e+00   0.000000e+00
  3.937460e-01   5.474796e+01   2.621952e+00
creator: radaver
creator-version: 3725
header-file: /nas_data/SAXS_data/20151104Workshop/header/JH1_0173.txt
image-file: /nas_data/Pilatus1M/20151104_Workshop/JH1_0173.tif
angular-axis-file: /nas_data/SAXS_data/20151104Workshop/q20151029.dat
beamstop-mask-file: /nas_data/SAXS_data/20151104Workshop/fit2d20151031.msk
detector-response-file: none
beam-center-x: 949.7700
beam-center-y: 918.8000
unit-time: 1.0000
channel-first: 10
channel-last: 1315
Exposure time [s]: 1.093873
Transmitted Beam: 0.485356
Incident Beam: 0.485356
Code: JH1
Concentration [mg/ml]: 1
Run Number: 0173
