# Supplementary material for: SAXS analysis of a soluble cytosolic NgBR construct including extracellular and transmembrane domains
Source: PLoS One. 2018 Jan 18;13(1):e0191371. doi: 10.1371/journal.pone.0191371 (PMC5773207; doi:10.1371/journal.pone.0191371)
Supplement: S1 File — (ZIP) [file pone.0191371.s001.zip › JH1_0174.dat]

Sample:   c= 1.0000 mg/ml  Code: JH1
  3.656810e-03   2.272095e+04   4.135958e+01
  3.955720e-03   2.212438e+04   2.803048e+01
  4.254640e-03   1.912552e+04   2.335434e+01
  4.553560e-03   1.550461e+04   2.027376e+01
  4.852480e-03   1.251069e+04   1.705026e+01
  5.151400e-03   1.058892e+04   1.549600e+01
  5.450320e-03   8.751046e+03   1.338040e+01
  5.749240e-03   7.474026e+03   1.198111e+01
  6.048150e-03   6.407417e+03   1.087362e+01
  6.347070e-03   5.537451e+03   9.603923e+00
  6.645990e-03   4.855004e+03   8.953139e+00
  6.944910e-03   4.271172e+03   8.084514e+00
  7.243830e-03   3.833410e+03   7.421470e+00
  7.542750e-03   3.396103e+03   6.958833e+00
  7.841670e-03   3.083350e+03   6.262006e+00
  8.140580e-03   2.798296e+03   6.047816e+00
  8.439500e-03   2.540922e+03   5.554728e+00
  8.738420e-03   2.331880e+03   5.270569e+00
  9.037340e-03   2.148916e+03   4.892145e+00
  9.336260e-03   1.995885e+03   4.633207e+00
  9.635180e-03   1.831285e+03   4.425421e+00
  9.934100e-03   1.699327e+03   4.124701e+00
  1.023300e-02   1.553993e+03   4.042323e+00
  1.053190e-02   1.446406e+03   3.955519e+00
  1.083090e-02   1.332090e+03   3.795990e+00
  1.112980e-02   1.227248e+03   3.612538e+00
  1.142870e-02   1.146302e+03   3.471810e+00
  1.172760e-02   1.055684e+03   3.322491e+00
  1.202650e-02   9.792330e+02   3.191073e+00
  1.232540e-02   9.069533e+02   3.054217e+00
  1.262440e-02   8.388572e+02   2.882705e+00
  1.292330e-02   7.807867e+02   2.738238e+00
  1.322220e-02   7.274993e+02   2.643146e+00
  1.352110e-02   6.749948e+02   2.520392e+00
  1.382000e-02   6.288395e+02   2.408728e+00
  1.411900e-02   5.927744e+02   2.327255e+00
  1.441790e-02   5.485219e+02   2.222577e+00
  1.471680e-02   5.156694e+02   2.144754e+00
  1.501570e-02   4.833833e+02   2.033609e+00
  1.531460e-02   4.540173e+02   1.961971e+00
  1.561350e-02   4.263102e+02   1.867807e+00
  1.591250e-02   4.021746e+02   1.830147e+00
  1.621140e-02   3.795289e+02   1.747219e+00
  1.651030e-02   3.589412e+02   1.681302e+00
  1.680920e-02   3.391741e+02   1.634351e+00
  1.710810e-02   3.209152e+02   1.593087e+00
  1.740710e-02   3.045170e+02   1.529522e+00
  1.770600e-02   2.863203e+02   1.468213e+00
  1.800490e-02   2.716519e+02   1.418804e+00
  1.830380e-02   2.618367e+02   1.404036e+00
  1.860270e-02   2.502096e+02   1.345855e+00
  1.890170e-02   2.383228e+02   1.313497e+00
  1.920060e-02   2.259138e+02   1.266722e+00
  1.949950e-02   2.175286e+02   1.257307e+00
  1.979840e-02   2.073989e+02   1.204648e+00
  2.009730e-02   2.015255e+02   1.174442e+00
  2.039620e-02   1.919776e+02   1.144205e+00
  2.069520e-02   1.855553e+02   1.118839e+00
  2.099410e-02   1.765846e+02   1.099368e+00
  2.129300e-02   1.711829e+02   1.054057e+00
  2.159190e-02   1.666129e+02   1.075729e+00
  2.189080e-02   1.600362e+02   1.060168e+00
  2.218980e-02   1.561790e+02   1.065355e+00
  2.248870e-02   1.494467e+02   1.060733e+00
  2.278760e-02   1.436599e+02   1.029747e+00
  2.308650e-02   1.404357e+02   1.049460e+00
  2.338540e-02   1.377443e+02   1.037197e+00
  2.368430e-02   1.346451e+02   1.006835e+00
  2.398330e-02   1.284622e+02   1.005823e+00
  2.428220e-02   1.257686e+02   9.730813e-01
  2.458110e-02   1.235254e+02   9.967890e-01
  2.488000e-02   1.221525e+02   9.647965e-01
  2.517890e-02   1.205799e+02   9.471311e-01
  2.547790e-02   1.162833e+02   9.432439e-01
  2.577680e-02   1.124652e+02   9.201786e-01
  2.607570e-02   1.089151e+02   9.128712e-01
  2.637460e-02   1.080308e+02   9.018550e-01
  2.667350e-02   1.076146e+02   8.775881e-01
  2.697250e-02   1.066334e+02   8.466434e-01
  2.727140e-02   1.029663e+02   8.010823e-01
  2.757030e-02   1.026081e+02   8.010147e-01
  2.786920e-02   1.014922e+02   7.875422e-01
  2.816810e-02   1.000052e+02   7.693620e-01
  2.846700e-02   9.823239e+01   7.530980e-01
  2.876600e-02   9.599786e+01   7.355132e-01
  2.906490e-02   9.488105e+01   7.334215e-01
  2.936380e-02   9.481934e+01   7.277236e-01
  2.966270e-02   9.366975e+01   7.179919e-01
  2.996160e-02   9.194633e+01   7.123984e-01
  3.026060e-02   9.166103e+01   7.000902e-01
  3.055950e-02   8.926323e+01   6.898932e-01
  3.085840e-02   8.916132e+01   6.865880e-01
  3.115730e-02   8.909782e+01   6.834697e-01
  3.145620e-02   8.746061e+01   6.706542e-01
  3.175510e-02   8.718105e+01   6.714185e-01
  3.205410e-02   8.435123e+01   6.568327e-01
  3.235300e-02   8.470410e+01   6.555385e-01
  3.265190e-02   8.485058e+01   6.440654e-01
  3.295080e-02   8.459006e+01   6.472928e-01
  3.324970e-02   8.315276e+01   6.409273e-01
  3.354870e-02   8.248756e+01   6.366897e-01
  3.384760e-02   8.233667e+01   6.287624e-01
  3.414650e-02   8.201017e+01   6.275145e-01
  3.444540e-02   8.015466e+01   6.118498e-01
  3.474430e-02   7.977488e+01   6.157699e-01
  3.504330e-02   8.053130e+01   6.110156e-01
  3.534220e-02   7.948463e+01   6.077809e-01
  3.564110e-02   7.832921e+01   6.026037e-01
  3.594000e-02   7.774113e+01   5.888466e-01
  3.623890e-02   7.717484e+01   5.966790e-01
  3.653780e-02   7.792572e+01   5.833574e-01
  3.683680e-02   7.723296e+01   5.883146e-01
  3.713570e-02   7.654582e+01   5.863902e-01
  3.743460e-02   7.685725e+01   5.780048e-01
  3.773350e-02   7.629851e+01   5.752361e-01
  3.803240e-02   7.590633e+01   5.874512e-01
  3.833140e-02   7.622674e+01   6.026818e-01
  3.863030e-02   7.515042e+01   6.077140e-01
  3.892920e-02   7.517558e+01   6.062350e-01
  3.922810e-02   7.334177e+01   6.011418e-01
  3.952700e-02   7.453417e+01   6.020814e-01
  3.982600e-02   7.447707e+01   6.105909e-01
  4.012490e-02   7.392488e+01   5.988422e-01
  4.042380e-02   7.268879e+01   6.016179e-01
  4.072270e-02   7.280312e+01   5.997158e-01
  4.102160e-02   7.361277e+01   6.022514e-01
  4.132050e-02   7.147422e+01   5.942171e-01
  4.161950e-02   7.238005e+01   5.917899e-01
  4.191840e-02   7.270558e+01   6.008931e-01
  4.221730e-02   7.187200e+01   5.897093e-01
  4.251620e-02   7.151369e+01   5.959474e-01
  4.281510e-02   7.249120e+01   5.907275e-01
  4.311410e-02   7.128714e+01   5.865516e-01
  4.341300e-02   7.160164e+01   5.908820e-01
  4.371190e-02   7.112584e+01   5.873957e-01
  4.401080e-02   7.181953e+01   5.902532e-01
  4.430970e-02   7.039143e+01   5.798888e-01
  4.460860e-02   7.038376e+01   5.805945e-01
  4.490760e-02   7.112407e+01   5.851307e-01
  4.520650e-02   7.000648e+01   5.761119e-01
  4.550540e-02   7.026403e+01   5.801005e-01
  4.580430e-02   6.945130e+01   5.745470e-01
  4.610320e-02   7.091191e+01   5.776470e-01
  4.640220e-02   6.912071e+01   5.746308e-01
  4.670110e-02   6.985004e+01   5.690537e-01
  4.700000e-02   7.024391e+01   5.727759e-01
  4.729890e-02   6.835211e+01   5.671252e-01
  4.759780e-02   6.896552e+01   5.689535e-01
  4.789680e-02   6.823672e+01   5.624436e-01
  4.819570e-02   6.934545e+01   5.662976e-01
  4.849460e-02   6.900781e+01   5.670109e-01
  4.879350e-02   6.871627e+01   5.596129e-01
  4.909240e-02   6.987084e+01   5.719630e-01
  4.939130e-02   6.802617e+01   5.547845e-01
  4.969030e-02   6.857499e+01   5.590373e-01
  4.998920e-02   6.861849e+01   5.585388e-01
  5.028810e-02   6.764638e+01   5.525699e-01
  5.058700e-02   6.785081e+01   5.574290e-01
  5.088590e-02   6.737835e+01   5.462591e-01
  5.118490e-02   6.749553e+01   5.539496e-01
  5.148380e-02   6.743051e+01   5.510272e-01
  5.178270e-02   6.782942e+01   5.455234e-01
  5.208160e-02   6.787574e+01   5.515255e-01
  5.238050e-02   6.773290e+01   5.451351e-01
  5.267940e-02   6.764638e+01   5.525699e-01
  5.297840e-02   6.636516e+01   5.402330e-01
  5.327730e-02   6.698368e+01   5.402261e-01
  5.357620e-02   6.666237e+01   5.408099e-01
  5.387510e-02   6.763779e+01   5.416051e-01
  5.417400e-02   6.631443e+01   5.412927e-01
  5.447300e-02   6.627575e+01   5.330624e-01
  5.477190e-02   6.751372e+01   5.392476e-01
  5.507080e-02   6.767308e+01   5.398837e-01
  5.536970e-02   6.707906e+01   5.356734e-01
  5.566860e-02   6.794571e+01   5.428366e-01
  5.596760e-02   6.780161e+01   5.361193e-01
  5.626650e-02   6.608663e+01   5.316960e-01
  5.656540e-02   6.720688e+01   5.343649e-01
  5.686430e-02   6.607868e+01   5.268957e-01
  5.716320e-02   6.665229e+01   5.256692e-01
  5.746210e-02   6.638035e+01   5.298741e-01
  5.776110e-02   6.622621e+01   5.310516e-01
  5.806000e-02   6.576970e+01   5.210309e-01
  5.835890e-02   6.586047e+01   5.219629e-01
  5.865780e-02   6.634348e+01   5.210185e-01
  5.895670e-02   6.532893e+01   5.268462e-01
  5.925570e-02   6.701283e+01   5.213783e-01
  5.955460e-02   6.582705e+01   5.235594e-01
  5.985350e-02   6.522938e+01   5.138402e-01
  6.015240e-02   6.541258e+01   5.162292e-01
  6.045130e-02   6.593826e+01   5.188612e-01
  6.075020e-02   6.610529e+01   5.145198e-01
  6.104920e-02   6.538106e+01   5.155472e-01
  6.134810e-02   6.539221e+01   5.161489e-01
  6.164700e-02   6.658334e+01   5.125740e-01
  6.194590e-02   6.485851e+01   5.140383e-01
  6.224480e-02   6.616539e+01   5.077791e-01
  6.254380e-02   6.620348e+01   5.165530e-01
  6.284270e-02   6.504139e+01   5.136519e-01
  6.314160e-02   6.467117e+01   4.999469e-01
  6.344050e-02   6.534380e+01   5.099229e-01
  6.373940e-02   6.617340e+01   5.046848e-01
  6.403840e-02   6.556332e+01   5.102397e-01
  6.433730e-02   6.572147e+01   5.055497e-01
  6.463620e-02   6.531465e+01   4.998684e-01
  6.493510e-02   6.560528e+01   5.120259e-01
  6.523400e-02   6.601502e+01   5.030528e-01
  6.553290e-02   6.558268e+01   5.039755e-01
  6.583190e-02   6.545064e+01   5.014087e-01
  6.613080e-02   6.610334e+01   4.993377e-01
  6.642970e-02   6.559919e+01   5.066519e-01
  6.672860e-02   6.513089e+01   4.941680e-01
  6.702750e-02   6.599561e+01   5.024675e-01
  6.732650e-02   6.604676e+01   4.991240e-01
  6.762540e-02   6.505474e+01   4.953614e-01
  6.792430e-02   6.556902e+01   4.993209e-01
  6.822320e-02   6.463204e+01   4.879175e-01
  6.852210e-02   6.611229e+01   5.008795e-01
  6.882110e-02   6.523095e+01   4.935652e-01
  6.912000e-02   6.402091e+01   4.884816e-01
  6.941890e-02   6.485872e+01   4.882949e-01
  6.971780e-02   6.555415e+01   4.904270e-01
  7.001670e-02   6.601630e+01   4.985096e-01
  7.031560e-02   6.469790e+01   4.867394e-01
  7.061460e-02   6.448647e+01   4.864168e-01
  7.091350e-02   6.499428e+01   4.869066e-01
  7.121240e-02   6.512270e+01   4.836526e-01
  7.151130e-02   6.471676e+01   4.882372e-01
  7.181020e-02   6.544680e+01   4.843926e-01
  7.210920e-02   6.513940e+01   4.865080e-01
  7.240810e-02   6.429426e+01   4.787426e-01
  7.270700e-02   6.381208e+01   4.829262e-01
  7.300590e-02   6.483374e+01   4.821186e-01
  7.330480e-02   6.458016e+01   4.757681e-01
  7.360370e-02   6.498980e+01   4.831588e-01
  7.390270e-02   6.471820e+01   4.767204e-01
  7.420160e-02   6.541371e+01   4.865928e-01
  7.450050e-02   6.499517e+01   4.759668e-01
  7.479940e-02   6.471335e+01   4.762585e-01
  7.509830e-02   6.495731e+01   4.812049e-01
  7.539730e-02   6.545145e+01   4.758753e-01
  7.569620e-02   6.428305e+01   4.724780e-01
  7.599510e-02   6.467382e+01   4.770021e-01
  7.629400e-02   6.526676e+01   4.730345e-01
  7.659290e-02   6.427767e+01   4.737712e-01
  7.689190e-02   6.494449e+01   4.718652e-01
  7.719080e-02   6.444890e+01   4.726512e-01
  7.748970e-02   6.539878e+01   4.726525e-01
  7.778860e-02   6.469718e+01   4.731253e-01
  7.808750e-02   6.434944e+01   4.684204e-01
  7.838640e-02   6.503037e+01   4.683537e-01
  7.868540e-02   6.398125e+01   4.658143e-01
  7.898430e-02   6.445782e+01   4.650389e-01
  7.928320e-02   6.412534e+01   4.693075e-01
  7.958210e-02   6.426607e+01   4.610709e-01
  7.988100e-02   6.450938e+01   4.673120e-01
  8.018000e-02   6.493927e+01   4.663570e-01
  8.047890e-02   6.433916e+01   4.637847e-01
  8.077780e-02   6.429464e+01   4.628029e-01
  8.107670e-02   6.472660e+01   4.619089e-01
  8.137560e-02   6.443946e+01   4.641461e-01
  8.167450e-02   6.351271e+01   4.579582e-01
  8.197350e-02   6.475161e+01   4.595898e-01
  8.227240e-02   6.490599e+01   4.645871e-01
  8.257130e-02   6.493592e+01   4.551446e-01
  8.287020e-02   6.475168e+01   4.636251e-01
  8.316910e-02   6.486554e+01   4.607932e-01
  8.346810e-02   6.441558e+01   4.548620e-01
  8.376700e-02   6.413351e+01   4.601909e-01
  8.406590e-02   6.423247e+01   4.511459e-01
  8.436480e-02   6.456667e+01   4.593311e-01
  8.466370e-02   6.378462e+01   4.507100e-01
  8.496270e-02   6.496929e+01   4.656370e-01
  8.526160e-02   6.519161e+01   4.811615e-01
  8.556050e-02   6.511560e+01   4.813352e-01
  8.585940e-02   6.437782e+01   4.845920e-01
  8.615830e-02   6.441795e+01   4.847430e-01
  8.645720e-02   6.428496e+01   4.890040e-01
  8.675620e-02   6.453957e+01   4.924103e-01
  8.705510e-02   6.396114e+01   4.892232e-01
  8.735400e-02   6.479608e+01   4.948717e-01
  8.765290e-02   6.440004e+01   4.938531e-01
  8.795180e-02   6.528811e+01   5.012975e-01
  8.825080e-02   6.426316e+01   4.928325e-01
  8.854970e-02   6.442559e+01   5.000245e-01
  8.884860e-02   6.425271e+01   4.973066e-01
  8.914750e-02   6.454725e+01   5.046760e-01
  8.944640e-02   6.434093e+01   5.002118e-01
  8.974530e-02   6.480202e+01   4.979029e-01
  9.004430e-02   7.252164e+01   5.245972e-01
  9.034320e-02   6.445389e+01   4.770830e-01
  9.064210e-02   6.453309e+01   4.764829e-01
  9.094100e-02   6.409601e+01   4.649769e-01
  9.123990e-02   6.455512e+01   4.653898e-01
  9.153890e-02   6.411691e+01   4.663079e-01
  9.183780e-02   6.479718e+01   4.654326e-01
  9.213670e-02   6.424379e+01   4.618033e-01
  9.243560e-02   6.359526e+01   4.582557e-01
  9.273450e-02   6.413436e+01   4.562095e-01
  9.303350e-02   6.372498e+01   4.607481e-01
  9.333240e-02   6.424005e+01   4.523162e-01
  9.363130e-02   6.408861e+01   4.552625e-01
  9.393020e-02   6.345385e+01   4.506852e-01
  9.422910e-02   6.437769e+01   4.551167e-01
  9.452800e-02   6.470307e+01   4.574397e-01
  9.482700e-02   6.420807e+01   4.454707e-01
  9.512590e-02   6.367738e+01   4.518627e-01
  9.542480e-02   6.457830e+01   4.500913e-01
  9.572370e-02   6.446223e+01   4.496866e-01
  9.602260e-02   6.437506e+01   4.516464e-01
  9.632160e-02   6.397034e+01   4.424709e-01
  9.662050e-02   6.410007e+01   4.454618e-01
  9.691940e-02   6.459229e+01   4.471688e-01
  9.721830e-02   6.384179e+01   4.420261e-01
  9.751720e-02   6.418644e+01   4.453956e-01
  9.781610e-02   6.426457e+01   4.413397e-01
  9.811510e-02   6.420189e+01   4.454492e-01
  9.841400e-02   6.404569e+01   4.377766e-01
  9.871290e-02   6.380356e+01   4.401083e-01
  9.901180e-02   6.372332e+01   4.408995e-01
  9.931070e-02   6.358421e+01   4.365437e-01
  9.960970e-02   6.329241e+01   4.386958e-01
  9.990860e-02   6.404482e+01   4.339952e-01
  1.002070e-01   6.418664e+01   4.386069e-01
  1.005060e-01   6.429419e+01   4.365480e-01
  1.008050e-01   6.450733e+01   4.397012e-01
  1.011040e-01   6.444643e+01   4.333274e-01
  1.014030e-01   6.366249e+01   4.326979e-01
  1.017020e-01   6.425257e+01   4.388321e-01
  1.020010e-01   6.372216e+01   4.322258e-01
  1.023000e-01   6.508115e+01   4.347835e-01
  1.025990e-01   6.414806e+01   4.306597e-01
  1.028980e-01   6.372385e+01   4.308913e-01
  1.031970e-01   6.456036e+01   4.360793e-01
  1.034960e-01   6.432697e+01   4.273392e-01
  1.037950e-01   6.402662e+01   4.302519e-01
  1.040930e-01   6.413982e+01   4.270393e-01
  1.043920e-01   6.406432e+01   4.307094e-01
  1.046910e-01   6.532564e+01   4.342612e-01
  1.049900e-01   6.417180e+01   4.245880e-01
  1.052890e-01   6.376918e+01   4.267718e-01
  1.055880e-01   6.398632e+01   4.258851e-01
  1.058870e-01   6.328649e+01   4.251535e-01
  1.061860e-01   6.496673e+01   4.265734e-01
  1.064850e-01   6.443868e+01   4.254699e-01
  1.067840e-01   6.367118e+01   4.251553e-01
  1.070830e-01   6.354242e+01   4.212451e-01
  1.073820e-01   6.489573e+01   4.241369e-01
  1.076800e-01   6.420241e+01   4.215549e-01
  1.079790e-01   6.518167e+01   4.266441e-01
  1.082780e-01   6.459780e+01   4.266322e-01
  1.085770e-01   6.505609e+01   4.191414e-01
  1.088760e-01   6.414473e+01   4.219865e-01
  1.091750e-01   6.371373e+01   4.190242e-01
  1.094740e-01   6.385365e+01   4.204084e-01
  1.097730e-01   6.429028e+01   4.193835e-01
  1.100720e-01   6.406731e+01   4.147555e-01
  1.103710e-01   6.408063e+01   4.211549e-01
  1.106700e-01   6.351889e+01   4.132714e-01
  1.109690e-01   6.409708e+01   4.208996e-01
  1.112670e-01   6.380820e+01   4.124477e-01
  1.115660e-01   6.449888e+01   4.158536e-01
  1.118650e-01   6.457669e+01   4.200115e-01
  1.121640e-01   6.374527e+01   4.113711e-01
  1.124630e-01   6.452878e+01   4.150640e-01
  1.127620e-01   6.491590e+01   4.163072e-01
  1.130610e-01   6.392560e+01   4.125349e-01
  1.133600e-01   6.451780e+01   4.192120e-01
  1.136590e-01   6.467666e+01   4.094854e-01
  1.139580e-01   6.476891e+01   4.143688e-01
  1.142570e-01   6.505902e+01   4.150036e-01
  1.145560e-01   6.396296e+01   4.120730e-01
  1.148550e-01   6.442775e+01   4.124057e-01
  1.151530e-01   6.403596e+01   4.057788e-01
  1.154520e-01   6.484629e+01   4.134533e-01
  1.157510e-01   6.407990e+01   4.064737e-01
  1.160500e-01   6.468868e+01   4.146966e-01
  1.163490e-01   6.436095e+01   4.073641e-01
  1.166480e-01   6.434250e+01   4.101245e-01
  1.169470e-01   6.451966e+01   4.084259e-01
  1.172460e-01   6.389371e+01   4.069993e-01
  1.175450e-01   6.429322e+01   4.049369e-01
  1.178440e-01   6.391576e+01   4.037465e-01
  1.181430e-01   6.380582e+01   4.064395e-01
  1.184420e-01   6.440455e+01   4.061136e-01
  1.187400e-01   6.453913e+01   4.051619e-01
  1.190390e-01   6.432667e+01   4.036771e-01
  1.193380e-01   6.418228e+01   4.032238e-01
  1.196370e-01   6.476819e+01   4.072585e-01
  1.199360e-01   6.506391e+01   4.040847e-01
  1.202350e-01   6.452459e+01   4.053903e-01
  1.205340e-01   6.453331e+01   4.029713e-01
  1.208330e-01   6.412730e+01   4.003658e-01
  1.211320e-01   6.457142e+01   4.049897e-01
  1.214310e-01   6.429951e+01   3.974865e-01
  1.217300e-01   6.438642e+01   4.033220e-01
  1.220290e-01   6.455697e+01   4.025074e-01
  1.223270e-01   6.482695e+01   4.006858e-01
  1.226260e-01   6.436780e+01   3.987400e-01
  1.229250e-01   6.423990e+01   3.967846e-01
  1.232240e-01   6.497836e+01   4.027464e-01
  1.235230e-01   6.448961e+01   4.004330e-01
  1.238220e-01   6.535147e+01   3.996826e-01
  1.241210e-01   6.496795e+01   4.000699e-01
  1.244200e-01   6.461174e+01   3.953656e-01
  1.247190e-01   6.478732e+01   4.005633e-01
  1.250180e-01   6.421227e+01   3.938885e-01
  1.253170e-01   6.464486e+01   3.959762e-01
  1.256160e-01   6.523324e+01   4.003622e-01
  1.259140e-01   6.559844e+01   3.986293e-01
  1.262130e-01   6.442601e+01   3.950509e-01
  1.265120e-01   6.506729e+01   3.942314e-01
  1.268110e-01   6.504741e+01   3.949236e-01
  1.271100e-01   6.441471e+01   3.965503e-01
  1.274090e-01   6.387718e+01   3.916046e-01
  1.277080e-01   6.441468e+01   3.920007e-01
  1.280070e-01   6.467279e+01   3.915466e-01
  1.283060e-01   6.470900e+01   3.931445e-01
  1.286050e-01   6.470458e+01   3.959041e-01
  1.289040e-01   6.496748e+01   3.897472e-01
  1.292030e-01   6.446957e+01   3.931656e-01
  1.295020e-01   6.448419e+01   3.895064e-01
  1.298000e-01   6.540470e+01   3.930142e-01
  1.300990e-01   6.495808e+01   3.892358e-01
  1.303980e-01   6.514895e+01   3.905338e-01
  1.306970e-01   6.505950e+01   3.932110e-01
  1.309960e-01   6.433084e+01   3.888000e-01
  1.312950e-01   6.471297e+01   3.897099e-01
  1.315940e-01   6.425420e+01   3.840403e-01
  1.318930e-01   6.506870e+01   3.893259e-01
  1.321920e-01   6.469745e+01   3.879737e-01
  1.324910e-01   6.472432e+01   3.890172e-01
  1.327900e-01   6.452664e+01   3.862694e-01
  1.330890e-01   6.436618e+01   3.853157e-01
  1.333870e-01   6.452700e+01   3.855606e-01
  1.336860e-01   6.460539e+01   3.850884e-01
  1.339850e-01   6.444372e+01   3.832068e-01
  1.342840e-01   6.463301e+01   3.865876e-01
  1.345830e-01   6.487165e+01   3.858811e-01
  1.348820e-01   6.413943e+01   3.836971e-01
  1.351810e-01   6.439543e+01   3.796317e-01
  1.354800e-01   6.410473e+01   3.831264e-01
  1.357790e-01   6.496533e+01   3.833647e-01
  1.360780e-01   6.469751e+01   3.841933e-01
  1.363770e-01   6.452739e+01   3.832236e-01
  1.366760e-01   6.451024e+01   3.852748e-01
  1.369740e-01   6.442158e+01   3.986450e-01
  1.372730e-01   6.417681e+01   3.999894e-01
  1.375720e-01   6.571517e+01   4.141886e-01
  1.378710e-01   6.482667e+01   4.131015e-01
  1.381700e-01   6.449125e+01   4.137712e-01
  1.384690e-01   6.411847e+01   4.197389e-01
  1.387680e-01   6.431199e+01   4.088930e-01
  1.390670e-01   6.492733e+01   3.991619e-01
  1.393660e-01   6.405349e+01   3.956935e-01
  1.396650e-01   6.539743e+01   3.969975e-01
  1.399640e-01   6.526173e+01   3.976049e-01
  1.402630e-01   6.413657e+01   3.860498e-01
  1.405620e-01   6.480283e+01   3.924347e-01
  1.408600e-01   6.519924e+01   3.923964e-01
  1.411590e-01   6.536909e+01   3.938969e-01
  1.414580e-01   6.503467e+01   3.933844e-01
  1.417570e-01   6.487867e+01   3.854322e-01
  1.420560e-01   6.478942e+01   3.896971e-01
  1.423550e-01   6.494286e+01   3.875131e-01
  1.426540e-01   6.463509e+01   3.830803e-01
  1.429530e-01   6.482407e+01   3.827177e-01
  1.432520e-01   6.453323e+01   3.789130e-01
  1.435510e-01   6.475312e+01   3.822788e-01
  1.438500e-01   6.496464e+01   3.788364e-01
  1.441490e-01   6.506565e+01   3.782439e-01
  1.444470e-01   6.511968e+01   3.808559e-01
  1.447460e-01   6.498832e+01   3.767012e-01
  1.450450e-01   6.517760e+01   3.810253e-01
  1.453440e-01   6.462510e+01   3.734868e-01
  1.456430e-01   6.377688e+01   3.746981e-01
  1.459420e-01   6.551067e+01   3.790926e-01
  1.462410e-01   6.456426e+01   3.746020e-01
  1.465400e-01   6.401233e+01   3.742963e-01
  1.468390e-01   6.450058e+01   3.710056e-01
  1.471380e-01   6.502699e+01   3.755086e-01
  1.474370e-01   6.486085e+01   3.756784e-01
  1.477360e-01   6.489049e+01   3.746829e-01
  1.480340e-01   6.480330e+01   3.708256e-01
  1.483330e-01   6.508463e+01   3.800793e-01
  1.486320e-01   6.517732e+01   3.898921e-01
  1.489310e-01   6.449831e+01   3.895490e-01
  1.492300e-01   6.544989e+01   3.919225e-01
  1.495290e-01   6.512129e+01   3.933977e-01
  1.498280e-01   6.512073e+01   3.979441e-01
  1.501270e-01   6.450948e+01   3.976162e-01
  1.504260e-01   6.562415e+01   3.956638e-01
  1.507250e-01   6.502929e+01   3.997358e-01
  1.510240e-01   6.448370e+01   3.970202e-01
  1.513230e-01   6.537510e+01   4.050499e-01
  1.516210e-01   6.530450e+01   4.005808e-01
  1.519200e-01   6.596794e+01   4.026104e-01
  1.522190e-01   6.569897e+01   4.087863e-01
  1.525180e-01   6.487384e+01   4.013591e-01
  1.528170e-01   6.530318e+01   4.081050e-01
  1.531160e-01   6.546043e+01   4.053141e-01
  1.534150e-01   6.444830e+01   3.963967e-01
  1.537140e-01   6.539175e+01   3.924832e-01
  1.540130e-01   6.499061e+01   3.848294e-01
  1.543120e-01   6.563747e+01   3.869741e-01
  1.546110e-01   6.528264e+01   3.833793e-01
  1.549100e-01   6.570120e+01   3.848366e-01
  1.552090e-01   6.594082e+01   3.876324e-01
  1.555070e-01   6.483497e+01   3.751700e-01
  1.558060e-01   6.533223e+01   3.819292e-01
  1.561050e-01   6.495999e+01   3.770567e-01
  1.564040e-01   6.441848e+01   3.770194e-01
  1.567030e-01   6.533332e+01   3.776997e-01
  1.570020e-01   6.525466e+01   3.755170e-01
  1.573010e-01   6.507791e+01   3.785007e-01
  1.576000e-01   6.558253e+01   3.741043e-01
  1.578990e-01   6.525178e+01   3.750783e-01
  1.581980e-01   6.540273e+01   3.738031e-01
  1.584970e-01   6.443229e+01   3.708092e-01
  1.587960e-01   6.499243e+01   3.758421e-01
  1.590940e-01   6.440464e+01   3.688524e-01
  1.593930e-01   6.519296e+01   3.698598e-01
  1.596920e-01   6.570188e+01   3.723398e-01
  1.599910e-01   6.534898e+01   3.730149e-01
  1.602900e-01   6.502610e+01   3.714625e-01
  1.605890e-01   6.463732e+01   3.648392e-01
  1.608880e-01   6.425566e+01   3.661722e-01
  1.611870e-01   6.528351e+01   3.680705e-01
  1.614860e-01   6.502847e+01   3.677566e-01
  1.617850e-01   6.562156e+01   3.662068e-01
  1.620840e-01   6.487563e+01   3.641195e-01
  1.623830e-01   6.533071e+01   3.669917e-01
  1.626810e-01   6.542480e+01   3.650633e-01
  1.629800e-01   6.556199e+01   3.615539e-01
  1.632790e-01   6.455667e+01   3.599168e-01
  1.635780e-01   6.471579e+01   3.615182e-01
  1.638770e-01   6.521007e+01   3.652552e-01
  1.641760e-01   6.534822e+01   3.638664e-01
  1.644750e-01   6.471300e+01   3.613166e-01
  1.647740e-01   6.550461e+01   3.631308e-01
  1.650730e-01   6.475946e+01   3.624187e-01
  1.653720e-01   6.474568e+01   3.619902e-01
  1.656710e-01   6.510694e+01   3.608708e-01
  1.659700e-01   6.489860e+01   3.618343e-01
  1.662680e-01   6.529834e+01   3.615931e-01
  1.665670e-01   6.509193e+01   3.619851e-01
  1.668660e-01   6.466238e+01   3.573653e-01
  1.671650e-01   6.536935e+01   3.621751e-01
  1.674640e-01   6.494991e+01   3.602440e-01
  1.677630e-01   6.514945e+01   3.588970e-01
  1.680620e-01   6.528833e+01   3.615654e-01
  1.683610e-01   6.515131e+01   3.555565e-01
  1.686600e-01   6.531076e+01   3.608605e-01
  1.689590e-01   6.517535e+01   3.569123e-01
  1.692580e-01   6.505307e+01   3.563923e-01
  1.695570e-01   6.512414e+01   3.611104e-01
  1.698560e-01   6.529803e+01   3.555903e-01
  1.701540e-01   6.581998e+01   3.597956e-01
  1.704530e-01   6.533151e+01   3.554986e-01
  1.707520e-01   6.484103e+01   3.543438e-01
  1.710510e-01   6.476266e+01   3.570807e-01
  1.713500e-01   6.532877e+01   3.551263e-01
  1.716490e-01   6.511042e+01   3.572914e-01
  1.719480e-01   6.425882e+01   3.493514e-01
  1.722470e-01   6.484547e+01   3.532672e-01
  1.725460e-01   6.411525e+01   3.529001e-01
  1.728450e-01   6.479983e+01   3.524229e-01
  1.731440e-01   6.508876e+01   3.537485e-01
  1.734430e-01   6.515586e+01   3.507213e-01
  1.737410e-01   6.513724e+01   3.542422e-01
  1.740400e-01   6.458001e+01   3.520039e-01
  1.743390e-01   6.390402e+01   3.476846e-01
  1.746380e-01   6.453886e+01   3.509984e-01
  1.749370e-01   6.455062e+01   3.487389e-01
  1.752360e-01   6.540552e+01   3.533472e-01
  1.755350e-01   6.499195e+01   3.513386e-01
  1.758340e-01   6.470850e+01   3.458914e-01
  1.761330e-01   6.491683e+01   3.520247e-01
  1.764320e-01   6.450528e+01   3.460283e-01
  1.767310e-01   6.485884e+01   3.513334e-01
  1.770300e-01   6.440667e+01   3.464477e-01
  1.773280e-01   6.482321e+01   3.489509e-01
  1.776270e-01   6.467569e+01   3.473425e-01
  1.779260e-01   6.444226e+01   3.451791e-01
  1.782250e-01   6.431228e+01   3.475730e-01
  1.785240e-01   6.504745e+01   3.462862e-01
  1.788230e-01   6.500573e+01   3.478830e-01
  1.791220e-01   6.465210e+01   3.474513e-01
  1.794210e-01   6.478105e+01   3.445655e-01
  1.797200e-01   6.492483e+01   3.464691e-01
  1.800190e-01   6.471159e+01   3.435454e-01
  1.803180e-01   6.408791e+01   3.454184e-01
  1.806170e-01   6.416693e+01   3.427615e-01
  1.809160e-01   6.435776e+01   3.426049e-01
  1.812140e-01   6.515126e+01   3.455486e-01
  1.815130e-01   6.434385e+01   3.429003e-01
  1.818120e-01   6.451049e+01   3.446852e-01
  1.821110e-01   6.455264e+01   3.408192e-01
  1.824100e-01   6.442384e+01   3.429469e-01
  1.827090e-01   6.454948e+01   3.426172e-01
  1.830080e-01   6.436980e+01   3.423054e-01
  1.833070e-01   6.479148e+01   3.409606e-01
  1.836060e-01   6.450912e+01   3.394089e-01
  1.839050e-01   6.431461e+01   3.428224e-01
  1.842040e-01   6.439571e+01   3.402421e-01
  1.845030e-01   6.414153e+01   3.387620e-01
  1.848010e-01   6.500191e+01   3.428236e-01
  1.851000e-01   6.432904e+01   3.363912e-01
  1.853990e-01   6.393504e+01   3.403256e-01
  1.856980e-01   6.496985e+01   3.406188e-01
  1.859970e-01   6.430852e+01   3.376019e-01
  1.862960e-01   6.389651e+01   3.379538e-01
  1.865950e-01   6.401782e+01   3.365213e-01
  1.868940e-01   6.484905e+01   3.425848e-01
  1.871930e-01   6.400176e+01   3.332069e-01
  1.874920e-01   6.443135e+01   3.374479e-01
  1.877910e-01   6.366994e+01   3.352907e-01
  1.880900e-01   6.402130e+01   3.362146e-01
  1.883880e-01   6.431774e+01   3.387444e-01
  1.886870e-01   6.447139e+01   3.330487e-01
  1.889860e-01   6.450896e+01   3.387662e-01
  1.892850e-01   6.475541e+01   3.368750e-01
  1.895840e-01   6.436221e+01   3.347615e-01
  1.898830e-01   6.374339e+01   3.336116e-01
  1.901820e-01   6.415167e+01   3.343683e-01
  1.904810e-01   6.397567e+01   3.337548e-01
  1.907800e-01   6.395322e+01   3.329272e-01
  1.910790e-01   6.399309e+01   3.324193e-01
  1.913780e-01   6.425725e+01   3.341795e-01
  1.916770e-01   6.414762e+01   3.337402e-01
  1.919750e-01   6.406808e+01   3.343052e-01
  1.922740e-01   6.431904e+01   3.312951e-01
  1.925730e-01   6.421252e+01   3.317735e-01
  1.928720e-01   6.359358e+01   3.309249e-01
  1.931710e-01   6.410716e+01   3.328682e-01
  1.934700e-01   6.412669e+01   3.314008e-01
  1.937690e-01   6.428269e+01   3.309016e-01
  1.940680e-01   6.420319e+01   3.325073e-01
  1.943670e-01   6.434539e+01   3.309132e-01
  1.946660e-01   6.325697e+01   3.286975e-01
  1.949650e-01   6.434731e+01   3.294322e-01
  1.952640e-01   6.355575e+01   3.288765e-01
  1.955630e-01   6.402053e+01   3.312771e-01
  1.958610e-01   6.371896e+01   3.273801e-01
  1.961600e-01   6.333690e+01   3.277177e-01
  1.964590e-01   6.373602e+01   3.272777e-01
  1.967580e-01   6.391817e+01   3.299620e-01
  1.970570e-01   6.385870e+01   3.275925e-01
  1.973560e-01   6.401145e+01   3.262410e-01
  1.976550e-01   6.419606e+01   3.294880e-01
  1.979540e-01   6.375142e+01   3.260100e-01
  1.982530e-01   6.367634e+01   3.275634e-01
  1.985520e-01   6.319434e+01   3.242954e-01
  1.988510e-01   6.362837e+01   3.255511e-01
  1.991500e-01   6.376862e+01   3.280945e-01
  1.994480e-01   6.338616e+01   3.237867e-01
  1.997470e-01   6.393459e+01   3.270579e-01
  2.000460e-01   6.298510e+01   3.207935e-01
  2.003450e-01   6.359220e+01   3.245979e-01
  2.006440e-01   6.363253e+01   3.274507e-01
  2.009430e-01   6.352264e+01   3.221595e-01
  2.012420e-01   6.327962e+01   3.248014e-01
  2.015410e-01   6.366833e+01   3.223889e-01
  2.018400e-01   6.357673e+01   3.228577e-01
  2.021390e-01   6.289123e+01   3.220959e-01
  2.024380e-01   6.366831e+01   3.192206e-01
  2.027370e-01   6.335586e+01   3.234253e-01
  2.030350e-01   6.364980e+01   3.210912e-01
  2.033340e-01   6.370011e+01   3.220506e-01
  2.036330e-01   6.288859e+01   3.175300e-01
  2.039320e-01   6.333412e+01   3.194702e-01
  2.042310e-01   6.370083e+01   3.234545e-01
  2.045300e-01   6.431224e+01   3.202866e-01
  2.048290e-01   6.325447e+01   3.187240e-01
  2.051280e-01   6.352867e+01   3.190060e-01
  2.054270e-01   6.344884e+01   3.182643e-01
  2.057260e-01   6.348105e+01   3.217748e-01
  2.060250e-01   6.297974e+01   3.165490e-01
  2.063240e-01   6.330759e+01   3.199516e-01
  2.066230e-01   6.289981e+01   3.175584e-01
  2.069210e-01   6.314177e+01   3.193952e-01
  2.072200e-01   6.291054e+01   3.181279e-01
  2.075190e-01   6.295707e+01   3.158254e-01
  2.078180e-01   6.346394e+01   3.195240e-01
  2.081170e-01   6.346137e+01   3.178915e-01
  2.084160e-01   6.320936e+01   3.192921e-01
  2.087150e-01   6.312708e+01   3.155881e-01
  2.090140e-01   6.359513e+01   3.182264e-01
  2.093130e-01   6.328044e+01   3.173038e-01
  2.096120e-01   6.328761e+01   3.167867e-01
  2.099110e-01   6.310399e+01   3.148712e-01
  2.102100e-01   6.276171e+01   3.156007e-01
  2.105080e-01   6.268177e+01   3.170075e-01
  2.108070e-01   6.274054e+01   3.142256e-01
  2.111060e-01   6.296916e+01   3.140109e-01
  2.114050e-01   6.316439e+01   3.148905e-01
  2.117040e-01   6.282857e+01   3.190131e-01
  2.120030e-01   6.310750e+01   3.256600e-01
  2.123020e-01   6.264113e+01   3.267971e-01
  2.126010e-01   6.355530e+01   3.265220e-01
  2.129000e-01   6.272861e+01   3.276193e-01
  2.131990e-01   6.297798e+01   3.311421e-01
  2.134980e-01   6.297970e+01   3.331560e-01
  2.137970e-01   6.277243e+01   3.301435e-01
  2.140950e-01   6.282020e+01   3.321125e-01
  2.143940e-01   6.310679e+01   3.341182e-01
  2.146930e-01   6.281800e+01   3.336666e-01
  2.149920e-01   6.337689e+01   3.354637e-01
  2.152910e-01   6.244383e+01   3.334573e-01
  2.155900e-01   6.279738e+01   3.372842e-01
  2.158890e-01   6.283180e+01   3.373766e-01
  2.161880e-01   6.186118e+01   3.333200e-01
  2.164870e-01   6.296323e+01   3.375668e-01
  2.167860e-01   6.320708e+01   3.318975e-01
  2.170850e-01   6.219669e+01   3.266730e-01
  2.173840e-01   6.204528e+01   3.231963e-01
  2.176820e-01   6.236792e+01   3.225960e-01
  2.179810e-01   6.249544e+01   3.239323e-01
  2.182800e-01   6.249364e+01   3.196783e-01
  2.185790e-01   6.283578e+01   3.220950e-01
  2.188780e-01   6.262800e+01   3.180931e-01
  2.191770e-01   6.244978e+01   3.197050e-01
  2.194760e-01   6.276415e+01   3.213481e-01
  2.197750e-01   6.229003e+01   3.169617e-01
  2.200740e-01   6.270976e+01   3.160034e-01
  2.203730e-01   6.209652e+01   3.161981e-01
  2.206720e-01   6.169328e+01   3.142304e-01
  2.209710e-01   6.228461e+01   3.179028e-01
  2.212700e-01   6.229563e+01   3.135029e-01
  2.215680e-01   6.255908e+01   3.169672e-01
  2.218670e-01   6.262069e+01   3.128806e-01
  2.221660e-01   6.280446e+01   3.167784e-01
  2.224650e-01   6.227930e+01   3.129376e-01
  2.227640e-01   6.293049e+01   3.143069e-01
  2.230630e-01   6.232737e+01   3.137142e-01
  2.233620e-01   6.234357e+01   3.129683e-01
  2.236610e-01   6.262795e+01   3.136813e-01
  2.239600e-01   6.160599e+01   3.075383e-01
  2.242590e-01   6.209383e+01   3.118207e-01
  2.245580e-01   6.242398e+01   3.117422e-01
  2.248570e-01   6.227012e+01   3.131763e-01
  2.251550e-01   6.220342e+01   3.094047e-01
  2.254540e-01   6.157000e+01   3.080773e-01
  2.257530e-01   6.258669e+01   3.129256e-01
  2.260520e-01   6.231870e+01   3.084328e-01
  2.263510e-01   6.232158e+01   3.094455e-01
  2.266500e-01   6.201743e+01   3.085635e-01
  2.269490e-01   6.266343e+01   3.087843e-01
  2.272480e-01   6.200281e+01   3.096659e-01
  2.275470e-01   6.251616e+01   3.068132e-01
  2.278460e-01   6.225740e+01   3.096655e-01
  2.281450e-01   6.230780e+01   3.070393e-01
  2.284440e-01   6.184068e+01   3.073723e-01
  2.287420e-01   6.147344e+01   3.073326e-01
  2.290410e-01   6.243149e+01   3.035846e-01
  2.293400e-01   6.230449e+01   3.080232e-01
  2.296390e-01   6.242783e+01   3.068420e-01
  2.299380e-01   6.196586e+01   3.061956e-01
  2.302370e-01   6.192877e+01   3.054907e-01
  2.305360e-01   6.188051e+01   3.034343e-01
  2.308350e-01   6.220596e+01   3.085293e-01
  2.311340e-01   6.209935e+01   3.025388e-01
  2.314330e-01   6.195714e+01   3.043447e-01
  2.317320e-01   6.198915e+01   3.055173e-01
  2.320310e-01   6.205362e+01   3.025458e-01
  2.323290e-01   6.157398e+01   3.060883e-01
  2.326280e-01   6.218162e+01   3.021482e-01
  2.329270e-01   6.171350e+01   3.014794e-01
  2.332260e-01   6.264231e+01   3.052963e-01
  2.335250e-01   6.188160e+01   3.027199e-01
  2.338240e-01   6.167677e+01   3.034144e-01
  2.341230e-01   6.194744e+01   2.995988e-01
  2.344220e-01   6.185831e+01   3.024251e-01
  2.347210e-01   6.225445e+01   3.032728e-01
  2.350200e-01   6.116491e+01   2.997848e-01
  2.353190e-01   6.164575e+01   3.013138e-01
  2.356180e-01   6.159707e+01   2.978346e-01
  2.359170e-01   6.160131e+01   3.021524e-01
  2.362150e-01   6.198685e+01   3.010880e-01
  2.365140e-01   6.153082e+01   2.976744e-01
  2.368130e-01   6.128340e+01   2.993747e-01
  2.371120e-01   6.152869e+01   2.985845e-01
  2.374110e-01   6.186058e+01   3.019566e-01
  2.377100e-01   6.152407e+01   2.975443e-01
  2.380090e-01   6.102629e+01   2.977069e-01
  2.383080e-01   6.147327e+01   2.968546e-01
  2.386070e-01   6.198946e+01   2.997004e-01
  2.389060e-01   6.133054e+01   2.977596e-01
  2.392050e-01   6.135888e+01   2.962400e-01
  2.395040e-01   6.168920e+01   2.990888e-01
  2.398020e-01   6.192669e+01   2.976075e-01
  2.401010e-01   6.110135e+01   2.973170e-01
  2.404000e-01   6.128649e+01   2.949467e-01
  2.406990e-01   6.183122e+01   2.979446e-01
  2.409980e-01   6.160499e+01   2.963834e-01
  2.412970e-01   6.146721e+01   2.956043e-01
  2.415960e-01   6.148188e+01   2.965368e-01
  2.418950e-01   6.159222e+01   2.951256e-01
  2.421940e-01   6.152942e+01   2.962016e-01
  2.424930e-01   6.080713e+01   2.953543e-01
  2.427920e-01   6.121067e+01   2.925661e-01
  2.430910e-01   6.189293e+01   2.961791e-01
  2.433890e-01   6.146645e+01   2.941618e-01
  2.436880e-01   6.145943e+01   2.967082e-01
  2.439870e-01   6.085409e+01   2.917127e-01
  2.442860e-01   6.088661e+01   2.912502e-01
  2.445850e-01   6.117786e+01   2.936902e-01
  2.448840e-01   6.087562e+01   2.925259e-01
  2.451830e-01   6.111257e+01   2.946390e-01
  2.454820e-01   6.105293e+01   2.910022e-01
  2.457810e-01   6.107643e+01   2.922451e-01
  2.460800e-01   6.114279e+01   2.927302e-01
  2.463790e-01   6.094320e+01   2.912777e-01
  2.466780e-01   6.106540e+01   2.920019e-01
  2.469770e-01   6.099524e+01   2.909719e-01
  2.472750e-01   6.107176e+01   2.919088e-01
  2.475740e-01   6.131058e+01   2.934596e-01
  2.478730e-01   6.118376e+01   2.884583e-01
  2.481720e-01   6.083839e+01   2.905975e-01
  2.484710e-01   6.086513e+01   2.888564e-01
  2.487700e-01   6.114911e+01   2.926364e-01
  2.490690e-01   6.108394e+01   2.913984e-01
  2.493680e-01   6.128047e+01   2.888950e-01
  2.496670e-01   6.106866e+01   2.923351e-01
  2.499660e-01   6.143678e+01   2.902097e-01
  2.502650e-01   6.097860e+01   2.903973e-01
  2.505640e-01   6.062881e+01   2.866298e-01
  2.508620e-01   6.113459e+01   2.891793e-01
  2.511610e-01   6.134806e+01   2.920277e-01
  2.514600e-01   6.039361e+01   2.865896e-01
  2.517590e-01   6.056856e+01   2.867972e-01
  2.520580e-01   6.071289e+01   2.876581e-01
  2.523570e-01   6.105815e+01   2.887887e-01
  2.526560e-01   6.132951e+01   2.902735e-01
  2.529550e-01   6.015792e+01   2.841878e-01
  2.532540e-01   6.070130e+01   2.853666e-01
  2.535530e-01   6.106502e+01   2.860165e-01
  2.538520e-01   6.059550e+01   2.862421e-01
  2.541510e-01   6.064244e+01   2.848225e-01
  2.544490e-01   6.070938e+01   2.857933e-01
  2.547480e-01   6.072793e+01   2.861439e-01
  2.550470e-01   6.049417e+01   2.838694e-01
  2.553460e-01   6.098250e+01   2.854171e-01
  2.556450e-01   6.136210e+01   2.839956e-01
  2.559440e-01   6.059532e+01   2.851174e-01
  2.562430e-01   6.064477e+01   2.865644e-01
  2.565420e-01   5.995640e+01   2.824051e-01
  2.568410e-01   6.055580e+01   2.830143e-01
  2.571400e-01   6.081537e+01   2.840197e-01
  2.574390e-01   6.047545e+01   2.853441e-01
  2.577380e-01   6.055526e+01   2.845166e-01
  2.580360e-01   6.085782e+01   2.832220e-01
  2.583350e-01   6.098571e+01   2.860343e-01
  2.586340e-01   6.028292e+01   2.812908e-01
  2.589330e-01   6.063872e+01   2.849150e-01
  2.592320e-01   6.058874e+01   2.820034e-01
  2.595310e-01   6.091245e+01   2.837468e-01
  2.598300e-01   6.036840e+01   2.843804e-01
  2.601290e-01   6.089809e+01   2.812552e-01
  2.604280e-01   6.069764e+01   2.842459e-01
  2.607270e-01   6.055060e+01   2.801618e-01
  2.610260e-01   6.015122e+01   2.817704e-01
  2.613250e-01   6.063469e+01   2.834976e-01
  2.616240e-01   6.045565e+01   2.821859e-01
  2.619220e-01   6.067724e+01   2.828015e-01
  2.622210e-01   6.048491e+01   2.795289e-01
  2.625200e-01   6.026835e+01   2.807677e-01
  2.628190e-01   6.036095e+01   2.806909e-01
  2.631180e-01   6.046763e+01   2.792017e-01
  2.634170e-01   6.017354e+01   2.821196e-01
  2.637160e-01   6.088790e+01   2.801702e-01
  2.640150e-01   6.020150e+01   2.812970e-01
  2.643140e-01   6.084882e+01   2.796974e-01
  2.646130e-01   6.086083e+01   2.801080e-01
  2.649120e-01   6.016588e+01   2.815088e-01
  2.652110e-01   6.058317e+01   2.792771e-01
  2.655090e-01   6.071715e+01   2.803538e-01
  2.658080e-01   5.988494e+01   2.768123e-01
  2.661070e-01   6.023042e+01   2.788445e-01
  2.664060e-01   6.049967e+01   2.791800e-01
  2.667050e-01   6.042535e+01   2.792954e-01
  2.670040e-01   6.083762e+01   2.800545e-01
  2.673030e-01   5.995622e+01   2.771655e-01
  2.676020e-01   6.015221e+01   2.777127e-01
  2.679010e-01   6.031883e+01   2.780024e-01
  2.682000e-01   6.090654e+01   2.782194e-01
  2.684990e-01   5.983861e+01   2.767993e-01
  2.687980e-01   5.980137e+01   2.763375e-01
  2.690960e-01   6.015060e+01   2.782782e-01
  2.693950e-01   6.045860e+01   2.760782e-01
  2.696940e-01   6.037705e+01   2.762623e-01
  2.699930e-01   5.964716e+01   2.756072e-01
  2.702920e-01   5.998005e+01   2.760952e-01
  2.705910e-01   5.978665e+01   2.761162e-01
  2.708900e-01   5.984368e+01   2.741204e-01
  2.711890e-01   6.026096e+01   2.769280e-01
  2.714880e-01   6.021652e+01   2.758022e-01
  2.717870e-01   5.981088e+01   2.753340e-01
  2.720860e-01   5.983158e+01   2.743673e-01
  2.723850e-01   6.024294e+01   2.746670e-01
  2.726840e-01   6.040084e+01   2.761313e-01
  2.729820e-01   6.012704e+01   2.753201e-01
  2.732810e-01   6.028802e+01   2.747698e-01
  2.735800e-01   5.975361e+01   2.734583e-01
  2.738790e-01   5.975673e+01   2.740125e-01
  2.741780e-01   5.978918e+01   2.745455e-01
  2.744770e-01   5.981834e+01   2.720730e-01
  2.747760e-01   6.028666e+01   2.744929e-01
  2.750750e-01   5.988262e+01   2.767129e-01
  2.753740e-01   6.035713e+01   2.822523e-01
  2.756730e-01   6.034114e+01   2.837110e-01
  2.759720e-01   6.041018e+01   2.825745e-01
  2.762710e-01   5.951507e+01   2.844975e-01
  2.765690e-01   6.048887e+01   2.860929e-01
  2.768680e-01   5.961681e+01   2.867154e-01
  2.771670e-01   6.021279e+01   2.857476e-01
  2.774660e-01   6.007630e+01   2.862497e-01
  2.777650e-01   6.055320e+01   2.908826e-01
  2.780640e-01   5.988304e+01   2.878826e-01
  2.783630e-01   6.005414e+01   2.887185e-01
  2.786620e-01   5.998039e+01   2.902587e-01
  2.789610e-01   5.998583e+01   2.903802e-01
  2.792600e-01   6.025909e+01   2.939083e-01
  2.795590e-01   5.961863e+01   2.866148e-01
  2.798580e-01   5.997595e+01   2.919964e-01
  2.801560e-01   6.067829e+01   2.932585e-01
  2.804550e-01   6.024610e+01   2.930964e-01
  2.807540e-01   6.055995e+01   2.952037e-01
  2.810530e-01   5.931826e+01   2.894090e-01
  2.813520e-01   5.971564e+01   2.942657e-01
  2.816510e-01   5.968174e+01   2.931676e-01
  2.819500e-01   5.993065e+01   2.938907e-01
  2.822490e-01   5.957900e+01   2.930272e-01
  2.825480e-01   5.963559e+01   2.927184e-01
  2.828470e-01   6.031276e+01   2.978054e-01
  2.831460e-01   5.946909e+01   2.942249e-01
  2.834450e-01   6.019010e+01   2.944135e-01
  2.837430e-01   6.002355e+01   2.957076e-01
  2.840420e-01   5.966487e+01   2.964332e-01
  2.843410e-01   5.939850e+01   3.022247e-01
  2.846400e-01   5.969866e+01   3.051136e-01
  2.849390e-01   5.987268e+01   3.134481e-01
  2.852380e-01   5.975569e+01   3.160482e-01
  2.855370e-01   5.937115e+01   3.181531e-01
  2.858360e-01   6.018552e+01   3.223782e-01
  2.861350e-01   5.959599e+01   3.236285e-01
  2.864340e-01   5.924407e+01   3.274453e-01
  2.867330e-01   5.914356e+01   3.262277e-01
  2.870320e-01   5.872056e+01   3.306378e-01
  2.873310e-01   5.925825e+01   3.290704e-01
  2.876290e-01   6.021344e+01   3.369880e-01
  2.879280e-01   5.890135e+01   3.363431e-01
  2.882270e-01   5.924799e+01   3.336076e-01
  2.885260e-01   6.015151e+01   3.402411e-01
  2.888250e-01   5.971152e+01   3.381312e-01
  2.891240e-01   5.968391e+01   3.431527e-01
  2.894230e-01   5.884438e+01   3.438077e-01
  2.897220e-01   5.906050e+01   3.362829e-01
  2.900210e-01   5.883440e+01   3.445147e-01
  2.903200e-01   5.905803e+01   3.431519e-01
  2.906190e-01   5.928524e+01   3.475124e-01
  2.909180e-01   6.000922e+01   3.505776e-01
  2.912160e-01   5.891147e+01   3.436371e-01
  2.915150e-01   5.865835e+01   3.542065e-01
  2.918140e-01   5.920766e+01   3.476614e-01
  2.921130e-01   5.899711e+01   3.502870e-01
  2.924120e-01   5.939693e+01   3.540239e-01
  2.927110e-01   5.923791e+01   3.525629e-01
  2.930100e-01   5.919432e+01   3.616206e-01
  2.933090e-01   5.917810e+01   3.557723e-01
  2.936080e-01   5.877446e+01   3.521639e-01
  2.939070e-01   5.966837e+01   3.605356e-01
  2.942060e-01   5.950683e+01   3.606740e-01
  2.945050e-01   5.860115e+01   3.654231e-01
  2.948030e-01   5.869829e+01   3.561530e-01
  2.951020e-01   5.912560e+01   3.629045e-01
  2.954010e-01   5.938939e+01   3.654472e-01
  2.957000e-01   5.979449e+01   3.684565e-01
  2.959990e-01   5.911605e+01   3.659191e-01
  2.962980e-01   5.871420e+01   3.653334e-01
  2.965970e-01   5.884890e+01   3.693381e-01
  2.968960e-01   5.896636e+01   3.694791e-01
  2.971950e-01   5.962444e+01   3.699459e-01
  2.974940e-01   5.875382e+01   3.658988e-01
  2.977930e-01   5.852228e+01   3.685387e-01
  2.980920e-01   5.894773e+01   3.701042e-01
  2.983900e-01   5.946053e+01   3.747298e-01
  2.986890e-01   5.861611e+01   3.679278e-01
  2.989880e-01   5.853455e+01   3.715674e-01
  2.992870e-01   5.899300e+01   3.739581e-01
  2.995860e-01   5.912507e+01   3.765165e-01
  2.998850e-01   5.877728e+01   3.732738e-01
  3.001840e-01   5.909726e+01   3.766679e-01
  3.004830e-01   5.939033e+01   3.825112e-01
  3.007820e-01   5.825533e+01   3.773596e-01
  3.010810e-01   5.836268e+01   3.750378e-01
  3.013800e-01   5.885974e+01   3.823028e-01
  3.016790e-01   5.810615e+01   3.788493e-01
  3.019780e-01   5.857538e+01   3.823885e-01
  3.022760e-01   5.855735e+01   3.841168e-01
  3.025750e-01   5.819615e+01   3.808962e-01
  3.028740e-01   5.847130e+01   3.872187e-01
  3.031730e-01   5.859969e+01   3.858082e-01
  3.034720e-01   5.853516e+01   3.871664e-01
  3.037710e-01   5.864231e+01   3.872573e-01
  3.040700e-01   5.934225e+01   3.914274e-01
  3.043690e-01   5.882934e+01   3.943574e-01
  3.046680e-01   5.871836e+01   3.926091e-01
  3.049670e-01   5.840494e+01   3.880577e-01
  3.052660e-01   5.859117e+01   3.955073e-01
  3.055650e-01   5.836412e+01   3.933478e-01
  3.058630e-01   5.838363e+01   3.987856e-01
  3.061620e-01   5.840334e+01   3.915545e-01
  3.064610e-01   5.814626e+01   3.956902e-01
  3.067600e-01   5.926433e+01   4.056157e-01
  3.070590e-01   5.870635e+01   3.975913e-01
  3.073580e-01   5.881738e+01   4.040833e-01
  3.076570e-01   5.982078e+01   4.002039e-01
  3.079560e-01   5.858591e+01   4.023982e-01
  3.082550e-01   5.894521e+01   4.036302e-01
  3.085540e-01   5.807223e+01   4.003364e-01
  3.088530e-01   5.796329e+01   4.050407e-01
  3.091520e-01   5.888677e+01   4.022505e-01
  3.094500e-01   5.852324e+01   4.097748e-01
  3.097490e-01   5.849606e+01   4.078188e-01
  3.100480e-01   5.849386e+01   4.047655e-01
  3.103470e-01   5.814698e+01   4.148279e-01
  3.106460e-01   5.806101e+01   4.023679e-01
  3.109450e-01   5.789613e+01   4.136071e-01
  3.112440e-01   5.840248e+01   4.084190e-01
  3.115430e-01   5.909582e+01   4.162400e-01
  3.118420e-01   5.899260e+01   4.204863e-01
  3.121410e-01   5.766853e+01   4.092747e-01
  3.124400e-01   5.898365e+01   4.214623e-01
  3.127390e-01   5.804964e+01   4.122183e-01
  3.130380e-01   5.868432e+01   4.234515e-01
  3.133360e-01   5.842979e+01   4.201517e-01
  3.136350e-01   5.924264e+01   4.223866e-01
  3.139340e-01   5.840093e+01   4.255479e-01
  3.142330e-01   5.878118e+01   4.204022e-01
  3.145320e-01   5.898614e+01   4.316034e-01
  3.148310e-01   5.814148e+01   4.235562e-01
  3.151300e-01   5.700599e+01   4.193999e-01
  3.154290e-01   5.806715e+01   4.282280e-01
  3.157280e-01   5.755046e+01   4.234858e-01
  3.160270e-01   5.857175e+01   4.356011e-01
  3.163260e-01   5.784650e+01   4.245737e-01
  3.166250e-01   5.783312e+01   4.328458e-01
  3.169230e-01   5.881557e+01   4.339008e-01
  3.172220e-01   5.870174e+01   4.383535e-01
  3.175210e-01   5.843971e+01   4.369943e-01
  3.178200e-01   5.790667e+01   4.320071e-01
  3.181190e-01   5.864576e+01   4.427892e-01
  3.184180e-01   5.799469e+01   4.357056e-01
  3.187170e-01   5.782256e+01   4.428280e-01
  3.190160e-01   5.780177e+01   4.415566e-01
  3.193150e-01   5.836786e+01   4.371051e-01
  3.196140e-01   5.830685e+01   4.483286e-01
  3.199130e-01   5.774203e+01   4.397550e-01
  3.202120e-01   5.821328e+01   4.487914e-01
  3.205100e-01   5.778390e+01   4.459054e-01
  3.208090e-01   5.794465e+01   4.432953e-01
  3.211080e-01   5.863160e+01   4.529056e-01
  3.214070e-01   5.807450e+01   4.429943e-01
  3.217060e-01   5.833425e+01   4.513364e-01
  3.220050e-01   5.769669e+01   4.459766e-01
  3.223040e-01   5.811935e+01   4.455716e-01
  3.226030e-01   5.803571e+01   4.565780e-01
  3.229020e-01   5.804626e+01   4.413048e-01
  3.232010e-01   5.843329e+01   4.551094e-01
  3.235000e-01   5.779014e+01   4.475689e-01
  3.237990e-01   5.859097e+01   4.540162e-01
  3.240970e-01   5.790215e+01   4.582438e-01
  3.243960e-01   5.756890e+01   4.475363e-01
  3.246950e-01   5.811797e+01   4.608765e-01
  3.249940e-01   5.817165e+01   4.532367e-01
  3.252930e-01   5.814760e+01   4.605470e-01
  3.255920e-01   5.727426e+01   4.597562e-01
  3.258910e-01   5.831202e+01   4.594205e-01
  3.261900e-01   5.878889e+01   4.685601e-01
  3.264890e-01   5.750196e+01   4.579831e-01
  3.267880e-01   5.798882e+01   4.635251e-01
  3.270870e-01   5.803004e+01   4.716487e-01
  3.273860e-01   5.818731e+01   4.666197e-01
  3.276850e-01   5.822172e+01   4.724270e-01
  3.279830e-01   5.748895e+01   4.624341e-01
  3.282820e-01   5.877036e+01   4.770830e-01
  3.285810e-01   5.846345e+01   4.738896e-01
  3.288800e-01   5.735451e+01   4.727627e-01
  3.291790e-01   5.849772e+01   4.735455e-01
  3.294780e-01   5.773136e+01   4.777881e-01
  3.297770e-01   5.812443e+01   4.819499e-01
  3.300760e-01   5.803908e+01   4.765634e-01
  3.303750e-01   5.747982e+01   4.818343e-01
  3.306740e-01   5.843859e+01   4.791981e-01
  3.309730e-01   5.777785e+01   4.851686e-01
  3.312720e-01   5.798005e+01   4.897411e-01
  3.315700e-01   5.786969e+01   4.803829e-01
  3.318690e-01   5.830620e+01   4.949386e-01
  3.321680e-01   5.783051e+01   4.817537e-01
  3.324670e-01   5.872381e+01   4.978203e-01
  3.327660e-01   5.810199e+01   4.924251e-01
  3.330650e-01   5.842769e+01   4.943517e-01
  3.333640e-01   5.815395e+01   5.010480e-01
  3.336630e-01   5.789517e+01   4.883105e-01
  3.339620e-01   5.811676e+01   5.037848e-01
  3.342610e-01   5.818676e+01   4.972138e-01
  3.345600e-01   5.778876e+01   5.006218e-01
  3.348590e-01   5.811912e+01   5.109583e-01
  3.351570e-01   5.853813e+01   4.970327e-01
  3.354560e-01   5.749599e+01   5.118900e-01
  3.357550e-01   5.798970e+01   4.974954e-01
  3.360540e-01   5.783695e+01   5.115510e-01
  3.363530e-01   5.806079e+01   5.188137e-01
  3.366520e-01   5.867575e+01   5.062017e-01
  3.369510e-01   5.754496e+01   5.229847e-01
  3.372500e-01   5.719461e+01   4.980416e-01
  3.375490e-01   5.773180e+01   5.212073e-01
  3.378480e-01   5.757484e+01   5.179152e-01
  3.381470e-01   5.783363e+01   5.177977e-01
  3.384460e-01   5.816244e+01   5.332414e-01
  3.387450e-01   5.824465e+01   5.121213e-01
  3.390430e-01   5.826112e+01   5.309426e-01
  3.393420e-01   5.778787e+01   5.260839e-01
  3.396410e-01   5.758477e+01   5.258280e-01
  3.399400e-01   5.797178e+01   5.430507e-01
  3.402390e-01   5.706112e+01   5.130658e-01
  3.405380e-01   5.762855e+01   5.385376e-01
  3.408370e-01   5.821622e+01   5.334879e-01
  3.411360e-01   5.768449e+01   5.345283e-01
  3.414350e-01   5.807352e+01   5.435270e-01
  3.417340e-01   5.754297e+01   5.331711e-01
  3.420330e-01   5.772431e+01   5.501297e-01
  3.423320e-01   5.809561e+01   5.364297e-01
  3.426300e-01   5.708296e+01   5.463047e-01
  3.429290e-01   5.767415e+01   5.468526e-01
  3.432280e-01   5.845107e+01   5.482626e-01
  3.435270e-01   5.804552e+01   5.652027e-01
  3.438260e-01   5.727267e+01   5.390384e-01
  3.441250e-01   5.796743e+01   5.615480e-01
  3.444240e-01   5.827420e+01   5.550679e-01
  3.447230e-01   5.763836e+01   5.567430e-01
  3.450220e-01   5.724467e+01   5.662795e-01
  3.453210e-01   5.699472e+01   5.489405e-01
  3.456200e-01   5.764097e+01   5.733788e-01
  3.459190e-01   5.685225e+01   5.561203e-01
  3.462170e-01   5.733081e+01   5.692524e-01
  3.465160e-01   5.793684e+01   5.713959e-01
  3.468150e-01   5.758410e+01   5.688029e-01
  3.471140e-01   5.765571e+01   5.841717e-01
  3.474130e-01   5.851627e+01   5.725345e-01
  3.477120e-01   5.774449e+01   5.846214e-01
  3.480110e-01   5.794282e+01   5.792834e-01
  3.483100e-01   5.766643e+01   5.796865e-01
  3.486090e-01   5.762477e+01   5.943857e-01
  3.489080e-01   5.781211e+01   5.804183e-01
  3.492070e-01   5.687813e+01   5.914866e-01
  3.495060e-01   5.661399e+01   5.788703e-01
  3.498040e-01   5.750277e+01   5.956997e-01
  3.501030e-01   5.828011e+01   6.006982e-01
  3.504020e-01   5.852718e+01   6.009825e-01
  3.507010e-01   5.764320e+01   6.106052e-01
  3.510000e-01   5.775927e+01   5.921926e-01
  3.512990e-01   5.665359e+01   6.053411e-01
  3.515980e-01   5.705775e+01   5.993143e-01
  3.518970e-01   5.748609e+01   6.150796e-01
  3.521960e-01   5.696703e+01   6.210440e-01
  3.524950e-01   5.627780e+01   5.942112e-01
  3.527940e-01   5.725996e+01   6.260257e-01
  3.530930e-01   5.761481e+01   6.115064e-01
  3.533920e-01   5.670470e+01   6.218533e-01
  3.536900e-01   5.667210e+01   6.239393e-01
  3.539890e-01   5.740372e+01   6.245441e-01
  3.542880e-01   5.806304e+01   6.433997e-01
  3.545870e-01   5.738079e+01   6.145160e-01
  3.548860e-01   5.669865e+01   6.322134e-01
  3.551850e-01   5.770270e+01   6.261684e-01
  3.554840e-01   5.768557e+01   6.376919e-01
  3.557830e-01   5.671461e+01   6.346839e-01
  3.560820e-01   5.700284e+01   6.146417e-01
  3.563810e-01   5.728683e+01   6.366775e-01
  3.566800e-01   5.785574e+01   6.247469e-01
  3.569790e-01   5.703355e+01   6.400995e-01
  3.572770e-01   5.708149e+01   6.391499e-01
  3.575760e-01   5.780857e+01   6.168024e-01
  3.578750e-01   5.752662e+01   6.554916e-01
  3.581740e-01   5.776855e+01   6.276596e-01
  3.584730e-01   5.801958e+01   6.582941e-01
  3.587720e-01   5.857899e+01   6.499555e-01
  3.590710e-01   5.739275e+01   6.421120e-01
  3.593700e-01   5.839469e+01   6.725375e-01
  3.596690e-01   5.794337e+01   6.415225e-01
  3.599680e-01   5.648157e+01   6.627941e-01
  3.602670e-01   5.769129e+01   6.525563e-01
  3.605660e-01   5.659769e+01   6.621085e-01
  3.608640e-01   5.759860e+01   6.850668e-01
  3.611630e-01   5.636348e+01   6.424884e-01
  3.614620e-01   5.805928e+01   6.923112e-01
  3.617610e-01   5.812633e+01   6.668864e-01
  3.620600e-01   5.669515e+01   6.811488e-01
  3.623590e-01   5.650658e+01   6.770776e-01
  3.626580e-01   5.765051e+01   6.838967e-01
  3.629570e-01   5.714190e+01   6.991960e-01
  3.632560e-01   5.851291e+01   6.774125e-01
  3.635550e-01   5.726131e+01   7.113344e-01
  3.638540e-01   5.774322e+01   6.965615e-01
  3.641530e-01   5.707922e+01   6.972296e-01
  3.644510e-01   5.758792e+01   7.307194e-01
  3.647500e-01   5.736620e+01   6.851680e-01
  3.650490e-01   5.643834e+01   7.216140e-01
  3.653480e-01   5.881437e+01   7.192300e-01
  3.656470e-01   5.726753e+01   7.181481e-01
  3.659460e-01   5.710616e+01   7.386544e-01
  3.662450e-01   5.639598e+01   7.026480e-01
  3.665440e-01   5.698663e+01   7.553365e-01
  3.668430e-01   5.634950e+01   7.106706e-01
  3.671420e-01   5.855302e+01   7.556643e-01
  3.674410e-01   5.652305e+01   7.330155e-01
  3.677400e-01   5.917599e+01   7.636406e-01
  3.680390e-01   5.632778e+01   7.739406e-01
  3.683370e-01   5.842276e+01   7.378164e-01
  3.686360e-01   5.716274e+01   7.709926e-01
  3.689350e-01   5.749177e+01   7.566671e-01
  3.692340e-01   5.629778e+01   7.693998e-01
  3.695330e-01   5.725496e+01   8.033065e-01
  3.698320e-01   5.755416e+01   7.511397e-01
  3.701310e-01   5.880176e+01   8.165336e-01
  3.704300e-01   5.678486e+01   7.642293e-01
  3.707290e-01   5.640898e+01   8.021676e-01
  3.710280e-01   5.887794e+01   8.146124e-01
  3.713270e-01   5.791050e+01   7.960629e-01
  3.716260e-01   5.617077e+01   8.312706e-01
  3.719240e-01   5.605731e+01   7.764796e-01
  3.722230e-01   5.702325e+01   8.403053e-01
  3.725220e-01   5.748217e+01   8.147151e-01
  3.728210e-01   5.850507e+01   8.401704e-01
  3.731200e-01   5.841592e+01   8.893878e-01
  3.734190e-01   5.772833e+01   8.066204e-01
  3.737180e-01   5.772978e+01   8.809857e-01
  3.740170e-01   5.752624e+01   8.278229e-01
  3.743160e-01   5.615232e+01   8.751394e-01
  3.746150e-01   5.748778e+01   8.791373e-01
  3.749140e-01   5.747754e+01   8.578737e-01
  3.752130e-01   5.852467e+01   9.276784e-01
  3.755110e-01   5.645330e+01   8.473186e-01
  3.758100e-01   5.602488e+01   9.076500e-01
  3.761090e-01   5.761471e+01   8.929563e-01
  3.764080e-01   5.817313e+01   9.212963e-01
  3.767070e-01   5.796540e+01   9.615599e-01
  3.770060e-01   5.635846e+01   8.704594e-01
  3.773050e-01   5.743957e+01   9.654050e-01
  3.776040e-01   5.667350e+01   9.164760e-01
  3.779030e-01   5.692470e+01   9.488769e-01
  3.782020e-01   5.539575e+01   1.011046e+00
  3.785010e-01   5.602398e+01   8.937848e-01
  3.788000e-01   5.672185e+01   1.018098e+00
  3.790990e-01   5.732156e+01   9.442767e-01
  3.793970e-01   5.548010e+01   9.972566e-01
  3.796960e-01   5.843700e+01   1.018648e+00
  3.799950e-01   5.605535e+01   9.793663e-01
  3.802940e-01   5.597961e+01   1.088060e+00
  3.805930e-01   5.781734e+01   9.644264e-01
  3.808920e-01   5.836961e+01   1.117339e+00
  3.811910e-01   5.589953e+01   1.010691e+00
  3.814900e-01   5.715413e+01   1.075512e+00
  3.817890e-01   5.723820e+01   1.175246e+00
  3.820880e-01   5.599547e+01   9.878648e-01
  3.823870e-01   5.673490e+01   1.177641e+00
  3.826860e-01   5.548727e+01   1.021950e+00
  3.829840e-01   5.608449e+01   1.194369e+00
  3.832830e-01   5.832498e+01   1.164174e+00
  3.835820e-01   5.901252e+01   1.143130e+00
  3.838810e-01   5.801606e+01   1.267222e+00
  3.841800e-01   5.722322e+01   1.112652e+00
  3.844790e-01   5.803920e+01   1.276898e+00
  3.847780e-01   5.658667e+01   1.168538e+00
  3.850770e-01   5.675120e+01   1.272180e+00
  3.853760e-01   5.844557e+01   1.377193e+00
  3.856750e-01   5.661080e+01   1.168787e+00
  3.859740e-01   5.777684e+01   1.393528e+00
  3.862730e-01   5.566331e+01   1.241261e+00
  3.865710e-01   5.485270e+01   1.357807e+00
  3.868700e-01   5.461867e+01   1.379770e+00
  3.871690e-01   5.517008e+01   1.304728e+00
  3.874680e-01   5.879831e+01   1.551088e+00
  3.877670e-01   5.617890e+01   1.338732e+00
  3.880660e-01   5.954598e+01   1.596000e+00
  3.883650e-01   5.569777e+01   1.462695e+00
  3.886640e-01   5.755351e+01   1.551539e+00
  3.889630e-01   5.641649e+01   1.671645e+00
  3.892620e-01   5.974986e+01   1.546865e+00
  3.895610e-01   5.521122e+01   1.699008e+00
  3.898600e-01   5.512866e+01   1.652456e+00
  3.901580e-01   5.630469e+01   1.740088e+00
  3.904570e-01   5.599547e+01   1.940128e+00
  3.907560e-01   5.547263e+01   1.703025e+00
  3.910550e-01   5.806937e+01   2.011985e+00
  3.913540e-01   5.688428e+01   1.991348e+00
  3.916530e-01   5.688428e+01   1.991348e+00
  3.919520e-01   6.128916e+01   2.685127e+00
  3.922510e-01   5.841793e+01   2.018014e+00
  3.925500e-01   5.433286e+01   2.611070e+00
  3.928490e-01   5.688428e+01   2.438894e+00
  3.931480e-01   5.885014e+01   2.717447e+00
  3.934470e-01   0.000000e+00   0.000000e+00
  3.937460e-01   5.834822e+01   2.705834e+00
creator: radaver
creator-version: 3725
header-file: /nas_data/SAXS_data/20151104Workshop/header/JH1_0174.txt
image-file: /nas_data/Pilatus1M/20151104_Workshop/JH1_0174.tif
angular-axis-file: /nas_data/SAXS_data/20151104Workshop/q20151029.dat
beamstop-mask-file: /nas_data/SAXS_data/20151104Workshop/fit2d20151031.msk
detector-response-file: none
beam-center-x: 949.7700
beam-center-y: 918.8000
unit-time: 1.0000
channel-first: 10
channel-last: 1315
Exposure time [s]: 1.093900
Transmitted Beam: 0.485687
Incident Beam: 0.485687
Code: JH1
Concentration [mg/ml]: 1
Run Number: 0174
