# Supplementary material for: SAXS analysis of a soluble cytosolic NgBR construct including extracellular and transmembrane domains
Source: PLoS One. 2018 Jan 18;13(1):e0191371. doi: 10.1371/journal.pone.0191371 (PMC5773207; doi:10.1371/journal.pone.0191371)
Supplement: S1 File — (ZIP) [file pone.0191371.s001.zip › JH1_0175.dat]

Sample:   c= 1.0000 mg/ml  Code: JH1
  3.656810e-03   2.266305e+04   4.130960e+01
  3.955720e-03   2.209393e+04   2.801305e+01
  4.254640e-03   1.914826e+04   2.336977e+01
  4.553560e-03   1.545845e+04   2.024490e+01
  4.852480e-03   1.250161e+04   1.704521e+01
  5.151400e-03   1.053701e+04   1.545900e+01
  5.450320e-03   8.746787e+03   1.337803e+01
  5.749240e-03   7.463188e+03   1.197322e+01
  6.048150e-03   6.402584e+03   1.087025e+01
  6.347070e-03   5.543801e+03   9.610067e+00
  6.645990e-03   4.870544e+03   8.968052e+00
  6.944910e-03   4.282086e+03   8.095375e+00
  7.243830e-03   3.814478e+03   7.403613e+00
  7.542750e-03   3.396255e+03   6.959451e+00
  7.841670e-03   3.078710e+03   6.257709e+00
  8.140580e-03   2.785622e+03   6.034505e+00
  8.439500e-03   2.552142e+03   5.567348e+00
  8.738420e-03   2.335383e+03   5.274877e+00
  9.037340e-03   2.154326e+03   4.898624e+00
  9.336260e-03   1.988965e+03   4.625476e+00
  9.635180e-03   1.839379e+03   4.435485e+00
  9.934100e-03   1.701585e+03   4.127716e+00
  1.023300e-02   1.557723e+03   4.047440e+00
  1.053190e-02   1.440129e+03   3.947189e+00
  1.083090e-02   1.340597e+03   3.808345e+00
  1.112980e-02   1.232059e+03   3.619853e+00
  1.142870e-02   1.142868e+03   3.466837e+00
  1.172760e-02   1.056191e+03   3.323508e+00
  1.202650e-02   9.770336e+02   3.187699e+00
  1.232540e-02   9.061789e+02   3.053116e+00
  1.262440e-02   8.396820e+02   2.884313e+00
  1.292330e-02   7.841656e+02   2.744339e+00
  1.322220e-02   7.255695e+02   2.639814e+00
  1.352110e-02   6.742562e+02   2.519181e+00
  1.382000e-02   6.313223e+02   2.413639e+00
  1.411900e-02   5.892162e+02   2.320414e+00
  1.441790e-02   5.501710e+02   2.226063e+00
  1.471680e-02   5.142927e+02   2.142031e+00
  1.501570e-02   4.800934e+02   2.026811e+00
  1.531460e-02   4.540013e+02   1.962067e+00
  1.561350e-02   4.214071e+02   1.857158e+00
  1.591250e-02   4.007538e+02   1.827033e+00
  1.621140e-02   3.778095e+02   1.743373e+00
  1.651030e-02   3.593276e+02   1.682318e+00
  1.680920e-02   3.349345e+02   1.624212e+00
  1.710810e-02   3.170348e+02   1.583532e+00
  1.740710e-02   3.025982e+02   1.524797e+00
  1.770600e-02   2.853344e+02   1.465780e+00
  1.800490e-02   2.744747e+02   1.426251e+00
  1.830380e-02   2.626245e+02   1.406240e+00
  1.860270e-02   2.495261e+02   1.344105e+00
  1.890170e-02   2.365734e+02   1.308754e+00
  1.920060e-02   2.272438e+02   1.270530e+00
  1.949950e-02   2.170996e+02   1.256150e+00
  1.979840e-02   2.086231e+02   1.208278e+00
  2.009730e-02   1.990675e+02   1.167335e+00
  2.039620e-02   1.915257e+02   1.142933e+00
  2.069520e-02   1.846016e+02   1.116034e+00
  2.099410e-02   1.795037e+02   1.108491e+00
  2.129300e-02   1.717379e+02   1.055835e+00
  2.159190e-02   1.667879e+02   1.076365e+00
  2.189080e-02   1.595096e+02   1.058493e+00
  2.218980e-02   1.556402e+02   1.063586e+00
  2.248870e-02   1.488793e+02   1.058788e+00
  2.278760e-02   1.448306e+02   1.034003e+00
  2.308650e-02   1.411054e+02   1.052030e+00
  2.338540e-02   1.375205e+02   1.036423e+00
  2.368430e-02   1.330290e+02   1.000841e+00
  2.398330e-02   1.302199e+02   1.012748e+00
  2.428220e-02   1.272612e+02   9.789034e-01
  2.458110e-02   1.240728e+02   9.990615e-01
  2.488000e-02   1.226184e+02   9.666989e-01
  2.517890e-02   1.190260e+02   9.410710e-01
  2.547790e-02   1.163446e+02   9.435555e-01
  2.577680e-02   1.138657e+02   9.259515e-01
  2.607570e-02   1.118834e+02   9.252883e-01
  2.637460e-02   1.093704e+02   9.074897e-01
  2.667350e-02   1.065410e+02   8.732575e-01
  2.697250e-02   1.047517e+02   8.391957e-01
  2.727140e-02   1.041831e+02   8.058550e-01
  2.757030e-02   1.026342e+02   8.011700e-01
  2.786920e-02   1.002711e+02   7.828423e-01
  2.816810e-02   9.902994e+01   7.656521e-01
  2.846700e-02   9.736197e+01   7.498039e-01
  2.876600e-02   9.455088e+01   7.299975e-01
  2.906490e-02   9.540964e+01   7.355105e-01
  2.936380e-02   9.462527e+01   7.270268e-01
  2.966270e-02   9.427115e+01   7.203411e-01
  2.996160e-02   9.114705e+01   7.093424e-01
  3.026060e-02   9.068386e+01   6.963947e-01
  3.055950e-02   8.873116e+01   6.878798e-01
  3.085840e-02   8.927893e+01   6.870863e-01
  3.115730e-02   8.764670e+01   6.779261e-01
  3.145620e-02   8.735909e+01   6.703094e-01
  3.175510e-02   8.674788e+01   6.697929e-01
  3.205410e-02   8.511440e+01   6.598412e-01
  3.235300e-02   8.573523e+01   6.595603e-01
  3.265190e-02   8.429468e+01   6.419948e-01
  3.295080e-02   8.414555e+01   6.456328e-01
  3.324970e-02   8.328239e+01   6.414694e-01
  3.354870e-02   8.319646e+01   6.394622e-01
  3.384760e-02   8.076770e+01   6.227843e-01
  3.414650e-02   8.092618e+01   6.233950e-01
  3.444540e-02   8.171144e+01   6.178040e-01
  3.474430e-02   8.024660e+01   6.176288e-01
  3.504330e-02   7.893311e+01   6.049624e-01
  3.534220e-02   7.951379e+01   6.079328e-01
  3.564110e-02   7.870592e+01   6.040912e-01
  3.594000e-02   7.876852e+01   5.927642e-01
  3.623890e-02   7.856925e+01   6.020853e-01
  3.653780e-02   7.707566e+01   5.802055e-01
  3.683680e-02   7.649473e+01   5.855351e-01
  3.713570e-02   7.727483e+01   5.892151e-01
  3.743460e-02   7.544150e+01   5.726945e-01
  3.773350e-02   7.665999e+01   5.766354e-01
  3.803240e-02   7.602100e+01   5.879338e-01
  3.833140e-02   7.555538e+01   6.000618e-01
  3.863030e-02   7.453620e+01   6.052657e-01
  3.892920e-02   7.467707e+01   6.042617e-01
  3.922810e-02   7.392315e+01   6.035599e-01
  3.952700e-02   7.441761e+01   6.016504e-01
  3.982600e-02   7.399634e+01   6.086575e-01
  4.012490e-02   7.383768e+01   5.985287e-01
  4.042380e-02   7.367454e+01   6.057238e-01
  4.072270e-02   7.299561e+01   6.005480e-01
  4.102160e-02   7.398229e+01   6.038013e-01
  4.132050e-02   7.324759e+01   6.015836e-01
  4.161950e-02   7.266067e+01   5.929754e-01
  4.191840e-02   7.200499e+01   5.980307e-01
  4.221730e-02   7.193962e+01   5.900259e-01
  4.251620e-02   7.249671e+01   6.000692e-01
  4.281510e-02   7.154276e+01   5.868894e-01
  4.311410e-02   7.103597e+01   5.855563e-01
  4.341300e-02   7.142096e+01   5.901753e-01
  4.371190e-02   7.166898e+01   5.896734e-01
  4.401080e-02   7.071320e+01   5.857283e-01
  4.430970e-02   7.191058e+01   5.861518e-01
  4.460860e-02   7.078111e+01   5.822697e-01
  4.490760e-02   6.965068e+01   5.790767e-01
  4.520650e-02   7.049470e+01   5.781557e-01
  4.550540e-02   7.146607e+01   5.850803e-01
  4.580430e-02   6.987410e+01   5.763315e-01
  4.610320e-02   6.994246e+01   5.737230e-01
  4.640220e-02   7.013801e+01   5.788825e-01
  4.670110e-02   6.987787e+01   5.692049e-01
  4.700000e-02   7.062694e+01   5.743736e-01
  4.729890e-02   7.035189e+01   5.753998e-01
  4.759780e-02   6.915777e+01   5.697838e-01
  4.789680e-02   6.964141e+01   5.682410e-01
  4.819570e-02   6.836025e+01   5.622979e-01
  4.849460e-02   6.772163e+01   5.617394e-01
  4.879350e-02   6.829696e+01   5.579400e-01
  4.909240e-02   6.803046e+01   5.644175e-01
  4.939130e-02   6.911219e+01   5.592326e-01
  4.969030e-02   6.864792e+01   5.593717e-01
  4.998920e-02   6.838207e+01   5.576129e-01
  5.028810e-02   6.835057e+01   5.554754e-01
  5.058700e-02   6.817586e+01   5.587998e-01
  5.088590e-02   6.914574e+01   5.534139e-01
  5.118490e-02   6.766820e+01   5.546946e-01
  5.148380e-02   6.885807e+01   5.568665e-01
  5.178270e-02   6.865022e+01   5.488506e-01
  5.208160e-02   6.789373e+01   5.516352e-01
  5.238050e-02   6.739086e+01   5.437931e-01
  5.267940e-02   6.807520e+01   5.543554e-01
  5.297840e-02   6.786939e+01   5.463575e-01
  5.327730e-02   6.860487e+01   5.467609e-01
  5.357620e-02   6.708809e+01   5.425701e-01
  5.387510e-02   6.750798e+01   5.411212e-01
  5.417400e-02   6.723796e+01   5.450851e-01
  5.447300e-02   6.715075e+01   5.366053e-01
  5.477190e-02   6.732885e+01   5.385446e-01
  5.507080e-02   6.691100e+01   5.368709e-01
  5.536970e-02   6.724628e+01   5.363763e-01
  5.566860e-02   6.665351e+01   5.376857e-01
  5.596760e-02   6.649206e+01   5.309520e-01
  5.626650e-02   6.757143e+01   5.376715e-01
  5.656540e-02   6.688437e+01   5.331167e-01
  5.686430e-02   6.641102e+01   5.282541e-01
  5.716320e-02   6.691822e+01   5.267519e-01
  5.746210e-02   6.640187e+01   5.299952e-01
  5.776110e-02   6.665239e+01   5.327930e-01
  5.806000e-02   6.748338e+01   5.278103e-01
  5.835890e-02   6.604299e+01   5.227205e-01
  5.865780e-02   6.627455e+01   5.207824e-01
  5.895670e-02   6.619173e+01   5.303491e-01
  5.925570e-02   6.664850e+01   5.199936e-01
  5.955460e-02   6.645634e+01   5.260909e-01
  5.985350e-02   6.720147e+01   5.215846e-01
  6.015240e-02   6.711222e+01   5.229277e-01
  6.045130e-02   6.553869e+01   5.173211e-01
  6.075020e-02   6.658269e+01   5.164087e-01
  6.104920e-02   6.632895e+01   5.193054e-01
  6.134810e-02   6.585726e+01   5.180154e-01
  6.164700e-02   6.573187e+01   5.093199e-01
  6.194590e-02   6.682293e+01   5.217994e-01
  6.224480e-02   6.564804e+01   5.058236e-01
  6.254380e-02   6.659926e+01   5.181292e-01
  6.284270e-02   6.503786e+01   5.136721e-01
  6.314160e-02   6.549537e+01   5.031560e-01
  6.344050e-02   6.594150e+01   5.122838e-01
  6.373940e-02   6.619760e+01   5.048106e-01
  6.403840e-02   6.626306e+01   5.129894e-01
  6.433730e-02   6.587411e+01   5.061701e-01
  6.463620e-02   6.495603e+01   4.985274e-01
  6.493510e-02   6.608961e+01   5.139466e-01
  6.523400e-02   6.521101e+01   5.000133e-01
  6.553290e-02   6.536288e+01   5.031636e-01
  6.583190e-02   6.537867e+01   5.011662e-01
  6.613080e-02   6.538027e+01   4.966322e-01
  6.642970e-02   6.610885e+01   5.086501e-01
  6.672860e-02   6.428082e+01   4.909651e-01
  6.702750e-02   6.557586e+01   5.009003e-01
  6.732650e-02   6.466351e+01   4.939024e-01
  6.762540e-02   6.487099e+01   4.946942e-01
  6.792430e-02   6.466884e+01   4.959144e-01
  6.822320e-02   6.532952e+01   4.905758e-01
  6.852210e-02   6.498251e+01   4.966143e-01
  6.882110e-02   6.501552e+01   4.927823e-01
  6.912000e-02   6.502842e+01   4.923430e-01
  6.941890e-02   6.413936e+01   4.856117e-01
  6.971780e-02   6.516289e+01   4.889937e-01
  7.001670e-02   6.528339e+01   4.957676e-01
  7.031560e-02   6.491525e+01   4.875887e-01
  7.061460e-02   6.540874e+01   4.899153e-01
  7.091350e-02   6.457974e+01   4.853836e-01
  7.121240e-02   6.519243e+01   4.839436e-01
  7.151130e-02   6.506796e+01   4.895927e-01
  7.181020e-02   6.514355e+01   4.833012e-01
  7.210920e-02   6.391974e+01   4.819638e-01
  7.240810e-02   6.397481e+01   4.775835e-01
  7.270700e-02   6.412030e+01   4.841233e-01
  7.300590e-02   6.506109e+01   4.829952e-01
  7.330480e-02   6.505498e+01   4.775457e-01
  7.360370e-02   6.493378e+01   4.829826e-01
  7.390270e-02   6.487080e+01   4.773139e-01
  7.420160e-02   6.339515e+01   4.790581e-01
  7.450050e-02   6.489575e+01   4.756342e-01
  7.479940e-02   6.498837e+01   4.773012e-01
  7.509830e-02   6.539377e+01   4.828509e-01
  7.539730e-02   6.384415e+01   4.700271e-01
  7.569620e-02   6.564613e+01   4.774927e-01
  7.599510e-02   6.457686e+01   4.766761e-01
  7.629400e-02   6.368444e+01   4.672963e-01
  7.659290e-02   6.468087e+01   4.752864e-01
  7.689190e-02   6.430850e+01   4.695803e-01
  7.719080e-02   6.475908e+01   4.738187e-01
  7.748970e-02   6.502484e+01   4.713306e-01
  7.778860e-02   6.469194e+01   4.731376e-01
  7.808750e-02   6.531286e+01   4.719453e-01
  7.838640e-02   6.431370e+01   4.657967e-01
  7.868540e-02   6.421023e+01   4.666781e-01
  7.898430e-02   6.514085e+01   4.675274e-01
  7.928320e-02   6.425753e+01   4.698222e-01
  7.958210e-02   6.415882e+01   4.607166e-01
  7.988100e-02   6.414553e+01   4.660233e-01
  8.018000e-02   6.483402e+01   4.660099e-01
  8.047890e-02   6.441459e+01   4.640874e-01
  8.077780e-02   6.441647e+01   4.632720e-01
  8.107670e-02   6.395388e+01   4.591739e-01
  8.137560e-02   6.547117e+01   4.678781e-01
  8.167450e-02   6.456146e+01   4.617544e-01
  8.197350e-02   6.426433e+01   4.578876e-01
  8.227240e-02   6.492792e+01   4.646965e-01
  8.257130e-02   6.392675e+01   4.516241e-01
  8.287020e-02   6.440505e+01   4.624132e-01
  8.316910e-02   6.506405e+01   4.615284e-01
  8.346810e-02   6.454301e+01   4.553419e-01
  8.376700e-02   6.483557e+01   4.627336e-01
  8.406590e-02   6.455475e+01   4.523064e-01
  8.436480e-02   6.406215e+01   4.575635e-01
  8.466370e-02   6.390459e+01   4.511636e-01
  8.496270e-02   6.457407e+01   4.642494e-01
  8.526160e-02   6.548443e+01   4.822729e-01
  8.556050e-02   6.444102e+01   4.788673e-01
  8.585940e-02   6.335395e+01   4.807550e-01
  8.615830e-02   6.433531e+01   4.844642e-01
  8.645720e-02   6.415214e+01   4.885310e-01
  8.675620e-02   6.508545e+01   4.945212e-01
  8.705510e-02   6.409315e+01   4.897603e-01
  8.735400e-02   6.450985e+01   4.938103e-01
  8.765290e-02   6.426846e+01   4.933812e-01
  8.795180e-02   6.446913e+01   4.981766e-01
  8.825080e-02   6.401467e+01   4.919114e-01
  8.854970e-02   6.411589e+01   4.988544e-01
  8.884860e-02   6.429975e+01   4.975217e-01
  8.914750e-02   6.462686e+01   5.050207e-01
  8.944640e-02   6.400722e+01   4.989461e-01
  8.974530e-02   6.476473e+01   4.977927e-01
  9.004430e-02   7.183675e+01   5.221488e-01
  9.034320e-02   6.438829e+01   4.768718e-01
  9.064210e-02   6.387666e+01   4.740848e-01
  9.094100e-02   6.414839e+01   4.651977e-01
  9.123990e-02   6.395971e+01   4.632694e-01
  9.153890e-02   6.402368e+01   4.659997e-01
  9.183780e-02   6.427082e+01   4.635692e-01
  9.213670e-02   6.397345e+01   4.608612e-01
  9.243560e-02   6.464732e+01   4.620614e-01
  9.273450e-02   6.395140e+01   4.555886e-01
  9.303350e-02   6.417991e+01   4.624206e-01
  9.333240e-02   6.371666e+01   4.504998e-01
  9.363130e-02   6.457583e+01   4.570201e-01
  9.393020e-02   6.379203e+01   4.519146e-01
  9.422910e-02   6.419962e+01   4.545170e-01
  9.452800e-02   6.397422e+01   4.548863e-01
  9.482700e-02   6.350567e+01   4.430568e-01
  9.512590e-02   6.437212e+01   4.543512e-01
  9.542480e-02   6.403784e+01   4.482337e-01
  9.572370e-02   6.409118e+01   4.484203e-01
  9.602260e-02   6.441214e+01   4.518065e-01
  9.632160e-02   6.376764e+01   4.417987e-01
  9.662050e-02   6.370919e+01   4.441310e-01
  9.691940e-02   6.325406e+01   4.425417e-01
  9.721830e-02   6.409515e+01   4.429318e-01
  9.751720e-02   6.356440e+01   4.432616e-01
  9.781610e-02   6.453381e+01   4.422926e-01
  9.811510e-02   6.415479e+01   4.453154e-01
  9.841400e-02   6.478145e+01   4.403133e-01
  9.871290e-02   6.316230e+01   4.379202e-01
  9.901180e-02   6.363721e+01   4.406308e-01
  9.931070e-02   6.397335e+01   4.379067e-01
  9.960970e-02   6.437434e+01   4.424589e-01
  9.990860e-02   6.396509e+01   4.337538e-01
  1.002070e-01   6.439900e+01   4.393611e-01
  1.005060e-01   6.451618e+01   4.373300e-01
  1.008050e-01   6.385645e+01   4.375064e-01
  1.011040e-01   6.464150e+01   4.340115e-01
  1.014030e-01   6.393862e+01   4.336641e-01
  1.017020e-01   6.434804e+01   4.391872e-01
  1.020010e-01   6.366906e+01   4.320744e-01
  1.023000e-01   6.420958e+01   4.318911e-01
  1.025990e-01   6.498648e+01   4.334937e-01
  1.028980e-01   6.376438e+01   4.310569e-01
  1.031970e-01   6.417125e+01   4.347921e-01
  1.034960e-01   6.424183e+01   4.270847e-01
  1.037950e-01   6.397152e+01   4.300953e-01
  1.040930e-01   6.474835e+01   4.290888e-01
  1.043920e-01   6.420316e+01   4.312045e-01
  1.046910e-01   6.365686e+01   4.287071e-01
  1.049900e-01   6.379261e+01   4.233598e-01
  1.052890e-01   6.366340e+01   4.264460e-01
  1.055880e-01   6.461569e+01   4.280030e-01
  1.058870e-01   6.490028e+01   4.305686e-01
  1.061860e-01   6.417701e+01   4.240010e-01
  1.064850e-01   6.448096e+01   4.256378e-01
  1.067840e-01   6.379322e+01   4.255909e-01
  1.070830e-01   6.429659e+01   4.237657e-01
  1.073820e-01   6.395897e+01   4.210926e-01
  1.076800e-01   6.422479e+01   4.216564e-01
  1.079790e-01   6.481887e+01   4.254834e-01
  1.082780e-01   6.371025e+01   4.237193e-01
  1.085770e-01   6.428421e+01   4.166751e-01
  1.088760e-01   6.402276e+01   4.216132e-01
  1.091750e-01   6.420728e+01   4.206720e-01
  1.094740e-01   6.397564e+01   4.208378e-01
  1.097730e-01   6.430977e+01   4.194750e-01
  1.100720e-01   6.439808e+01   4.158524e-01
  1.103710e-01   6.382616e+01   4.203458e-01
  1.106700e-01   6.476975e+01   4.173486e-01
  1.109690e-01   6.425211e+01   4.214363e-01
  1.112670e-01   6.438728e+01   4.143425e-01
  1.115660e-01   6.447796e+01   4.158138e-01
  1.118650e-01   6.483663e+01   4.208840e-01
  1.121640e-01   6.380420e+01   4.115886e-01
  1.124630e-01   6.425699e+01   4.142166e-01
  1.127620e-01   6.475097e+01   4.158057e-01
  1.130610e-01   6.392079e+01   4.125467e-01
  1.133600e-01   6.435748e+01   4.187187e-01
  1.136590e-01   6.471119e+01   4.096219e-01
  1.139580e-01   6.475631e+01   4.143560e-01
  1.142570e-01   6.396097e+01   4.115139e-01
  1.145560e-01   6.406174e+01   4.124184e-01
  1.148550e-01   6.430167e+01   4.120294e-01
  1.151530e-01   6.408305e+01   4.059550e-01
  1.154520e-01   6.361049e+01   4.095219e-01
  1.157510e-01   6.468926e+01   4.084289e-01
  1.160500e-01   6.441810e+01   4.138559e-01
  1.163490e-01   6.419415e+01   4.068629e-01
  1.166480e-01   6.442165e+01   4.104039e-01
  1.169470e-01   6.461874e+01   4.087666e-01
  1.172460e-01   6.416927e+01   4.079032e-01
  1.175450e-01   6.410791e+01   4.043798e-01
  1.178440e-01   6.472009e+01   4.063060e-01
  1.181430e-01   6.523844e+01   4.110043e-01
  1.184420e-01   6.462313e+01   4.068292e-01
  1.187400e-01   6.412543e+01   4.038881e-01
  1.190390e-01   6.477100e+01   4.050958e-01
  1.193380e-01   6.463926e+01   4.046836e-01
  1.196370e-01   6.483314e+01   4.074897e-01
  1.199360e-01   6.445763e+01   4.022243e-01
  1.202350e-01   6.424023e+01   4.045229e-01
  1.205340e-01   6.474322e+01   4.036530e-01
  1.208330e-01   6.514830e+01   4.035672e-01
  1.211320e-01   6.451395e+01   4.048364e-01
  1.214310e-01   6.456118e+01   3.983210e-01
  1.217300e-01   6.410440e+01   4.024645e-01
  1.220290e-01   6.391297e+01   4.005214e-01
  1.223270e-01   6.468695e+01   4.002795e-01
  1.226260e-01   6.380322e+01   3.970138e-01
  1.229250e-01   6.444698e+01   3.974500e-01
  1.232240e-01   6.485717e+01   4.023974e-01
  1.235230e-01   6.416994e+01   3.994659e-01
  1.238220e-01   6.459007e+01   3.973739e-01
  1.241210e-01   6.430639e+01   3.980542e-01
  1.244200e-01   6.442192e+01   3.948106e-01
  1.247190e-01   6.379279e+01   3.975034e-01
  1.250180e-01   6.462195e+01   3.951692e-01
  1.253170e-01   6.384322e+01   3.935395e-01
  1.256160e-01   6.541885e+01   4.009580e-01
  1.259140e-01   6.418745e+01   3.943450e-01
  1.262130e-01   6.460901e+01   3.956379e-01
  1.265120e-01   6.491111e+01   3.937841e-01
  1.268110e-01   6.502009e+01   3.948669e-01
  1.271100e-01   6.412541e+01   3.956851e-01
  1.274090e-01   6.466122e+01   3.940268e-01
  1.277080e-01   6.451390e+01   3.923286e-01
  1.280070e-01   6.472406e+01   3.917279e-01
  1.283060e-01   6.459100e+01   3.928120e-01
  1.286050e-01   6.465019e+01   3.957639e-01
  1.289040e-01   6.473292e+01   3.890689e-01
  1.292030e-01   6.390021e+01   3.914517e-01
  1.295020e-01   6.415863e+01   3.885477e-01
  1.298000e-01   6.473316e+01   3.910174e-01
  1.300990e-01   6.472412e+01   3.885600e-01
  1.303980e-01   6.496797e+01   3.900169e-01
  1.306970e-01   6.456901e+01   3.917521e-01
  1.309960e-01   6.414669e+01   3.882690e-01
  1.312950e-01   6.455257e+01   3.892525e-01
  1.315940e-01   6.435916e+01   3.843794e-01
  1.318930e-01   6.521015e+01   3.897748e-01
  1.321920e-01   6.529708e+01   3.897933e-01
  1.324910e-01   6.457859e+01   3.886048e-01
  1.327900e-01   6.455604e+01   3.863830e-01
  1.330890e-01   6.408868e+01   3.845098e-01
  1.333870e-01   6.492497e+01   3.867735e-01
  1.336860e-01   6.482518e+01   3.857685e-01
  1.339850e-01   6.449787e+01   3.833933e-01
  1.342840e-01   6.491218e+01   3.874474e-01
  1.345830e-01   6.503638e+01   3.863964e-01
  1.348820e-01   6.432702e+01   3.842834e-01
  1.351810e-01   6.487181e+01   3.810586e-01
  1.354800e-01   6.491249e+01   3.855583e-01
  1.357790e-01   6.484726e+01   3.830416e-01
  1.360780e-01   6.510542e+01   3.854281e-01
  1.363770e-01   6.485692e+01   3.842264e-01
  1.366760e-01   6.491003e+01   3.864925e-01
  1.369740e-01   6.480022e+01   3.998414e-01
  1.372730e-01   6.399834e+01   3.994594e-01
  1.375720e-01   6.425136e+01   4.095768e-01
  1.378710e-01   6.438508e+01   4.117195e-01
  1.381700e-01   6.517953e+01   4.160009e-01
  1.384690e-01   6.437982e+01   4.206214e-01
  1.387680e-01   6.463774e+01   4.099545e-01
  1.390670e-01   6.437147e+01   3.974760e-01
  1.393660e-01   6.433337e+01   3.965835e-01
  1.396650e-01   6.444682e+01   3.941278e-01
  1.399640e-01   6.485612e+01   3.963938e-01
  1.402630e-01   6.449834e+01   3.871628e-01
  1.405620e-01   6.449533e+01   3.915285e-01
  1.408600e-01   6.491975e+01   3.915805e-01
  1.411590e-01   6.507155e+01   3.930256e-01
  1.414580e-01   6.456973e+01   3.920018e-01
  1.417570e-01   6.489188e+01   3.854971e-01
  1.420560e-01   6.435262e+01   3.884071e-01
  1.423550e-01   6.443578e+01   3.860230e-01
  1.426540e-01   6.385573e+01   3.807891e-01
  1.429530e-01   6.525754e+01   3.840207e-01
  1.432520e-01   6.470869e+01   3.794530e-01
  1.435510e-01   6.410038e+01   3.803725e-01
  1.438500e-01   6.507933e+01   3.791958e-01
  1.441490e-01   6.554271e+01   3.796533e-01
  1.444470e-01   6.470284e+01   3.796603e-01
  1.447460e-01   6.488341e+01   3.764220e-01
  1.450450e-01   6.463824e+01   3.794707e-01
  1.453440e-01   6.470061e+01   3.737298e-01
  1.456430e-01   6.471888e+01   3.774803e-01
  1.459420e-01   6.415252e+01   3.751673e-01
  1.462410e-01   6.392942e+01   3.727806e-01
  1.465400e-01   6.405148e+01   3.744356e-01
  1.468390e-01   6.516012e+01   3.729224e-01
  1.471380e-01   6.482744e+01   3.749569e-01
  1.474370e-01   6.446251e+01   3.745479e-01
  1.477360e-01   6.447069e+01   3.734938e-01
  1.480340e-01   6.487346e+01   3.710509e-01
  1.483330e-01   6.490903e+01   3.795915e-01
  1.486320e-01   6.510434e+01   3.896997e-01
  1.489310e-01   6.466219e+01   3.900695e-01
  1.492300e-01   6.522387e+01   3.912712e-01
  1.495290e-01   6.505151e+01   3.932130e-01
  1.498280e-01   6.538476e+01   3.987766e-01
  1.501270e-01   6.543477e+01   4.004843e-01
  1.504260e-01   6.570207e+01   3.959249e-01
  1.507250e-01   6.523700e+01   4.004003e-01
  1.510240e-01   6.510102e+01   3.989425e-01
  1.513230e-01   6.460320e+01   4.026783e-01
  1.516210e-01   6.558842e+01   4.014773e-01
  1.519200e-01   6.506006e+01   3.998569e-01
  1.522190e-01   6.528543e+01   4.075248e-01
  1.525180e-01   6.428147e+01   3.995491e-01
  1.528170e-01   6.563070e+01   4.091543e-01
  1.531160e-01   6.524825e+01   4.046836e-01
  1.534150e-01   6.502258e+01   3.981853e-01
  1.537140e-01   6.573264e+01   3.935310e-01
  1.540130e-01   6.465512e+01   3.838604e-01
  1.543120e-01   6.548419e+01   3.865477e-01
  1.546110e-01   6.517648e+01   3.830929e-01
  1.549100e-01   6.544166e+01   3.841012e-01
  1.552090e-01   6.544137e+01   3.861873e-01
  1.555070e-01   6.530823e+01   3.765618e-01
  1.558060e-01   6.486081e+01   3.805741e-01
  1.561050e-01   6.546332e+01   3.785399e-01
  1.564040e-01   6.479559e+01   3.781464e-01
  1.567030e-01   6.470215e+01   3.758959e-01
  1.570020e-01   6.503857e+01   3.749197e-01
  1.573010e-01   6.565900e+01   3.802121e-01
  1.576000e-01   6.516652e+01   3.729407e-01
  1.578990e-01   6.500169e+01   3.743838e-01
  1.581980e-01   6.516143e+01   3.731377e-01
  1.584970e-01   6.526470e+01   3.732215e-01
  1.587960e-01   6.504454e+01   3.760177e-01
  1.590940e-01   6.549703e+01   3.719922e-01
  1.593930e-01   6.455526e+01   3.680708e-01
  1.596920e-01   6.466809e+01   3.694234e-01
  1.599910e-01   6.486576e+01   3.716580e-01
  1.602900e-01   6.578815e+01   3.736576e-01
  1.605890e-01   6.597846e+01   3.686293e-01
  1.608880e-01   6.545377e+01   3.695948e-01
  1.611870e-01   6.439144e+01   3.655714e-01
  1.614860e-01   6.508912e+01   3.679525e-01
  1.617850e-01   6.486995e+01   3.641278e-01
  1.620840e-01   6.494149e+01   3.643285e-01
  1.623830e-01   6.523012e+01   3.667334e-01
  1.626810e-01   6.474082e+01   3.631742e-01
  1.629800e-01   6.435629e+01   3.582377e-01
  1.632790e-01   6.467965e+01   3.602834e-01
  1.635780e-01   6.435881e+01   3.605437e-01
  1.638770e-01   6.504891e+01   3.648278e-01
  1.641760e-01   6.469633e+01   3.620710e-01
  1.644750e-01   6.469134e+01   3.612801e-01
  1.647740e-01   6.538849e+01   3.628329e-01
  1.650730e-01   6.547196e+01   3.644312e-01
  1.653720e-01   6.484335e+01   3.622873e-01
  1.656710e-01   6.512160e+01   3.609354e-01
  1.659700e-01   6.479827e+01   3.615786e-01
  1.662680e-01   6.454403e+01   3.595224e-01
  1.665670e-01   6.490529e+01   3.614898e-01
  1.668660e-01   6.517665e+01   3.588074e-01
  1.671650e-01   6.491044e+01   3.609256e-01
  1.674640e-01   6.491857e+01   3.601810e-01
  1.677630e-01   6.504935e+01   3.586450e-01
  1.680620e-01   6.502065e+01   3.608474e-01
  1.683610e-01   6.445939e+01   3.536869e-01
  1.686600e-01   6.464743e+01   3.590471e-01
  1.689590e-01   6.455457e+01   3.552321e-01
  1.692580e-01   6.476881e+01   3.556364e-01
  1.695570e-01   6.457407e+01   3.596060e-01
  1.698560e-01   6.483029e+01   3.543379e-01
  1.701540e-01   6.432985e+01   3.557232e-01
  1.704530e-01   6.533246e+01   3.555248e-01
  1.707520e-01   6.480511e+01   3.542691e-01
  1.710510e-01   6.435186e+01   3.559700e-01
  1.713500e-01   6.497834e+01   3.541961e-01
  1.716490e-01   6.476219e+01   3.563584e-01
  1.719480e-01   6.444972e+01   3.498932e-01
  1.722470e-01   6.498497e+01   3.536705e-01
  1.725460e-01   6.488142e+01   3.550259e-01
  1.728450e-01   6.458033e+01   3.518489e-01
  1.731440e-01   6.489937e+01   3.532569e-01
  1.734430e-01   6.426200e+01   3.483304e-01
  1.737410e-01   6.430583e+01   3.519976e-01
  1.740400e-01   6.466727e+01   3.522651e-01
  1.743390e-01   6.461631e+01   3.496402e-01
  1.746380e-01   6.484337e+01   3.518489e-01
  1.749370e-01   6.494926e+01   3.498374e-01
  1.752360e-01   6.527293e+01   3.530124e-01
  1.755350e-01   6.485242e+01   3.509846e-01
  1.758340e-01   6.480771e+01   3.461794e-01
  1.761330e-01   6.510874e+01   3.525681e-01
  1.764320e-01   6.467537e+01   3.465072e-01
  1.767310e-01   6.434403e+01   3.499595e-01
  1.770300e-01   6.497251e+01   3.479894e-01
  1.773280e-01   6.481117e+01   3.489417e-01
  1.776270e-01   6.479623e+01   3.476891e-01
  1.779260e-01   6.437871e+01   3.450317e-01
  1.782250e-01   6.526205e+01   3.501534e-01
  1.785240e-01   6.494916e+01   3.460475e-01
  1.788230e-01   6.435524e+01   3.461610e-01
  1.791220e-01   6.453744e+01   3.471662e-01
  1.794210e-01   6.458071e+01   3.440551e-01
  1.797200e-01   6.436391e+01   3.449921e-01
  1.800190e-01   6.417297e+01   3.421354e-01
  1.803180e-01   6.443903e+01   3.463863e-01
  1.806170e-01   6.482736e+01   3.445438e-01
  1.809160e-01   6.453049e+01   3.430871e-01
  1.812140e-01   6.444141e+01   3.436838e-01
  1.815130e-01   6.405267e+01   3.421463e-01
  1.818120e-01   6.425567e+01   3.440267e-01
  1.821110e-01   6.420309e+01   3.399178e-01
  1.824100e-01   6.455291e+01   3.433131e-01
  1.827090e-01   6.401970e+01   3.412310e-01
  1.830080e-01   6.401425e+01   3.413814e-01
  1.833070e-01   6.453271e+01   3.403016e-01
  1.836060e-01   6.389974e+01   3.378244e-01
  1.839050e-01   6.485683e+01   3.442873e-01
  1.842040e-01   6.447439e+01   3.404725e-01
  1.845030e-01   6.424848e+01   3.390669e-01
  1.848010e-01   6.361635e+01   3.391726e-01
  1.851000e-01   6.424259e+01   3.361874e-01
  1.853990e-01   6.434576e+01   3.414397e-01
  1.856980e-01   6.427659e+01   3.388191e-01
  1.859970e-01   6.431707e+01   3.376468e-01
  1.862960e-01   6.488288e+01   3.405749e-01
  1.865950e-01   6.406702e+01   3.366730e-01
  1.868940e-01   6.412822e+01   3.406981e-01
  1.871930e-01   6.415774e+01   3.336349e-01
  1.874920e-01   6.386899e+01   3.359944e-01
  1.877910e-01   6.352477e+01   3.349305e-01
  1.880900e-01   6.452427e+01   3.375552e-01
  1.883880e-01   6.424064e+01   3.385638e-01
  1.886870e-01   6.387772e+01   3.315338e-01
  1.889860e-01   6.451753e+01   3.388113e-01
  1.892850e-01   6.485692e+01   3.371614e-01
  1.895840e-01   6.425235e+01   3.344980e-01
  1.898830e-01   6.435432e+01   3.352288e-01
  1.901820e-01   6.434496e+01   3.348939e-01
  1.904810e-01   6.441778e+01   3.349283e-01
  1.907800e-01   6.403973e+01   3.331744e-01
  1.910790e-01   6.413631e+01   3.328132e-01
  1.913780e-01   6.405547e+01   3.336766e-01
  1.916770e-01   6.411621e+01   3.336807e-01
  1.919750e-01   6.409230e+01   3.343906e-01
  1.922740e-01   6.412450e+01   3.308157e-01
  1.925730e-01   6.419192e+01   3.317423e-01
  1.928720e-01   6.423584e+01   3.326139e-01
  1.931710e-01   6.376997e+01   3.320137e-01
  1.934700e-01   6.432021e+01   3.319225e-01
  1.937690e-01   6.320946e+01   3.281495e-01
  1.940680e-01   6.362787e+01   3.310362e-01
  1.943670e-01   6.468925e+01   3.318183e-01
  1.946660e-01   6.440817e+01   3.316970e-01
  1.949650e-01   6.420405e+01   3.290872e-01
  1.952640e-01   6.412247e+01   3.303615e-01
  1.955630e-01   6.373759e+01   3.305662e-01
  1.958610e-01   6.410090e+01   3.283816e-01
  1.961600e-01   6.363023e+01   3.284975e-01
  1.964590e-01   6.418149e+01   3.284413e-01
  1.967580e-01   6.372564e+01   3.294866e-01
  1.970570e-01   6.324362e+01   3.260327e-01
  1.973560e-01   6.362418e+01   3.252743e-01
  1.976550e-01   6.393229e+01   3.288322e-01
  1.979540e-01   6.320299e+01   3.246263e-01
  1.982530e-01   6.342865e+01   3.269475e-01
  1.985520e-01   6.390513e+01   3.261357e-01
  1.988510e-01   6.357853e+01   3.254452e-01
  1.991500e-01   6.323178e+01   3.267323e-01
  1.994480e-01   6.352362e+01   3.241592e-01
  1.997470e-01   6.332565e+01   3.255183e-01
  2.000460e-01   6.342487e+01   3.219329e-01
  2.003450e-01   6.327587e+01   3.238111e-01
  2.006440e-01   6.394603e+01   3.282782e-01
  2.009430e-01   6.432687e+01   3.242140e-01
  2.012420e-01   6.298790e+01   3.240734e-01
  2.015410e-01   6.348741e+01   3.219519e-01
  2.018400e-01   6.363766e+01   3.230338e-01
  2.021390e-01   6.343909e+01   3.235173e-01
  2.024380e-01   6.336944e+01   3.184917e-01
  2.027370e-01   6.368298e+01   3.242807e-01
  2.030350e-01   6.310746e+01   3.197416e-01
  2.033340e-01   6.360599e+01   3.218340e-01
  2.036330e-01   6.318236e+01   3.182920e-01
  2.039320e-01   6.295734e+01   3.185397e-01
  2.042310e-01   6.314588e+01   3.220639e-01
  2.045300e-01   6.330778e+01   3.177967e-01
  2.048290e-01   6.364997e+01   3.197401e-01
  2.051280e-01   6.316544e+01   3.181139e-01
  2.054270e-01   6.304534e+01   3.172717e-01
  2.057260e-01   6.344055e+01   3.216936e-01
  2.060250e-01   6.356414e+01   3.180355e-01
  2.063240e-01   6.364269e+01   3.208186e-01
  2.066230e-01   6.381572e+01   3.198833e-01
  2.069210e-01   6.343778e+01   3.201643e-01
  2.072200e-01   6.322460e+01   3.189422e-01
  2.075190e-01   6.350578e+01   3.172197e-01
  2.078180e-01   6.336780e+01   3.193031e-01
  2.081170e-01   6.283277e+01   3.163342e-01
  2.084160e-01   6.346295e+01   3.199532e-01
  2.087150e-01   6.302660e+01   3.153578e-01
  2.090140e-01   6.338062e+01   3.177103e-01
  2.093130e-01   6.304221e+01   3.167271e-01
  2.096120e-01   6.261726e+01   3.151255e-01
  2.099110e-01   6.337480e+01   3.155671e-01
  2.102100e-01   6.313353e+01   3.165552e-01
  2.105080e-01   6.311822e+01   3.181304e-01
  2.108070e-01   6.323996e+01   3.154947e-01
  2.111060e-01   6.314197e+01   3.144624e-01
  2.114050e-01   6.315081e+01   3.148775e-01
  2.117040e-01   6.326460e+01   3.201394e-01
  2.120030e-01   6.341674e+01   3.264786e-01
  2.123020e-01   6.286431e+01   3.274005e-01
  2.126010e-01   6.310740e+01   3.253910e-01
  2.129000e-01   6.314253e+01   3.287203e-01
  2.131990e-01   6.352270e+01   3.325933e-01
  2.134980e-01   6.322426e+01   3.338244e-01
  2.137970e-01   6.304821e+01   3.308899e-01
  2.140950e-01   6.289879e+01   3.323423e-01
  2.143940e-01   6.259503e+01   3.327828e-01
  2.146930e-01   6.255161e+01   3.329805e-01
  2.149920e-01   6.271580e+01   3.337316e-01
  2.152910e-01   6.285818e+01   3.345841e-01
  2.155900e-01   6.299416e+01   3.378346e-01
  2.158890e-01   6.201036e+01   3.351862e-01
  2.161880e-01   6.274237e+01   3.357080e-01
  2.164870e-01   6.312183e+01   3.380142e-01
  2.167860e-01   6.277799e+01   3.307910e-01
  2.170850e-01   6.271633e+01   3.280566e-01
  2.173840e-01   6.241890e+01   3.241895e-01
  2.176820e-01   6.224604e+01   3.223021e-01
  2.179810e-01   6.252222e+01   3.240233e-01
  2.182800e-01   6.204728e+01   3.185558e-01
  2.185790e-01   6.259149e+01   3.214897e-01
  2.188780e-01   6.223237e+01   3.171079e-01
  2.191770e-01   6.274945e+01   3.204925e-01
  2.194760e-01   6.258655e+01   3.209145e-01
  2.197750e-01   6.226767e+01   3.169259e-01
  2.200740e-01   6.288055e+01   3.164545e-01
  2.203730e-01   6.276822e+01   3.179248e-01
  2.206720e-01   6.239460e+01   3.160324e-01
  2.209710e-01   6.236592e+01   3.181314e-01
  2.212700e-01   6.233389e+01   3.136200e-01
  2.215680e-01   6.248227e+01   3.167936e-01
  2.218670e-01   6.203801e+01   3.114422e-01
  2.221660e-01   6.212088e+01   3.150707e-01
  2.224650e-01   6.247000e+01   3.134372e-01
  2.227640e-01   6.239092e+01   3.129774e-01
  2.230630e-01   6.219036e+01   3.133901e-01
  2.233620e-01   6.254985e+01   3.135065e-01
  2.236610e-01   6.201874e+01   3.121727e-01
  2.239600e-01   6.211013e+01   3.088146e-01
  2.242590e-01   6.174188e+01   3.109564e-01
  2.245580e-01   6.235443e+01   3.115892e-01
  2.248570e-01   6.219176e+01   3.130000e-01
  2.251550e-01   6.224401e+01   3.095262e-01
  2.254540e-01   6.195283e+01   3.090541e-01
  2.257530e-01   6.230396e+01   3.122388e-01
  2.260520e-01   6.213309e+01   3.079936e-01
  2.263510e-01   6.233601e+01   3.095019e-01
  2.266500e-01   6.192895e+01   3.083638e-01
  2.269490e-01   6.190935e+01   3.069411e-01
  2.272480e-01   6.241477e+01   3.107136e-01
  2.275470e-01   6.235731e+01   3.064436e-01
  2.278460e-01   6.226106e+01   3.096952e-01
  2.281450e-01   6.262478e+01   3.078398e-01
  2.284440e-01   6.199711e+01   3.077813e-01
  2.287420e-01   6.132487e+01   3.069814e-01
  2.290410e-01   6.183888e+01   3.021604e-01
  2.293400e-01   6.165331e+01   3.064296e-01
  2.296390e-01   6.252814e+01   3.071088e-01
  2.299380e-01   6.185606e+01   3.059446e-01
  2.302370e-01   6.254288e+01   3.070220e-01
  2.305360e-01   6.216106e+01   3.041415e-01
  2.308350e-01   6.214383e+01   3.083957e-01
  2.311340e-01   6.179215e+01   3.018096e-01
  2.314330e-01   6.189062e+01   3.042015e-01
  2.317320e-01   6.154259e+01   3.044351e-01
  2.320310e-01   6.152634e+01   3.012777e-01
  2.323290e-01   6.152434e+01   3.059852e-01
  2.326280e-01   6.219723e+01   3.022062e-01
  2.329270e-01   6.150370e+01   3.009865e-01
  2.332260e-01   6.217891e+01   3.041852e-01
  2.335250e-01   6.154474e+01   3.019149e-01
  2.338240e-01   6.158943e+01   3.032197e-01
  2.341230e-01   6.206291e+01   2.998978e-01
  2.344220e-01   6.190350e+01   3.025556e-01
  2.347210e-01   6.154018e+01   3.015480e-01
  2.350200e-01   6.161536e+01   3.009066e-01
  2.353190e-01   6.149781e+01   3.009721e-01
  2.356180e-01   6.168159e+01   2.980587e-01
  2.359170e-01   6.138717e+01   3.016468e-01
  2.362150e-01   6.137199e+01   2.996109e-01
  2.365140e-01   6.162974e+01   2.979334e-01
  2.368130e-01   6.140563e+01   2.996930e-01
  2.371120e-01   6.157310e+01   2.987120e-01
  2.374110e-01   6.142804e+01   3.009191e-01
  2.377100e-01   6.171215e+01   2.980185e-01
  2.380090e-01   6.218188e+01   3.005324e-01
  2.383080e-01   6.159758e+01   2.971743e-01
  2.386070e-01   6.169483e+01   2.990072e-01
  2.389060e-01   6.104664e+01   2.970894e-01
  2.392050e-01   6.122399e+01   2.959339e-01
  2.395040e-01   6.144505e+01   2.985162e-01
  2.398020e-01   6.153726e+01   2.966900e-01
  2.401010e-01   6.123680e+01   2.976661e-01
  2.404000e-01   6.151753e+01   2.955218e-01
  2.406990e-01   6.107699e+01   2.961415e-01
  2.409980e-01   6.152762e+01   2.962170e-01
  2.412970e-01   6.099624e+01   2.944892e-01
  2.415960e-01   6.127406e+01   2.960549e-01
  2.418950e-01   6.109409e+01   2.939493e-01
  2.421940e-01   6.058639e+01   2.939425e-01
  2.424930e-01   6.085826e+01   2.954981e-01
  2.427920e-01   6.102441e+01   2.921400e-01
  2.430910e-01   6.131857e+01   2.948212e-01
  2.433890e-01   6.114797e+01   2.934183e-01
  2.436880e-01   6.158508e+01   2.970311e-01
  2.439870e-01   6.173348e+01   2.938324e-01
  2.442860e-01   6.130157e+01   2.922604e-01
  2.445850e-01   6.124381e+01   2.938680e-01
  2.448840e-01   6.091465e+01   2.926391e-01
  2.451830e-01   6.117468e+01   2.948083e-01
  2.454820e-01   6.128161e+01   2.915661e-01
  2.457810e-01   6.122161e+01   2.926117e-01
  2.460800e-01   6.143546e+01   2.934495e-01
  2.463790e-01   6.065891e+01   2.906168e-01
  2.466780e-01   6.116848e+01   2.922676e-01
  2.469770e-01   6.116716e+01   2.914011e-01
  2.472750e-01   6.124593e+01   2.923442e-01
  2.475740e-01   6.156738e+01   2.940930e-01
  2.478730e-01   6.151289e+01   2.892523e-01
  2.481720e-01   6.102417e+01   2.910603e-01
  2.484710e-01   6.105694e+01   2.893304e-01
  2.487700e-01   6.151300e+01   2.935254e-01
  2.490690e-01   6.090576e+01   2.909924e-01
  2.493680e-01   6.146706e+01   2.893537e-01
  2.496670e-01   6.034060e+01   2.906066e-01
  2.499660e-01   6.089379e+01   2.889436e-01
  2.502650e-01   6.105586e+01   2.906006e-01
  2.505640e-01   6.101634e+01   2.875635e-01
  2.508620e-01   6.107431e+01   2.890559e-01
  2.511610e-01   6.134092e+01   2.920301e-01
  2.514600e-01   6.116605e+01   2.884357e-01
  2.517590e-01   6.092295e+01   2.876542e-01
  2.520580e-01   6.056285e+01   2.873215e-01
  2.523570e-01   6.051984e+01   2.875319e-01
  2.526560e-01   6.065751e+01   2.886980e-01
  2.529550e-01   6.082115e+01   2.857690e-01
  2.532540e-01   6.083281e+01   2.856945e-01
  2.535530e-01   6.100212e+01   2.858881e-01
  2.538520e-01   6.056704e+01   2.861939e-01
  2.541510e-01   6.065586e+01   2.848729e-01
  2.544490e-01   6.068515e+01   2.857552e-01
  2.547480e-01   6.073196e+01   2.861724e-01
  2.550470e-01   6.099247e+01   2.850551e-01
  2.553460e-01   6.069401e+01   2.847602e-01
  2.556450e-01   6.109946e+01   2.834060e-01
  2.559440e-01   6.074426e+01   2.854865e-01
  2.562430e-01   6.044021e+01   2.860997e-01
  2.565420e-01   6.072134e+01   2.842198e-01
  2.568410e-01   6.058766e+01   2.831076e-01
  2.571400e-01   6.066957e+01   2.836979e-01
  2.574390e-01   6.083494e+01   2.862100e-01
  2.577380e-01   6.118233e+01   2.860049e-01
  2.580360e-01   6.071036e+01   2.828975e-01
  2.583350e-01   6.045042e+01   2.847952e-01
  2.586340e-01   6.035657e+01   2.814813e-01
  2.589330e-01   6.052762e+01   2.846728e-01
  2.592320e-01   6.045371e+01   2.817077e-01
  2.595310e-01   6.063633e+01   2.831218e-01
  2.598300e-01   6.020359e+01   2.840108e-01
  2.601290e-01   6.138946e+01   2.824064e-01
  2.604280e-01   6.006935e+01   2.827897e-01
  2.607270e-01   6.000636e+01   2.789184e-01
  2.610260e-01   6.057769e+01   2.827863e-01
  2.613250e-01   6.059371e+01   2.834206e-01
  2.616240e-01   6.107888e+01   2.836555e-01
  2.619220e-01   6.048098e+01   2.823626e-01
  2.622210e-01   6.061698e+01   2.798525e-01
  2.625200e-01   6.041503e+01   2.811279e-01
  2.628190e-01   6.050082e+01   2.810346e-01
  2.631180e-01   6.017525e+01   2.785443e-01
  2.634170e-01   6.048316e+01   2.828633e-01
  2.637160e-01   6.061492e+01   2.795601e-01
  2.640150e-01   6.031336e+01   2.815769e-01
  2.643140e-01   6.022943e+01   2.782887e-01
  2.646130e-01   6.048856e+01   2.792685e-01
  2.649120e-01   6.069554e+01   2.827640e-01
  2.652110e-01   6.021654e+01   2.784492e-01
  2.655090e-01   6.048182e+01   2.798286e-01
  2.658080e-01   6.025122e+01   2.776760e-01
  2.661070e-01   6.086074e+01   2.803185e-01
  2.664060e-01   6.004902e+01   2.781568e-01
  2.667050e-01   6.036883e+01   2.791833e-01
  2.670040e-01   6.026163e+01   2.787442e-01
  2.673030e-01   5.990909e+01   2.770750e-01
  2.676020e-01   5.961393e+01   2.764857e-01
  2.679010e-01   6.023971e+01   2.778384e-01
  2.682000e-01   5.965628e+01   2.753673e-01
  2.684990e-01   6.015519e+01   2.775490e-01
  2.687980e-01   6.007751e+01   2.769932e-01
  2.690960e-01   6.084102e+01   2.798893e-01
  2.693950e-01   6.021699e+01   2.755443e-01
  2.696940e-01   5.984019e+01   2.750496e-01
  2.699930e-01   5.980539e+01   2.759909e-01
  2.702920e-01   6.001090e+01   2.761845e-01
  2.705910e-01   6.005477e+01   2.767530e-01
  2.708900e-01   6.010657e+01   2.747400e-01
  2.711890e-01   6.035043e+01   2.771519e-01
  2.714880e-01   6.032813e+01   2.760760e-01
  2.717870e-01   5.934347e+01   2.742743e-01
  2.720860e-01   5.968854e+01   2.740574e-01
  2.723850e-01   5.996789e+01   2.740575e-01
  2.726840e-01   6.007808e+01   2.754108e-01
  2.729820e-01   5.972526e+01   2.744170e-01
  2.732810e-01   5.963599e+01   2.732981e-01
  2.735800e-01   6.015707e+01   2.743982e-01
  2.738790e-01   6.051112e+01   2.757551e-01
  2.741780e-01   6.041368e+01   2.759940e-01
  2.744770e-01   5.974832e+01   2.719318e-01
  2.747760e-01   5.980469e+01   2.734116e-01
  2.750750e-01   6.020645e+01   2.774786e-01
  2.753740e-01   6.005361e+01   2.815604e-01
  2.756730e-01   5.986620e+01   2.826111e-01
  2.759720e-01   5.981012e+01   2.811863e-01
  2.762710e-01   6.001672e+01   2.857129e-01
  2.765690e-01   6.013016e+01   2.852623e-01
  2.768680e-01   6.001226e+01   2.876838e-01
  2.771670e-01   6.006347e+01   2.854120e-01
  2.774660e-01   6.007746e+01   2.862715e-01
  2.777650e-01   5.963330e+01   2.886838e-01
  2.780640e-01   6.008478e+01   2.883863e-01
  2.783630e-01   5.986360e+01   2.882793e-01
  2.786620e-01   5.983384e+01   2.899231e-01
  2.789610e-01   5.974778e+01   2.898227e-01
  2.792600e-01   5.936387e+01   2.917364e-01
  2.795590e-01   5.988288e+01   2.872684e-01
  2.798580e-01   6.010193e+01   2.923224e-01
  2.801560e-01   6.024693e+01   2.922337e-01
  2.804550e-01   6.019850e+01   2.930000e-01
  2.807540e-01   6.013624e+01   2.941888e-01
  2.810530e-01   6.013251e+01   2.914080e-01
  2.813520e-01   5.940597e+01   2.935212e-01
  2.816510e-01   5.958166e+01   2.929411e-01
  2.819500e-01   5.981322e+01   2.936221e-01
  2.822490e-01   6.021969e+01   2.946181e-01
  2.825480e-01   5.972255e+01   2.929512e-01
  2.828470e-01   6.020313e+01   2.975544e-01
  2.831460e-01   6.020348e+01   2.960557e-01
  2.834450e-01   6.002526e+01   2.940296e-01
  2.837430e-01   6.004173e+01   2.957721e-01
  2.840420e-01   6.051682e+01   2.985619e-01
  2.843410e-01   5.963709e+01   3.028512e-01
  2.846400e-01   5.990935e+01   3.056719e-01
  2.849390e-01   5.995450e+01   3.136830e-01
  2.852380e-01   5.961484e+01   3.156965e-01
  2.855370e-01   5.945237e+01   3.183918e-01
  2.858360e-01   5.990857e+01   3.216570e-01
  2.861350e-01   5.901334e+01   3.220640e-01
  2.864340e-01   5.926462e+01   3.275238e-01
  2.867330e-01   6.005666e+01   3.287582e-01
  2.870320e-01   5.924227e+01   3.321254e-01
  2.873310e-01   5.939224e+01   3.294641e-01
  2.876290e-01   5.915951e+01   3.340480e-01
  2.879280e-01   5.939516e+01   3.377725e-01
  2.882270e-01   5.929720e+01   3.337683e-01
  2.885260e-01   5.944541e+01   3.382607e-01
  2.888250e-01   5.943221e+01   3.373619e-01
  2.891240e-01   5.964449e+01   3.430621e-01
  2.894230e-01   5.894864e+01   3.441350e-01
  2.897220e-01   5.912964e+01   3.365020e-01
  2.900210e-01   5.887249e+01   3.446491e-01
  2.903200e-01   5.911574e+01   3.433423e-01
  2.906190e-01   6.009378e+01   3.498973e-01
  2.909180e-01   5.932281e+01   3.485900e-01
  2.912160e-01   5.911778e+01   3.442612e-01
  2.915150e-01   5.935710e+01   3.563336e-01
  2.918140e-01   5.899911e+01   3.470716e-01
  2.921130e-01   5.940016e+01   3.515049e-01
  2.924120e-01   5.922123e+01   3.535233e-01
  2.927110e-01   5.854275e+01   3.505114e-01
  2.930100e-01   5.995562e+01   3.639628e-01
  2.933090e-01   5.983841e+01   3.577754e-01
  2.936080e-01   5.911360e+01   3.532019e-01
  2.939070e-01   5.938871e+01   3.597136e-01
  2.942060e-01   5.919553e+01   3.597532e-01
  2.945050e-01   5.919465e+01   3.672933e-01
  2.948030e-01   5.884442e+01   3.566197e-01
  2.951020e-01   5.937406e+01   3.636904e-01
  2.954010e-01   5.922636e+01   3.649695e-01
  2.957000e-01   5.883283e+01   3.655059e-01
  2.959990e-01   5.909899e+01   3.658907e-01
  2.962980e-01   5.882204e+01   3.656930e-01
  2.965970e-01   5.868517e+01   3.688485e-01
  2.968960e-01   5.885379e+01   3.691508e-01
  2.971950e-01   5.864523e+01   3.669199e-01
  2.974940e-01   5.928125e+01   3.675619e-01
  2.977930e-01   5.894323e+01   3.698864e-01
  2.980920e-01   5.936227e+01   3.714279e-01
  2.983900e-01   5.877640e+01   3.725925e-01
  2.986890e-01   5.810421e+01   3.663421e-01
  2.989880e-01   5.893628e+01   3.728651e-01
  2.992870e-01   5.925927e+01   3.748260e-01
  2.995860e-01   5.884757e+01   3.756568e-01
  2.998850e-01   5.887756e+01   3.736169e-01
  3.001840e-01   5.802703e+01   3.732664e-01
  3.004830e-01   5.926271e+01   3.821254e-01
  3.007820e-01   5.857845e+01   3.784298e-01
  3.010810e-01   5.896337e+01   3.769879e-01
  3.013800e-01   5.862419e+01   3.815625e-01
  3.016790e-01   5.803976e+01   3.786580e-01
  3.019780e-01   5.887777e+01   3.833997e-01
  3.022760e-01   5.907166e+01   3.858257e-01
  3.025750e-01   5.849809e+01   3.819084e-01
  3.028740e-01   5.912024e+01   3.893874e-01
  3.031730e-01   5.808415e+01   3.841329e-01
  3.034720e-01   5.838415e+01   3.866924e-01
  3.037710e-01   5.859640e+01   3.871314e-01
  3.040700e-01   5.905834e+01   3.905159e-01
  3.043690e-01   5.868117e+01   3.938866e-01
  3.046680e-01   5.805142e+01   3.903990e-01
  3.049670e-01   5.867058e+01   3.889650e-01
  3.052660e-01   5.811833e+01   3.939343e-01
  3.055650e-01   5.859460e+01   3.941499e-01
  3.058630e-01   5.816255e+01   3.980563e-01
  3.061620e-01   5.894933e+01   3.934066e-01
  3.064610e-01   5.906156e+01   3.988189e-01
  3.067600e-01   5.916671e+01   4.053085e-01
  3.070590e-01   5.839098e+01   3.965483e-01
  3.073580e-01   5.888628e+01   4.043468e-01
  3.076570e-01   5.940029e+01   3.988214e-01
  3.079560e-01   5.805467e+01   4.005962e-01
  3.082550e-01   5.826752e+01   4.013299e-01
  3.085540e-01   5.811860e+01   4.005228e-01
  3.088530e-01   5.825407e+01   4.060824e-01
  3.091520e-01   5.811964e+01   3.996483e-01
  3.094500e-01   5.836171e+01   4.092361e-01
  3.097490e-01   5.818536e+01   4.067614e-01
  3.100480e-01   5.808425e+01   4.033726e-01
  3.103470e-01   5.833822e+01   4.155371e-01
  3.106460e-01   5.894163e+01   4.054348e-01
  3.109450e-01   5.813434e+01   4.144847e-01
  3.112440e-01   5.867876e+01   4.094111e-01
  3.115430e-01   5.779593e+01   4.116640e-01
  3.118420e-01   5.822109e+01   4.177555e-01
  3.121410e-01   5.809452e+01   4.108109e-01
  3.124400e-01   5.856079e+01   4.199768e-01
  3.127390e-01   5.900590e+01   4.156273e-01
  3.130380e-01   5.816040e+01   4.215850e-01
  3.133360e-01   5.886360e+01   4.217365e-01
  3.136350e-01   5.734999e+01   4.156124e-01
  3.139340e-01   5.817610e+01   4.247563e-01
  3.142330e-01   5.856647e+01   4.196616e-01
  3.145320e-01   5.753477e+01   4.262888e-01
  3.148310e-01   5.838683e+01   4.244772e-01
  3.151300e-01   5.864914e+01   4.254296e-01
  3.154290e-01   5.780956e+01   4.273055e-01
  3.157280e-01   5.828118e+01   4.261942e-01
  3.160270e-01   5.871886e+01   4.361768e-01
  3.163260e-01   5.834039e+01   4.264106e-01
  3.166250e-01   5.764317e+01   4.321631e-01
  3.169230e-01   5.863770e+01   4.332730e-01
  3.172220e-01   5.858514e+01   4.379471e-01
  3.175210e-01   5.888868e+01   4.386988e-01
  3.178200e-01   5.857516e+01   4.345224e-01
  3.181190e-01   5.754013e+01   4.386247e-01
  3.184180e-01   5.735091e+01   4.333093e-01
  3.187170e-01   5.793878e+01   4.433023e-01
  3.190160e-01   5.780608e+01   4.416025e-01
  3.193150e-01   5.832324e+01   4.369671e-01
  3.196140e-01   5.808705e+01   4.475125e-01
  3.199130e-01   5.866078e+01   4.432692e-01
  3.202120e-01   5.904805e+01   4.520278e-01
  3.205100e-01   5.850396e+01   4.487049e-01
  3.208090e-01   5.760978e+01   4.420419e-01
  3.211080e-01   5.792910e+01   4.502141e-01
  3.214070e-01   5.736575e+01   4.403120e-01
  3.217060e-01   5.825469e+01   4.510585e-01
  3.220050e-01   5.807671e+01   4.474727e-01
  3.223040e-01   5.799383e+01   4.451198e-01
  3.226030e-01   5.803984e+01   4.566246e-01
  3.229020e-01   5.754729e+01   4.394332e-01
  3.232010e-01   5.828507e+01   4.545621e-01
  3.235000e-01   5.784983e+01   4.478297e-01
  3.237990e-01   5.746225e+01   4.496517e-01
  3.240970e-01   5.815286e+01   4.592653e-01
  3.243960e-01   5.742693e+01   4.470138e-01
  3.246950e-01   5.840349e+01   4.620379e-01
  3.249940e-01   5.865971e+01   4.551643e-01
  3.252930e-01   5.828666e+01   4.611281e-01
  3.255920e-01   5.807914e+01   4.630062e-01
  3.258910e-01   5.880487e+01   4.613885e-01
  3.261900e-01   5.745583e+01   4.632481e-01
  3.264890e-01   5.838516e+01   4.615175e-01
  3.267880e-01   5.799283e+01   4.635719e-01
  3.270870e-01   5.814128e+01   4.721319e-01
  3.273860e-01   5.789565e+01   4.654798e-01
  3.276850e-01   5.816428e+01   4.722253e-01
  3.279830e-01   5.814020e+01   4.650770e-01
  3.282820e-01   5.869683e+01   4.768162e-01
  3.285810e-01   5.800638e+01   4.720648e-01
  3.288800e-01   5.726080e+01   4.724077e-01
  3.291790e-01   5.847099e+01   4.734687e-01
  3.294780e-01   5.916274e+01   4.837071e-01
  3.297770e-01   5.843991e+01   4.832881e-01
  3.300760e-01   5.778067e+01   4.755329e-01
  3.303750e-01   5.789546e+01   4.836054e-01
  3.306740e-01   5.815555e+01   4.780680e-01
  3.309730e-01   5.840487e+01   4.878265e-01
  3.312720e-01   5.824841e+01   4.909058e-01
  3.315700e-01   5.778167e+01   4.800493e-01
  3.318690e-01   5.805764e+01   4.939153e-01
  3.321680e-01   5.801481e+01   4.825528e-01
  3.324670e-01   5.804786e+01   4.949798e-01
  3.327660e-01   5.772153e+01   4.908429e-01
  3.330650e-01   5.846892e+01   4.945590e-01
  3.333640e-01   5.829121e+01   5.016723e-01
  3.336630e-01   5.772163e+01   4.876104e-01
  3.339620e-01   5.709810e+01   4.993833e-01
  3.342610e-01   5.784606e+01   4.957889e-01
  3.345600e-01   5.831694e+01   5.029378e-01
  3.348590e-01   5.728671e+01   5.073197e-01
  3.351570e-01   5.756670e+01   4.929241e-01
  3.354560e-01   5.745349e+01   5.117349e-01
  3.357550e-01   5.808278e+01   4.979276e-01
  3.360540e-01   5.884469e+01   5.160227e-01
  3.363530e-01   5.751675e+01   5.164116e-01
  3.366520e-01   5.751739e+01   5.012135e-01
  3.369510e-01   5.756211e+01   5.230974e-01
  3.372500e-01   5.767933e+01   5.001809e-01
  3.375490e-01   5.700061e+01   5.179306e-01
  3.378480e-01   5.789934e+01   5.194072e-01
  3.381470e-01   5.847653e+01   5.207024e-01
  3.384460e-01   5.759811e+01   5.306835e-01
  3.387450e-01   5.768045e+01   5.096688e-01
  3.390430e-01   5.765913e+01   5.282276e-01
  3.393420e-01   5.867211e+01   5.301288e-01
  3.396410e-01   5.870173e+01   5.309385e-01
  3.399400e-01   5.685510e+01   5.378308e-01
  3.402390e-01   5.796380e+01   5.171424e-01
  3.405380e-01   5.724362e+01   5.367716e-01
  3.408370e-01   5.794037e+01   5.322579e-01
  3.411360e-01   5.740484e+01   5.332665e-01
  3.414350e-01   5.831019e+01   5.446696e-01
  3.417340e-01   5.749133e+01   5.329672e-01
  3.420330e-01   5.783162e+01   5.506774e-01
  3.423320e-01   5.672122e+01   5.300817e-01
  3.426300e-01   5.724219e+01   5.471025e-01
  3.429290e-01   5.757292e+01   5.464087e-01
  3.432280e-01   5.779021e+01   5.451907e-01
  3.435270e-01   5.758538e+01   5.629955e-01
  3.438260e-01   5.874160e+01   5.459436e-01
  3.441250e-01   5.771942e+01   5.603828e-01
  3.444240e-01   5.819734e+01   5.547386e-01
  3.447230e-01   5.745778e+01   5.559071e-01
  3.450220e-01   5.765006e+01   5.683188e-01
  3.453210e-01   5.767914e+01   5.522633e-01
  3.456200e-01   5.716946e+01   5.710668e-01
  3.459190e-01   5.799145e+01   5.617017e-01
  3.462170e-01   5.740627e+01   5.696648e-01
  3.465160e-01   5.695259e+01   5.665592e-01
  3.468150e-01   5.838407e+01   5.727784e-01
  3.471140e-01   5.737923e+01   5.828082e-01
  3.474130e-01   5.799741e+01   5.700284e-01
  3.477120e-01   5.721348e+01   5.819658e-01
  3.480110e-01   5.821696e+01   5.806908e-01
  3.483100e-01   5.735356e+01   5.781503e-01
  3.486090e-01   5.628957e+01   5.874983e-01
  3.489080e-01   5.751674e+01   5.789722e-01
  3.492070e-01   5.786383e+01   5.966295e-01
  3.495060e-01   5.721940e+01   5.819959e-01
  3.498040e-01   5.712775e+01   5.937935e-01
  3.501030e-01   5.729710e+01   5.956503e-01
  3.504020e-01   5.683767e+01   5.922840e-01
  3.507010e-01   5.840126e+01   6.146479e-01
  3.510000e-01   5.854422e+01   5.962426e-01
  3.512990e-01   5.794843e+01   6.122604e-01
  3.515980e-01   5.719125e+01   6.000549e-01
  3.518970e-01   5.638796e+01   6.092170e-01
  3.521960e-01   5.759758e+01   6.245131e-01
  3.524950e-01   5.710728e+01   5.986141e-01
  3.527940e-01   5.817115e+01   6.310290e-01
  3.530930e-01   5.766791e+01   6.118288e-01
  3.533920e-01   5.832869e+01   6.307371e-01
  3.536900e-01   5.759338e+01   6.290321e-01
  3.539890e-01   5.735019e+01   6.242943e-01
  3.542880e-01   5.683005e+01   6.365740e-01
  3.545870e-01   5.735551e+01   6.144215e-01
  3.548860e-01   5.758748e+01   6.371919e-01
  3.551850e-01   5.690846e+01   6.218854e-01
  3.554840e-01   5.875785e+01   6.436342e-01
  3.557830e-01   5.620359e+01   6.318601e-01
  3.560820e-01   5.760697e+01   6.179313e-01
  3.563810e-01   5.783229e+01   6.397439e-01
  3.566800e-01   5.738439e+01   6.222381e-01
  3.569790e-01   5.653819e+01   6.373561e-01
  3.572770e-01   5.620154e+01   6.342464e-01
  3.575760e-01   5.861925e+01   6.211535e-01
  3.578750e-01   5.763885e+01   6.561743e-01
  3.581740e-01   5.828095e+01   6.304789e-01
  3.584730e-01   5.685450e+01   6.516944e-01
  3.587720e-01   5.787274e+01   6.460685e-01
  3.590710e-01   5.809013e+01   6.460444e-01
  3.593700e-01   5.700030e+01   6.645035e-01
  3.596690e-01   5.762431e+01   6.397963e-01
  3.599680e-01   5.717361e+01   6.668865e-01
  3.602670e-01   5.828215e+01   6.559331e-01
  3.605660e-01   5.793765e+01   6.699450e-01
  3.608640e-01   5.756551e+01   6.849155e-01
  3.611630e-01   5.758688e+01   6.494669e-01
  3.614620e-01   5.694414e+01   6.856759e-01
  3.617610e-01   5.801928e+01   6.663163e-01
  3.620600e-01   5.774213e+01   6.874551e-01
  3.623590e-01   5.832352e+01   6.879228e-01
  3.626580e-01   5.696036e+01   6.798361e-01
  3.629570e-01   5.733774e+01   7.004397e-01
  3.632560e-01   5.746965e+01   6.713910e-01
  3.635550e-01   5.786106e+01   7.150974e-01
  3.638540e-01   5.801982e+01   6.982742e-01
  3.641530e-01   5.723162e+01   6.982062e-01
  3.644510e-01   5.822615e+01   7.348062e-01
  3.647500e-01   5.651445e+01   6.801076e-01
  3.650490e-01   5.770081e+01   7.296888e-01
  3.653480e-01   5.731799e+01   7.100688e-01
  3.656470e-01   5.795066e+01   7.224668e-01
  3.659460e-01   5.901531e+01   7.509501e-01
  3.662450e-01   5.638597e+01   7.026323e-01
  3.665440e-01   5.645350e+01   7.518450e-01
  3.668430e-01   5.742371e+01   7.174602e-01
  3.671420e-01   5.791706e+01   7.515994e-01
  3.674410e-01   5.647352e+01   7.327430e-01
  3.677400e-01   5.632569e+01   7.450722e-01
  3.680390e-01   5.806882e+01   7.858627e-01
  3.683370e-01   5.663195e+01   7.264687e-01
  3.686360e-01   5.780476e+01   7.753617e-01
  3.689350e-01   5.635400e+01   7.491923e-01
  3.692340e-01   5.723071e+01   7.758002e-01
  3.695330e-01   5.643971e+01   7.976199e-01
  3.698320e-01   5.628724e+01   7.428757e-01
  3.701310e-01   5.682507e+01   8.027453e-01
  3.704300e-01   5.718330e+01   7.669568e-01
  3.707290e-01   5.783117e+01   8.122708e-01
  3.710280e-01   5.837852e+01   8.112041e-01
  3.713270e-01   5.600291e+01   7.828939e-01
  3.716260e-01   5.713792e+01   8.384522e-01
  3.719240e-01   5.677472e+01   7.814843e-01
  3.722230e-01   5.618868e+01   8.341890e-01
  3.725220e-01   5.776699e+01   8.167852e-01
  3.728210e-01   5.613565e+01   8.230361e-01
  3.731200e-01   5.674438e+01   8.766290e-01
  3.734190e-01   5.756692e+01   8.055455e-01
  3.737180e-01   5.746853e+01   8.790485e-01
  3.740170e-01   5.795089e+01   8.309279e-01
  3.743160e-01   5.531404e+01   8.686403e-01
  3.746150e-01   5.604325e+01   8.680794e-01
  3.749140e-01   5.703698e+01   8.546364e-01
  3.752130e-01   5.834127e+01   9.262853e-01
  3.755110e-01   5.839413e+01   8.618180e-01
  3.758100e-01   5.745887e+01   9.192537e-01
  3.761090e-01   5.623822e+01   8.822835e-01
  3.764080e-01   5.622545e+01   9.058023e-01
  3.767070e-01   5.631399e+01   9.478268e-01
  3.770060e-01   5.662143e+01   8.725458e-01
  3.773050e-01   5.661958e+01   9.585530e-01
  3.776040e-01   5.613261e+01   9.121527e-01
  3.779030e-01   5.716956e+01   9.509786e-01
  3.782020e-01   5.575376e+01   1.014376e+00
  3.785010e-01   5.578900e+01   8.919677e-01
  3.788000e-01   5.674767e+01   1.018397e+00
  3.790990e-01   5.680023e+01   9.400353e-01
  3.793970e-01   5.620460e+01   1.003814e+00
  3.796960e-01   5.782321e+01   1.013351e+00
  3.799950e-01   5.553230e+01   9.748511e-01
  3.802940e-01   5.683309e+01   1.096396e+00
  3.805930e-01   5.763196e+01   9.629430e-01
  3.808920e-01   5.782119e+01   1.112152e+00
  3.811910e-01   5.616283e+01   1.013136e+00
  3.814900e-01   5.774873e+01   1.081164e+00
  3.817890e-01   5.683553e+01   1.171182e+00
  3.820880e-01   5.741475e+01   1.000372e+00
  3.823870e-01   5.776924e+01   1.188406e+00
  3.826860e-01   5.700061e+01   1.035861e+00
  3.829840e-01   5.660072e+01   1.199933e+00
  3.832830e-01   5.870458e+01   1.168033e+00
  3.835820e-01   5.727080e+01   1.126209e+00
  3.838810e-01   5.589218e+01   1.243893e+00
  3.841800e-01   5.855071e+01   1.125559e+00
  3.844790e-01   5.568683e+01   1.250837e+00
  3.847780e-01   5.900759e+01   1.193352e+00
  3.850770e-01   5.604569e+01   1.264332e+00
  3.853760e-01   5.845334e+01   1.377376e+00
  3.856750e-01   5.678727e+01   1.170685e+00
  3.859740e-01   5.650714e+01   1.378223e+00
  3.862730e-01   5.459107e+01   1.229329e+00
  3.865710e-01   5.613737e+01   1.373706e+00
  3.868700e-01   5.825139e+01   1.425011e+00
  3.871690e-01   5.647352e+01   1.320138e+00
  3.874680e-01   5.692368e+01   1.526263e+00
  3.877670e-01   5.816454e+01   1.362276e+00
  3.880660e-01   5.634518e+01   1.552615e+00
  3.883650e-01   5.489841e+01   1.452258e+00
  3.886640e-01   5.839781e+01   1.562981e+00
  3.889630e-01   5.835597e+01   1.700250e+00
  3.892620e-01   5.683399e+01   1.508749e+00
  3.895610e-01   5.814681e+01   1.743707e+00
  3.898600e-01   5.677075e+01   1.676997e+00
  3.901580e-01   5.507513e+01   1.721098e+00
  3.904570e-01   5.828874e+01   1.979590e+00
  3.907560e-01   5.579375e+01   1.708061e+00
  3.910550e-01   5.988982e+01   2.043414e+00
  3.913540e-01   5.647352e+01   1.984277e+00
  3.916530e-01   5.982010e+01   2.042225e+00
  3.919520e-01   5.859128e+01   2.625538e+00
  3.922510e-01   5.354527e+01   1.932148e+00
  3.925500e-01   6.161889e+01   2.780822e+00
  3.928490e-01   5.772849e+01   2.457088e+00
  3.931480e-01   5.484207e+01   2.623452e+00
  3.934470e-01   0.000000e+00   0.000000e+00
  3.937460e-01   5.760299e+01   2.688678e+00
creator: radaver
creator-version: 3725
header-file: /nas_data/SAXS_data/20151104Workshop/header/JH1_0175.txt
image-file: /nas_data/Pilatus1M/20151104_Workshop/JH1_0175.tif
angular-axis-file: /nas_data/SAXS_data/20151104Workshop/q20151029.dat
beamstop-mask-file: /nas_data/SAXS_data/20151104Workshop/fit2d20151031.msk
detector-response-file: none
beam-center-x: 949.7700
beam-center-y: 918.8000
unit-time: 1.0000
channel-first: 10
channel-last: 1315
Exposure time [s]: 1.093919
Transmitted Beam: 0.485614
Incident Beam: 0.485614
Code: JH1
Concentration [mg/ml]: 1
Run Number: 0175
