# Supplementary material for: SAXS analysis of a soluble cytosolic NgBR construct including extracellular and transmembrane domains
Source: PLoS One. 2018 Jan 18;13(1):e0191371. doi: 10.1371/journal.pone.0191371 (PMC5773207; doi:10.1371/journal.pone.0191371)
Supplement: S1 File — (ZIP) [file pone.0191371.s001.zip › JH1_0176.dat]

Sample:   c= 1.0000 mg/ml  Code: JH1
  3.656810e-03   2.276125e+04   4.141147e+01
  3.955720e-03   2.208916e+04   2.801846e+01
  4.254640e-03   1.916434e+04   2.338663e+01
  4.553560e-03   1.547495e+04   2.026181e+01
  4.852480e-03   1.249154e+04   1.704348e+01
  5.151400e-03   1.057826e+04   1.549390e+01
  5.450320e-03   8.772594e+03   1.340179e+01
  5.749240e-03   7.470607e+03   1.198278e+01
  6.048150e-03   6.392852e+03   1.086525e+01
  6.347070e-03   5.535524e+03   9.605783e+00
  6.645990e-03   4.867218e+03   8.967690e+00
  6.944910e-03   4.284942e+03   8.100514e+00
  7.243830e-03   3.827172e+03   7.418157e+00
  7.542750e-03   3.405066e+03   6.970572e+00
  7.841670e-03   3.066031e+03   6.246692e+00
  8.140580e-03   2.781441e+03   6.031791e+00
  8.439500e-03   2.546802e+03   5.563196e+00
  8.738420e-03   2.344766e+03   5.287055e+00
  9.037340e-03   2.160840e+03   4.907504e+00
  9.336260e-03   1.987602e+03   4.625284e+00
  9.635180e-03   1.836667e+03   4.433549e+00
  9.934100e-03   1.692051e+03   4.117375e+00
  1.023300e-02   1.545676e+03   4.032974e+00
  1.053190e-02   1.440445e+03   3.948811e+00
  1.083090e-02   1.336209e+03   3.803253e+00
  1.112980e-02   1.232014e+03   3.620877e+00
  1.142870e-02   1.141063e+03   3.465142e+00
  1.172760e-02   1.057696e+03   3.326878e+00
  1.202650e-02   9.815873e+02   3.196081e+00
  1.232540e-02   9.123552e+02   3.064426e+00
  1.262440e-02   8.418139e+02   2.888843e+00
  1.292330e-02   7.888763e+02   2.753398e+00
  1.322220e-02   7.302833e+02   2.649173e+00
  1.352110e-02   6.769888e+02   2.525041e+00
  1.382000e-02   6.274555e+02   2.406961e+00
  1.411900e-02   5.916470e+02   2.325896e+00
  1.441790e-02   5.533956e+02   2.233250e+00
  1.471680e-02   5.155668e+02   2.145329e+00
  1.501570e-02   4.824033e+02   2.032294e+00
  1.531460e-02   4.530956e+02   1.960700e+00
  1.561350e-02   4.262226e+02   1.868302e+00
  1.591250e-02   3.993201e+02   1.824312e+00
  1.621140e-02   3.778681e+02   1.744034e+00
  1.651030e-02   3.547603e+02   1.672096e+00
  1.680920e-02   3.382730e+02   1.632779e+00
  1.710810e-02   3.207398e+02   1.593238e+00
  1.740710e-02   3.045335e+02   1.530126e+00
  1.770600e-02   2.872468e+02   1.471127e+00
  1.800490e-02   2.724302e+02   1.421358e+00
  1.830380e-02   2.602437e+02   1.400273e+00
  1.860270e-02   2.512775e+02   1.349220e+00
  1.890170e-02   2.377302e+02   1.312345e+00
  1.920060e-02   2.282976e+02   1.273856e+00
  1.949950e-02   2.197540e+02   1.264187e+00
  1.979840e-02   2.076285e+02   1.205758e+00
  2.009730e-02   1.998518e+02   1.169985e+00
  2.039620e-02   1.933951e+02   1.148843e+00
  2.069520e-02   1.852395e+02   1.118297e+00
  2.099410e-02   1.801735e+02   1.110892e+00
  2.129300e-02   1.699773e+02   1.050725e+00
  2.159190e-02   1.641360e+02   1.068095e+00
  2.189080e-02   1.610606e+02   1.063947e+00
  2.218980e-02   1.548031e+02   1.061042e+00
  2.248870e-02   1.509807e+02   1.066555e+00
  2.278760e-02   1.455384e+02   1.036839e+00
  2.308650e-02   1.402879e+02   1.049294e+00
  2.338540e-02   1.345865e+02   1.025616e+00
  2.368430e-02   1.342544e+02   1.005743e+00
  2.398330e-02   1.314017e+02   1.017640e+00
  2.428220e-02   1.291085e+02   9.862795e-01
  2.458110e-02   1.221835e+02   9.917245e-01
  2.488000e-02   1.211214e+02   9.610691e-01
  2.517890e-02   1.199911e+02   9.451634e-01
  2.547790e-02   1.163765e+02   9.439689e-01
  2.577680e-02   1.125857e+02   9.210097e-01
  2.607570e-02   1.118360e+02   9.253709e-01
  2.637460e-02   1.077486e+02   9.010077e-01
  2.667350e-02   1.072498e+02   8.764214e-01
  2.697250e-02   1.041488e+02   8.370296e-01
  2.727140e-02   1.034537e+02   8.032714e-01
  2.757030e-02   1.014758e+02   7.968759e-01
  2.786920e-02   1.005639e+02   7.842207e-01
  2.816810e-02   9.837291e+01   7.633379e-01
  2.846700e-02   9.731665e+01   7.498552e-01
  2.876600e-02   9.796336e+01   7.432779e-01
  2.906490e-02   9.474094e+01   7.331493e-01
  2.936380e-02   9.297757e+01   7.208863e-01
  2.966270e-02   9.321544e+01   7.165121e-01
  2.996160e-02   9.262710e+01   7.152939e-01
  3.026060e-02   9.005357e+01   6.941795e-01
  3.055950e-02   9.161802e+01   6.991909e-01
  3.085840e-02   8.900999e+01   6.862574e-01
  3.115730e-02   8.729028e+01   6.767501e-01
  3.145620e-02   8.623836e+01   6.661965e-01
  3.175510e-02   8.557377e+01   6.654452e-01
  3.205410e-02   8.540626e+01   6.611707e-01
  3.235300e-02   8.523351e+01   6.578257e-01
  3.265190e-02   8.471731e+01   6.437961e-01
  3.295080e-02   8.475638e+01   6.481672e-01
  3.324970e-02   8.293708e+01   6.403310e-01
  3.354870e-02   8.182531e+01   6.343619e-01
  3.384760e-02   8.257504e+01   6.299035e-01
  3.414650e-02   8.183025e+01   6.270563e-01
  3.444540e-02   8.044265e+01   6.131734e-01
  3.474430e-02   8.090855e+01   6.203578e-01
  3.504330e-02   8.035394e+01   6.105668e-01
  3.534220e-02   8.019888e+01   6.107300e-01
  3.564110e-02   7.926832e+01   6.064283e-01
  3.594000e-02   7.864192e+01   5.924661e-01
  3.623890e-02   7.833961e+01   6.013859e-01
  3.653780e-02   7.862985e+01   5.862026e-01
  3.683680e-02   7.726736e+01   5.886621e-01
  3.713570e-02   7.649424e+01   5.864082e-01
  3.743460e-02   7.623518e+01   5.758726e-01
  3.773350e-02   7.534775e+01   5.718511e-01
  3.803240e-02   7.545261e+01   5.859082e-01
  3.833140e-02   7.640680e+01   6.036151e-01
  3.863030e-02   7.547620e+01   6.092538e-01
  3.892920e-02   7.438939e+01   6.032784e-01
  3.922810e-02   7.454955e+01   6.062943e-01
  3.952700e-02   7.463281e+01   6.027012e-01
  3.982600e-02   7.515305e+01   6.135812e-01
  4.012490e-02   7.422200e+01   6.002651e-01
  4.042380e-02   7.387840e+01   6.067440e-01
  4.072270e-02   7.222882e+01   5.975654e-01
  4.102160e-02   7.298154e+01   5.998843e-01
  4.132050e-02   7.277264e+01   5.998107e-01
  4.161950e-02   7.202656e+01   5.905602e-01
  4.191840e-02   7.109913e+01   5.944361e-01
  4.221730e-02   7.146487e+01   5.882530e-01
  4.251620e-02   7.115877e+01   5.946854e-01
  4.281510e-02   7.163405e+01   5.874407e-01
  4.311410e-02   7.161971e+01   5.881345e-01
  4.341300e-02   6.999032e+01   5.844105e-01
  4.371190e-02   7.180926e+01   5.904281e-01
  4.401080e-02   7.087718e+01   5.865837e-01
  4.430970e-02   7.118423e+01   5.833597e-01
  4.460860e-02   7.068957e+01   5.820684e-01
  4.490760e-02   7.013104e+01   5.812452e-01
  4.520650e-02   7.066529e+01   5.790292e-01
  4.550540e-02   7.079022e+01   5.824827e-01
  4.580430e-02   6.954996e+01   5.751664e-01
  4.610320e-02   7.034249e+01   5.755347e-01
  4.640220e-02   6.908073e+01   5.746759e-01
  4.670110e-02   6.904778e+01   5.659845e-01
  4.700000e-02   6.935146e+01   5.693351e-01
  4.729890e-02   6.997519e+01   5.740302e-01
  4.759780e-02   6.829289e+01   5.663804e-01
  4.789680e-02   6.917769e+01   5.665166e-01
  4.819570e-02   6.974356e+01   5.681297e-01
  4.849460e-02   6.838254e+01   5.646438e-01
  4.879350e-02   6.836092e+01   5.583694e-01
  4.909240e-02   6.804335e+01   5.646411e-01
  4.939130e-02   6.823469e+01   5.558385e-01
  4.969030e-02   6.850686e+01   5.589651e-01
  4.998920e-02   6.909664e+01   5.606876e-01
  5.028810e-02   6.720379e+01   5.509618e-01
  5.058700e-02   6.826278e+01   5.593244e-01
  5.088590e-02   6.752986e+01   5.470740e-01
  5.118490e-02   6.837779e+01   5.577634e-01
  5.148380e-02   6.894012e+01   5.573661e-01
  5.178270e-02   6.775199e+01   5.454124e-01
  5.208160e-02   6.710048e+01   5.485685e-01
  5.238050e-02   6.719438e+01   5.431634e-01
  5.267940e-02   6.815236e+01   5.548366e-01
  5.297840e-02   6.808633e+01   5.473949e-01
  5.327730e-02   6.809248e+01   5.448794e-01
  5.357620e-02   6.735684e+01   5.438196e-01
  5.387510e-02   6.657216e+01   5.375193e-01
  5.417400e-02   6.665062e+01   5.428626e-01
  5.447300e-02   6.686942e+01   5.356415e-01
  5.477190e-02   6.558498e+01   5.316846e-01
  5.507080e-02   6.640393e+01   5.349939e-01
  5.536970e-02   6.724400e+01   5.365288e-01
  5.566860e-02   6.701484e+01   5.393036e-01
  5.596760e-02   6.711758e+01   5.336043e-01
  5.626650e-02   6.599826e+01   5.315358e-01
  5.656540e-02   6.621887e+01   5.306176e-01
  5.686430e-02   6.756521e+01   5.329853e-01
  5.716320e-02   6.695855e+01   5.270693e-01
  5.746210e-02   6.590856e+01   5.281819e-01
  5.776110e-02   6.690563e+01   5.339651e-01
  5.806000e-02   6.604941e+01   5.223297e-01
  5.835890e-02   6.640984e+01   5.243281e-01
  5.865780e-02   6.710477e+01   5.241921e-01
  5.895670e-02   6.646122e+01   5.315877e-01
  5.925570e-02   6.641668e+01   5.192449e-01
  5.955460e-02   6.686728e+01   5.278740e-01
  5.985350e-02   6.605916e+01   5.172883e-01
  6.015240e-02   6.536286e+01   5.162228e-01
  6.045130e-02   6.601538e+01   5.193555e-01
  6.075020e-02   6.600965e+01   5.143366e-01
  6.104920e-02   6.588074e+01   5.177038e-01
  6.134810e-02   6.621903e+01   5.195927e-01
  6.164700e-02   6.622560e+01   5.113831e-01
  6.194590e-02   6.557486e+01   5.170593e-01
  6.224480e-02   6.556671e+01   5.056625e-01
  6.254380e-02   6.567945e+01   5.146938e-01
  6.284270e-02   6.596608e+01   5.174805e-01
  6.314160e-02   6.546136e+01   5.031769e-01
  6.344050e-02   6.520869e+01   5.095829e-01
  6.373940e-02   6.544785e+01   5.020950e-01
  6.403840e-02   6.597317e+01   5.120203e-01
  6.433730e-02   6.568031e+01   5.055773e-01
  6.463620e-02   6.541631e+01   5.004413e-01
  6.493510e-02   6.530962e+01   5.110587e-01
  6.523400e-02   6.567613e+01   5.019445e-01
  6.553290e-02   6.396051e+01   4.978866e-01
  6.583190e-02   6.549495e+01   5.017629e-01
  6.613080e-02   6.583112e+01   4.984918e-01
  6.642970e-02   6.509922e+01   5.049030e-01
  6.672860e-02   6.509251e+01   4.942040e-01
  6.702750e-02   6.635427e+01   5.040162e-01
  6.732650e-02   6.478175e+01   4.945027e-01
  6.762540e-02   6.617462e+01   4.997906e-01
  6.792430e-02   6.441481e+01   4.950886e-01
  6.822320e-02   6.532466e+01   4.907053e-01
  6.852210e-02   6.443305e+01   4.946593e-01
  6.882110e-02   6.485289e+01   4.923138e-01
  6.912000e-02   6.459392e+01   4.908432e-01
  6.941890e-02   6.530376e+01   4.901475e-01
  6.971780e-02   6.510670e+01   4.889301e-01
  7.001670e-02   6.514568e+01   4.953937e-01
  7.031560e-02   6.515593e+01   4.886389e-01
  7.061460e-02   6.473218e+01   4.875219e-01
  7.091350e-02   6.634893e+01   4.921356e-01
  7.121240e-02   6.577811e+01   4.862590e-01
  7.151130e-02   6.514035e+01   4.900126e-01
  7.181020e-02   6.393786e+01   4.789520e-01
  7.210920e-02   6.459098e+01   4.846338e-01
  7.240810e-02   6.402763e+01   4.779246e-01
  7.270700e-02   6.526349e+01   4.885671e-01
  7.300590e-02   6.488503e+01   4.824866e-01
  7.330480e-02   6.499246e+01   4.774600e-01
  7.360370e-02   6.565589e+01   4.858071e-01
  7.390270e-02   6.496261e+01   4.777954e-01
  7.420160e-02   6.470478e+01   4.841268e-01
  7.450050e-02   6.505694e+01   4.763680e-01
  7.479940e-02   6.392264e+01   4.735140e-01
  7.509830e-02   6.405974e+01   4.780444e-01
  7.539730e-02   6.491444e+01   4.740934e-01
  7.569620e-02   6.501845e+01   4.753476e-01
  7.599510e-02   6.430243e+01   4.758055e-01
  7.629400e-02   6.457370e+01   4.706893e-01
  7.659290e-02   6.451717e+01   4.748275e-01
  7.689190e-02   6.491336e+01   4.719256e-01
  7.719080e-02   6.552657e+01   4.767618e-01
  7.748970e-02   6.415471e+01   4.683075e-01
  7.778860e-02   6.512566e+01   4.748640e-01
  7.808750e-02   6.418863e+01   4.680068e-01
  7.838640e-02   6.574320e+01   4.710869e-01
  7.868540e-02   6.487000e+01   4.692109e-01
  7.898430e-02   6.422657e+01   4.643747e-01
  7.928320e-02   6.462966e+01   4.713227e-01
  7.958210e-02   6.484631e+01   4.633180e-01
  7.988100e-02   6.441794e+01   4.671525e-01
  8.018000e-02   6.474573e+01   4.658328e-01
  8.047890e-02   6.392146e+01   4.624468e-01
  8.077780e-02   6.447529e+01   4.636231e-01
  8.107670e-02   6.350750e+01   4.577065e-01
  8.137560e-02   6.366719e+01   4.615261e-01
  8.167450e-02   6.501674e+01   4.635193e-01
  8.197350e-02   6.534442e+01   4.618585e-01
  8.227240e-02   6.456771e+01   4.635452e-01
  8.257130e-02   6.468679e+01   4.544378e-01
  8.287020e-02   6.448041e+01   4.628231e-01
  8.316910e-02   6.454310e+01   4.598155e-01
  8.346810e-02   6.560084e+01   4.591965e-01
  8.376700e-02   6.467968e+01   4.623162e-01
  8.406590e-02   6.433363e+01   4.516671e-01
  8.436480e-02   6.508834e+01   4.613526e-01
  8.466370e-02   6.402597e+01   4.517280e-01
  8.496270e-02   6.466642e+01   4.647212e-01
  8.526160e-02   6.458921e+01   4.791094e-01
  8.556050e-02   6.410599e+01   4.777648e-01
  8.585940e-02   6.529032e+01   4.881937e-01
  8.615830e-02   6.357466e+01   4.817368e-01
  8.645720e-02   6.432853e+01   4.893496e-01
  8.675620e-02   6.398927e+01   4.904868e-01
  8.705510e-02   6.431901e+01   4.907704e-01
  8.735400e-02   6.491183e+01   4.954957e-01
  8.765290e-02   6.431098e+01   4.936931e-01
  8.795180e-02   6.402264e+01   4.965981e-01
  8.825080e-02   6.435961e+01   4.933836e-01
  8.854970e-02   6.414676e+01   4.991248e-01
  8.884860e-02   6.433465e+01   4.978066e-01
  8.914750e-02   6.422750e+01   5.036095e-01
  8.944640e-02   6.439994e+01   5.006252e-01
  8.974530e-02   6.477696e+01   4.979897e-01
  9.004430e-02   6.352164e+01   4.911483e-01
  9.034320e-02   6.397476e+01   4.754812e-01
  9.064210e-02   6.375320e+01   4.737691e-01
  9.094100e-02   6.375498e+01   4.639088e-01
  9.123990e-02   6.467648e+01   4.659984e-01
  9.153890e-02   6.448989e+01   4.678342e-01
  9.183780e-02   6.442999e+01   4.642827e-01
  9.213670e-02   6.468970e+01   4.635736e-01
  9.243560e-02   6.443514e+01   4.614415e-01
  9.273450e-02   6.453878e+01   4.578139e-01
  9.303350e-02   6.534541e+01   4.667410e-01
  9.333240e-02   6.393035e+01   4.513905e-01
  9.363130e-02   6.358880e+01   4.536506e-01
  9.393020e-02   6.417644e+01   4.534107e-01
  9.422910e-02   6.415459e+01   4.544945e-01
  9.452800e-02   6.436230e+01   4.564014e-01
  9.482700e-02   6.340167e+01   4.428273e-01
  9.512590e-02   6.438204e+01   4.545231e-01
  9.542480e-02   6.371541e+01   4.472386e-01
  9.572370e-02   6.479847e+01   4.510238e-01
  9.602260e-02   6.512956e+01   4.544525e-01
  9.632160e-02   6.390102e+01   4.423937e-01
  9.662050e-02   6.360818e+01   4.439125e-01
  9.691940e-02   6.346567e+01   4.434149e-01
  9.721830e-02   6.286581e+01   4.387957e-01
  9.751720e-02   6.417180e+01   4.455086e-01
  9.781610e-02   6.366579e+01   4.394403e-01
  9.811510e-02   6.419655e+01   4.455945e-01
  9.841400e-02   6.413773e+01   4.382522e-01
  9.871290e-02   6.390215e+01   4.406102e-01
  9.901180e-02   6.429223e+01   4.430261e-01
  9.931070e-02   6.408989e+01   4.384374e-01
  9.960970e-02   6.364936e+01   4.400929e-01
  9.990860e-02   6.415963e+01   4.345438e-01
  1.002070e-01   6.321108e+01   4.354211e-01
  1.005060e-01   6.370671e+01   4.347088e-01
  1.008050e-01   6.374497e+01   4.372560e-01
  1.011040e-01   6.547063e+01   4.369177e-01
  1.014030e-01   6.420083e+01   4.346833e-01
  1.017020e-01   6.346003e+01   4.362776e-01
  1.020010e-01   6.423261e+01   4.341131e-01
  1.023000e-01   6.358263e+01   4.299069e-01
  1.025990e-01   6.395221e+01   4.301599e-01
  1.028980e-01   6.393985e+01   4.317797e-01
  1.031970e-01   6.500875e+01   4.377520e-01
  1.034960e-01   6.405611e+01   4.265954e-01
  1.037950e-01   6.412870e+01   4.307531e-01
  1.040930e-01   6.411303e+01   4.271071e-01
  1.043920e-01   6.390570e+01   4.303341e-01
  1.046910e-01   6.453013e+01   4.317677e-01
  1.049900e-01   6.410375e+01   4.245188e-01
  1.052890e-01   6.416195e+01   4.282415e-01
  1.055880e-01   6.388588e+01   4.257073e-01
  1.058870e-01   6.418767e+01   4.283273e-01
  1.061860e-01   6.493604e+01   4.266295e-01
  1.064850e-01   6.455356e+01   4.260056e-01
  1.067840e-01   6.450498e+01   4.280875e-01
  1.070830e-01   6.391894e+01   4.226467e-01
  1.073820e-01   6.424163e+01   4.221493e-01
  1.076800e-01   6.443524e+01   4.224739e-01
  1.079790e-01   6.384348e+01   4.223972e-01
  1.082780e-01   6.395449e+01   4.246586e-01
  1.085770e-01   6.447699e+01   4.174252e-01
  1.088760e-01   6.441139e+01   4.230183e-01
  1.091750e-01   6.354550e+01   4.186245e-01
  1.094740e-01   6.425242e+01   4.218742e-01
  1.097730e-01   6.510689e+01   4.221939e-01
  1.100720e-01   6.420849e+01   4.153650e-01
  1.103710e-01   6.490059e+01   4.239968e-01
  1.106700e-01   6.444822e+01   4.164368e-01
  1.109690e-01   6.445126e+01   4.222161e-01
  1.112670e-01   6.392718e+01   4.129838e-01
  1.115660e-01   6.333086e+01   4.122226e-01
  1.118650e-01   6.394622e+01   4.181099e-01
  1.121640e-01   6.412957e+01   4.127610e-01
  1.124630e-01   6.386289e+01   4.130688e-01
  1.127620e-01   6.403923e+01   4.136387e-01
  1.130610e-01   6.371421e+01   4.120037e-01
  1.133600e-01   6.423544e+01   4.184475e-01
  1.136590e-01   6.370203e+01   4.065378e-01
  1.139580e-01   6.436291e+01   4.132200e-01
  1.142570e-01   6.519431e+01   4.155877e-01
  1.145560e-01   6.474592e+01   4.147398e-01
  1.148550e-01   6.453327e+01   4.128951e-01
  1.151530e-01   6.471865e+01   4.080861e-01
  1.154520e-01   6.388362e+01   4.105238e-01
  1.157510e-01   6.423026e+01   4.071000e-01
  1.160500e-01   6.408447e+01   4.129072e-01
  1.163490e-01   6.436959e+01   4.075413e-01
  1.166480e-01   6.372797e+01   4.083113e-01
  1.169470e-01   6.500181e+01   4.100999e-01
  1.172460e-01   6.380840e+01   4.068771e-01
  1.175450e-01   6.459064e+01   4.060217e-01
  1.178440e-01   6.450642e+01   4.057569e-01
  1.181430e-01   6.395122e+01   4.070520e-01
  1.184420e-01   6.480302e+01   4.075178e-01
  1.187400e-01   6.450516e+01   4.052043e-01
  1.190390e-01   6.452357e+01   4.044431e-01
  1.193380e-01   6.402416e+01   4.028749e-01
  1.196370e-01   6.406753e+01   4.051986e-01
  1.199360e-01   6.372044e+01   4.000381e-01
  1.202350e-01   6.532396e+01   4.080437e-01
  1.205340e-01   6.385304e+01   4.009892e-01
  1.208330e-01   6.417948e+01   4.006759e-01
  1.211320e-01   6.378516e+01   4.026645e-01
  1.214310e-01   6.478452e+01   3.991295e-01
  1.217300e-01   6.469673e+01   4.044415e-01
  1.220290e-01   6.411976e+01   4.012896e-01
  1.223270e-01   6.487217e+01   4.009729e-01
  1.226260e-01   6.420257e+01   3.983744e-01
  1.229250e-01   6.385060e+01   3.957259e-01
  1.232240e-01   6.470141e+01   4.020350e-01
  1.235230e-01   6.471372e+01   4.012757e-01
  1.238220e-01   6.490541e+01   3.984628e-01
  1.241210e-01   6.449061e+01   3.987440e-01
  1.244200e-01   6.448738e+01   3.951302e-01
  1.247190e-01   6.438640e+01   3.994689e-01
  1.250180e-01   6.454000e+01   3.950376e-01
  1.253170e-01   6.468999e+01   3.962601e-01
  1.256160e-01   6.477222e+01   3.990917e-01
  1.259140e-01   6.490248e+01   3.966549e-01
  1.262130e-01   6.441522e+01   3.951631e-01
  1.265120e-01   6.415425e+01   3.915996e-01
  1.268110e-01   6.474495e+01   3.941493e-01
  1.271100e-01   6.451341e+01   3.970000e-01
  1.274090e-01   6.422209e+01   3.928048e-01
  1.277080e-01   6.474377e+01   3.931453e-01
  1.280070e-01   6.501216e+01   3.927170e-01
  1.283060e-01   6.524902e+01   3.949267e-01
  1.286050e-01   6.461886e+01   3.957872e-01
  1.289040e-01   6.420335e+01   3.875909e-01
  1.292030e-01   6.483133e+01   3.944121e-01
  1.295020e-01   6.402777e+01   3.882682e-01
  1.298000e-01   6.467528e+01   3.909603e-01
  1.300990e-01   6.471644e+01   3.886541e-01
  1.303980e-01   6.525545e+01   3.909966e-01
  1.306970e-01   6.510261e+01   3.934860e-01
  1.309960e-01   6.469328e+01   3.900371e-01
  1.312950e-01   6.473004e+01   3.899047e-01
  1.315940e-01   6.443470e+01   3.847208e-01
  1.318930e-01   6.509792e+01   3.895566e-01
  1.321920e-01   6.396041e+01   3.858993e-01
  1.324910e-01   6.556515e+01   3.916799e-01
  1.327900e-01   6.443759e+01   3.861447e-01
  1.330890e-01   6.418040e+01   3.849008e-01
  1.333870e-01   6.421481e+01   3.847683e-01
  1.336860e-01   6.471034e+01   3.855428e-01
  1.339850e-01   6.523910e+01   3.857062e-01
  1.342840e-01   6.381976e+01   3.842891e-01
  1.345830e-01   6.431295e+01   3.843571e-01
  1.348820e-01   6.508247e+01   3.866497e-01
  1.351810e-01   6.461974e+01   3.804322e-01
  1.354800e-01   6.503181e+01   3.860288e-01
  1.357790e-01   6.439281e+01   3.818121e-01
  1.360780e-01   6.481132e+01   3.846725e-01
  1.363770e-01   6.470469e+01   3.838909e-01
  1.366760e-01   6.504587e+01   3.870133e-01
  1.369740e-01   6.455785e+01   3.992132e-01
  1.372730e-01   6.470552e+01   4.017814e-01
  1.375720e-01   6.482564e+01   4.115271e-01
  1.378710e-01   6.515625e+01   4.143026e-01
  1.381700e-01   6.421193e+01   4.130260e-01
  1.384690e-01   6.516105e+01   4.232933e-01
  1.387680e-01   6.495508e+01   4.110834e-01
  1.390670e-01   6.469514e+01   3.985940e-01
  1.393660e-01   6.431343e+01   3.966415e-01
  1.396650e-01   6.418420e+01   3.934424e-01
  1.399640e-01   6.418735e+01   3.944635e-01
  1.402630e-01   6.453954e+01   3.874031e-01
  1.405620e-01   6.494802e+01   3.930185e-01
  1.408600e-01   6.534410e+01   3.929766e-01
  1.411590e-01   6.472598e+01   3.920987e-01
  1.414580e-01   6.439909e+01   3.916014e-01
  1.417570e-01   6.465143e+01   3.848981e-01
  1.420560e-01   6.471042e+01   3.896027e-01
  1.423550e-01   6.486105e+01   3.874114e-01
  1.426540e-01   6.479170e+01   3.836852e-01
  1.429530e-01   6.479714e+01   3.827790e-01
  1.432520e-01   6.465863e+01   3.794204e-01
  1.435510e-01   6.492497e+01   3.829266e-01
  1.438500e-01   6.442658e+01   3.774030e-01
  1.441490e-01   6.427515e+01   3.760775e-01
  1.444470e-01   6.489119e+01   3.803270e-01
  1.447460e-01   6.476081e+01   3.761795e-01
  1.450450e-01   6.535484e+01   3.816833e-01
  1.453440e-01   6.475257e+01   3.739925e-01
  1.456430e-01   6.430186e+01   3.763755e-01
  1.459420e-01   6.496613e+01   3.776526e-01
  1.462410e-01   6.452476e+01   3.746251e-01
  1.465400e-01   6.457850e+01   3.760862e-01
  1.468390e-01   6.451173e+01   3.711741e-01
  1.471380e-01   6.478622e+01   3.749507e-01
  1.474370e-01   6.404843e+01   3.734555e-01
  1.477360e-01   6.479967e+01   3.745583e-01
  1.480340e-01   6.484885e+01   3.710923e-01
  1.483330e-01   6.483709e+01   3.794954e-01
  1.486320e-01   6.487516e+01   3.891303e-01
  1.489310e-01   6.467997e+01   3.902407e-01
  1.492300e-01   6.521621e+01   3.913661e-01
  1.495290e-01   6.489332e+01   3.928530e-01
  1.498280e-01   6.476467e+01   3.970007e-01
  1.501270e-01   6.529027e+01   4.001624e-01
  1.504260e-01   6.552681e+01   3.955156e-01
  1.507250e-01   6.520254e+01   4.004152e-01
  1.510240e-01   6.559036e+01   4.005597e-01
  1.513230e-01   6.423528e+01   4.016510e-01
  1.516210e-01   6.528123e+01   4.006567e-01
  1.519200e-01   6.523697e+01   4.005209e-01
  1.522190e-01   6.553859e+01   4.084372e-01
  1.525180e-01   6.502345e+01   4.019695e-01
  1.528170e-01   6.551457e+01   4.089153e-01
  1.531160e-01   6.595562e+01   4.069939e-01
  1.534150e-01   6.544239e+01   3.995890e-01
  1.537140e-01   6.575339e+01   3.937117e-01
  1.540130e-01   6.469409e+01   3.840917e-01
  1.543120e-01   6.477479e+01   3.845640e-01
  1.546110e-01   6.505129e+01   3.828401e-01
  1.549100e-01   6.479985e+01   3.823283e-01
  1.552090e-01   6.509999e+01   3.852948e-01
  1.555070e-01   6.453941e+01   3.744515e-01
  1.558060e-01   6.561044e+01   3.828823e-01
  1.561050e-01   6.515891e+01   3.777725e-01
  1.564040e-01   6.477502e+01   3.782003e-01
  1.567030e-01   6.502084e+01   3.769340e-01
  1.570020e-01   6.551676e+01   3.764088e-01
  1.573010e-01   6.533728e+01   3.793937e-01
  1.576000e-01   6.519512e+01   3.731349e-01
  1.578990e-01   6.544866e+01   3.757819e-01
  1.581980e-01   6.602597e+01   3.757181e-01
  1.584970e-01   6.522715e+01   3.732266e-01
  1.587960e-01   6.544698e+01   3.772928e-01
  1.590940e-01   6.525323e+01   3.714110e-01
  1.593930e-01   6.528083e+01   3.702450e-01
  1.596920e-01   6.534056e+01   3.714511e-01
  1.599910e-01   6.473653e+01   3.713994e-01
  1.602900e-01   6.534151e+01   3.724993e-01
  1.605890e-01   6.477761e+01   3.653693e-01
  1.608880e-01   6.454934e+01   3.671430e-01
  1.611870e-01   6.544992e+01   3.686749e-01
  1.614860e-01   6.480990e+01   3.672730e-01
  1.617850e-01   6.437935e+01   3.628575e-01
  1.620840e-01   6.533444e+01   3.655392e-01
  1.623830e-01   6.516628e+01   3.666644e-01
  1.626810e-01   6.442922e+01   3.624083e-01
  1.629800e-01   6.520118e+01   3.606902e-01
  1.632790e-01   6.516442e+01   3.617400e-01
  1.635780e-01   6.489275e+01   3.621452e-01
  1.638770e-01   6.518638e+01   3.653231e-01
  1.641760e-01   6.484278e+01   3.625898e-01
  1.644750e-01   6.461727e+01   3.611820e-01
  1.647740e-01   6.518615e+01   3.623803e-01
  1.650730e-01   6.504865e+01   3.633606e-01
  1.653720e-01   6.493914e+01   3.626640e-01
  1.656710e-01   6.476451e+01   3.600530e-01
  1.659700e-01   6.533800e+01   3.631907e-01
  1.662680e-01   6.456690e+01   3.596944e-01
  1.665670e-01   6.466842e+01   3.609383e-01
  1.668660e-01   6.511513e+01   3.587461e-01
  1.671650e-01   6.496964e+01   3.611989e-01
  1.674640e-01   6.418187e+01   3.582394e-01
  1.677630e-01   6.534775e+01   3.595750e-01
  1.680620e-01   6.486747e+01   3.605307e-01
  1.683610e-01   6.504389e+01   3.553940e-01
  1.686600e-01   6.508546e+01   3.603700e-01
  1.689590e-01   6.498467e+01   3.565209e-01
  1.692580e-01   6.486646e+01   3.560117e-01
  1.695570e-01   6.468713e+01   3.600291e-01
  1.698560e-01   6.476859e+01   3.542760e-01
  1.701540e-01   6.550429e+01   3.590637e-01
  1.704530e-01   6.470203e+01   3.539119e-01
  1.707520e-01   6.481123e+01   3.543926e-01
  1.710510e-01   6.458176e+01   3.567127e-01
  1.713500e-01   6.458476e+01   3.532282e-01
  1.716490e-01   6.486989e+01   3.567620e-01
  1.719480e-01   6.540470e+01   3.525821e-01
  1.722470e-01   6.435583e+01   3.520604e-01
  1.725460e-01   6.501577e+01   3.555004e-01
  1.728450e-01   6.504891e+01   3.532295e-01
  1.731440e-01   6.461910e+01   3.525995e-01
  1.734430e-01   6.488451e+01   3.501189e-01
  1.737410e-01   6.496923e+01   3.539152e-01
  1.740400e-01   6.497889e+01   3.532192e-01
  1.743390e-01   6.485781e+01   3.503985e-01
  1.746380e-01   6.390245e+01   3.493920e-01
  1.749370e-01   6.466411e+01   3.491737e-01
  1.752360e-01   6.494167e+01   3.522215e-01
  1.755350e-01   6.483449e+01   3.510418e-01
  1.758340e-01   6.524273e+01   3.474440e-01
  1.761330e-01   6.452521e+01   3.510904e-01
  1.764320e-01   6.471063e+01   3.467061e-01
  1.767310e-01   6.478848e+01   3.512719e-01
  1.770300e-01   6.514967e+01   3.485685e-01
  1.773280e-01   6.475060e+01   3.488837e-01
  1.776270e-01   6.509663e+01   3.485992e-01
  1.779260e-01   6.415477e+01   3.445349e-01
  1.782250e-01   6.461901e+01   3.485290e-01
  1.785240e-01   6.434815e+01   3.445465e-01
  1.788230e-01   6.459710e+01   3.469154e-01
  1.791220e-01   6.414281e+01   3.462074e-01
  1.794210e-01   6.410976e+01   3.429016e-01
  1.797200e-01   6.449337e+01   3.454429e-01
  1.800190e-01   6.405285e+01   3.419181e-01
  1.803180e-01   6.430460e+01   3.461291e-01
  1.806170e-01   6.475283e+01   3.444494e-01
  1.809160e-01   6.450732e+01   3.431289e-01
  1.812140e-01   6.421064e+01   3.431713e-01
  1.815130e-01   6.443508e+01   3.432695e-01
  1.818120e-01   6.371200e+01   3.426714e-01
  1.821110e-01   6.496749e+01   3.420384e-01
  1.824100e-01   6.468133e+01   3.437580e-01
  1.827090e-01   6.448595e+01   3.425745e-01
  1.830080e-01   6.396357e+01   3.413491e-01
  1.833070e-01   6.424480e+01   3.396440e-01
  1.836060e-01   6.452441e+01   3.395740e-01
  1.839050e-01   6.442593e+01   3.432451e-01
  1.842040e-01   6.478130e+01   3.413848e-01
  1.845030e-01   6.383779e+01   3.380833e-01
  1.848010e-01   6.463357e+01   3.419766e-01
  1.851000e-01   6.416513e+01   3.360859e-01
  1.853990e-01   6.448968e+01   3.419243e-01
  1.856980e-01   6.425814e+01   3.388726e-01
  1.859970e-01   6.421926e+01   3.374917e-01
  1.862960e-01   6.461252e+01   3.399670e-01
  1.865950e-01   6.433754e+01   3.374847e-01
  1.868940e-01   6.420309e+01   3.409997e-01
  1.871930e-01   6.349853e+01   3.320164e-01
  1.874920e-01   6.422230e+01   3.370240e-01
  1.877910e-01   6.464267e+01   3.379665e-01
  1.880900e-01   6.387227e+01   3.359466e-01
  1.883880e-01   6.370089e+01   3.372401e-01
  1.886870e-01   6.430016e+01   3.327285e-01
  1.889860e-01   6.442111e+01   3.386600e-01
  1.892850e-01   6.390335e+01   3.347745e-01
  1.895840e-01   6.433637e+01   3.348175e-01
  1.898830e-01   6.433545e+01   3.352806e-01
  1.901820e-01   6.395470e+01   3.339773e-01
  1.904810e-01   6.404713e+01   3.340640e-01
  1.907800e-01   6.503399e+01   3.358520e-01
  1.910790e-01   6.376196e+01   3.319405e-01
  1.913780e-01   6.393929e+01   3.334743e-01
  1.916770e-01   6.395502e+01   3.333614e-01
  1.919750e-01   6.333141e+01   3.324999e-01
  1.922740e-01   6.414778e+01   3.309754e-01
  1.925730e-01   6.454796e+01   3.327613e-01
  1.928720e-01   6.374721e+01   3.314463e-01
  1.931710e-01   6.393466e+01   3.325423e-01
  1.934700e-01   6.450980e+01   3.325115e-01
  1.937690e-01   6.404361e+01   3.304071e-01
  1.940680e-01   6.380236e+01   3.315896e-01
  1.943670e-01   6.412365e+01   3.304640e-01
  1.946660e-01   6.338897e+01   3.291612e-01
  1.949650e-01   6.364020e+01   3.277377e-01
  1.952640e-01   6.374046e+01   3.294752e-01
  1.955630e-01   6.413111e+01   3.316850e-01
  1.958610e-01   6.412438e+01   3.285407e-01
  1.961600e-01   6.379754e+01   3.290282e-01
  1.964590e-01   6.387372e+01   3.277516e-01
  1.967580e-01   6.310948e+01   3.279887e-01
  1.970570e-01   6.333051e+01   3.263549e-01
  1.973560e-01   6.352941e+01   3.251298e-01
  1.976550e-01   6.395898e+01   3.289999e-01
  1.979540e-01   6.389842e+01   3.265057e-01
  1.982530e-01   6.374174e+01   3.278521e-01
  1.985520e-01   6.395863e+01   3.263705e-01
  1.988510e-01   6.400356e+01   3.266296e-01
  1.991500e-01   6.382060e+01   3.283490e-01
  1.994480e-01   6.362480e+01   3.245150e-01
  1.997470e-01   6.351785e+01   3.261101e-01
  2.000460e-01   6.382607e+01   3.230468e-01
  2.003450e-01   6.415465e+01   3.261501e-01
  2.006440e-01   6.338088e+01   3.269228e-01
  2.009430e-01   6.371162e+01   3.227570e-01
  2.012420e-01   6.365651e+01   3.258870e-01
  2.015410e-01   6.310909e+01   3.210879e-01
  2.018400e-01   6.334622e+01   3.223904e-01
  2.021390e-01   6.328913e+01   3.232320e-01
  2.024380e-01   6.392658e+01   3.199851e-01
  2.027370e-01   6.394607e+01   3.250477e-01
  2.030350e-01   6.320709e+01   3.200903e-01
  2.033340e-01   6.351235e+01   3.216939e-01
  2.036330e-01   6.353972e+01   3.192870e-01
  2.039320e-01   6.329847e+01   3.194978e-01
  2.042310e-01   6.358498e+01   3.232791e-01
  2.045300e-01   6.367476e+01   3.188125e-01
  2.048290e-01   6.244921e+01   3.168052e-01
  2.051280e-01   6.297267e+01   3.177238e-01
  2.054270e-01   6.322712e+01   3.178246e-01
  2.057260e-01   6.345267e+01   3.218212e-01
  2.060250e-01   6.345438e+01   3.178565e-01
  2.063240e-01   6.321662e+01   3.198393e-01
  2.066230e-01   6.350442e+01   3.191983e-01
  2.069210e-01   6.319469e+01   3.196465e-01
  2.072200e-01   6.321763e+01   3.190207e-01
  2.075190e-01   6.360589e+01   3.175653e-01
  2.078180e-01   6.397107e+01   3.209161e-01
  2.081170e-01   6.365945e+01   3.185043e-01
  2.084160e-01   6.302828e+01   3.189517e-01
  2.087150e-01   6.304880e+01   3.155083e-01
  2.090140e-01   6.292004e+01   3.166492e-01
  2.093130e-01   6.317892e+01   3.171658e-01
  2.096120e-01   6.304060e+01   3.162842e-01
  2.099110e-01   6.279037e+01   3.142033e-01
  2.102100e-01   6.314140e+01   3.166704e-01
  2.105080e-01   6.318675e+01   3.183989e-01
  2.108070e-01   6.324185e+01   3.155944e-01
  2.111060e-01   6.268954e+01   3.134281e-01
  2.114050e-01   6.329726e+01   3.153374e-01
  2.117040e-01   6.321520e+01   3.201108e-01
  2.120030e-01   6.266285e+01   3.246300e-01
  2.123020e-01   6.241936e+01   3.263381e-01
  2.126010e-01   6.287012e+01   3.248765e-01
  2.129000e-01   6.269428e+01   3.276501e-01
  2.131990e-01   6.288143e+01   3.310099e-01
  2.134980e-01   6.265390e+01   3.324154e-01
  2.137970e-01   6.318178e+01   3.313400e-01
  2.140950e-01   6.270652e+01   3.319339e-01
  2.143940e-01   6.299035e+01   3.339326e-01
  2.146930e-01   6.203771e+01   3.317098e-01
  2.149920e-01   6.349282e+01   3.358938e-01
  2.152910e-01   6.277311e+01   3.344583e-01
  2.155900e-01   6.300493e+01   3.379653e-01
  2.158890e-01   6.305932e+01   3.381112e-01
  2.161880e-01   6.263820e+01   3.355302e-01
  2.164870e-01   6.278135e+01   3.372029e-01
  2.167860e-01   6.273909e+01   3.307881e-01
  2.170850e-01   6.283826e+01   3.284743e-01
  2.173840e-01   6.280527e+01   3.252893e-01
  2.176820e-01   6.268098e+01   3.235236e-01
  2.179810e-01   6.246581e+01   3.239746e-01
  2.182800e-01   6.297164e+01   3.210166e-01
  2.185790e-01   6.226571e+01   3.207486e-01
  2.188780e-01   6.279372e+01   3.186308e-01
  2.191770e-01   6.329829e+01   3.219880e-01
  2.194760e-01   6.261439e+01   3.210826e-01
  2.197750e-01   6.315095e+01   3.192620e-01
  2.200740e-01   6.279096e+01   3.163242e-01
  2.203730e-01   6.254502e+01   3.174547e-01
  2.206720e-01   6.216312e+01   3.155407e-01
  2.209710e-01   6.216156e+01   3.177054e-01
  2.212700e-01   6.231620e+01   3.136700e-01
  2.215680e-01   6.254243e+01   3.170416e-01
  2.218670e-01   6.192209e+01   3.112449e-01
  2.221660e-01   6.244133e+01   3.159774e-01
  2.224650e-01   6.298602e+01   3.148239e-01
  2.227640e-01   6.190696e+01   3.118551e-01
  2.230630e-01   6.195447e+01   3.128894e-01
  2.233620e-01   6.253094e+01   3.135536e-01
  2.236610e-01   6.247434e+01   3.134116e-01
  2.239600e-01   6.236573e+01   3.095426e-01
  2.242590e-01   6.176185e+01   3.111004e-01
  2.245580e-01   6.201810e+01   3.108413e-01
  2.248570e-01   6.227180e+01   3.132957e-01
  2.251550e-01   6.206283e+01   3.091685e-01
  2.254540e-01   6.163381e+01   3.083503e-01
  2.257530e-01   6.195164e+01   3.114485e-01
  2.260520e-01   6.227900e+01   3.084480e-01
  2.263510e-01   6.201685e+01   3.088016e-01
  2.266500e-01   6.215217e+01   3.090122e-01
  2.269490e-01   6.192991e+01   3.070846e-01
  2.272480e-01   6.248024e+01   3.109702e-01
  2.275470e-01   6.261791e+01   3.071758e-01
  2.278460e-01   6.196872e+01   3.090604e-01
  2.281450e-01   6.165411e+01   3.055368e-01
  2.284440e-01   6.192593e+01   3.076972e-01
  2.287420e-01   6.191537e+01   3.085488e-01
  2.290410e-01   6.219968e+01   3.031319e-01
  2.293400e-01   6.164475e+01   3.065007e-01
  2.296390e-01   6.179911e+01   3.054052e-01
  2.299380e-01   6.181006e+01   3.059229e-01
  2.302370e-01   6.180090e+01   3.052874e-01
  2.305360e-01   6.212556e+01   3.041463e-01
  2.308350e-01   6.168512e+01   3.073479e-01
  2.311340e-01   6.196951e+01   3.023335e-01
  2.314330e-01   6.170649e+01   3.038402e-01
  2.317320e-01   6.221558e+01   3.061873e-01
  2.320310e-01   6.190442e+01   3.022930e-01
  2.323290e-01   6.145026e+01   3.058931e-01
  2.326280e-01   6.195850e+01   3.017165e-01
  2.329270e-01   6.146855e+01   3.009911e-01
  2.332260e-01   6.174884e+01   3.032228e-01
  2.335250e-01   6.170039e+01   3.023875e-01
  2.338240e-01   6.174455e+01   3.036928e-01
  2.341230e-01   6.146955e+01   2.985507e-01
  2.344220e-01   6.172182e+01   3.022023e-01
  2.347210e-01   6.147526e+01   3.014797e-01
  2.350200e-01   6.169808e+01   3.011993e-01
  2.353190e-01   6.140518e+01   3.008359e-01
  2.356180e-01   6.136856e+01   2.973910e-01
  2.359170e-01   6.153540e+01   3.021018e-01
  2.362150e-01   6.167827e+01   3.004481e-01
  2.365140e-01   6.150692e+01   2.977260e-01
  2.368130e-01   6.202952e+01   3.013024e-01
  2.371120e-01   6.125930e+01   2.980397e-01
  2.374110e-01   6.104173e+01   3.000617e-01
  2.377100e-01   6.161398e+01   2.978711e-01
  2.380090e-01   6.142581e+01   2.987897e-01
  2.383080e-01   6.172508e+01   2.975713e-01
  2.386070e-01   6.147825e+01   2.985718e-01
  2.389060e-01   6.100820e+01   2.970854e-01
  2.392050e-01   6.137110e+01   2.963785e-01
  2.395040e-01   6.100901e+01   2.975447e-01
  2.398020e-01   6.084725e+01   2.951109e-01
  2.401010e-01   6.135334e+01   2.980390e-01
  2.404000e-01   6.185859e+01   2.964291e-01
  2.406990e-01   6.127471e+01   2.967098e-01
  2.409980e-01   6.131498e+01   2.957937e-01
  2.412970e-01   6.139293e+01   2.955343e-01
  2.415960e-01   6.121652e+01   2.960050e-01
  2.418950e-01   6.142526e+01   2.948337e-01
  2.421940e-01   6.128787e+01   2.957283e-01
  2.424930e-01   6.138306e+01   2.968588e-01
  2.427920e-01   6.084988e+01   2.918099e-01
  2.430910e-01   6.100661e+01   2.941589e-01
  2.433890e-01   6.124118e+01   2.937303e-01
  2.436880e-01   6.108034e+01   2.959005e-01
  2.439870e-01   6.144323e+01   2.932291e-01
  2.442860e-01   6.087982e+01   2.913410e-01
  2.445850e-01   6.117208e+01   2.937843e-01
  2.448840e-01   6.122426e+01   2.934703e-01
  2.451830e-01   6.102959e+01   2.945472e-01
  2.454820e-01   6.091740e+01   2.907859e-01
  2.457810e-01   6.157617e+01   2.935462e-01
  2.460800e-01   6.113868e+01   2.928281e-01
  2.463790e-01   6.048649e+01   2.902910e-01
  2.466780e-01   6.101950e+01   2.919994e-01
  2.469770e-01   6.084703e+01   2.907251e-01
  2.472750e-01   6.092261e+01   2.916594e-01
  2.475740e-01   6.121652e+01   2.933422e-01
  2.478730e-01   6.140842e+01   2.890937e-01
  2.481720e-01   6.118874e+01   2.915403e-01
  2.484710e-01   6.083583e+01   2.888930e-01
  2.487700e-01   6.096566e+01   2.923046e-01
  2.490690e-01   6.113723e+01   2.916327e-01
  2.493680e-01   6.078038e+01   2.878196e-01
  2.496670e-01   6.089092e+01   2.920168e-01
  2.499660e-01   6.050795e+01   2.881135e-01
  2.502650e-01   6.033563e+01   2.889685e-01
  2.505640e-01   6.065443e+01   2.867958e-01
  2.508620e-01   6.079901e+01   2.884906e-01
  2.511610e-01   6.047227e+01   2.900424e-01
  2.514600e-01   6.096202e+01   2.880410e-01
  2.517590e-01   6.098413e+01   2.878853e-01
  2.520580e-01   6.123903e+01   2.890081e-01
  2.523570e-01   6.115501e+01   2.891240e-01
  2.526560e-01   6.077519e+01   2.890650e-01
  2.529550e-01   6.078526e+01   2.857708e-01
  2.532540e-01   6.112456e+01   2.864651e-01
  2.535530e-01   6.136466e+01   2.868228e-01
  2.538520e-01   6.107580e+01   2.874800e-01
  2.541510e-01   6.041931e+01   2.844026e-01
  2.544490e-01   6.062614e+01   2.857023e-01
  2.547480e-01   6.066332e+01   2.860968e-01
  2.550470e-01   6.087860e+01   2.848747e-01
  2.553460e-01   6.099929e+01   2.855614e-01
  2.556450e-01   6.134674e+01   2.840645e-01
  2.559440e-01   6.049759e+01   2.849921e-01
  2.562430e-01   6.015413e+01   2.855078e-01
  2.565420e-01   6.105878e+01   2.850943e-01
  2.568410e-01   6.061227e+01   2.832504e-01
  2.571400e-01   6.035570e+01   2.830483e-01
  2.574390e-01   6.066815e+01   2.859035e-01
  2.577380e-01   6.077506e+01   2.851373e-01
  2.580360e-01   6.019691e+01   2.817835e-01
  2.583350e-01   6.067615e+01   2.854124e-01
  2.586340e-01   6.074366e+01   2.824675e-01
  2.589330e-01   6.069271e+01   2.851466e-01
  2.592320e-01   6.083298e+01   2.826751e-01
  2.595310e-01   6.058822e+01   2.830947e-01
  2.598300e-01   6.053079e+01   2.848673e-01
  2.601290e-01   6.058931e+01   2.806445e-01
  2.604280e-01   5.991107e+01   2.825020e-01
  2.607270e-01   6.016576e+01   2.793728e-01
  2.610260e-01   6.024039e+01   2.820829e-01
  2.613250e-01   6.031585e+01   2.828552e-01
  2.616240e-01   6.003088e+01   2.812962e-01
  2.619220e-01   6.020746e+01   2.818082e-01
  2.622210e-01   6.013899e+01   2.788309e-01
  2.625200e-01   6.062553e+01   2.817021e-01
  2.628190e-01   6.005528e+01   2.800823e-01
  2.631180e-01   6.054308e+01   2.794785e-01
  2.634170e-01   6.037268e+01   2.826900e-01
  2.637160e-01   5.991866e+01   2.780336e-01
  2.640150e-01   6.018397e+01   2.813595e-01
  2.643140e-01   6.006887e+01   2.780013e-01
  2.646130e-01   6.046438e+01   2.792968e-01
  2.649120e-01   6.033668e+01   2.820118e-01
  2.652110e-01   6.051050e+01   2.792122e-01
  2.655090e-01   6.034987e+01   2.796074e-01
  2.658080e-01   5.987522e+01   2.768917e-01
  2.661070e-01   6.004865e+01   2.785258e-01
  2.664060e-01   6.012002e+01   2.784050e-01
  2.667050e-01   6.019722e+01   2.788702e-01
  2.670040e-01   6.005154e+01   2.783417e-01
  2.673030e-01   5.994520e+01   2.772420e-01
  2.676020e-01   5.985131e+01   2.771191e-01
  2.679010e-01   5.987724e+01   2.770848e-01
  2.682000e-01   5.996567e+01   2.761636e-01
  2.684990e-01   6.019272e+01   2.777192e-01
  2.687980e-01   6.019167e+01   2.773397e-01
  2.690960e-01   5.996424e+01   2.779490e-01
  2.693950e-01   6.021796e+01   2.756295e-01
  2.696940e-01   6.005589e+01   2.756278e-01
  2.699930e-01   6.025052e+01   2.770995e-01
  2.702920e-01   6.001019e+01   2.762661e-01
  2.705910e-01   6.000419e+01   2.767198e-01
  2.708900e-01   5.965776e+01   2.737949e-01
  2.711890e-01   5.997927e+01   2.763816e-01
  2.714880e-01   6.044033e+01   2.764159e-01
  2.717870e-01   6.015931e+01   2.762364e-01
  2.720860e-01   5.986805e+01   2.745519e-01
  2.723850e-01   6.076098e+01   2.759469e-01
  2.726840e-01   5.981615e+01   2.748926e-01
  2.729820e-01   6.057499e+01   2.764454e-01
  2.732810e-01   6.020204e+01   2.746748e-01
  2.735800e-01   5.988399e+01   2.738571e-01
  2.738790e-01   6.011378e+01   2.749310e-01
  2.741780e-01   6.013848e+01   2.754476e-01
  2.744770e-01   6.006049e+01   2.727234e-01
  2.747760e-01   6.017968e+01   2.743501e-01
  2.750750e-01   5.978976e+01   2.766000e-01
  2.753740e-01   6.019944e+01   2.819870e-01
  2.756730e-01   6.028674e+01   2.836874e-01
  2.759720e-01   5.991759e+01   2.815236e-01
  2.762710e-01   5.999709e+01   2.857523e-01
  2.765690e-01   6.009869e+01   2.852736e-01
  2.768680e-01   6.041410e+01   2.887324e-01
  2.771670e-01   5.975769e+01   2.847704e-01
  2.774660e-01   5.983796e+01   2.857864e-01
  2.777650e-01   6.015727e+01   2.900367e-01
  2.780640e-01   6.006144e+01   2.884171e-01
  2.783630e-01   5.984412e+01   2.883192e-01
  2.786620e-01   6.000625e+01   2.904280e-01
  2.789610e-01   5.963608e+01   2.896389e-01
  2.792600e-01   5.931357e+01   2.917006e-01
  2.795590e-01   5.975213e+01   2.870410e-01
  2.798580e-01   5.996033e+01   2.920658e-01
  2.801560e-01   5.991872e+01   2.915244e-01
  2.804550e-01   6.008494e+01   2.928118e-01
  2.807540e-01   5.979087e+01   2.934312e-01
  2.810530e-01   5.981832e+01   2.907332e-01
  2.813520e-01   5.964638e+01   2.942032e-01
  2.816510e-01   6.043470e+01   2.951196e-01
  2.819500e-01   6.006128e+01   2.943190e-01
  2.822490e-01   5.963870e+01   2.932818e-01
  2.825480e-01   6.008493e+01   2.939272e-01
  2.828470e-01   6.048958e+01   2.983513e-01
  2.831460e-01   5.965270e+01   2.947871e-01
  2.834450e-01   5.960027e+01   2.930751e-01
  2.837430e-01   5.981987e+01   2.953141e-01
  2.840420e-01   6.031158e+01   2.981450e-01
  2.843410e-01   5.970996e+01   3.031275e-01
  2.846400e-01   5.986587e+01   3.056530e-01
  2.849390e-01   5.962443e+01   3.129126e-01
  2.852380e-01   5.954204e+01   3.155988e-01
  2.855370e-01   5.975947e+01   3.193092e-01
  2.858360e-01   5.899251e+01   3.192845e-01
  2.861350e-01   5.967853e+01   3.239716e-01
  2.864340e-01   5.911379e+01   3.272053e-01
  2.867330e-01   6.000822e+01   3.287246e-01
  2.870320e-01   5.905813e+01   3.317087e-01
  2.873310e-01   5.963102e+01   3.302252e-01
  2.876290e-01   5.963680e+01   3.354938e-01
  2.879280e-01   5.900427e+01   3.367606e-01
  2.882270e-01   5.880283e+01   3.324742e-01
  2.885260e-01   5.891115e+01   3.368387e-01
  2.888250e-01   5.968839e+01   3.381900e-01
  2.891240e-01   5.997265e+01   3.441082e-01
  2.894230e-01   5.905251e+01   3.445419e-01
  2.897220e-01   5.880695e+01   3.356837e-01
  2.900210e-01   5.884135e+01   3.446618e-01
  2.903200e-01   5.893986e+01   3.429345e-01
  2.906190e-01   5.969987e+01   3.488537e-01
  2.909180e-01   5.911670e+01   3.480888e-01
  2.912160e-01   5.909724e+01   3.443051e-01
  2.915150e-01   5.950845e+01   3.568951e-01
  2.918140e-01   5.958422e+01   3.488934e-01
  2.921130e-01   5.878868e+01   3.497963e-01
  2.924120e-01   5.919146e+01   3.535410e-01
  2.927110e-01   5.945158e+01   3.533281e-01
  2.930100e-01   5.926440e+01   3.619677e-01
  2.933090e-01   5.923876e+01   3.560855e-01
  2.936080e-01   5.919779e+01   3.535599e-01
  2.939070e-01   5.893616e+01   3.584485e-01
  2.942060e-01   5.907370e+01   3.594911e-01
  2.945050e-01   5.898860e+01   3.667640e-01
  2.948030e-01   5.902045e+01   3.572604e-01
  2.951020e-01   5.890161e+01   3.623497e-01
  2.954010e-01   5.925980e+01   3.651825e-01
  2.957000e-01   5.875696e+01   3.653802e-01
  2.959990e-01   5.874248e+01   3.648953e-01
  2.962980e-01   5.893711e+01   3.661608e-01
  2.965970e-01   5.883652e+01   3.694351e-01
  2.968960e-01   5.877342e+01   3.690098e-01
  2.971950e-01   5.897919e+01   3.680740e-01
  2.974940e-01   5.888599e+01   3.664448e-01
  2.977930e-01   5.895320e+01   3.700291e-01
  2.980920e-01   5.907017e+01   3.706246e-01
  2.983900e-01   5.913324e+01   3.738344e-01
  2.986890e-01   5.856217e+01   3.678938e-01
  2.989880e-01   5.893639e+01   3.729778e-01
  2.992870e-01   5.882053e+01   3.735484e-01
  2.995860e-01   5.855671e+01   3.748402e-01
  2.998850e-01   5.898896e+01   3.740828e-01
  3.001840e-01   5.880438e+01   3.758716e-01
  3.004830e-01   5.916529e+01   3.819262e-01
  3.007820e-01   5.784075e+01   3.761527e-01
  3.010810e-01   5.845144e+01   3.754609e-01
  3.013800e-01   5.934536e+01   3.840179e-01
  3.016790e-01   5.949855e+01   3.835027e-01
  3.019780e-01   5.888577e+01   3.835413e-01
  3.022760e-01   5.878450e+01   3.850027e-01
  3.025750e-01   5.909468e+01   3.839665e-01
  3.028740e-01   5.802931e+01   3.858943e-01
  3.031730e-01   5.827676e+01   3.848852e-01
  3.034720e-01   5.890625e+01   3.885346e-01
  3.037710e-01   5.869057e+01   3.875591e-01
  3.040700e-01   5.818703e+01   3.877412e-01
  3.043690e-01   5.895728e+01   3.949311e-01
  3.046680e-01   5.910833e+01   3.940555e-01
  3.049670e-01   5.966837e+01   3.923768e-01
  3.052660e-01   5.831634e+01   3.947237e-01
  3.055650e-01   5.888459e+01   3.952431e-01
  3.058630e-01   5.905081e+01   4.012052e-01
  3.061620e-01   5.856978e+01   3.922563e-01
  3.064610e-01   5.808665e+01   3.956327e-01
  3.067600e-01   5.873841e+01   4.039605e-01
  3.070590e-01   5.802197e+01   3.954124e-01
  3.073580e-01   5.827168e+01   4.023524e-01
  3.076570e-01   5.852779e+01   3.960008e-01
  3.079560e-01   5.907986e+01   4.042396e-01
  3.082550e-01   5.871752e+01   4.029981e-01
  3.085540e-01   5.874466e+01   4.027956e-01
  3.088530e-01   5.873954e+01   4.078938e-01
  3.091520e-01   5.903734e+01   4.029125e-01
  3.094500e-01   5.864956e+01   4.103677e-01
  3.097490e-01   5.811231e+01   4.066284e-01
  3.100480e-01   5.880879e+01   4.060029e-01
  3.103470e-01   5.841484e+01   4.159352e-01
  3.106460e-01   5.836324e+01   4.035622e-01
  3.109450e-01   5.786185e+01   4.136367e-01
  3.112440e-01   5.807960e+01   4.074382e-01
  3.115430e-01   5.824151e+01   4.133724e-01
  3.118420e-01   5.823518e+01   4.179319e-01
  3.121410e-01   5.921376e+01   4.148742e-01
  3.124400e-01   5.892156e+01   4.213954e-01
  3.127390e-01   5.883641e+01   4.151550e-01
  3.130380e-01   5.759307e+01   4.196502e-01
  3.133360e-01   5.906537e+01   4.225860e-01
  3.136350e-01   5.840019e+01   4.195268e-01
  3.139340e-01   5.855871e+01   4.262791e-01
  3.142330e-01   5.874018e+01   4.204101e-01
  3.145320e-01   5.856497e+01   4.302179e-01
  3.148310e-01   5.841585e+01   4.247106e-01
  3.151300e-01   5.843746e+01   4.247891e-01
  3.154290e-01   5.851124e+01   4.300205e-01
  3.157280e-01   5.751484e+01   4.235105e-01
  3.160270e-01   5.827119e+01   4.346418e-01
  3.163260e-01   5.891817e+01   4.286460e-01
  3.166250e-01   5.864726e+01   4.360421e-01
  3.169230e-01   5.795549e+01   4.308750e-01
  3.172220e-01   5.826011e+01   4.368621e-01
  3.175210e-01   5.802816e+01   4.356130e-01
  3.178200e-01   5.876528e+01   4.353581e-01
  3.181190e-01   5.833427e+01   4.417742e-01
  3.184180e-01   5.842063e+01   4.374635e-01
  3.187170e-01   5.791261e+01   4.433357e-01
  3.190160e-01   5.775316e+01   4.415332e-01
  3.193150e-01   5.807339e+01   4.361615e-01
  3.196140e-01   5.744935e+01   4.451833e-01
  3.199130e-01   5.871290e+01   4.435997e-01
  3.202120e-01   5.811415e+01   4.485740e-01
  3.205100e-01   5.880781e+01   4.500041e-01
  3.208090e-01   5.802461e+01   4.437642e-01
  3.211080e-01   5.815657e+01   4.512331e-01
  3.214070e-01   5.812061e+01   4.433331e-01
  3.217060e-01   5.788093e+01   4.497447e-01
  3.220050e-01   5.811516e+01   4.477556e-01
  3.223040e-01   5.800827e+01   4.453094e-01
  3.226030e-01   5.837677e+01   4.580860e-01
  3.229020e-01   5.791437e+01   4.409653e-01
  3.232010e-01   5.827763e+01   4.546700e-01
  3.235000e-01   5.785347e+01   4.479788e-01
  3.237990e-01   5.795458e+01   4.517099e-01
  3.240970e-01   5.840566e+01   4.604012e-01
  3.243960e-01   5.702981e+01   4.455998e-01
  3.246950e-01   5.849355e+01   4.625333e-01
  3.249940e-01   5.851483e+01   4.547388e-01
  3.252930e-01   5.803341e+01   4.602638e-01
  3.255920e-01   5.796642e+01   4.626960e-01
  3.258910e-01   5.711973e+01   4.548666e-01
  3.261900e-01   5.867518e+01   4.682789e-01
  3.264890e-01   5.793120e+01   4.598583e-01
  3.267880e-01   5.810564e+01   4.641624e-01
  3.270870e-01   5.827222e+01   4.728057e-01
  3.273860e-01   5.877685e+01   4.691501e-01
  3.276850e-01   5.731700e+01   4.689145e-01
  3.279830e-01   5.876340e+01   4.677037e-01
  3.282820e-01   5.717805e+01   4.707488e-01
  3.285810e-01   5.833733e+01   4.735522e-01
  3.288800e-01   5.876162e+01   4.787028e-01
  3.291790e-01   5.782722e+01   4.709969e-01
  3.294780e-01   5.744144e+01   4.767622e-01
  3.297770e-01   5.729939e+01   4.786931e-01
  3.300760e-01   5.802304e+01   4.766728e-01
  3.303750e-01   5.757870e+01   4.824259e-01
  3.306740e-01   5.816700e+01   4.782591e-01
  3.309730e-01   5.856238e+01   4.886310e-01
  3.312720e-01   5.703331e+01   4.859048e-01
  3.315700e-01   5.731367e+01   4.782454e-01
  3.318690e-01   5.895454e+01   4.978658e-01
  3.321680e-01   5.770840e+01   4.814218e-01
  3.324670e-01   5.784212e+01   4.942507e-01
  3.327660e-01   5.720085e+01   4.887712e-01
  3.330650e-01   5.822790e+01   4.936873e-01
  3.333640e-01   5.838250e+01   5.022163e-01
  3.336630e-01   5.842000e+01   4.906992e-01
  3.339620e-01   5.836929e+01   5.050638e-01
  3.342610e-01   5.862925e+01   4.992844e-01
  3.345600e-01   5.788336e+01   5.012157e-01
  3.348590e-01   5.831922e+01   5.120254e-01
  3.351570e-01   5.854318e+01   4.972369e-01
  3.354560e-01   5.834554e+01   5.158476e-01
  3.357550e-01   5.786152e+01   4.971281e-01
  3.360540e-01   5.806061e+01   5.127277e-01
  3.363530e-01   5.800608e+01   5.187599e-01
  3.366520e-01   5.818137e+01   5.042501e-01
  3.369510e-01   5.763961e+01   5.236072e-01
  3.372500e-01   5.799620e+01   5.017040e-01
  3.375490e-01   5.735517e+01   5.196955e-01
  3.378480e-01   5.770578e+01   5.186945e-01
  3.381470e-01   5.820093e+01   5.196305e-01
  3.384460e-01   5.757900e+01   5.307553e-01
  3.387450e-01   5.815232e+01   5.119034e-01
  3.390430e-01   5.816841e+01   5.307151e-01
  3.393420e-01   5.744696e+01   5.247227e-01
  3.396410e-01   5.804038e+01   5.280982e-01
  3.399400e-01   5.726608e+01   5.399338e-01
  3.402390e-01   5.740319e+01   5.147906e-01
  3.405380e-01   5.742417e+01   5.377795e-01
  3.408370e-01   5.769153e+01   5.312737e-01
  3.411360e-01   5.839610e+01   5.380130e-01
  3.414350e-01   5.753080e+01   5.411803e-01
  3.417340e-01   5.778800e+01   5.345016e-01
  3.420330e-01   5.764611e+01   5.499591e-01
  3.423320e-01   5.811356e+01   5.367099e-01
  3.426300e-01   5.808245e+01   5.512694e-01
  3.429290e-01   5.821472e+01   5.496114e-01
  3.432280e-01   5.687810e+01   5.410341e-01
  3.435270e-01   5.742181e+01   5.623647e-01
  3.438260e-01   5.720819e+01   5.389330e-01
  3.441250e-01   5.681786e+01   5.561565e-01
  3.444240e-01   5.760808e+01   5.520893e-01
  3.447230e-01   5.914996e+01   5.642036e-01
  3.450220e-01   5.772965e+01   5.688824e-01
  3.453210e-01   5.858162e+01   5.567348e-01
  3.456200e-01   5.670733e+01   5.689254e-01
  3.459190e-01   5.762356e+01   5.600859e-01
  3.462170e-01   5.878144e+01   5.766212e-01
  3.465160e-01   5.784412e+01   5.711485e-01
  3.468150e-01   5.799756e+01   5.710513e-01
  3.471140e-01   5.762113e+01   5.842113e-01
  3.474130e-01   5.693361e+01   5.649466e-01
  3.477120e-01   5.824306e+01   5.873557e-01
  3.480110e-01   5.796227e+01   5.795937e-01
  3.483100e-01   5.674082e+01   5.752269e-01
  3.486090e-01   5.671617e+01   5.898980e-01
  3.489080e-01   5.754557e+01   5.792918e-01
  3.492070e-01   5.813877e+01   5.982254e-01
  3.495060e-01   5.698734e+01   5.809895e-01
  3.498040e-01   5.784768e+01   5.977034e-01
  3.501030e-01   5.835397e+01   6.012998e-01
  3.504020e-01   5.786621e+01   5.977991e-01
  3.507010e-01   5.809340e+01   6.132104e-01
  3.510000e-01   5.801443e+01   5.937174e-01
  3.512990e-01   5.682473e+01   6.064777e-01
  3.515980e-01   5.788088e+01   6.038438e-01
  3.518970e-01   5.696199e+01   6.124945e-01
  3.521960e-01   5.838437e+01   6.289535e-01
  3.524950e-01   5.719193e+01   5.992381e-01
  3.527940e-01   5.646646e+01   6.219015e-01
  3.530930e-01   5.767019e+01   6.120252e-01
  3.533920e-01   5.761997e+01   6.270824e-01
  3.536900e-01   5.731874e+01   6.277196e-01
  3.539890e-01   5.745275e+01   6.250405e-01
  3.542880e-01   5.644335e+01   6.345956e-01
  3.545870e-01   5.765352e+01   6.162012e-01
  3.548860e-01   5.698022e+01   6.340143e-01
  3.551850e-01   5.737795e+01   6.246335e-01
  3.554840e-01   5.695906e+01   6.338966e-01
  3.557830e-01   5.833428e+01   6.439196e-01
  3.560820e-01   5.830492e+01   6.218507e-01
  3.563810e-01   5.722984e+01   6.365948e-01
  3.566800e-01   5.714892e+01   6.211473e-01
  3.569790e-01   5.758595e+01   6.434285e-01
  3.572770e-01   5.765347e+01   6.425804e-01
  3.575760e-01   5.604654e+01   6.075528e-01
  3.578750e-01   5.838367e+01   6.605993e-01
  3.581740e-01   5.763362e+01   6.271567e-01
  3.584730e-01   5.845094e+01   6.609797e-01
  3.587720e-01   5.603847e+01   6.359391e-01
  3.590710e-01   5.799574e+01   6.457138e-01
  3.593700e-01   5.742222e+01   6.671593e-01
  3.596690e-01   5.697668e+01   6.363826e-01
  3.599680e-01   5.793192e+01   6.714968e-01
  3.602670e-01   5.705417e+01   6.491817e-01
  3.605660e-01   5.667809e+01   6.628223e-01
  3.608640e-01   5.750235e+01   6.847459e-01
  3.611630e-01   5.797338e+01   6.518391e-01
  3.614620e-01   5.725934e+01   6.877782e-01
  3.617610e-01   5.718902e+01   6.617309e-01
  3.620600e-01   5.817003e+01   6.902054e-01
  3.623590e-01   5.785530e+01   6.853623e-01
  3.626580e-01   5.807451e+01   6.866595e-01
  3.629570e-01   5.734661e+01   7.007050e-01
  3.632560e-01   5.711973e+01   6.695455e-01
  3.635550e-01   5.626880e+01   7.054020e-01
  3.638540e-01   5.794548e+01   6.980369e-01
  3.641530e-01   5.671211e+01   6.952395e-01
  3.644510e-01   5.654467e+01   7.243367e-01
  3.647500e-01   5.923466e+01   6.964929e-01
  3.650490e-01   5.793872e+01   7.314119e-01
  3.653480e-01   5.664839e+01   7.061217e-01
  3.656470e-01   5.840917e+01   7.255378e-01
  3.659460e-01   5.703343e+01   7.384554e-01
  3.662450e-01   5.742745e+01   7.093053e-01
  3.665440e-01   5.693838e+01   7.552944e-01
  3.668430e-01   5.824763e+01   7.228067e-01
  3.671420e-01   5.781533e+01   7.511653e-01
  3.674410e-01   5.757302e+01   7.400645e-01
  3.677400e-01   5.729650e+01   7.516921e-01
  3.680390e-01   5.751852e+01   7.823658e-01
  3.683370e-01   5.850304e+01   7.385947e-01
  3.686360e-01   5.780838e+01   7.756196e-01
  3.689350e-01   5.656736e+01   7.508353e-01
  3.692340e-01   5.815964e+01   7.823066e-01
  3.695330e-01   5.718430e+01   8.031059e-01
  3.698320e-01   5.722371e+01   7.492557e-01
  3.701310e-01   5.707490e+01   8.047504e-01
  3.704300e-01   5.690898e+01   7.653454e-01
  3.707290e-01   5.829982e+01   8.158011e-01
  3.710280e-01   5.579699e+01   7.933043e-01
  3.713270e-01   5.570813e+01   7.810660e-01
  3.716260e-01   5.773866e+01   8.431023e-01
  3.719240e-01   5.821893e+01   7.915999e-01
  3.722230e-01   5.753610e+01   8.443861e-01
  3.725220e-01   5.745513e+01   8.148230e-01
  3.728210e-01   5.851189e+01   8.405284e-01
  3.731200e-01   5.645336e+01   8.746416e-01
  3.734190e-01   5.681209e+01   8.004880e-01
  3.737180e-01   5.676319e+01   8.739006e-01
  3.740170e-01   5.634066e+01   8.195493e-01
  3.743160e-01   5.803627e+01   8.900263e-01
  3.746150e-01   5.680355e+01   8.742112e-01
  3.749140e-01   5.678946e+01   8.530369e-01
  3.752130e-01   5.502129e+01   8.998147e-01
  3.755110e-01   5.644393e+01   8.475599e-01
  3.758100e-01   5.714033e+01   9.169782e-01
  3.761090e-01   5.702001e+01   8.886624e-01
  3.764080e-01   5.817212e+01   9.216271e-01
  3.767070e-01   5.831133e+01   9.647796e-01
  3.770060e-01   5.693809e+01   8.752459e-01
  3.773050e-01   5.741688e+01   9.655693e-01
  3.776040e-01   5.578082e+01   9.095640e-01
  3.779030e-01   5.761555e+01   9.549685e-01
  3.782020e-01   5.802181e+01   1.035114e+00
  3.785010e-01   5.626498e+01   8.960346e-01
  3.788000e-01   5.733049e+01   1.023922e+00
  3.790990e-01   5.647643e+01   9.376345e-01
  3.793970e-01   5.722512e+01   1.013191e+00
  3.796960e-01   5.755597e+01   1.011311e+00
  3.799950e-01   5.568563e+01   9.764902e-01
  3.802940e-01   5.707898e+01   1.099096e+00
  3.805930e-01   5.728031e+01   9.602900e-01
  3.808920e-01   5.650756e+01   1.099777e+00
  3.811910e-01   5.553834e+01   1.007791e+00
  3.814900e-01   5.741897e+01   1.078398e+00
  3.817890e-01   5.554162e+01   1.158123e+00
  3.820880e-01   5.772840e+01   1.003403e+00
  3.823870e-01   5.643417e+01   1.174947e+00
  3.826860e-01   5.539624e+01   1.021487e+00
  3.829840e-01   5.666028e+01   1.200926e+00
  3.832830e-01   5.887948e+01   1.170125e+00
  3.835820e-01   5.626380e+01   1.116600e+00
  3.838810e-01   5.789255e+01   1.266338e+00
  3.841800e-01   5.670241e+01   1.107985e+00
  3.844790e-01   5.940322e+01   1.292291e+00
  3.847780e-01   5.706298e+01   1.173877e+00
  3.850770e-01   5.827699e+01   1.289642e+00
  3.853760e-01   5.975512e+01   1.393048e+00
  3.856750e-01   5.773913e+01   1.180811e+00
  3.859740e-01   5.674301e+01   1.381512e+00
  3.862730e-01   5.717235e+01   1.258436e+00
  3.865710e-01   5.822297e+01   1.399413e+00
  3.868700e-01   5.713542e+01   1.411720e+00
  3.871690e-01   5.573560e+01   1.311880e+00
  3.874680e-01   5.822736e+01   1.544107e+00
  3.877670e-01   5.717799e+01   1.351080e+00
  3.880660e-01   5.967541e+01   1.598321e+00
  3.883650e-01   5.739169e+01   1.485317e+00
  3.886640e-01   5.629827e+01   1.535090e+00
  3.889630e-01   5.730065e+01   1.685313e+00
  3.892620e-01   5.582626e+01   1.495764e+00
  3.895610e-01   5.765864e+01   1.736895e+00
  3.898600e-01   5.482225e+01   1.648463e+00
  3.901580e-01   5.462397e+01   1.714550e+00
  3.904570e-01   5.435489e+01   1.912198e+00
  3.907560e-01   5.896669e+01   1.756486e+00
  3.910550e-01   5.504255e+01   1.959567e+00
  3.913540e-01   5.915853e+01   2.031512e+00
  3.916530e-01   5.567041e+01   1.970711e+00
  3.919520e-01   5.568349e+01   2.560330e+00
  3.922510e-01   5.915853e+01   2.031512e+00
  3.925500e-01   5.688428e+01   2.672656e+00
  3.928490e-01   5.556577e+01   2.411349e+00
  3.931480e-01   5.864229e+01   2.713642e+00
  3.934470e-01   0.000000e+00   0.000000e+00
  3.937460e-01   5.525184e+01   2.634028e+00
creator: radaver
creator-version: 3725
header-file: /nas_data/SAXS_data/20151104Workshop/header/JH1_0176.txt
image-file: /nas_data/Pilatus1M/20151104_Workshop/JH1_0176.tif
angular-axis-file: /nas_data/SAXS_data/20151104Workshop/q20151029.dat
beamstop-mask-file: /nas_data/SAXS_data/20151104Workshop/fit2d20151031.msk
detector-response-file: none
beam-center-x: 949.7700
beam-center-y: 918.8000
unit-time: 1.0000
channel-first: 10
channel-last: 1315
Exposure time [s]: 1.093839
Transmitted Beam: 0.485357
Incident Beam: 0.485357
Code: JH1
Concentration [mg/ml]: 1
Run Number: 0176
