# Supplementary material for: SAXS analysis of a soluble cytosolic NgBR construct including extracellular and transmembrane domains
Source: PLoS One. 2018 Jan 18;13(1):e0191371. doi: 10.1371/journal.pone.0191371 (PMC5773207; doi:10.1371/journal.pone.0191371)
Supplement: S1 File — (ZIP) [file pone.0191371.s001.zip › JH1_0177.dat]

Sample:   c= 1.0000 mg/ml  Code: JH1
  3.656810e-03   2.270490e+04   4.137091e+01
  3.955720e-03   2.211960e+04   2.804503e+01
  4.254640e-03   1.909892e+04   2.335273e+01
  4.553560e-03   1.545768e+04   2.025575e+01
  4.852480e-03   1.252531e+04   1.707092e+01
  5.151400e-03   1.054410e+04   1.547287e+01
  5.450320e-03   8.762251e+03   1.339736e+01
  5.749240e-03   7.454693e+03   1.197311e+01
  6.048150e-03   6.399585e+03   1.087379e+01
  6.347070e-03   5.550519e+03   9.621279e+00
  6.645990e-03   4.874552e+03   8.976771e+00
  6.944910e-03   4.266756e+03   8.085401e+00
  7.243830e-03   3.815994e+03   7.409235e+00
  7.542750e-03   3.399436e+03   6.966613e+00
  7.841670e-03   3.076968e+03   6.259445e+00
  8.140580e-03   2.784872e+03   6.037076e+00
  8.439500e-03   2.553886e+03   5.572372e+00
  8.738420e-03   2.350287e+03   5.294649e+00
  9.037340e-03   2.155437e+03   4.902635e+00
  9.336260e-03   2.001933e+03   4.643131e+00
  9.635180e-03   1.851261e+03   4.452282e+00
  9.934100e-03   1.698782e+03   4.126626e+00
  1.023300e-02   1.560175e+03   4.052895e+00
  1.053190e-02   1.447539e+03   3.959549e+00
  1.083090e-02   1.338754e+03   3.807860e+00
  1.112980e-02   1.225881e+03   3.612790e+00
  1.142870e-02   1.148688e+03   3.477601e+00
  1.172760e-02   1.053146e+03   3.320574e+00
  1.202650e-02   9.803575e+02   3.194907e+00
  1.232540e-02   9.084722e+02   3.058690e+00
  1.262440e-02   8.394137e+02   2.885469e+00
  1.292330e-02   7.855162e+02   2.748241e+00
  1.322220e-02   7.295274e+02   2.648488e+00
  1.352110e-02   6.747486e+02   2.521513e+00
  1.382000e-02   6.335454e+02   2.419240e+00
  1.411900e-02   5.877546e+02   2.318834e+00
  1.441790e-02   5.503643e+02   2.227702e+00
  1.471680e-02   5.134583e+02   2.141493e+00
  1.501570e-02   4.799808e+02   2.027710e+00
  1.531460e-02   4.520148e+02   1.958867e+00
  1.561350e-02   4.251408e+02   1.866413e+00
  1.591250e-02   4.004611e+02   1.827390e+00
  1.621140e-02   3.779030e+02   1.744566e+00
  1.651030e-02   3.579879e+02   1.680121e+00
  1.680920e-02   3.392212e+02   1.635489e+00
  1.710810e-02   3.222680e+02   1.597443e+00
  1.740710e-02   3.040299e+02   1.529256e+00
  1.770600e-02   2.905844e+02   1.480033e+00
  1.800490e-02   2.755764e+02   1.429912e+00
  1.830380e-02   2.622632e+02   1.406060e+00
  1.860270e-02   2.476532e+02   1.339802e+00
  1.890170e-02   2.387740e+02   1.315564e+00
  1.920060e-02   2.274560e+02   1.271836e+00
  1.949950e-02   2.171321e+02   1.256948e+00
  1.979840e-02   2.105946e+02   1.214654e+00
  2.009730e-02   2.015248e+02   1.175177e+00
  2.039620e-02   1.912079e+02   1.142625e+00
  2.069520e-02   1.851599e+02   1.118347e+00
  2.099410e-02   1.800545e+02   1.110813e+00
  2.129300e-02   1.728143e+02   1.059732e+00
  2.159190e-02   1.648540e+02   1.070706e+00
  2.189080e-02   1.612426e+02   1.064824e+00
  2.218980e-02   1.544977e+02   1.060270e+00
  2.248870e-02   1.488427e+02   1.059251e+00
  2.278760e-02   1.451187e+02   1.035611e+00
  2.308650e-02   1.409809e+02   1.052155e+00
  2.338540e-02   1.369005e+02   1.034664e+00
  2.368430e-02   1.335401e+02   1.003324e+00
  2.398330e-02   1.314541e+02   1.018107e+00
  2.428220e-02   1.275245e+02   9.804650e-01
  2.458110e-02   1.222066e+02   9.920753e-01
  2.488000e-02   1.213521e+02   9.622332e-01
  2.517890e-02   1.184369e+02   9.392657e-01
  2.547790e-02   1.153873e+02   9.401922e-01
  2.577680e-02   1.138954e+02   9.265915e-01
  2.607570e-02   1.113194e+02   9.234706e-01
  2.637460e-02   1.103147e+02   9.119100e-01
  2.667350e-02   1.085307e+02   8.818682e-01
  2.697250e-02   1.056701e+02   8.433391e-01
  2.727140e-02   1.051923e+02   8.102026e-01
  2.757030e-02   1.038012e+02   8.061635e-01
  2.786920e-02   1.017786e+02   7.891473e-01
  2.816810e-02   1.004389e+02   7.715118e-01
  2.846700e-02   9.710119e+01   7.492189e-01
  2.876600e-02   9.704930e+01   7.399940e-01
  2.906490e-02   9.525553e+01   7.353283e-01
  2.936380e-02   9.479850e+01   7.281000e-01
  2.966270e-02   9.200189e+01   7.120173e-01
  2.996160e-02   9.262540e+01   7.154727e-01
  3.026060e-02   9.100507e+01   6.980181e-01
  3.055950e-02   8.981300e+01   6.924485e-01
  3.085840e-02   8.862206e+01   6.849378e-01
  3.115730e-02   8.828045e+01   6.807541e-01
  3.145620e-02   8.717387e+01   6.699738e-01
  3.175510e-02   8.655007e+01   6.694039e-01
  3.205410e-02   8.554273e+01   6.618703e-01
  3.235300e-02   8.472910e+01   6.560464e-01
  3.265190e-02   8.391930e+01   6.409229e-01
  3.295080e-02   8.398204e+01   6.453668e-01
  3.324970e-02   8.224308e+01   6.378116e-01
  3.354870e-02   8.300930e+01   6.391006e-01
  3.384760e-02   8.174769e+01   6.269024e-01
  3.414650e-02   8.095925e+01   6.238719e-01
  3.444540e-02   8.074624e+01   6.144886e-01
  3.474430e-02   8.117894e+01   6.215546e-01
  3.504330e-02   8.045130e+01   6.110950e-01
  3.534220e-02   7.935170e+01   6.076532e-01
  3.564110e-02   7.895665e+01   6.053918e-01
  3.594000e-02   7.821379e+01   5.910043e-01
  3.623890e-02   7.768276e+01   5.990147e-01
  3.653780e-02   7.734138e+01   5.815306e-01
  3.683680e-02   7.669270e+01   5.866210e-01
  3.713570e-02   7.631352e+01   5.858669e-01
  3.743460e-02   7.592652e+01   5.748546e-01
  3.773350e-02   7.679807e+01   5.774781e-01
  3.803240e-02   7.523682e+01   5.852215e-01
  3.833140e-02   7.608383e+01   6.024942e-01
  3.863030e-02   7.521518e+01   6.083571e-01
  3.892920e-02   7.436433e+01   6.033331e-01
  3.922810e-02   7.491874e+01   6.079513e-01
  3.952700e-02   7.394593e+01   6.000769e-01
  3.982600e-02   7.429485e+01   6.102259e-01
  4.012490e-02   7.410992e+01   5.999672e-01
  4.042380e-02   7.401642e+01   6.074679e-01
  4.072270e-02   7.314178e+01   6.014860e-01
  4.102160e-02   7.270364e+01   5.988963e-01
  4.132050e-02   7.215251e+01   5.974045e-01
  4.161950e-02   7.264042e+01   5.932252e-01
  4.191840e-02   7.246862e+01   6.002893e-01
  4.221730e-02   7.252899e+01   5.927700e-01
  4.251620e-02   7.217027e+01   5.990524e-01
  4.281510e-02   7.217728e+01   5.898167e-01
  4.311410e-02   7.032316e+01   5.829376e-01
  4.341300e-02   7.064178e+01   5.872762e-01
  4.371190e-02   7.095765e+01   5.870687e-01
  4.401080e-02   7.101593e+01   5.873098e-01
  4.430970e-02   7.160379e+01   5.852280e-01
  4.460860e-02   7.192026e+01   5.872656e-01
  4.490760e-02   7.202305e+01   5.891862e-01
  4.520650e-02   7.038863e+01   5.780444e-01
  4.550540e-02   6.966646e+01   5.779906e-01
  4.580430e-02   6.891501e+01   5.726833e-01
  4.610320e-02   6.987485e+01   5.737671e-01
  4.640220e-02   6.948485e+01   5.765038e-01
  4.670110e-02   6.874474e+01   5.648875e-01
  4.700000e-02   6.920037e+01   5.688620e-01
  4.729890e-02   6.933304e+01   5.715383e-01
  4.759780e-02   6.904265e+01   5.696285e-01
  4.789680e-02   6.788137e+01   5.613290e-01
  4.819570e-02   6.807112e+01   5.614221e-01
  4.849460e-02   6.851129e+01   5.653217e-01
  4.879350e-02   6.903520e+01   5.612618e-01
  4.909240e-02   6.753483e+01   5.626730e-01
  4.939130e-02   6.838333e+01   5.565878e-01
  4.969030e-02   6.790355e+01   5.566426e-01
  4.998920e-02   6.757111e+01   5.546073e-01
  5.028810e-02   6.697652e+01   5.501720e-01
  5.058700e-02   6.791760e+01   5.580530e-01
  5.088590e-02   6.740081e+01   5.466927e-01
  5.118490e-02   6.808549e+01   5.567143e-01
  5.148380e-02   6.849797e+01   5.557199e-01
  5.178270e-02   6.767730e+01   5.452530e-01
  5.208160e-02   6.803269e+01   5.525091e-01
  5.238050e-02   6.776516e+01   5.456068e-01
  5.267940e-02   6.746461e+01   5.521730e-01
  5.297840e-02   6.717495e+01   5.438599e-01
  5.327730e-02   6.675799e+01   5.396535e-01
  5.357620e-02   6.747523e+01   5.444384e-01
  5.387510e-02   6.842610e+01   5.450938e-01
  5.417400e-02   6.615432e+01   5.409779e-01
  5.447300e-02   6.745788e+01   5.381326e-01
  5.477190e-02   6.608473e+01   5.338449e-01
  5.507080e-02   6.602005e+01   5.335835e-01
  5.536970e-02   6.738166e+01   5.372170e-01
  5.566860e-02   6.793542e+01   5.431359e-01
  5.596760e-02   6.644779e+01   5.310727e-01
  5.626650e-02   6.715037e+01   5.362942e-01
  5.656540e-02   6.678071e+01   5.330020e-01
  5.686430e-02   6.559790e+01   5.253046e-01
  5.716320e-02   6.650345e+01   5.254113e-01
  5.746210e-02   6.618413e+01   5.294222e-01
  5.776110e-02   6.686358e+01   5.339356e-01
  5.806000e-02   6.649694e+01   5.242321e-01
  5.835890e-02   6.688331e+01   5.263304e-01
  5.865780e-02   6.659878e+01   5.223474e-01
  5.895670e-02   6.672966e+01   5.327983e-01
  5.925570e-02   6.690195e+01   5.212735e-01
  5.955460e-02   6.647251e+01   5.264499e-01
  5.985350e-02   6.660812e+01   5.195679e-01
  6.015240e-02   6.639206e+01   5.204060e-01
  6.045130e-02   6.618042e+01   5.201391e-01
  6.075020e-02   6.566295e+01   5.131171e-01
  6.104920e-02   6.610213e+01   5.187074e-01
  6.134810e-02   6.558031e+01   5.172148e-01
  6.164700e-02   6.637846e+01   5.121057e-01
  6.194590e-02   6.504187e+01   5.150872e-01
  6.224480e-02   6.613135e+01   5.079668e-01
  6.254380e-02   6.658517e+01   5.183648e-01
  6.284270e-02   6.563475e+01   5.163131e-01
  6.314160e-02   6.571201e+01   5.042700e-01
  6.344050e-02   6.622662e+01   5.136780e-01
  6.373940e-02   6.538159e+01   5.019709e-01
  6.403840e-02   6.692183e+01   5.158221e-01
  6.433730e-02   6.569879e+01   5.057795e-01
  6.463620e-02   6.486800e+01   4.984688e-01
  6.493510e-02   6.487535e+01   5.094888e-01
  6.523400e-02   6.534172e+01   5.007947e-01
  6.553290e-02   6.564946e+01   5.045482e-01
  6.583190e-02   6.564430e+01   5.024648e-01
  6.613080e-02   6.553668e+01   4.975047e-01
  6.642970e-02   6.602236e+01   5.086022e-01
  6.672860e-02   6.572692e+01   4.967353e-01
  6.702750e-02   6.553067e+01   5.010083e-01
  6.732650e-02   6.458496e+01   4.938791e-01
  6.762540e-02   6.592190e+01   4.989647e-01
  6.792430e-02   6.553707e+01   4.995122e-01
  6.822320e-02   6.615882e+01   4.939564e-01
  6.852210e-02   6.510858e+01   4.973745e-01
  6.882110e-02   6.468086e+01   4.917879e-01
  6.912000e-02   6.499313e+01   4.924853e-01
  6.941890e-02   6.430700e+01   4.865185e-01
  6.971780e-02   6.448288e+01   4.867083e-01
  7.001670e-02   6.507393e+01   4.952491e-01
  7.031560e-02   6.521905e+01   4.890023e-01
  7.061460e-02   6.502657e+01   4.887559e-01
  7.091350e-02   6.444764e+01   4.851588e-01
  7.121240e-02   6.485914e+01   4.829756e-01
  7.151130e-02   6.529583e+01   4.907242e-01
  7.181020e-02   6.478586e+01   4.822427e-01
  7.210920e-02   6.498101e+01   4.862208e-01
  7.240810e-02   6.471757e+01   4.806173e-01
  7.270700e-02   6.487651e+01   4.872427e-01
  7.300590e-02   6.459561e+01   4.815341e-01
  7.330480e-02   6.458398e+01   4.760806e-01
  7.360370e-02   6.452107e+01   4.817152e-01
  7.390270e-02   6.481698e+01   4.773833e-01
  7.420160e-02   6.518410e+01   4.860427e-01
  7.450050e-02   6.414491e+01   4.731397e-01
  7.479940e-02   6.451730e+01   4.758348e-01
  7.509830e-02   6.461050e+01   4.802195e-01
  7.539730e-02   6.524257e+01   4.754133e-01
  7.569620e-02   6.522254e+01   4.762165e-01
  7.599510e-02   6.592092e+01   4.818812e-01
  7.629400e-02   6.448360e+01   4.704827e-01
  7.659290e-02   6.428140e+01   4.740820e-01
  7.689190e-02   6.439092e+01   4.701445e-01
  7.719080e-02   6.525513e+01   4.758966e-01
  7.748970e-02   6.464629e+01   4.702201e-01
  7.778860e-02   6.534303e+01   4.757792e-01
  7.808750e-02   6.539294e+01   4.724992e-01
  7.838640e-02   6.459522e+01   4.670768e-01
  7.868540e-02   6.404455e+01   4.663369e-01
  7.898430e-02   6.484775e+01   4.667359e-01
  7.928320e-02   6.479042e+01   4.720308e-01
  7.958210e-02   6.493956e+01   4.637712e-01
  7.988100e-02   6.455981e+01   4.677879e-01
  8.018000e-02   6.419248e+01   4.639585e-01
  8.047890e-02   6.486174e+01   4.659564e-01
  8.077780e-02   6.529924e+01   4.666971e-01
  8.107670e-02   6.441836e+01   4.610967e-01
  8.137560e-02   6.544753e+01   4.680558e-01
  8.167450e-02   6.497110e+01   4.634767e-01
  8.197350e-02   6.390200e+01   4.568510e-01
  8.227240e-02   6.460119e+01   4.637856e-01
  8.257130e-02   6.440411e+01   4.535613e-01
  8.287020e-02   6.483957e+01   4.642306e-01
  8.316910e-02   6.494365e+01   4.613597e-01
  8.346810e-02   6.448675e+01   4.553986e-01
  8.376700e-02   6.522238e+01   4.643721e-01
  8.406590e-02   6.414808e+01   4.511322e-01
  8.436480e-02   6.402930e+01   4.577026e-01
  8.466370e-02   6.396350e+01   4.516246e-01
  8.496270e-02   6.386460e+01   4.619508e-01
  8.526160e-02   6.367686e+01   4.758369e-01
  8.556050e-02   6.424967e+01   4.784239e-01
  8.585940e-02   6.445860e+01   4.852000e-01
  8.615830e-02   6.363319e+01   4.820834e-01
  8.645720e-02   6.384419e+01   4.876303e-01
  8.675620e-02   6.445503e+01   4.923963e-01
  8.705510e-02   6.368921e+01   4.884883e-01
  8.735400e-02   6.528986e+01   4.970653e-01
  8.765290e-02   6.487520e+01   4.959825e-01
  8.795180e-02   6.458383e+01   4.988990e-01
  8.825080e-02   6.448759e+01   4.940019e-01
  8.854970e-02   6.449476e+01   5.006066e-01
  8.884860e-02   6.471871e+01   4.994198e-01
  8.914750e-02   6.447810e+01   5.047219e-01
  8.944640e-02   6.422696e+01   5.000820e-01
  8.974530e-02   6.433558e+01   4.964189e-01
  9.004430e-02   7.062548e+01   5.180183e-01
  9.034320e-02   6.423068e+01   4.765548e-01
  9.064210e-02   6.461758e+01   4.770937e-01
  9.094100e-02   6.320038e+01   4.620064e-01
  9.123990e-02   6.365856e+01   4.624366e-01
  9.153890e-02   6.490024e+01   4.694419e-01
  9.183780e-02   6.490525e+01   4.661127e-01
  9.213670e-02   6.432439e+01   4.623827e-01
  9.243560e-02   6.558937e+01   4.656767e-01
  9.273450e-02   6.414659e+01   4.565391e-01
  9.303350e-02   6.395170e+01   4.618565e-01
  9.333240e-02   6.410062e+01   4.521084e-01
  9.363130e-02   6.436977e+01   4.565462e-01
  9.393020e-02   6.414562e+01   4.534194e-01
  9.422910e-02   6.355967e+01   4.524995e-01
  9.452800e-02   6.304540e+01   4.518252e-01
  9.482700e-02   6.522627e+01   4.492704e-01
  9.512590e-02   6.429663e+01   4.543393e-01
  9.542480e-02   6.368877e+01   4.472610e-01
  9.572370e-02   6.375787e+01   4.475036e-01
  9.602260e-02   6.377371e+01   4.498139e-01
  9.632160e-02   6.382690e+01   4.422517e-01
  9.662050e-02   6.388913e+01   4.450071e-01
  9.691940e-02   6.445636e+01   4.469782e-01
  9.721830e-02   6.459605e+01   4.449084e-01
  9.751720e-02   6.394205e+01   4.448257e-01
  9.781610e-02   6.433913e+01   4.418725e-01
  9.811510e-02   6.412462e+01   4.454603e-01
  9.841400e-02   6.330211e+01   4.355008e-01
  9.871290e-02   6.346415e+01   4.392114e-01
  9.901180e-02   6.406595e+01   4.423604e-01
  9.931070e-02   6.422816e+01   4.390239e-01
  9.960970e-02   6.452570e+01   4.432270e-01
  9.990860e-02   6.401916e+01   4.341804e-01
  1.002070e-01   6.407511e+01   4.385005e-01
  1.005060e-01   6.492984e+01   4.389757e-01
  1.008050e-01   6.466329e+01   4.405085e-01
  1.011040e-01   6.428807e+01   4.330661e-01
  1.014030e-01   6.424001e+01   4.349287e-01
  1.017020e-01   6.371500e+01   4.372665e-01
  1.020010e-01   6.308586e+01   4.303321e-01
  1.023000e-01   6.416236e+01   4.319743e-01
  1.025990e-01   6.431828e+01   4.315011e-01
  1.028980e-01   6.496196e+01   4.353299e-01
  1.031970e-01   6.430515e+01   4.354895e-01
  1.034960e-01   6.375675e+01   4.257077e-01
  1.037950e-01   6.445723e+01   4.319670e-01
  1.040930e-01   6.429146e+01   4.278119e-01
  1.043920e-01   6.408961e+01   4.310646e-01
  1.046910e-01   6.375427e+01   4.292755e-01
  1.049900e-01   6.464048e+01   4.264029e-01
  1.052890e-01   6.400934e+01   4.278427e-01
  1.055880e-01   6.400699e+01   4.262210e-01
  1.058870e-01   6.368333e+01   4.267518e-01
  1.061860e-01   6.396293e+01   4.235306e-01
  1.064850e-01   6.373195e+01   4.233957e-01
  1.067840e-01   6.457254e+01   4.284226e-01
  1.070830e-01   6.375076e+01   4.221997e-01
  1.073820e-01   6.431658e+01   4.225049e-01
  1.076800e-01   6.388665e+01   4.207807e-01
  1.079790e-01   6.381507e+01   4.224126e-01
  1.082780e-01   6.469295e+01   4.272140e-01
  1.085770e-01   6.488085e+01   4.188390e-01
  1.088760e-01   6.448093e+01   4.233563e-01
  1.091750e-01   6.440622e+01   4.215594e-01
  1.094740e-01   6.467096e+01   4.233557e-01
  1.097730e-01   6.468047e+01   4.209181e-01
  1.100720e-01   6.376057e+01   4.140209e-01
  1.103710e-01   6.400028e+01   4.211548e-01
  1.106700e-01   6.430933e+01   4.160957e-01
  1.109690e-01   6.453449e+01   4.225982e-01
  1.112670e-01   6.443013e+01   4.147127e-01
  1.115660e-01   6.368585e+01   4.134835e-01
  1.118650e-01   6.404502e+01   4.185413e-01
  1.121640e-01   6.328301e+01   4.101339e-01
  1.124630e-01   6.444668e+01   4.150600e-01
  1.127620e-01   6.416065e+01   4.141380e-01
  1.130610e-01   6.368594e+01   4.120190e-01
  1.133600e-01   6.465330e+01   4.199151e-01
  1.136590e-01   6.466176e+01   4.096950e-01
  1.139580e-01   6.413085e+01   4.125813e-01
  1.142570e-01   6.458402e+01   4.137452e-01
  1.145560e-01   6.364185e+01   4.112951e-01
  1.148550e-01   6.444251e+01   4.127116e-01
  1.151530e-01   6.379191e+01   4.052588e-01
  1.154520e-01   6.349971e+01   4.093945e-01
  1.157510e-01   6.493478e+01   4.094327e-01
  1.160500e-01   6.437057e+01   4.139351e-01
  1.163490e-01   6.437457e+01   4.076627e-01
  1.166480e-01   6.453055e+01   4.109809e-01
  1.169470e-01   6.457731e+01   4.088646e-01
  1.172460e-01   6.466176e+01   4.096950e-01
  1.175450e-01   6.384273e+01   4.037688e-01
  1.178440e-01   6.349799e+01   4.026772e-01
  1.181430e-01   6.442765e+01   4.086713e-01
  1.184420e-01   6.400332e+01   4.051005e-01
  1.187400e-01   6.415660e+01   4.042128e-01
  1.190390e-01   6.457478e+01   4.047085e-01
  1.193380e-01   6.403453e+01   4.030119e-01
  1.196370e-01   6.489047e+01   4.078984e-01
  1.199360e-01   6.361025e+01   3.997957e-01
  1.202350e-01   6.456219e+01   4.057627e-01
  1.205340e-01   6.443791e+01   4.029259e-01
  1.208330e-01   6.500363e+01   4.033449e-01
  1.211320e-01   6.400644e+01   4.034669e-01
  1.214310e-01   6.416614e+01   3.973231e-01
  1.217300e-01   6.443684e+01   4.037330e-01
  1.220290e-01   6.497467e+01   4.040607e-01
  1.223270e-01   6.483637e+01   4.009662e-01
  1.226260e-01   6.510890e+01   4.012804e-01
  1.229250e-01   6.468367e+01   3.984024e-01
  1.232240e-01   6.522734e+01   4.037703e-01
  1.235230e-01   6.499872e+01   4.022626e-01
  1.238220e-01   6.493418e+01   3.986544e-01
  1.241210e-01   6.453885e+01   3.989966e-01
  1.244200e-01   6.454262e+01   3.954019e-01
  1.247190e-01   6.521329e+01   4.021300e-01
  1.250180e-01   6.484200e+01   3.960634e-01
  1.253170e-01   6.485468e+01   3.968670e-01
  1.256160e-01   6.535445e+01   4.009853e-01
  1.259140e-01   6.495554e+01   3.969198e-01
  1.262130e-01   6.469845e+01   3.961336e-01
  1.265120e-01   6.388139e+01   3.908673e-01
  1.268110e-01   6.521305e+01   3.956741e-01
  1.271100e-01   6.437087e+01   3.966639e-01
  1.274090e-01   6.456548e+01   3.939557e-01
  1.277080e-01   6.394613e+01   3.908174e-01
  1.280070e-01   6.477292e+01   3.920954e-01
  1.283060e-01   6.456299e+01   3.929470e-01
  1.286050e-01   6.487308e+01   3.966678e-01
  1.289040e-01   6.460185e+01   3.888927e-01
  1.292030e-01   6.482653e+01   3.944998e-01
  1.295020e-01   6.539430e+01   3.924914e-01
  1.298000e-01   6.477739e+01   3.913702e-01
  1.300990e-01   6.479904e+01   3.890028e-01
  1.303980e-01   6.453687e+01   3.889387e-01
  1.306970e-01   6.411556e+01   3.905929e-01
  1.309960e-01   6.461154e+01   3.898917e-01
  1.312950e-01   6.451688e+01   3.893630e-01
  1.315940e-01   6.436469e+01   3.846114e-01
  1.318930e-01   6.445529e+01   3.877295e-01
  1.321920e-01   6.391437e+01   3.858604e-01
  1.324910e-01   6.480318e+01   3.894982e-01
  1.327900e-01   6.438071e+01   3.860743e-01
  1.330890e-01   6.431530e+01   3.854049e-01
  1.333870e-01   6.432192e+01   3.851889e-01
  1.336860e-01   6.439457e+01   3.847006e-01
  1.339850e-01   6.439681e+01   3.833075e-01
  1.342840e-01   6.425569e+01   3.856993e-01
  1.345830e-01   6.461979e+01   3.853728e-01
  1.348820e-01   6.504037e+01   3.866249e-01
  1.351810e-01   6.467342e+01   3.806888e-01
  1.354800e-01   6.432730e+01   3.840316e-01
  1.357790e-01   6.536395e+01   3.847802e-01
  1.360780e-01   6.508249e+01   3.855763e-01
  1.363770e-01   6.539681e+01   3.860386e-01
  1.366760e-01   6.540674e+01   3.881860e-01
  1.369740e-01   6.421590e+01   3.982577e-01
  1.372730e-01   6.435467e+01   4.007945e-01
  1.375720e-01   6.421364e+01   4.096861e-01
  1.378710e-01   6.431496e+01   4.117259e-01
  1.381700e-01   6.461470e+01   4.144267e-01
  1.384690e-01   6.331853e+01   4.173740e-01
  1.387680e-01   6.465037e+01   4.102244e-01
  1.390670e-01   6.429870e+01   3.974739e-01
  1.393660e-01   6.504676e+01   3.989998e-01
  1.396650e-01   6.499447e+01   3.960207e-01
  1.399640e-01   6.519081e+01   3.976380e-01
  1.402630e-01   6.438455e+01   3.870379e-01
  1.405620e-01   6.435351e+01   3.913170e-01
  1.408600e-01   6.538508e+01   3.932017e-01
  1.411590e-01   6.448624e+01   3.914733e-01
  1.414580e-01   6.479224e+01   3.928968e-01
  1.417570e-01   6.469413e+01   3.851250e-01
  1.420560e-01   6.470643e+01   3.896917e-01
  1.423550e-01   6.438997e+01   3.861021e-01
  1.426540e-01   6.508218e+01   3.846440e-01
  1.429530e-01   6.445519e+01   3.818666e-01
  1.432520e-01   6.456296e+01   3.792379e-01
  1.435510e-01   6.414516e+01   3.807186e-01
  1.438500e-01   6.493334e+01   3.789826e-01
  1.441490e-01   6.450002e+01   3.768324e-01
  1.444470e-01   6.471296e+01   3.799028e-01
  1.447460e-01   6.443803e+01   3.753382e-01
  1.450450e-01   6.496275e+01   3.806353e-01
  1.453440e-01   6.419614e+01   3.724787e-01
  1.456430e-01   6.539761e+01   3.796672e-01
  1.459420e-01   6.447706e+01   3.763260e-01
  1.462410e-01   6.483459e+01   3.756208e-01
  1.465400e-01   6.440819e+01   3.756873e-01
  1.468390e-01   6.454305e+01   3.713605e-01
  1.471380e-01   6.506516e+01   3.758544e-01
  1.474370e-01   6.408165e+01   3.736491e-01
  1.477360e-01   6.463615e+01   3.741824e-01
  1.480340e-01   6.448942e+01   3.701584e-01
  1.483330e-01   6.505739e+01   3.802381e-01
  1.486320e-01   6.530346e+01   3.905140e-01
  1.489310e-01   6.509513e+01   3.915926e-01
  1.492300e-01   6.533932e+01   3.918369e-01
  1.495290e-01   6.447011e+01   3.916714e-01
  1.498280e-01   6.522192e+01   3.985029e-01
  1.501270e-01   6.556215e+01   4.010986e-01
  1.504260e-01   6.610298e+01   3.973537e-01
  1.507250e-01   6.511334e+01   4.002449e-01
  1.510240e-01   6.515445e+01   3.993300e-01
  1.513230e-01   6.524354e+01   4.048959e-01
  1.516210e-01   6.467541e+01   3.988967e-01
  1.519200e-01   6.547008e+01   4.013398e-01
  1.522190e-01   6.484167e+01   4.063651e-01
  1.525180e-01   6.504723e+01   4.021472e-01
  1.528170e-01   6.542086e+01   4.087287e-01
  1.531160e-01   6.499226e+01   4.041154e-01
  1.534150e-01   6.531521e+01   3.993041e-01
  1.537140e-01   6.567899e+01   3.935909e-01
  1.540130e-01   6.472992e+01   3.842976e-01
  1.543120e-01   6.516473e+01   3.858198e-01
  1.546110e-01   6.503317e+01   3.828861e-01
  1.549100e-01   6.500723e+01   3.830389e-01
  1.552090e-01   6.550792e+01   3.866002e-01
  1.555070e-01   6.509673e+01   3.761623e-01
  1.558060e-01   6.436573e+01   3.793314e-01
  1.561050e-01   6.485742e+01   3.769952e-01
  1.564040e-01   6.481966e+01   3.784287e-01
  1.567030e-01   6.501083e+01   3.770027e-01
  1.570020e-01   6.512666e+01   3.753838e-01
  1.573010e-01   6.526316e+01   3.792767e-01
  1.576000e-01   6.537635e+01   3.737501e-01
  1.578990e-01   6.504869e+01   3.747291e-01
  1.581980e-01   6.504627e+01   3.730169e-01
  1.584970e-01   6.535071e+01   3.736768e-01
  1.587960e-01   6.433190e+01   3.741618e-01
  1.590940e-01   6.491692e+01   3.705487e-01
  1.593930e-01   6.551007e+01   3.709907e-01
  1.596920e-01   6.529627e+01   3.714215e-01
  1.599910e-01   6.485963e+01   3.718488e-01
  1.602900e-01   6.560061e+01   3.733338e-01
  1.605890e-01   6.485244e+01   3.656750e-01
  1.608880e-01   6.533288e+01   3.694604e-01
  1.611870e-01   6.523452e+01   3.681631e-01
  1.614860e-01   6.406886e+01   3.652620e-01
  1.617850e-01   6.558317e+01   3.663293e-01
  1.620840e-01   6.468079e+01   3.638003e-01
  1.623830e-01   6.429184e+01   3.642904e-01
  1.626810e-01   6.480935e+01   3.635700e-01
  1.629800e-01   6.441649e+01   3.586062e-01
  1.632790e-01   6.477630e+01   3.607546e-01
  1.635780e-01   6.569074e+01   3.644595e-01
  1.638770e-01   6.423694e+01   3.627469e-01
  1.641760e-01   6.515026e+01   3.635427e-01
  1.644750e-01   6.493962e+01   3.621757e-01
  1.647740e-01   6.477048e+01   3.613167e-01
  1.650730e-01   6.489351e+01   3.630211e-01
  1.653720e-01   6.561923e+01   3.646526e-01
  1.656710e-01   6.465189e+01   3.598330e-01
  1.659700e-01   6.498810e+01   3.623108e-01
  1.662680e-01   6.438386e+01   3.592773e-01
  1.665670e-01   6.484103e+01   3.615134e-01
  1.668660e-01   6.478503e+01   3.579284e-01
  1.671650e-01   6.503547e+01   3.614756e-01
  1.674640e-01   6.534949e+01   3.615771e-01
  1.677630e-01   6.451458e+01   3.573680e-01
  1.680620e-01   6.491915e+01   3.607678e-01
  1.683610e-01   6.509705e+01   3.556313e-01
  1.686600e-01   6.539071e+01   3.613077e-01
  1.689590e-01   6.461523e+01   3.555982e-01
  1.692580e-01   6.530672e+01   3.573104e-01
  1.695570e-01   6.482693e+01   3.605114e-01
  1.698560e-01   6.447451e+01   3.535624e-01
  1.701540e-01   6.463831e+01   3.567749e-01
  1.704530e-01   6.499318e+01   3.547993e-01
  1.707520e-01   6.443186e+01   3.534455e-01
  1.710510e-01   6.463496e+01   3.569522e-01
  1.713500e-01   6.488499e+01   3.541400e-01
  1.716490e-01   6.456195e+01   3.560065e-01
  1.719480e-01   6.511913e+01   3.519028e-01
  1.722470e-01   6.510410e+01   3.541930e-01
  1.725460e-01   6.503781e+01   3.556528e-01
  1.728450e-01   6.478326e+01   3.525988e-01
  1.731440e-01   6.492788e+01   3.535326e-01
  1.734430e-01   6.520736e+01   3.510799e-01
  1.737410e-01   6.449176e+01   3.527037e-01
  1.740400e-01   6.464951e+01   3.524141e-01
  1.743390e-01   6.516039e+01   3.513060e-01
  1.746380e-01   6.453000e+01   3.511944e-01
  1.749370e-01   6.429771e+01   3.482733e-01
  1.752360e-01   6.483008e+01   3.520100e-01
  1.755350e-01   6.489473e+01   3.512959e-01
  1.758340e-01   6.476192e+01   3.462511e-01
  1.761330e-01   6.412289e+01   3.500848e-01
  1.764320e-01   6.480552e+01   3.470501e-01
  1.767310e-01   6.443335e+01   3.503986e-01
  1.770300e-01   6.468153e+01   3.474039e-01
  1.773280e-01   6.461114e+01   3.485981e-01
  1.776270e-01   6.504634e+01   3.485548e-01
  1.779260e-01   6.515808e+01   3.473086e-01
  1.782250e-01   6.433842e+01   3.478617e-01
  1.785240e-01   6.466207e+01   3.454754e-01
  1.788230e-01   6.467161e+01   3.472054e-01
  1.791220e-01   6.483978e+01   3.481735e-01
  1.794210e-01   6.451001e+01   3.440595e-01
  1.797200e-01   6.460086e+01   3.458203e-01
  1.800190e-01   6.444947e+01   3.430639e-01
  1.803180e-01   6.436963e+01   3.463938e-01
  1.806170e-01   6.425110e+01   3.432013e-01
  1.809160e-01   6.412441e+01   3.421977e-01
  1.812140e-01   6.439440e+01   3.437511e-01
  1.815130e-01   6.479966e+01   3.443285e-01
  1.818120e-01   6.465966e+01   3.452999e-01
  1.821110e-01   6.456517e+01   3.410661e-01
  1.824100e-01   6.452294e+01   3.434258e-01
  1.827090e-01   6.465231e+01   3.431050e-01
  1.830080e-01   6.425737e+01   3.422208e-01
  1.833070e-01   6.480989e+01   3.412229e-01
  1.836060e-01   6.457754e+01   3.398018e-01
  1.839050e-01   6.501007e+01   3.448871e-01
  1.842040e-01   6.417411e+01   3.398692e-01
  1.845030e-01   6.452296e+01   3.399809e-01
  1.848010e-01   6.437201e+01   3.413724e-01
  1.851000e-01   6.407159e+01   3.359279e-01
  1.853990e-01   6.428551e+01   3.414711e-01
  1.856980e-01   6.454178e+01   3.397077e-01
  1.859970e-01   6.456133e+01   3.384770e-01
  1.862960e-01   6.418965e+01   3.389406e-01
  1.865950e-01   6.452854e+01   3.380729e-01
  1.868940e-01   6.419833e+01   3.410754e-01
  1.871930e-01   6.451976e+01   3.347624e-01
  1.874920e-01   6.466260e+01   3.382649e-01
  1.877910e-01   6.441101e+01   3.374478e-01
  1.880900e-01   6.413522e+01   3.367246e-01
  1.883880e-01   6.461458e+01   3.397381e-01
  1.886870e-01   6.414057e+01   3.324015e-01
  1.889860e-01   6.484461e+01   3.398594e-01
  1.892850e-01   6.448922e+01   3.363928e-01
  1.895840e-01   6.472887e+01   3.359243e-01
  1.898830e-01   6.381987e+01   3.340210e-01
  1.901820e-01   6.430544e+01   3.349787e-01
  1.904810e-01   6.416402e+01   3.344554e-01
  1.907800e-01   6.412543e+01   3.335842e-01
  1.910790e-01   6.491538e+01   3.350162e-01
  1.913780e-01   6.422128e+01   3.342955e-01
  1.916770e-01   6.400557e+01   3.335796e-01
  1.919750e-01   6.409607e+01   3.345879e-01
  1.922740e-01   6.350786e+01   3.294058e-01
  1.925730e-01   6.444241e+01   3.325753e-01
  1.928720e-01   6.364233e+01   3.312594e-01
  1.931710e-01   6.413741e+01   3.331555e-01
  1.934700e-01   6.398423e+01   3.312400e-01
  1.937690e-01   6.403247e+01   3.304640e-01
  1.940680e-01   6.373889e+01   3.315106e-01
  1.943670e-01   6.368150e+01   3.294081e-01
  1.946660e-01   6.368178e+01   3.300061e-01
  1.949650e-01   6.384376e+01   3.283465e-01
  1.952640e-01   6.375136e+01   3.295888e-01
  1.955630e-01   6.332163e+01   3.296705e-01
  1.958610e-01   6.402964e+01   3.283830e-01
  1.961600e-01   6.453012e+01   3.309977e-01
  1.964590e-01   6.372680e+01   3.274593e-01
  1.967580e-01   6.406999e+01   3.305609e-01
  1.970570e-01   6.342056e+01   3.266715e-01
  1.973560e-01   6.372550e+01   3.257157e-01
  1.976550e-01   6.402093e+01   3.292446e-01
  1.979540e-01   6.404673e+01   3.269691e-01
  1.982530e-01   6.397051e+01   3.285251e-01
  1.985520e-01   6.430006e+01   3.273253e-01
  1.988510e-01   6.316618e+01   3.245700e-01
  1.991500e-01   6.383679e+01   3.284758e-01
  1.994480e-01   6.382836e+01   3.251179e-01
  1.997470e-01   6.388749e+01   3.271424e-01
  2.000460e-01   6.334222e+01   3.219035e-01
  2.003450e-01   6.362222e+01   3.248781e-01
  2.006440e-01   6.418478e+01   3.290748e-01
  2.009430e-01   6.296924e+01   3.209543e-01
  2.012420e-01   6.367116e+01   3.260090e-01
  2.015410e-01   6.286886e+01   3.205593e-01
  2.018400e-01   6.389289e+01   3.238624e-01
  2.021390e-01   6.278020e+01   3.220132e-01
  2.024380e-01   6.337000e+01   3.186716e-01
  2.027370e-01   6.330475e+01   3.234975e-01
  2.030350e-01   6.337124e+01   3.205887e-01
  2.033340e-01   6.383383e+01   3.225906e-01
  2.036330e-01   6.338806e+01   3.189884e-01
  2.039320e-01   6.304731e+01   3.189459e-01
  2.042310e-01   6.358835e+01   3.233715e-01
  2.045300e-01   6.298111e+01   3.171534e-01
  2.048290e-01   6.394969e+01   3.206717e-01
  2.051280e-01   6.358593e+01   3.193499e-01
  2.054270e-01   6.319437e+01   3.178246e-01
  2.057260e-01   6.297279e+01   3.206851e-01
  2.060250e-01   6.328337e+01   3.175102e-01
  2.063240e-01   6.336597e+01   3.202999e-01
  2.066230e-01   6.264483e+01   3.171128e-01
  2.069210e-01   6.265481e+01   3.183607e-01
  2.072200e-01   6.309095e+01   3.187835e-01
  2.075190e-01   6.346913e+01   3.173060e-01
  2.078180e-01   6.292182e+01   3.183559e-01
  2.081170e-01   6.311210e+01   3.172143e-01
  2.084160e-01   6.284296e+01   3.185650e-01
  2.087150e-01   6.253966e+01   3.143133e-01
  2.090140e-01   6.289527e+01   3.166689e-01
  2.093130e-01   6.274492e+01   3.161565e-01
  2.096120e-01   6.263668e+01   3.153510e-01
  2.099110e-01   6.336722e+01   3.157251e-01
  2.102100e-01   6.279755e+01   3.158888e-01
  2.105080e-01   6.309109e+01   3.182403e-01
  2.108070e-01   6.281296e+01   3.146040e-01
  2.111060e-01   6.317202e+01   3.147135e-01
  2.114050e-01   6.284441e+01   3.142888e-01
  2.117040e-01   6.313769e+01   3.199974e-01
  2.120030e-01   6.241434e+01   3.240697e-01
  2.123020e-01   6.323866e+01   3.285580e-01
  2.126010e-01   6.279354e+01   3.247628e-01
  2.129000e-01   6.233446e+01   3.267932e-01
  2.131990e-01   6.317380e+01   3.318646e-01
  2.134980e-01   6.277815e+01   3.328311e-01
  2.137970e-01   6.334841e+01   3.318627e-01
  2.140950e-01   6.365319e+01   3.345168e-01
  2.143940e-01   6.329224e+01   3.348186e-01
  2.146930e-01   6.292521e+01   3.341606e-01
  2.149920e-01   6.283059e+01   3.342242e-01
  2.152910e-01   6.307667e+01   3.353529e-01
  2.155900e-01   6.307932e+01   3.382524e-01
  2.158890e-01   6.363072e+01   3.397276e-01
  2.161880e-01   6.255559e+01   3.353958e-01
  2.164870e-01   6.257652e+01   3.367396e-01
  2.167860e-01   6.267739e+01   3.307111e-01
  2.170850e-01   6.277980e+01   3.284066e-01
  2.173840e-01   6.255802e+01   3.247325e-01
  2.176820e-01   6.263830e+01   3.234973e-01
  2.179810e-01   6.304121e+01   3.255477e-01
  2.182800e-01   6.255731e+01   3.200417e-01
  2.185790e-01   6.304356e+01   3.228295e-01
  2.188780e-01   6.237981e+01   3.176613e-01
  2.191770e-01   6.281327e+01   3.208352e-01
  2.194760e-01   6.248872e+01   3.208433e-01
  2.197750e-01   6.249576e+01   3.176838e-01
  2.200740e-01   6.255726e+01   3.158169e-01
  2.203730e-01   6.239206e+01   3.171485e-01
  2.206720e-01   6.277547e+01   3.171732e-01
  2.209710e-01   6.292813e+01   3.197412e-01
  2.212700e-01   6.249543e+01   3.142021e-01
  2.215680e-01   6.325986e+01   3.189375e-01
  2.218670e-01   6.212481e+01   3.118347e-01
  2.221660e-01   6.270248e+01   3.167196e-01
  2.224650e-01   6.198587e+01   3.123953e-01
  2.227640e-01   6.210724e+01   3.124401e-01
  2.230630e-01   6.255102e+01   3.144737e-01
  2.233620e-01   6.266247e+01   3.139645e-01
  2.236610e-01   6.218268e+01   3.127602e-01
  2.239600e-01   6.190771e+01   3.084838e-01
  2.242590e-01   6.204160e+01   3.118850e-01
  2.245580e-01   6.251477e+01   3.121644e-01
  2.248570e-01   6.159600e+01   3.116718e-01
  2.251550e-01   6.224910e+01   3.097124e-01
  2.254540e-01   6.205009e+01   3.094700e-01
  2.257530e-01   6.236443e+01   3.125654e-01
  2.260520e-01   6.207591e+01   3.080245e-01
  2.263510e-01   6.265053e+01   3.104556e-01
  2.266500e-01   6.199072e+01   3.086905e-01
  2.269490e-01   6.222254e+01   3.078890e-01
  2.272480e-01   6.192265e+01   3.096597e-01
  2.275470e-01   6.200209e+01   3.057408e-01
  2.278460e-01   6.168779e+01   3.084390e-01
  2.281450e-01   6.198603e+01   3.064375e-01
  2.284440e-01   6.214925e+01   3.083314e-01
  2.287420e-01   6.214132e+01   3.091914e-01
  2.290410e-01   6.176486e+01   3.021488e-01
  2.293400e-01   6.212346e+01   3.077682e-01
  2.296390e-01   6.167108e+01   3.051678e-01
  2.299380e-01   6.205875e+01   3.066172e-01
  2.302370e-01   6.212114e+01   3.061567e-01
  2.305360e-01   6.144268e+01   3.025485e-01
  2.308350e-01   6.204040e+01   3.083117e-01
  2.311340e-01   6.149398e+01   3.012493e-01
  2.314330e-01   6.263811e+01   3.062046e-01
  2.317320e-01   6.226593e+01   3.063906e-01
  2.320310e-01   6.200593e+01   3.026192e-01
  2.323290e-01   6.234747e+01   3.081980e-01
  2.326280e-01   6.157902e+01   3.008691e-01
  2.329270e-01   6.192659e+01   3.021888e-01
  2.332260e-01   6.162890e+01   3.030067e-01
  2.335250e-01   6.183914e+01   3.028058e-01
  2.338240e-01   6.160022e+01   3.034162e-01
  2.341230e-01   6.135490e+01   2.983495e-01
  2.344220e-01   6.175235e+01   3.023554e-01
  2.347210e-01   6.195535e+01   3.027331e-01
  2.350200e-01   6.176979e+01   3.014524e-01
  2.353190e-01   6.216253e+01   3.027639e-01
  2.356180e-01   6.146671e+01   2.977059e-01
  2.359170e-01   6.129130e+01   3.015802e-01
  2.362150e-01   6.211148e+01   3.015795e-01
  2.365140e-01   6.178826e+01   2.984835e-01
  2.368130e-01   6.134271e+01   2.997074e-01
  2.371120e-01   6.175967e+01   2.993320e-01
  2.374110e-01   6.153088e+01   3.013397e-01
  2.377100e-01   6.142404e+01   2.974888e-01
  2.380090e-01   6.153619e+01   2.991355e-01
  2.383080e-01   6.187478e+01   2.980092e-01
  2.386070e-01   6.128381e+01   2.981766e-01
  2.389060e-01   6.224989e+01   3.001712e-01
  2.392050e-01   6.155902e+01   2.969088e-01
  2.395040e-01   6.172884e+01   2.993725e-01
  2.398020e-01   6.115232e+01   2.959264e-01
  2.401010e-01   6.154594e+01   2.985838e-01
  2.404000e-01   6.170875e+01   2.961467e-01
  2.406990e-01   6.129355e+01   2.968324e-01
  2.409980e-01   6.157949e+01   2.965079e-01
  2.412970e-01   6.165962e+01   2.962523e-01
  2.415960e-01   6.142011e+01   2.965737e-01
  2.418950e-01   6.152366e+01   2.951463e-01
  2.421940e-01   6.096987e+01   2.950366e-01
  2.424930e-01   6.146947e+01   2.971447e-01
  2.427920e-01   6.147229e+01   2.933745e-01
  2.430910e-01   6.078990e+01   2.937121e-01
  2.433890e-01   6.127575e+01   2.938893e-01
  2.436880e-01   6.092413e+01   2.955985e-01
  2.439870e-01   6.128747e+01   2.929332e-01
  2.442860e-01   6.072865e+01   2.910545e-01
  2.445850e-01   6.120098e+01   2.939299e-01
  2.448840e-01   6.109697e+01   2.932410e-01
  2.451830e-01   6.135707e+01   2.954130e-01
  2.454820e-01   6.112258e+01   2.913508e-01
  2.457810e-01   6.103825e+01   2.923370e-01
  2.460800e-01   6.150576e+01   2.937820e-01
  2.463790e-01   6.109633e+01   2.918263e-01
  2.466780e-01   6.116299e+01   2.924183e-01
  2.469770e-01   6.099671e+01   2.911579e-01
  2.472750e-01   6.135234e+01   2.927621e-01
  2.475740e-01   6.171097e+01   2.946009e-01
  2.478730e-01   6.103448e+01   2.882868e-01
  2.481720e-01   6.131776e+01   2.919231e-01
  2.484710e-01   6.096208e+01   2.892676e-01
  2.487700e-01   6.082200e+01   2.920357e-01
  2.490690e-01   6.075277e+01   2.907896e-01
  2.493680e-01   6.084326e+01   2.880431e-01
  2.496670e-01   6.179682e+01   2.942572e-01
  2.499660e-01   6.074659e+01   2.887559e-01
  2.502650e-01   6.103018e+01   2.907023e-01
  2.505640e-01   6.096267e+01   2.875981e-01
  2.508620e-01   6.103324e+01   2.891207e-01
  2.511610e-01   6.117867e+01   2.918071e-01
  2.514600e-01   6.088334e+01   2.879297e-01
  2.517590e-01   6.116804e+01   2.883938e-01
  2.520580e-01   6.151369e+01   2.897305e-01
  2.523570e-01   6.070122e+01   2.881239e-01
  2.526560e-01   6.077644e+01   2.891429e-01
  2.529550e-01   6.072000e+01   2.856913e-01
  2.532540e-01   6.047926e+01   2.850228e-01
  2.535530e-01   6.044146e+01   2.847309e-01
  2.538520e-01   6.090033e+01   2.871411e-01
  2.541510e-01   6.041582e+01   2.844681e-01
  2.544490e-01   6.085290e+01   2.863103e-01
  2.547480e-01   6.056248e+01   2.859330e-01
  2.550470e-01   6.047137e+01   2.839939e-01
  2.553460e-01   6.093863e+01   2.854934e-01
  2.556450e-01   6.112456e+01   2.836231e-01
  2.559440e-01   6.076134e+01   2.856867e-01
  2.562430e-01   6.060562e+01   2.866515e-01
  2.565420e-01   6.058301e+01   2.840550e-01
  2.568410e-01   6.097876e+01   2.841791e-01
  2.571400e-01   6.084519e+01   2.842675e-01
  2.574390e-01   6.060795e+01   2.858357e-01
  2.577380e-01   6.039700e+01   2.843227e-01
  2.580360e-01   6.068079e+01   2.829872e-01
  2.583350e-01   6.056254e+01   2.852190e-01
  2.586340e-01   6.088686e+01   2.828736e-01
  2.589330e-01   6.074161e+01   2.853354e-01
  2.592320e-01   6.019691e+01   2.812663e-01
  2.595310e-01   6.084197e+01   2.837605e-01
  2.598300e-01   6.071375e+01   2.853715e-01
  2.601290e-01   6.079631e+01   2.811963e-01
  2.604280e-01   6.084710e+01   2.847741e-01
  2.607270e-01   6.089913e+01   2.811431e-01
  2.610260e-01   6.078043e+01   2.834179e-01
  2.613250e-01   6.064574e+01   2.837012e-01
  2.616240e-01   6.037588e+01   2.821765e-01
  2.619220e-01   6.013046e+01   2.817010e-01
  2.622210e-01   6.058666e+01   2.799394e-01
  2.625200e-01   6.063601e+01   2.817995e-01
  2.628190e-01   6.071505e+01   2.816896e-01
  2.631180e-01   6.040667e+01   2.792359e-01
  2.634170e-01   6.034836e+01   2.827063e-01
  2.637160e-01   6.012915e+01   2.785937e-01
  2.640150e-01   6.064684e+01   2.825126e-01
  2.643140e-01   6.039996e+01   2.788387e-01
  2.646130e-01   6.080940e+01   2.801652e-01
  2.649120e-01   6.010685e+01   2.815471e-01
  2.652110e-01   6.021318e+01   2.785976e-01
  2.655090e-01   5.978624e+01   2.783708e-01
  2.658080e-01   6.067880e+01   2.788158e-01
  2.661070e-01   6.024911e+01   2.790627e-01
  2.664060e-01   6.015378e+01   2.785554e-01
  2.667050e-01   6.057872e+01   2.798250e-01
  2.670040e-01   6.041312e+01   2.792508e-01
  2.673030e-01   6.051125e+01   2.786201e-01
  2.676020e-01   6.061666e+01   2.789576e-01
  2.679010e-01   6.034832e+01   2.782447e-01
  2.682000e-01   6.019019e+01   2.767519e-01
  2.684990e-01   5.980856e+01   2.769034e-01
  2.687980e-01   6.029064e+01   2.776396e-01
  2.690960e-01   6.044520e+01   2.791338e-01
  2.693950e-01   6.032744e+01   2.759515e-01
  2.696940e-01   5.991743e+01   2.753813e-01
  2.699930e-01   6.002037e+01   2.766415e-01
  2.702920e-01   6.026908e+01   2.769332e-01
  2.705910e-01   6.052304e+01   2.779857e-01
  2.708900e-01   6.018152e+01   2.750654e-01
  2.711890e-01   6.076853e+01   2.782662e-01
  2.714880e-01   5.953319e+01   2.744048e-01
  2.717870e-01   5.946713e+01   2.747138e-01
  2.720860e-01   5.985878e+01   2.746018e-01
  2.723850e-01   5.990600e+01   2.740696e-01
  2.726840e-01   6.005446e+01   2.755111e-01
  2.729820e-01   5.993109e+01   2.750435e-01
  2.732810e-01   5.999753e+01   2.742789e-01
  2.735800e-01   6.052151e+01   2.753824e-01
  2.738790e-01   6.013741e+01   2.750563e-01
  2.741780e-01   5.951076e+01   2.740773e-01
  2.744770e-01   6.015854e+01   2.730167e-01
  2.747760e-01   5.987176e+01   2.737182e-01
  2.750750e-01   6.024965e+01   2.777337e-01
  2.753740e-01   6.041039e+01   2.825539e-01
  2.756730e-01   5.998677e+01   2.830541e-01
  2.759720e-01   6.000292e+01   2.817970e-01
  2.762710e-01   6.009629e+01   2.860625e-01
  2.765690e-01   5.970715e+01   2.844165e-01
  2.768680e-01   5.910207e+01   2.856540e-01
  2.771670e-01   6.004394e+01   2.855256e-01
  2.774660e-01   5.933639e+01   2.846599e-01
  2.777650e-01   5.968339e+01   2.889670e-01
  2.780640e-01   5.952445e+01   2.871993e-01
  2.783630e-01   6.004887e+01   2.888869e-01
  2.786620e-01   5.994314e+01   2.903505e-01
  2.789610e-01   5.941085e+01   2.891664e-01
  2.792600e-01   5.989118e+01   2.931935e-01
  2.795590e-01   5.993349e+01   2.875508e-01
  2.798580e-01   5.971386e+01   2.915404e-01
  2.801560e-01   5.982775e+01   2.913785e-01
  2.804550e-01   6.009183e+01   2.929045e-01
  2.807540e-01   5.968212e+01   2.932402e-01
  2.810530e-01   5.990165e+01   2.910111e-01
  2.813520e-01   5.959020e+01   2.941408e-01
  2.816510e-01   6.064916e+01   2.957194e-01
  2.819500e-01   5.989906e+01   2.939975e-01
  2.822490e-01   5.983124e+01   2.938310e-01
  2.825480e-01   6.076202e+01   2.956553e-01
  2.828470e-01   5.926506e+01   2.953926e-01
  2.831460e-01   5.956703e+01   2.946517e-01
  2.834450e-01   5.940336e+01   2.926664e-01
  2.837430e-01   5.979109e+01   2.953195e-01
  2.840420e-01   6.032368e+01   2.982522e-01
  2.843410e-01   5.975324e+01   3.033160e-01
  2.846400e-01   5.961430e+01   3.050892e-01
  2.849390e-01   5.898334e+01   3.113065e-01
  2.852380e-01   5.920303e+01   3.147806e-01
  2.855370e-01   6.005847e+01   3.201900e-01
  2.858360e-01   5.983225e+01   3.216323e-01
  2.861350e-01   5.943849e+01   3.234032e-01
  2.864340e-01   5.988740e+01   3.294248e-01
  2.867330e-01   5.949703e+01   3.274063e-01
  2.870320e-01   5.993877e+01   3.342593e-01
  2.873310e-01   5.904900e+01   3.286948e-01
  2.876290e-01   5.980558e+01   3.360553e-01
  2.879280e-01   5.913871e+01   3.372315e-01
  2.882270e-01   5.945586e+01   3.344019e-01
  2.885260e-01   5.899758e+01   3.371731e-01
  2.888250e-01   5.934357e+01   3.372992e-01
  2.891240e-01   5.886787e+01   3.410124e-01
  2.894230e-01   5.904894e+01   3.446208e-01
  2.897220e-01   5.863806e+01   3.352882e-01
  2.900210e-01   5.980505e+01   3.475628e-01
  2.903200e-01   6.002450e+01   3.461653e-01
  2.906190e-01   5.931272e+01   3.478109e-01
  2.909180e-01   5.918017e+01   3.483658e-01
  2.912160e-01   5.946706e+01   3.454703e-01
  2.915150e-01   5.931659e+01   3.564117e-01
  2.918140e-01   5.926764e+01   3.480556e-01
  2.921130e-01   5.947511e+01   3.519237e-01
  2.924120e-01   5.884608e+01   3.525994e-01
  2.927110e-01   5.956435e+01   3.537547e-01
  2.930100e-01   5.874879e+01   3.604831e-01
  2.933090e-01   5.873837e+01   3.546703e-01
  2.936080e-01   5.963625e+01   3.549588e-01
  2.939070e-01   5.855666e+01   3.573851e-01
  2.942060e-01   5.908901e+01   3.596309e-01
  2.945050e-01   5.868608e+01   3.659171e-01
  2.948030e-01   5.909433e+01   3.575766e-01
  2.951020e-01   5.890985e+01   3.624690e-01
  2.954010e-01   5.902935e+01   3.645663e-01
  2.957000e-01   5.894428e+01   3.660571e-01
  2.959990e-01   5.855523e+01   3.644077e-01
  2.962980e-01   5.912244e+01   3.668312e-01
  2.965970e-01   5.911769e+01   3.704128e-01
  2.968960e-01   5.888967e+01   3.694703e-01
  2.971950e-01   5.923270e+01   3.689598e-01
  2.974940e-01   5.820696e+01   3.644204e-01
  2.977930e-01   5.890941e+01   3.699876e-01
  2.980920e-01   5.889140e+01   3.701593e-01
  2.983900e-01   5.841197e+01   3.716439e-01
  2.986890e-01   5.901107e+01   3.693968e-01
  2.989880e-01   5.833404e+01   3.711631e-01
  2.992870e-01   5.851162e+01   3.726628e-01
  2.995860e-01   5.923527e+01   3.771035e-01
  2.998850e-01   5.847839e+01   3.725569e-01
  3.001840e-01   5.914496e+01   3.770562e-01
  3.004830e-01   5.907757e+01   3.817419e-01
  3.007820e-01   5.892316e+01   3.797544e-01
  3.010810e-01   5.913567e+01   3.777500e-01
  3.013800e-01   5.846120e+01   3.812453e-01
  3.016790e-01   5.835465e+01   3.798966e-01
  3.019780e-01   5.894380e+01   3.838297e-01
  3.022760e-01   5.857279e+01   3.844084e-01
  3.025750e-01   5.866355e+01   3.826625e-01
  3.028740e-01   5.805170e+01   3.860688e-01
  3.031730e-01   5.778052e+01   3.833424e-01
  3.034720e-01   5.864706e+01   3.877793e-01
  3.037710e-01   5.872357e+01   3.877685e-01
  3.040700e-01   5.908322e+01   3.908171e-01
  3.043690e-01   5.939017e+01   3.964811e-01
  3.046680e-01   5.812441e+01   3.908633e-01
  3.049670e-01   5.806000e+01   3.871527e-01
  3.052660e-01   5.884913e+01   3.966255e-01
  3.055650e-01   5.899475e+01   3.957152e-01
  3.058630e-01   5.889597e+01   4.007827e-01
  3.061620e-01   5.845034e+01   3.919577e-01
  3.064610e-01   5.874765e+01   3.979806e-01
  3.067600e-01   5.901348e+01   4.050102e-01
  3.070590e-01   5.894716e+01   3.986558e-01
  3.073580e-01   5.828244e+01   4.024939e-01
  3.076570e-01   5.855546e+01   3.961971e-01
  3.079560e-01   5.823324e+01   4.014368e-01
  3.082550e-01   5.808381e+01   4.009214e-01
  3.085540e-01   5.904040e+01   4.039129e-01
  3.088530e-01   5.898821e+01   4.088622e-01
  3.091520e-01   5.911747e+01   4.032904e-01
  3.094500e-01   5.878052e+01   4.109321e-01
  3.097490e-01   5.950889e+01   4.115922e-01
  3.100480e-01   5.854482e+01   4.051957e-01
  3.103470e-01   5.859921e+01   4.166991e-01
  3.106460e-01   5.856381e+01   4.043598e-01
  3.109450e-01   5.793623e+01   4.140098e-01
  3.112440e-01   5.888470e+01   4.103588e-01
  3.115430e-01   5.826878e+01   4.135763e-01
  3.118420e-01   5.846344e+01   4.188587e-01
  3.121410e-01   5.755767e+01   4.091375e-01
  3.124400e-01   5.837619e+01   4.195494e-01
  3.127390e-01   5.876727e+01   4.150185e-01
  3.130380e-01   5.892622e+01   4.245894e-01
  3.133360e-01   5.834580e+01   4.201129e-01
  3.136350e-01   5.842142e+01   4.197119e-01
  3.139340e-01   5.832518e+01   4.255385e-01
  3.142330e-01   5.842744e+01   4.193981e-01
  3.145320e-01   5.875976e+01   4.310445e-01
  3.148310e-01   5.818663e+01   4.239864e-01
  3.151300e-01   5.846777e+01   4.250094e-01
  3.154290e-01   5.869336e+01   4.308009e-01
  3.157280e-01   5.829974e+01   4.265010e-01
  3.160270e-01   5.870686e+01   4.363767e-01
  3.163260e-01   5.823734e+01   4.262727e-01
  3.166250e-01   5.850251e+01   4.356166e-01
  3.169230e-01   5.793746e+01   4.309196e-01
  3.172220e-01   5.856563e+01   4.381196e-01
  3.175210e-01   5.816295e+01   4.362317e-01
  3.178200e-01   5.867636e+01   4.351414e-01
  3.181190e-01   5.884654e+01   4.438247e-01
  3.184180e-01   5.821494e+01   4.368059e-01
  3.187170e-01   5.853687e+01   4.458343e-01
  3.190160e-01   5.872876e+01   4.453624e-01
  3.193150e-01   5.850992e+01   4.379112e-01
  3.196140e-01   5.864578e+01   4.499117e-01
  3.199130e-01   5.826046e+01   4.420018e-01
  3.202120e-01   5.878171e+01   4.512600e-01
  3.205100e-01   5.820782e+01   4.478187e-01
  3.208090e-01   5.770495e+01   4.426549e-01
  3.211080e-01   5.821826e+01   4.515893e-01
  3.214070e-01   5.812707e+01   4.434726e-01
  3.217060e-01   5.862421e+01   4.527405e-01
  3.220050e-01   5.834204e+01   4.487451e-01
  3.223040e-01   5.806572e+01   4.456453e-01
  3.226030e-01   5.793590e+01   4.564713e-01
  3.229020e-01   5.853564e+01   4.434391e-01
  3.232010e-01   5.845691e+01   4.554869e-01
  3.235000e-01   5.730040e+01   4.459479e-01
  3.237990e-01   5.868209e+01   4.546541e-01
  3.240970e-01   5.825439e+01   4.599238e-01
  3.243960e-01   5.821590e+01   4.503264e-01
  3.246950e-01   5.839215e+01   4.622520e-01
  3.249940e-01   5.739959e+01   4.505013e-01
  3.252930e-01   5.820229e+01   4.610525e-01
  3.255920e-01   5.756413e+01   4.612072e-01
  3.258910e-01   5.874035e+01   4.613939e-01
  3.261900e-01   5.814846e+01   4.662932e-01
  3.264890e-01   5.761062e+01   4.587031e-01
  3.267880e-01   5.718607e+01   4.605942e-01
  3.270870e-01   5.874767e+01   4.748537e-01
  3.273860e-01   5.743231e+01   4.638733e-01
  3.276850e-01   5.827941e+01   4.729574e-01
  3.279830e-01   5.905085e+01   4.689678e-01
  3.282820e-01   5.790181e+01   4.738416e-01
  3.285810e-01   5.815989e+01   4.729541e-01
  3.288800e-01   5.885452e+01   4.792053e-01
  3.291790e-01   5.786488e+01   4.712724e-01
  3.294780e-01   5.815220e+01   4.798272e-01
  3.297770e-01   5.785726e+01   4.811425e-01
  3.300760e-01   5.778671e+01   4.758243e-01
  3.303750e-01   5.799275e+01   4.842829e-01
  3.306740e-01   5.820503e+01   4.785394e-01
  3.309730e-01   5.847445e+01   4.883906e-01
  3.312720e-01   5.782085e+01   4.893750e-01
  3.315700e-01   5.733940e+01   4.784767e-01
  3.318690e-01   5.789139e+01   4.934841e-01
  3.321680e-01   5.764992e+01   4.813025e-01
  3.324670e-01   5.855241e+01   4.974051e-01
  3.327660e-01   5.816653e+01   4.930075e-01
  3.330650e-01   5.824553e+01   4.938900e-01
  3.333640e-01   5.766933e+01   4.992688e-01
  3.336630e-01   5.847091e+01   4.910402e-01
  3.339620e-01   5.773931e+01   5.024610e-01
  3.342610e-01   5.889788e+01   5.005566e-01
  3.345600e-01   5.765283e+01   5.003463e-01
  3.348590e-01   5.792217e+01   5.104117e-01
  3.351570e-01   5.848481e+01   4.971178e-01
  3.354560e-01   5.746773e+01   5.120852e-01
  3.357550e-01   5.774196e+01   4.967429e-01
  3.360540e-01   5.774189e+01   5.114510e-01
  3.363530e-01   5.748378e+01   5.165530e-01
  3.366520e-01   5.800166e+01   5.036012e-01
  3.369510e-01   5.840239e+01   5.271970e-01
  3.372500e-01   5.800022e+01   5.018514e-01
  3.375490e-01   5.880776e+01   5.263717e-01
  3.378480e-01   5.766107e+01   5.186279e-01
  3.381470e-01   5.890881e+01   5.229165e-01
  3.384460e-01   5.774592e+01   5.316619e-01
  3.387450e-01   5.755128e+01   5.093831e-01
  3.390430e-01   5.742343e+01   5.274423e-01
  3.393420e-01   5.851733e+01   5.297259e-01
  3.396410e-01   5.795509e+01   5.278469e-01
  3.399400e-01   5.791208e+01   5.431114e-01
  3.402390e-01   5.803343e+01   5.177430e-01
  3.405380e-01   5.812413e+01   5.411874e-01
  3.408370e-01   5.751096e+01   5.305791e-01
  3.411360e-01   5.753865e+01   5.341870e-01
  3.414350e-01   5.730087e+01   5.402378e-01
  3.417340e-01   5.745194e+01   5.330833e-01
  3.420330e-01   5.718780e+01   5.479106e-01
  3.423320e-01   5.690881e+01   5.312552e-01
  3.426300e-01   5.729592e+01   5.476661e-01
  3.429290e-01   5.684836e+01   5.432639e-01
  3.432280e-01   5.675312e+01   5.405795e-01
  3.435270e-01   5.737995e+01   5.623054e-01
  3.438260e-01   5.810648e+01   5.432886e-01
  3.441250e-01   5.806194e+01   5.623581e-01
  3.444240e-01   5.750561e+01   5.517411e-01
  3.447230e-01   5.710223e+01   5.544951e-01
  3.450220e-01   5.780445e+01   5.693984e-01
  3.453210e-01   5.753737e+01   5.518934e-01
  3.456200e-01   5.755909e+01   5.733307e-01
  3.459190e-01   5.693992e+01   5.568979e-01
  3.462170e-01   5.732351e+01   5.695731e-01
  3.465160e-01   5.722523e+01   5.682321e-01
  3.468150e-01   5.721755e+01   5.673453e-01
  3.471140e-01   5.772212e+01   5.848747e-01
  3.474130e-01   5.691265e+01   5.649890e-01
  3.477120e-01   5.816067e+01   5.870922e-01
  3.480110e-01   5.728489e+01   5.763464e-01
  3.483100e-01   5.762209e+01   5.798270e-01
  3.486090e-01   5.692360e+01   5.911289e-01
  3.489080e-01   5.805968e+01   5.820245e-01
  3.492070e-01   5.760232e+01   5.956134e-01
  3.495060e-01   5.705838e+01   5.815022e-01
  3.498040e-01   5.830402e+01   6.002119e-01
  3.501030e-01   5.687782e+01   5.937996e-01
  3.504020e-01   5.740809e+01   5.955824e-01
  3.507010e-01   5.688010e+01   6.069304e-01
  3.510000e-01   5.848830e+01   5.962918e-01
  3.512990e-01   5.772847e+01   6.114399e-01
  3.515980e-01   5.788568e+01   6.040254e-01
  3.518970e-01   5.761752e+01   6.161685e-01
  3.521960e-01   5.794689e+01   6.267551e-01
  3.524950e-01   5.777439e+01   6.024379e-01
  3.527940e-01   5.852422e+01   6.332959e-01
  3.530930e-01   5.651737e+01   6.060343e-01
  3.533920e-01   5.798442e+01   6.292256e-01
  3.536900e-01   5.560834e+01   6.184433e-01
  3.539890e-01   5.745533e+01   6.252166e-01
  3.542880e-01   5.698659e+01   6.378074e-01
  3.545870e-01   5.803924e+01   6.184193e-01
  3.548860e-01   5.612748e+01   6.294154e-01
  3.551850e-01   5.678179e+01   6.215411e-01
  3.554840e-01   5.834378e+01   6.417219e-01
  3.557830e-01   5.692089e+01   6.362358e-01
  3.560820e-01   5.672930e+01   6.135497e-01
  3.563810e-01   5.735870e+01   6.374763e-01
  3.566800e-01   5.765139e+01   6.240336e-01
  3.569790e-01   5.717704e+01   6.413061e-01
  3.572770e-01   5.830677e+01   6.463784e-01
  3.575760e-01   5.801947e+01   6.183140e-01
  3.578750e-01   5.763619e+01   6.565270e-01
  3.581740e-01   5.777958e+01   6.281131e-01
  3.584730e-01   5.679113e+01   6.516962e-01
  3.587720e-01   5.691233e+01   6.410445e-01
  3.590710e-01   5.614844e+01   6.355115e-01
  3.593700e-01   5.742873e+01   6.673700e-01
  3.596690e-01   5.687110e+01   6.359575e-01
  3.599680e-01   5.810214e+01   6.726569e-01
  3.602670e-01   5.709853e+01   6.496024e-01
  3.605660e-01   5.756057e+01   6.681356e-01
  3.608640e-01   5.688767e+01   6.812528e-01
  3.611630e-01   5.769546e+01   6.504434e-01
  3.614620e-01   5.791722e+01   6.918973e-01
  3.617610e-01   5.639897e+01   6.573145e-01
  3.620600e-01   5.771676e+01   6.876893e-01
  3.623590e-01   5.704049e+01   6.806955e-01
  3.626580e-01   5.761724e+01   6.841281e-01
  3.629570e-01   5.802738e+01   7.050345e-01
  3.632560e-01   5.696089e+01   6.687872e-01
  3.635550e-01   5.658110e+01   7.075402e-01
  3.638540e-01   5.848873e+01   7.014832e-01
  3.641530e-01   5.796094e+01   7.030348e-01
  3.644510e-01   5.612838e+01   7.218525e-01
  3.647500e-01   5.794619e+01   6.890547e-01
  3.650490e-01   5.619505e+01   7.205086e-01
  3.653480e-01   5.788424e+01   7.139676e-01
  3.656470e-01   5.757382e+01   7.205176e-01
  3.659460e-01   5.868928e+01   7.492927e-01
  3.662450e-01   5.764130e+01   7.108089e-01
  3.665440e-01   5.838133e+01   7.650032e-01
  3.668430e-01   5.687788e+01   7.144425e-01
  3.671420e-01   5.840189e+01   7.551618e-01
  3.674410e-01   5.671770e+01   7.347371e-01
  3.677400e-01   5.703020e+01   7.501377e-01
  3.680390e-01   5.751641e+01   7.825543e-01
  3.683370e-01   5.686339e+01   7.283597e-01
  3.686360e-01   5.670345e+01   7.683705e-01
  3.689350e-01   5.822200e+01   7.619349e-01
  3.692340e-01   5.863199e+01   7.856806e-01
  3.695330e-01   5.918879e+01   8.172722e-01
  3.698320e-01   5.735154e+01   7.502865e-01
  3.701310e-01   5.629845e+01   7.994649e-01
  3.704300e-01   5.856560e+01   7.766064e-01
  3.707290e-01   5.679956e+01   8.054447e-01
  3.710280e-01   5.648044e+01   7.983549e-01
  3.713270e-01   5.706279e+01   7.907105e-01
  3.716260e-01   5.746067e+01   8.412883e-01
  3.719240e-01   5.711838e+01   7.842854e-01
  3.722230e-01   5.751634e+01   8.444599e-01
  3.725220e-01   5.740399e+01   8.146714e-01
  3.728210e-01   5.652478e+01   8.263468e-01
  3.731200e-01   5.728255e+01   8.812700e-01
  3.734190e-01   5.685284e+01   8.009825e-01
  3.737180e-01   5.797721e+01   8.834253e-01
  3.740170e-01   5.635795e+01   8.198875e-01
  3.743160e-01   5.686461e+01   8.812248e-01
  3.746150e-01   5.706185e+01   8.764237e-01
  3.749140e-01   5.779324e+01   8.607659e-01
  3.752130e-01   5.827419e+01   9.262716e-01
  3.755110e-01   5.858696e+01   8.637237e-01
  3.758100e-01   5.724357e+01   9.180442e-01
  3.761090e-01   5.761771e+01   8.935395e-01
  3.764080e-01   5.899117e+01   9.283332e-01
  3.767070e-01   5.684031e+01   9.527796e-01
  3.770060e-01   5.663109e+01   8.731094e-01
  3.773050e-01   5.562707e+01   9.506471e-01
  3.776040e-01   5.670009e+01   9.172659e-01
  3.779030e-01   5.807302e+01   9.590007e-01
  3.782020e-01   5.698029e+01   1.026047e+00
  3.785010e-01   5.693662e+01   9.016004e-01
  3.788000e-01   5.697598e+01   1.021016e+00
  3.790990e-01   5.641226e+01   9.373446e-01
  3.793970e-01   5.725479e+01   1.013716e+00
  3.796960e-01   5.603905e+01   9.981543e-01
  3.799950e-01   5.747914e+01   9.923480e-01
  3.802940e-01   5.723563e+01   1.100889e+00
  3.805930e-01   5.742277e+01   9.617326e-01
  3.808920e-01   5.561600e+01   1.091349e+00
  3.811910e-01   5.591477e+01   1.011463e+00
  3.814900e-01   5.653686e+01   1.070359e+00
  3.817890e-01   5.670599e+01   1.170503e+00
  3.820880e-01   5.849122e+01   1.010273e+00
  3.823870e-01   5.724663e+01   1.183681e+00
  3.826860e-01   5.631071e+01   1.030151e+00
  3.829840e-01   5.533991e+01   1.187158e+00
  3.832830e-01   5.560621e+01   1.137429e+00
  3.835820e-01   6.068290e+01   1.159922e+00
  3.838810e-01   5.528972e+01   1.237864e+00
  3.841800e-01   5.736000e+01   1.114680e+00
  3.844790e-01   5.819640e+01   1.279428e+00
  3.847780e-01   5.658518e+01   1.169255e+00
  3.850770e-01   5.967780e+01   1.305388e+00
  3.853760e-01   5.601698e+01   1.349122e+00
  3.856750e-01   5.711673e+01   1.174734e+00
  3.859740e-01   5.761375e+01   1.392433e+00
  3.862730e-01   5.939142e+01   1.282959e+00
  3.865710e-01   5.704165e+01   1.385502e+00
  3.868700e-01   5.695565e+01   1.409862e+00
  3.871690e-01   5.715475e+01   1.328821e+00
  3.874680e-01   5.768399e+01   1.537283e+00
  3.877670e-01   5.711181e+01   1.350648e+00
  3.880660e-01   5.405267e+01   1.521554e+00
  3.883650e-01   5.769067e+01   1.489567e+00
  3.886640e-01   5.729069e+01   1.548963e+00
  3.889630e-01   5.822305e+01   1.699264e+00
  3.892620e-01   5.701803e+01   1.512037e+00
  3.895610e-01   5.564693e+01   1.706768e+00
  3.898600e-01   5.658646e+01   1.675212e+00
  3.901580e-01   5.621379e+01   1.739773e+00
  3.904570e-01   5.424846e+01   1.910821e+00
  3.907560e-01   5.978250e+01   1.769054e+00
  3.910550e-01   5.555968e+01   1.969261e+00
  3.913540e-01   5.409391e+01   1.943111e+00
  3.916530e-01   5.856102e+01   2.021751e+00
  3.919520e-01   5.500565e+01   2.545358e+00
  3.922510e-01   5.702545e+01   1.995068e+00
  3.925500e-01   6.018035e+01   2.749710e+00
  3.928490e-01   5.863082e+01   2.477604e+00
  3.931480e-01   5.515485e+01   2.632397e+00
  3.934470e-01   0.000000e+00   0.000000e+00
  3.937460e-01   5.942652e+01   2.732434e+00
creator: radaver
creator-version: 3725
header-file: /nas_data/SAXS_data/20151104Workshop/header/JH1_0177.txt
image-file: /nas_data/Pilatus1M/20151104_Workshop/JH1_0177.tif
angular-axis-file: /nas_data/SAXS_data/20151104Workshop/q20151029.dat
beamstop-mask-file: /nas_data/SAXS_data/20151104Workshop/fit2d20151031.msk
detector-response-file: none
beam-center-x: 949.7700
beam-center-y: 918.8000
unit-time: 1.0000
channel-first: 10
channel-last: 1315
Exposure time [s]: 1.093831
Transmitted Beam: 0.485109
Incident Beam: 0.485109
Code: JH1
Concentration [mg/ml]: 1
Run Number: 0177
