# Supplementary material for: SAXS analysis of a soluble cytosolic NgBR construct including extracellular and transmembrane domains
Source: PLoS One. 2018 Jan 18;13(1):e0191371. doi: 10.1371/journal.pone.0191371 (PMC5773207; doi:10.1371/journal.pone.0191371)
Supplement: S1 File — (ZIP) [file pone.0191371.s001.zip › JH1_0178.dat]

Sample:   c= 1.0000 mg/ml  Code: JH1
  3.656810e-03   2.272761e+04   4.139311e+01
  3.955720e-03   2.209993e+04   2.803359e+01
  4.254640e-03   1.913297e+04   2.337440e+01
  4.553560e-03   1.547456e+04   2.026755e+01
  4.852480e-03   1.253224e+04   1.707627e+01
  5.151400e-03   1.054942e+04   1.547734e+01
  5.450320e-03   8.734749e+03   1.337681e+01
  5.749240e-03   7.470512e+03   1.198625e+01
  6.048150e-03   6.402865e+03   1.087698e+01
  6.347070e-03   5.549944e+03   9.621134e+00
  6.645990e-03   4.870216e+03   8.973108e+00
  6.944910e-03   4.262458e+03   8.081625e+00
  7.243830e-03   3.824418e+03   7.417682e+00
  7.542750e-03   3.399743e+03   6.967185e+00
  7.841670e-03   3.084046e+03   6.266871e+00
  8.140580e-03   2.789868e+03   6.042710e+00
  8.439500e-03   2.548505e+03   5.566703e+00
  8.738420e-03   2.339343e+03   5.282502e+00
  9.037340e-03   2.160046e+03   4.908054e+00
  9.336260e-03   1.994218e+03   4.634347e+00
  9.635180e-03   1.839650e+03   4.438462e+00
  9.934100e-03   1.702757e+03   4.131603e+00
  1.023300e-02   1.563554e+03   4.057431e+00
  1.053190e-02   1.449649e+03   3.962580e+00
  1.083090e-02   1.334628e+03   3.802128e+00
  1.112980e-02   1.229496e+03   3.618246e+00
  1.142870e-02   1.140886e+03   3.465899e+00
  1.172760e-02   1.057935e+03   3.328239e+00
  1.202650e-02   9.757023e+02   3.187430e+00
  1.232540e-02   9.062527e+02   3.055064e+00
  1.262440e-02   8.454470e+02   2.895927e+00
  1.292330e-02   7.879780e+02   2.752645e+00
  1.322220e-02   7.274561e+02   2.644823e+00
  1.352110e-02   6.731021e+02   2.518527e+00
  1.382000e-02   6.258962e+02   2.404680e+00
  1.411900e-02   5.883652e+02   2.320123e+00
  1.441790e-02   5.500892e+02   2.227228e+00
  1.471680e-02   5.106735e+02   2.135756e+00
  1.501570e-02   4.830060e+02   2.034165e+00
  1.531460e-02   4.536356e+02   1.962449e+00
  1.561350e-02   4.268602e+02   1.870252e+00
  1.591250e-02   4.015247e+02   1.829882e+00
  1.621140e-02   3.798317e+02   1.749077e+00
  1.651030e-02   3.565239e+02   1.676743e+00
  1.680920e-02   3.363205e+02   1.628542e+00
  1.710810e-02   3.200428e+02   1.591977e+00
  1.740710e-02   3.051292e+02   1.532075e+00
  1.770600e-02   2.878994e+02   1.473233e+00
  1.800490e-02   2.755744e+02   1.429960e+00
  1.830380e-02   2.608049e+02   1.402197e+00
  1.860270e-02   2.482876e+02   1.341566e+00
  1.890170e-02   2.390453e+02   1.316360e+00
  1.920060e-02   2.267971e+02   1.270039e+00
  1.949950e-02   2.177521e+02   1.258788e+00
  1.979840e-02   2.082489e+02   1.207915e+00
  2.009730e-02   2.006692e+02   1.172723e+00
  2.039620e-02   1.945749e+02   1.152683e+00
  2.069520e-02   1.873217e+02   1.124898e+00
  2.099410e-02   1.763258e+02   1.099291e+00
  2.129300e-02   1.737239e+02   1.062556e+00
  2.159190e-02   1.672794e+02   1.078593e+00
  2.189080e-02   1.611771e+02   1.064647e+00
  2.218980e-02   1.557898e+02   1.064733e+00
  2.248870e-02   1.488084e+02   1.059168e+00
  2.278760e-02   1.479084e+02   1.045556e+00
  2.308650e-02   1.410306e+02   1.052379e+00
  2.338540e-02   1.367620e+02   1.034178e+00
  2.368430e-02   1.326679e+02   1.000078e+00
  2.398330e-02   1.302494e+02   1.013468e+00
  2.428220e-02   1.253703e+02   9.721842e-01
  2.458110e-02   1.241808e+02   1.000093e+00
  2.488000e-02   1.200409e+02   9.570562e-01
  2.517890e-02   1.195928e+02   9.438729e-01
  2.547790e-02   1.179087e+02   9.504442e-01
  2.577680e-02   1.131801e+02   9.237111e-01
  2.607570e-02   1.108679e+02   9.216300e-01
  2.637460e-02   1.107149e+02   9.135960e-01
  2.667350e-02   1.074279e+02   8.774088e-01
  2.697250e-02   1.074616e+02   8.504893e-01
  2.727140e-02   1.060113e+02   8.133806e-01
  2.757030e-02   1.018991e+02   7.987725e-01
  2.786920e-02   9.979736e+01   7.814575e-01
  2.816810e-02   1.006833e+02   7.724786e-01
  2.846700e-02   9.845538e+01   7.544529e-01
  2.876600e-02   9.788030e+01   7.431828e-01
  2.906490e-02   9.458133e+01   7.327484e-01
  2.936380e-02   9.394982e+01   7.248602e-01
  2.966270e-02   9.087344e+01   7.076633e-01
  2.996160e-02   9.255484e+01   7.152265e-01
  3.026060e-02   9.125272e+01   6.989929e-01
  3.055950e-02   9.103158e+01   6.971559e-01
  3.085840e-02   8.855976e+01   6.847222e-01
  3.115730e-02   8.866494e+01   6.822601e-01
  3.145620e-02   8.794756e+01   6.729651e-01
  3.175510e-02   8.595064e+01   6.671064e-01
  3.205410e-02   8.544148e+01   6.615028e-01
  3.235300e-02   8.490806e+01   6.567631e-01
  3.265190e-02   8.437585e+01   6.426876e-01
  3.295080e-02   8.302603e+01   6.417067e-01
  3.324970e-02   8.194739e+01   6.366874e-01
  3.354870e-02   8.194758e+01   6.350236e-01
  3.384760e-02   8.243162e+01   6.295426e-01
  3.414650e-02   8.139792e+01   6.255829e-01
  3.444540e-02   8.027048e+01   6.126982e-01
  3.474430e-02   8.010930e+01   6.174689e-01
  3.504330e-02   8.038296e+01   6.108579e-01
  3.534220e-02   7.868277e+01   6.051089e-01
  3.564110e-02   7.944525e+01   6.072844e-01
  3.594000e-02   7.883588e+01   5.933718e-01
  3.623890e-02   7.782244e+01   5.995750e-01
  3.653780e-02   7.774063e+01   5.830511e-01
  3.683680e-02   7.661758e+01   5.863552e-01
  3.713570e-02   7.760559e+01   5.908275e-01
  3.743460e-02   7.570578e+01   5.740395e-01
  3.773350e-02   7.511879e+01   5.711506e-01
  3.803240e-02   7.530609e+01   5.855124e-01
  3.833140e-02   7.622303e+01   6.030673e-01
  3.863030e-02   7.471879e+01   6.063687e-01
  3.892920e-02   7.457051e+01   6.041912e-01
  3.922810e-02   7.433714e+01   6.056092e-01
  3.952700e-02   7.416079e+01   6.009701e-01
  3.982600e-02   7.399957e+01   6.090345e-01
  4.012490e-02   7.377049e+01   5.986138e-01
  4.042380e-02   7.328894e+01   6.044975e-01
  4.072270e-02   7.377540e+01   6.041079e-01
  4.102160e-02   7.266953e+01   5.987778e-01
  4.132050e-02   7.276627e+01   5.999621e-01
  4.161950e-02   7.297523e+01   5.946127e-01
  4.191840e-02   7.332928e+01   6.038657e-01
  4.221730e-02   7.266030e+01   5.933282e-01
  4.251620e-02   7.115119e+01   5.948298e-01
  4.281510e-02   7.006171e+01   5.811299e-01
  4.311410e-02   7.095657e+01   5.855786e-01
  4.341300e-02   7.089600e+01   5.883536e-01
  4.371190e-02   6.992823e+01   5.828162e-01
  4.401080e-02   7.097745e+01   5.871723e-01
  4.430970e-02   7.063323e+01   5.812696e-01
  4.460860e-02   6.985862e+01   5.788085e-01
  4.490760e-02   7.102093e+01   5.850945e-01
  4.520650e-02   7.129581e+01   5.817789e-01
  4.550540e-02   6.973393e+01   5.782918e-01
  4.580430e-02   6.954356e+01   5.753102e-01
  4.610320e-02   7.053022e+01   5.764728e-01
  4.640220e-02   6.993962e+01   5.784086e-01
  4.670110e-02   6.912581e+01   5.664718e-01
  4.700000e-02   6.967313e+01   5.708229e-01
  4.729890e-02   7.001192e+01   5.743508e-01
  4.759780e-02   6.985613e+01   5.729956e-01
  4.789680e-02   6.875444e+01   5.649481e-01
  4.819570e-02   6.825210e+01   5.621886e-01
  4.849460e-02   6.871694e+01   5.661903e-01
  4.879350e-02   6.961985e+01   5.636542e-01
  4.909240e-02   6.773671e+01   5.635341e-01
  4.939130e-02   6.868285e+01   5.578259e-01
  4.969030e-02   6.781272e+01   5.562907e-01
  4.998920e-02   6.831358e+01   5.576665e-01
  5.028810e-02   6.864017e+01   5.569835e-01
  5.058700e-02   6.872509e+01   5.613813e-01
  5.088590e-02   6.784480e+01   5.485106e-01
  5.118490e-02   6.842284e+01   5.581123e-01
  5.148380e-02   6.877355e+01   5.568571e-01
  5.178270e-02   6.751534e+01   5.446203e-01
  5.208160e-02   6.717164e+01   5.490217e-01
  5.238050e-02   6.802935e+01   5.466895e-01
  5.267940e-02   6.779499e+01   5.535438e-01
  5.297840e-02   6.727677e+01   5.442919e-01
  5.327730e-02   6.669311e+01   5.394110e-01
  5.357620e-02   6.780530e+01   5.457885e-01
  5.387510e-02   6.679831e+01   5.385910e-01
  5.417400e-02   6.682724e+01   5.437424e-01
  5.447300e-02   6.668149e+01   5.350466e-01
  5.477190e-02   6.685728e+01   5.369760e-01
  5.507080e-02   6.764222e+01   5.401189e-01
  5.536970e-02   6.685120e+01   5.351179e-01
  5.566860e-02   6.644222e+01   5.371535e-01
  5.596760e-02   6.719977e+01   5.340890e-01
  5.626650e-02   6.615728e+01   5.323334e-01
  5.656540e-02   6.671330e+01   5.327526e-01
  5.686430e-02   6.635998e+01   5.283666e-01
  5.716320e-02   6.717672e+01   5.280836e-01
  5.746210e-02   6.664217e+01   5.312706e-01
  5.776110e-02   6.640799e+01   5.321331e-01
  5.806000e-02   6.701847e+01   5.263033e-01
  5.835890e-02   6.692966e+01   5.265321e-01
  5.865780e-02   6.643980e+01   5.217428e-01
  5.895670e-02   6.596878e+01   5.297715e-01
  5.925570e-02   6.666317e+01   5.203616e-01
  5.955460e-02   6.642320e+01   5.262740e-01
  5.985350e-02   6.611044e+01   5.176423e-01
  6.015240e-02   6.536485e+01   5.163835e-01
  6.045130e-02   6.551482e+01   5.175359e-01
  6.075020e-02   6.558358e+01   5.128258e-01
  6.104920e-02   6.613550e+01   5.188574e-01
  6.134810e-02   6.566265e+01   5.175585e-01
  6.164700e-02   6.541532e+01   5.083956e-01
  6.194590e-02   6.597269e+01   5.187789e-01
  6.224480e-02   6.574601e+01   5.065034e-01
  6.254380e-02   6.579906e+01   5.153148e-01
  6.284270e-02   6.585080e+01   5.171812e-01
  6.314160e-02   6.538016e+01   5.030136e-01
  6.344050e-02   6.474924e+01   5.079348e-01
  6.373940e-02   6.561380e+01   5.028800e-01
  6.403840e-02   6.553908e+01   5.104841e-01
  6.433730e-02   6.565690e+01   5.056369e-01
  6.463620e-02   6.622502e+01   5.036742e-01
  6.493510e-02   6.627264e+01   5.149652e-01
  6.523400e-02   6.514693e+01   5.000661e-01
  6.553290e-02   6.521220e+01   5.028836e-01
  6.583190e-02   6.511064e+01   5.004367e-01
  6.613080e-02   6.580590e+01   4.985438e-01
  6.642970e-02   6.442464e+01   5.024290e-01
  6.672860e-02   6.519864e+01   4.947532e-01
  6.702750e-02   6.565807e+01   5.015136e-01
  6.732650e-02   6.511849e+01   4.959331e-01
  6.762540e-02   6.592676e+01   4.990014e-01
  6.792430e-02   6.527538e+01   4.985323e-01
  6.822320e-02   6.597928e+01   4.933039e-01
  6.852210e-02   6.553895e+01   4.990340e-01
  6.882110e-02   6.431916e+01   4.904290e-01
  6.912000e-02   6.526663e+01   4.935386e-01
  6.941890e-02   6.617435e+01   4.935499e-01
  6.971780e-02   6.357651e+01   4.832934e-01
  7.001670e-02   6.486009e+01   4.944530e-01
  7.031560e-02   6.500385e+01   4.882128e-01
  7.061460e-02   6.555306e+01   4.907485e-01
  7.091350e-02   6.484686e+01   4.866770e-01
  7.121240e-02   6.493586e+01   4.832789e-01
  7.151130e-02   6.470683e+01   4.885239e-01
  7.181020e-02   6.498808e+01   4.830125e-01
  7.210920e-02   6.492394e+01   4.860252e-01
  7.240810e-02   6.470449e+01   4.805864e-01
  7.270700e-02   6.506061e+01   4.879515e-01
  7.300590e-02   6.466139e+01   4.817970e-01
  7.330480e-02   6.422022e+01   4.747554e-01
  7.360370e-02   6.460855e+01   4.820594e-01
  7.390270e-02   6.540545e+01   4.795631e-01
  7.420160e-02   6.482284e+01   4.847118e-01
  7.450050e-02   6.435904e+01   4.739463e-01
  7.479940e-02   6.489759e+01   4.772526e-01
  7.509830e-02   6.542553e+01   4.832567e-01
  7.539730e-02   6.491131e+01   4.742223e-01
  7.569620e-02   6.573503e+01   4.781014e-01
  7.599510e-02   6.457654e+01   4.769597e-01
  7.629400e-02   6.461881e+01   4.709931e-01
  7.659290e-02   6.525820e+01   4.776881e-01
  7.689190e-02   6.608812e+01   4.763177e-01
  7.719080e-02   6.441998e+01   4.728589e-01
  7.748970e-02   6.492812e+01   4.712613e-01
  7.778860e-02   6.471730e+01   4.735131e-01
  7.808750e-02   6.494024e+01   4.708782e-01
  7.838640e-02   6.476210e+01   4.676970e-01
  7.868540e-02   6.462317e+01   4.684560e-01
  7.898430e-02   6.454680e+01   4.656688e-01
  7.928320e-02   6.430682e+01   4.702832e-01
  7.958210e-02   6.475223e+01   4.631188e-01
  7.988100e-02   6.476795e+01   4.685586e-01
  8.018000e-02   6.339235e+01   4.610749e-01
  8.047890e-02   6.478952e+01   4.657141e-01
  8.077780e-02   6.497715e+01   4.655618e-01
  8.107670e-02   6.481919e+01   4.625460e-01
  8.137560e-02   6.486986e+01   4.660028e-01
  8.167450e-02   6.494944e+01   4.634165e-01
  8.197350e-02   6.436400e+01   4.585164e-01
  8.227240e-02   6.469252e+01   4.641304e-01
  8.257130e-02   6.412774e+01   4.526038e-01
  8.287020e-02   6.476789e+01   4.639910e-01
  8.316910e-02   6.488943e+01   4.611840e-01
  8.346810e-02   6.456548e+01   4.556932e-01
  8.376700e-02   6.490976e+01   4.632749e-01
  8.406590e-02   6.491430e+01   4.538352e-01
  8.436480e-02   6.450847e+01   4.594289e-01
  8.466370e-02   6.460601e+01   4.539039e-01
  8.496270e-02   6.497874e+01   4.659800e-01
  8.526160e-02   6.412961e+01   4.775431e-01
  8.556050e-02   6.483157e+01   4.806032e-01
  8.585940e-02   6.391912e+01   4.831831e-01
  8.615830e-02   6.471171e+01   4.861696e-01
  8.645720e-02   6.453424e+01   4.902765e-01
  8.675620e-02   6.439206e+01   4.921738e-01
  8.705510e-02   6.499782e+01   4.934994e-01
  8.735400e-02   6.500326e+01   4.959913e-01
  8.765290e-02   6.418601e+01   4.933592e-01
  8.795180e-02   6.465796e+01   4.992037e-01
  8.825080e-02   6.540063e+01   4.975051e-01
  8.854970e-02   6.553319e+01   5.046392e-01
  8.884860e-02   6.361347e+01   4.951552e-01
  8.914750e-02   6.416280e+01   5.035049e-01
  8.944640e-02   6.356971e+01   4.975350e-01
  8.974530e-02   6.416027e+01   4.957603e-01
  9.004430e-02   7.080168e+01   5.186832e-01
  9.034320e-02   6.395253e+01   4.755394e-01
  9.064210e-02   6.458711e+01   4.769988e-01
  9.094100e-02   6.501205e+01   4.685986e-01
  9.123990e-02   6.403951e+01   4.638353e-01
  9.153890e-02   6.480654e+01   4.691202e-01
  9.183780e-02   6.384550e+01   4.623088e-01
  9.213670e-02   6.402332e+01   4.613163e-01
  9.243560e-02   6.640760e+01   4.685896e-01
  9.273450e-02   6.376463e+01   4.551946e-01
  9.303350e-02   6.383632e+01   4.614566e-01
  9.333240e-02   6.418188e+01   4.524115e-01
  9.363130e-02   6.436804e+01   4.565568e-01
  9.393020e-02   6.418881e+01   4.535887e-01
  9.422910e-02   6.343226e+01   4.520624e-01
  9.452800e-02   6.465949e+01   4.575893e-01
  9.482700e-02   6.458427e+01   4.470704e-01
  9.512590e-02   6.414725e+01   4.538279e-01
  9.542480e-02   6.377828e+01   4.475917e-01
  9.572370e-02   6.393219e+01   4.481314e-01
  9.602260e-02   6.416232e+01   4.511989e-01
  9.632160e-02   6.329224e+01   4.404117e-01
  9.662050e-02   6.445181e+01   4.469789e-01
  9.691940e-02   6.399923e+01   4.454068e-01
  9.721830e-02   6.480306e+01   4.456372e-01
  9.751720e-02   6.411387e+01   4.454393e-01
  9.781610e-02   6.390987e+01   4.404122e-01
  9.811510e-02   6.475139e+01   4.476485e-01
  9.841400e-02   6.371727e+01   4.369427e-01
  9.871290e-02   6.395216e+01   4.409131e-01
  9.901180e-02   6.418674e+01   4.427936e-01
  9.931070e-02   6.428390e+01   4.392305e-01
  9.960970e-02   6.349828e+01   4.397004e-01
  9.990860e-02   6.415639e+01   4.346615e-01
  1.002070e-01   6.377371e+01   4.374841e-01
  1.005060e-01   6.385723e+01   4.353508e-01
  1.008050e-01   6.453300e+01   4.400807e-01
  1.011040e-01   6.417611e+01   4.327047e-01
  1.014030e-01   6.394731e+01   4.339527e-01
  1.017020e-01   6.434393e+01   4.394355e-01
  1.020010e-01   6.385672e+01   4.329692e-01
  1.023000e-01   6.432996e+01   4.325540e-01
  1.025990e-01   6.366004e+01   4.293033e-01
  1.028980e-01   6.389603e+01   4.317595e-01
  1.031970e-01   6.400019e+01   4.344716e-01
  1.034960e-01   6.453182e+01   4.283033e-01
  1.037950e-01   6.412615e+01   4.308720e-01
  1.040930e-01   6.351043e+01   4.252210e-01
  1.043920e-01   6.396965e+01   4.306768e-01
  1.046910e-01   6.422147e+01   4.308613e-01
  1.049900e-01   6.375634e+01   4.234923e-01
  1.052890e-01   6.403121e+01   4.279316e-01
  1.055880e-01   6.404861e+01   4.263753e-01
  1.058870e-01   6.471474e+01   4.302096e-01
  1.061860e-01   6.358622e+01   4.222971e-01
  1.064850e-01   6.361850e+01   4.230342e-01
  1.067840e-01   6.421912e+01   4.272643e-01
  1.070830e-01   6.276557e+01   4.189402e-01
  1.073820e-01   6.386332e+01   4.210291e-01
  1.076800e-01   6.353936e+01   4.196509e-01
  1.079790e-01   6.509209e+01   4.266339e-01
  1.082780e-01   6.444661e+01   4.264155e-01
  1.085770e-01   6.410416e+01   4.163398e-01
  1.088760e-01   6.456629e+01   4.236520e-01
  1.091750e-01   6.448271e+01   4.218252e-01
  1.094740e-01   6.420455e+01   4.218419e-01
  1.097730e-01   6.407709e+01   4.189656e-01
  1.100720e-01   6.368729e+01   4.137982e-01
  1.103710e-01   6.424335e+01   4.219693e-01
  1.106700e-01   6.386443e+01   4.146692e-01
  1.109690e-01   6.433168e+01   4.219491e-01
  1.112670e-01   6.494209e+01   4.163725e-01
  1.115660e-01   6.429461e+01   4.154703e-01
  1.118650e-01   6.421933e+01   4.191259e-01
  1.121640e-01   6.389109e+01   4.121148e-01
  1.124630e-01   6.469202e+01   4.158647e-01
  1.127620e-01   6.400230e+01   4.136418e-01
  1.130610e-01   6.445570e+01   4.145168e-01
  1.133600e-01   6.432258e+01   4.188552e-01
  1.136590e-01   6.459124e+01   4.094866e-01
  1.139580e-01   6.497440e+01   4.153012e-01
  1.142570e-01   6.396850e+01   4.117840e-01
  1.145560e-01   6.412236e+01   4.128600e-01
  1.148550e-01   6.402432e+01   4.113855e-01
  1.151530e-01   6.466687e+01   4.080436e-01
  1.154520e-01   6.437811e+01   4.122315e-01
  1.157510e-01   6.412114e+01   4.068744e-01
  1.160500e-01   6.423689e+01   4.135203e-01
  1.163490e-01   6.327431e+01   4.041788e-01
  1.166480e-01   6.363745e+01   4.081420e-01
  1.169470e-01   6.431024e+01   4.080333e-01
  1.172460e-01   6.444587e+01   4.090255e-01
  1.175450e-01   6.394448e+01   4.041053e-01
  1.178440e-01   6.496344e+01   4.073123e-01
  1.181430e-01   6.435203e+01   4.084465e-01
  1.184420e-01   6.450292e+01   4.066935e-01
  1.187400e-01   6.427594e+01   4.046034e-01
  1.190390e-01   6.464549e+01   4.049449e-01
  1.193380e-01   6.487379e+01   4.056593e-01
  1.196370e-01   6.457472e+01   4.069198e-01
  1.199360e-01   6.453467e+01   4.027051e-01
  1.202350e-01   6.433741e+01   4.050707e-01
  1.205340e-01   6.454848e+01   4.032863e-01
  1.208330e-01   6.450282e+01   4.018029e-01
  1.211320e-01   6.486067e+01   4.061653e-01
  1.214310e-01   6.377965e+01   3.961393e-01
  1.217300e-01   6.449978e+01   4.039449e-01
  1.220290e-01   6.422809e+01   4.017474e-01
  1.223270e-01   6.387648e+01   3.980017e-01
  1.226260e-01   6.482678e+01   4.004248e-01
  1.229250e-01   6.460008e+01   3.981596e-01
  1.232240e-01   6.387736e+01   3.995849e-01
  1.235230e-01   6.491886e+01   4.020302e-01
  1.238220e-01   6.424382e+01   3.965441e-01
  1.241210e-01   6.502465e+01   4.005102e-01
  1.244200e-01   6.441171e+01   3.950152e-01
  1.247190e-01   6.485355e+01   4.010341e-01
  1.250180e-01   6.474032e+01   3.957673e-01
  1.253170e-01   6.435913e+01   3.953625e-01
  1.256160e-01   6.424960e+01   3.975960e-01
  1.259140e-01   6.531689e+01   3.980370e-01
  1.262130e-01   6.451159e+01   3.955757e-01
  1.265120e-01   6.429269e+01   3.921380e-01
  1.268110e-01   6.453840e+01   3.936366e-01
  1.271100e-01   6.420450e+01   3.961656e-01
  1.274090e-01   6.483948e+01   3.948053e-01
  1.277080e-01   6.472956e+01   3.932186e-01
  1.280070e-01   6.485840e+01   3.923684e-01
  1.283060e-01   6.480453e+01   3.936958e-01
  1.286050e-01   6.473474e+01   3.962593e-01
  1.289040e-01   6.403769e+01   3.872051e-01
  1.292030e-01   6.445197e+01   3.933729e-01
  1.295020e-01   6.435547e+01   3.893758e-01
  1.298000e-01   6.512032e+01   3.924192e-01
  1.300990e-01   6.393036e+01   3.864008e-01
  1.303980e-01   6.525659e+01   3.911158e-01
  1.306970e-01   6.419881e+01   3.908608e-01
  1.309960e-01   6.473865e+01   3.902894e-01
  1.312950e-01   6.498458e+01   3.907862e-01
  1.315940e-01   6.505666e+01   3.866875e-01
  1.318930e-01   6.454401e+01   3.880105e-01
  1.321920e-01   6.427552e+01   3.869633e-01
  1.324910e-01   6.398150e+01   3.870352e-01
  1.327900e-01   6.464709e+01   3.868864e-01
  1.330890e-01   6.508223e+01   3.877103e-01
  1.333870e-01   6.434973e+01   3.852863e-01
  1.336860e-01   6.484290e+01   3.860517e-01
  1.339850e-01   6.414144e+01   3.825609e-01
  1.342840e-01   6.412614e+01   3.853244e-01
  1.345830e-01   6.444528e+01   3.848663e-01
  1.348820e-01   6.408902e+01   3.838010e-01
  1.351810e-01   6.517793e+01   3.821849e-01
  1.354800e-01   6.440082e+01   3.842652e-01
  1.357790e-01   6.506522e+01   3.839140e-01
  1.360780e-01   6.530431e+01   3.862470e-01
  1.363770e-01   6.414592e+01   3.823428e-01
  1.366760e-01   6.445769e+01   3.853736e-01
  1.369740e-01   6.495672e+01   4.005631e-01
  1.372730e-01   6.463401e+01   4.016782e-01
  1.375720e-01   6.452682e+01   4.106991e-01
  1.378710e-01   6.454903e+01   4.124896e-01
  1.381700e-01   6.396287e+01   4.123463e-01
  1.384690e-01   6.482545e+01   4.223269e-01
  1.387680e-01   6.424123e+01   4.089393e-01
  1.390670e-01   6.403068e+01   3.966593e-01
  1.393660e-01   6.438089e+01   3.969669e-01
  1.396650e-01   6.507648e+01   3.962851e-01
  1.399640e-01   6.492879e+01   3.968527e-01
  1.402630e-01   6.465687e+01   3.878699e-01
  1.405620e-01   6.496745e+01   3.931937e-01
  1.408600e-01   6.576826e+01   3.943667e-01
  1.411590e-01   6.455516e+01   3.916969e-01
  1.414580e-01   6.460640e+01   3.923474e-01
  1.417570e-01   6.501072e+01   3.860804e-01
  1.420560e-01   6.449996e+01   3.890838e-01
  1.423550e-01   6.498282e+01   3.878897e-01
  1.426540e-01   6.467320e+01   3.834477e-01
  1.429530e-01   6.438301e+01   3.816668e-01
  1.432520e-01   6.441177e+01   3.788076e-01
  1.435510e-01   6.476004e+01   3.825531e-01
  1.438500e-01   6.447579e+01   3.776589e-01
  1.441490e-01   6.458403e+01   3.770916e-01
  1.444470e-01   6.471550e+01   3.799242e-01
  1.447460e-01   6.469640e+01   3.761037e-01
  1.450450e-01   6.494969e+01   3.806111e-01
  1.453440e-01   6.515834e+01   3.752736e-01
  1.456430e-01   6.453833e+01   3.771786e-01
  1.459420e-01   6.490356e+01   3.775825e-01
  1.462410e-01   6.517235e+01   3.766118e-01
  1.465400e-01   6.431213e+01   3.754209e-01
  1.468390e-01   6.545810e+01   3.739974e-01
  1.471380e-01   6.450758e+01   3.742542e-01
  1.474370e-01   6.470951e+01   3.754890e-01
  1.477360e-01   6.446977e+01   3.737142e-01
  1.480340e-01   6.504449e+01   3.717617e-01
  1.483330e-01   6.496217e+01   3.799737e-01
  1.486320e-01   6.526156e+01   3.904030e-01
  1.489310e-01   6.461461e+01   3.901590e-01
  1.492300e-01   6.530888e+01   3.917600e-01
  1.495290e-01   6.426782e+01   3.910708e-01
  1.498280e-01   6.450596e+01   3.963242e-01
  1.501270e-01   6.518905e+01   3.999705e-01
  1.504260e-01   6.541512e+01   3.952954e-01
  1.507250e-01   6.538140e+01   4.010827e-01
  1.510240e-01   6.470888e+01   3.979768e-01
  1.513230e-01   6.497192e+01   4.040670e-01
  1.516210e-01   6.501726e+01   3.999642e-01
  1.519200e-01   6.437754e+01   3.979917e-01
  1.522190e-01   6.454846e+01   4.054603e-01
  1.525180e-01   6.525093e+01   4.027912e-01
  1.528170e-01   6.484597e+01   4.069439e-01
  1.531160e-01   6.568057e+01   4.062646e-01
  1.534150e-01   6.553242e+01   3.999822e-01
  1.537140e-01   6.523801e+01   3.922818e-01
  1.540130e-01   6.488756e+01   3.847795e-01
  1.543120e-01   6.543453e+01   3.866319e-01
  1.546110e-01   6.475616e+01   3.820838e-01
  1.549100e-01   6.512036e+01   3.833861e-01
  1.552090e-01   6.401822e+01   3.821932e-01
  1.555070e-01   6.441025e+01   3.741874e-01
  1.558060e-01   6.573202e+01   3.833504e-01
  1.561050e-01   6.518216e+01   3.779517e-01
  1.564040e-01   6.563752e+01   3.808227e-01
  1.567030e-01   6.475544e+01   3.762753e-01
  1.570020e-01   6.563779e+01   3.768679e-01
  1.573010e-01   6.444795e+01   3.769144e-01
  1.576000e-01   6.528715e+01   3.735087e-01
  1.578990e-01   6.489157e+01   3.742900e-01
  1.581980e-01   6.504036e+01   3.730137e-01
  1.584970e-01   6.466960e+01   3.717380e-01
  1.587960e-01   6.502871e+01   3.761966e-01
  1.590940e-01   6.534264e+01   3.717754e-01
  1.593930e-01   6.521863e+01   3.701782e-01
  1.596920e-01   6.506021e+01   3.707631e-01
  1.599910e-01   6.536117e+01   3.732974e-01
  1.602900e-01   6.449842e+01   3.701979e-01
  1.605890e-01   6.460152e+01   3.649804e-01
  1.608880e-01   6.539202e+01   3.696411e-01
  1.611870e-01   6.517699e+01   3.680143e-01
  1.614860e-01   6.513568e+01   3.683040e-01
  1.617850e-01   6.507232e+01   3.649132e-01
  1.620840e-01   6.491475e+01   3.644711e-01
  1.623830e-01   6.514088e+01   3.667014e-01
  1.626810e-01   6.427564e+01   3.620833e-01
  1.629800e-01   6.532365e+01   3.611357e-01
  1.632790e-01   6.471677e+01   3.606021e-01
  1.635780e-01   6.486647e+01   3.621791e-01
  1.638770e-01   6.488697e+01   3.645911e-01
  1.641760e-01   6.459716e+01   3.620096e-01
  1.644750e-01   6.465554e+01   3.613959e-01
  1.647740e-01   6.488813e+01   3.616580e-01
  1.650730e-01   6.502421e+01   3.633999e-01
  1.653720e-01   6.482358e+01   3.624484e-01
  1.656710e-01   6.492905e+01   3.606168e-01
  1.659700e-01   6.542114e+01   3.635293e-01
  1.662680e-01   6.466930e+01   3.600861e-01
  1.665670e-01   6.476719e+01   3.613208e-01
  1.668660e-01   6.477596e+01   3.579165e-01
  1.671650e-01   6.432094e+01   3.594976e-01
  1.674640e-01   6.481410e+01   3.601061e-01
  1.677630e-01   6.472720e+01   3.579696e-01
  1.680620e-01   6.497606e+01   3.609391e-01
  1.683610e-01   6.472102e+01   3.546157e-01
  1.686600e-01   6.418764e+01   3.579818e-01
  1.689590e-01   6.473546e+01   3.559420e-01
  1.692580e-01   6.449822e+01   3.551048e-01
  1.695570e-01   6.460514e+01   3.599074e-01
  1.698560e-01   6.504157e+01   3.551269e-01
  1.701540e-01   6.414482e+01   3.554234e-01
  1.704530e-01   6.450209e+01   3.534693e-01
  1.707520e-01   6.538283e+01   3.560573e-01
  1.710510e-01   6.457860e+01   3.568097e-01
  1.713500e-01   6.404117e+01   3.518427e-01
  1.716490e-01   6.465113e+01   3.562654e-01
  1.719480e-01   6.465037e+01   3.506468e-01
  1.722470e-01   6.462905e+01   3.529114e-01
  1.725460e-01   6.471779e+01   3.547898e-01
  1.728450e-01   6.481490e+01   3.526979e-01
  1.731440e-01   6.443983e+01   3.522144e-01
  1.734430e-01   6.498154e+01   3.504843e-01
  1.737410e-01   6.453895e+01   3.528457e-01
  1.740400e-01   6.454284e+01   3.521363e-01
  1.743390e-01   6.492084e+01   3.506725e-01
  1.746380e-01   6.514260e+01   3.528705e-01
  1.749370e-01   6.430811e+01   3.483143e-01
  1.752360e-01   6.478516e+01   3.519010e-01
  1.755350e-01   6.463136e+01   3.505952e-01
  1.758340e-01   6.447417e+01   3.454938e-01
  1.761330e-01   6.515789e+01   3.529119e-01
  1.764320e-01   6.400920e+01   3.449240e-01
  1.767310e-01   6.468583e+01   3.510974e-01
  1.770300e-01   6.441198e+01   3.466920e-01
  1.773280e-01   6.470242e+01   3.488571e-01
  1.776270e-01   6.438803e+01   3.467993e-01
  1.779260e-01   6.460932e+01   3.458557e-01
  1.782250e-01   6.480775e+01   3.491410e-01
  1.785240e-01   6.515786e+01   3.468101e-01
  1.788230e-01   6.441352e+01   3.465247e-01
  1.791220e-01   6.481838e+01   3.481289e-01
  1.794210e-01   6.468543e+01   3.445397e-01
  1.797200e-01   6.425756e+01   3.449129e-01
  1.800190e-01   6.506966e+01   3.447233e-01
  1.803180e-01   6.489821e+01   3.478260e-01
  1.806170e-01   6.539435e+01   3.462540e-01
  1.809160e-01   6.391364e+01   3.416474e-01
  1.812140e-01   6.565622e+01   3.471154e-01
  1.815130e-01   6.434698e+01   3.431363e-01
  1.818120e-01   6.458328e+01   3.451086e-01
  1.821110e-01   6.449425e+01   3.408913e-01
  1.824100e-01   6.417671e+01   3.425158e-01
  1.827090e-01   6.487923e+01   3.437193e-01
  1.830080e-01   6.408347e+01   3.417700e-01
  1.833070e-01   6.471046e+01   3.409736e-01
  1.836060e-01   6.409235e+01   3.385353e-01
  1.839050e-01   6.507890e+01   3.450823e-01
  1.842040e-01   6.445605e+01   3.406275e-01
  1.845030e-01   6.420882e+01   3.391647e-01
  1.848010e-01   6.410518e+01   3.406767e-01
  1.851000e-01   6.421546e+01   3.363172e-01
  1.853990e-01   6.418141e+01   3.412071e-01
  1.856980e-01   6.464309e+01   3.399867e-01
  1.859970e-01   6.422180e+01   3.375983e-01
  1.862960e-01   6.395096e+01   3.383223e-01
  1.865950e-01   6.455100e+01   3.381442e-01
  1.868940e-01   6.449845e+01   3.418843e-01
  1.871930e-01   6.379495e+01   3.328890e-01
  1.874920e-01   6.430812e+01   3.373489e-01
  1.877910e-01   6.395076e+01   3.362525e-01
  1.880900e-01   6.322765e+01   3.343460e-01
  1.883880e-01   6.425490e+01   3.388037e-01
  1.886870e-01   6.439509e+01   3.330726e-01
  1.889860e-01   6.407448e+01   3.378477e-01
  1.892850e-01   6.448169e+01   3.363855e-01
  1.895840e-01   6.500213e+01   3.366450e-01
  1.898830e-01   6.363051e+01   3.335374e-01
  1.901820e-01   6.371161e+01   3.334407e-01
  1.904810e-01   6.463077e+01   3.356820e-01
  1.907800e-01   6.416834e+01   3.337081e-01
  1.910790e-01   6.381355e+01   3.321731e-01
  1.913780e-01   6.379617e+01   3.331995e-01
  1.916770e-01   6.407114e+01   3.337627e-01
  1.919750e-01   6.341957e+01   3.328298e-01
  1.922740e-01   6.431734e+01   3.315107e-01
  1.925730e-01   6.402662e+01   3.315128e-01
  1.928720e-01   6.437124e+01   3.331632e-01
  1.931710e-01   6.405733e+01   3.329597e-01
  1.934700e-01   6.403181e+01   3.313754e-01
  1.937690e-01   6.404742e+01   3.305148e-01
  1.940680e-01   6.444366e+01   3.333506e-01
  1.943670e-01   6.343569e+01   3.287839e-01
  1.946660e-01   6.323325e+01   3.288540e-01
  1.949650e-01   6.444292e+01   3.298958e-01
  1.952640e-01   6.381229e+01   3.297584e-01
  1.955630e-01   6.331771e+01   3.296724e-01
  1.958610e-01   6.438468e+01   3.293043e-01
  1.961600e-01   6.379458e+01   3.291180e-01
  1.964590e-01   6.311392e+01   3.258928e-01
  1.967580e-01   6.387857e+01   3.300788e-01
  1.970570e-01   6.379712e+01   3.276519e-01
  1.973560e-01   6.426131e+01   3.270941e-01
  1.976550e-01   6.423562e+01   3.298083e-01
  1.979540e-01   6.369922e+01   3.260929e-01
  1.982530e-01   6.400728e+01   3.286316e-01
  1.985520e-01   6.404650e+01   3.266913e-01
  1.988510e-01   6.299071e+01   3.241307e-01
  1.991500e-01   6.408152e+01   3.291169e-01
  1.994480e-01   6.342730e+01   3.241069e-01
  1.997470e-01   6.385031e+01   3.270593e-01
  2.000460e-01   6.332399e+01   3.218690e-01
  2.003450e-01   6.381272e+01   3.253761e-01
  2.006440e-01   6.356183e+01   3.274861e-01
  2.009430e-01   6.364465e+01   3.226829e-01
  2.012420e-01   6.309658e+01   3.245467e-01
  2.015410e-01   6.366954e+01   3.226060e-01
  2.018400e-01   6.363000e+01   3.232073e-01
  2.021390e-01   6.392456e+01   3.249468e-01
  2.024380e-01   6.365994e+01   3.194116e-01
  2.027370e-01   6.275227e+01   3.220947e-01
  2.030350e-01   6.311639e+01   3.199552e-01
  2.033340e-01   6.321084e+01   3.210244e-01
  2.036330e-01   6.338149e+01   3.189836e-01
  2.039320e-01   6.356186e+01   3.202566e-01
  2.042310e-01   6.268686e+01   3.210829e-01
  2.045300e-01   6.363421e+01   3.188053e-01
  2.048290e-01   6.303134e+01   3.183726e-01
  2.051280e-01   6.330028e+01   3.186435e-01
  2.054270e-01   6.322460e+01   3.179123e-01
  2.057260e-01   6.298886e+01   3.207378e-01
  2.060250e-01   6.305384e+01   3.169455e-01
  2.063240e-01   6.344512e+01   3.205117e-01
  2.066230e-01   6.297213e+01   3.179518e-01
  2.069210e-01   6.322079e+01   3.198072e-01
  2.072200e-01   6.294095e+01   3.184160e-01
  2.075190e-01   6.322156e+01   3.166982e-01
  2.078180e-01   6.263972e+01   3.176532e-01
  2.081170e-01   6.289990e+01   3.166923e-01
  2.084160e-01   6.324165e+01   3.195857e-01
  2.087150e-01   6.303874e+01   3.155766e-01
  2.090140e-01   6.383746e+01   3.190438e-01
  2.093130e-01   6.282283e+01   3.163644e-01
  2.096120e-01   6.285247e+01   3.159054e-01
  2.099110e-01   6.328693e+01   3.155367e-01
  2.102100e-01   6.329798e+01   3.171566e-01
  2.105080e-01   6.330604e+01   3.187937e-01
  2.108070e-01   6.402310e+01   3.176318e-01
  2.111060e-01   6.378975e+01   3.162601e-01
  2.114050e-01   6.297164e+01   3.146184e-01
  2.117040e-01   6.277903e+01   3.190990e-01
  2.120030e-01   6.250139e+01   3.243075e-01
  2.123020e-01   6.338843e+01   3.289589e-01
  2.126010e-01   6.273265e+01   3.246173e-01
  2.129000e-01   6.349043e+01   3.298215e-01
  2.131990e-01   6.348879e+01   3.327031e-01
  2.134980e-01   6.307042e+01   3.336172e-01
  2.137970e-01   6.288537e+01   3.306598e-01
  2.140950e-01   6.284036e+01   3.323863e-01
  2.143940e-01   6.289303e+01   3.337734e-01
  2.146930e-01   6.357937e+01   3.359055e-01
  2.149920e-01   6.307169e+01   3.348772e-01
  2.152910e-01   6.226823e+01   3.332092e-01
  2.155900e-01   6.281550e+01   3.375568e-01
  2.158890e-01   6.332522e+01   3.389236e-01
  2.161880e-01   6.336048e+01   3.375591e-01
  2.164870e-01   6.301425e+01   3.379278e-01
  2.167860e-01   6.274134e+01   3.308920e-01
  2.170850e-01   6.344587e+01   3.301563e-01
  2.173840e-01   6.319985e+01   3.264062e-01
  2.176820e-01   6.286012e+01   3.240815e-01
  2.179810e-01   6.314504e+01   3.258277e-01
  2.182800e-01   6.280753e+01   3.206930e-01
  2.185790e-01   6.290602e+01   3.224890e-01
  2.188780e-01   6.271281e+01   3.185198e-01
  2.191770e-01   6.332103e+01   3.221412e-01
  2.194760e-01   6.235658e+01   3.205157e-01
  2.197750e-01   6.261341e+01   3.179944e-01
  2.200740e-01   6.269580e+01   3.161780e-01
  2.203730e-01   6.224672e+01   3.167905e-01
  2.206720e-01   6.239065e+01   3.162112e-01
  2.209710e-01   6.213664e+01   3.177358e-01
  2.212700e-01   6.201661e+01   3.130077e-01
  2.215680e-01   6.227071e+01   3.164458e-01
  2.218670e-01   6.232349e+01   3.123445e-01
  2.221660e-01   6.248151e+01   3.161727e-01
  2.224650e-01   6.246752e+01   3.136182e-01
  2.227640e-01   6.191533e+01   3.119685e-01
  2.230630e-01   6.220145e+01   3.136053e-01
  2.233620e-01   6.243111e+01   3.133959e-01
  2.236610e-01   6.261675e+01   3.138615e-01
  2.239600e-01   6.220435e+01   3.092334e-01
  2.242590e-01   6.210889e+01   3.120656e-01
  2.245580e-01   6.247261e+01   3.120706e-01
  2.248570e-01   6.213520e+01   3.130445e-01
  2.251550e-01   6.209342e+01   3.093362e-01
  2.254540e-01   6.253626e+01   3.106915e-01
  2.257530e-01   6.269646e+01   3.134079e-01
  2.260520e-01   6.235868e+01   3.087366e-01
  2.263510e-01   6.182126e+01   3.084055e-01
  2.266500e-01   6.218590e+01   3.091875e-01
  2.269490e-01   6.214637e+01   3.077119e-01
  2.272480e-01   6.190089e+01   3.096167e-01
  2.275470e-01   6.201118e+01   3.057745e-01
  2.278460e-01   6.270717e+01   3.109884e-01
  2.281450e-01   6.232997e+01   3.072978e-01
  2.284440e-01   6.219819e+01   3.084642e-01
  2.287420e-01   6.257361e+01   3.102764e-01
  2.290410e-01   6.250998e+01   3.039771e-01
  2.293400e-01   6.233999e+01   3.083155e-01
  2.296390e-01   6.218154e+01   3.064394e-01
  2.299380e-01   6.241632e+01   3.075106e-01
  2.302370e-01   6.226907e+01   3.065323e-01
  2.305360e-01   6.217725e+01   3.043629e-01
  2.308350e-01   6.175996e+01   3.076254e-01
  2.311340e-01   6.252720e+01   3.037808e-01
  2.314330e-01   6.197657e+01   3.045945e-01
  2.317320e-01   6.238360e+01   3.066913e-01
  2.320310e-01   6.157625e+01   3.015800e-01
  2.323290e-01   6.170300e+01   3.066123e-01
  2.326280e-01   6.237007e+01   3.028066e-01
  2.329270e-01   6.230278e+01   3.031165e-01
  2.332260e-01   6.206998e+01   3.041002e-01
  2.335250e-01   6.204833e+01   3.033287e-01
  2.338240e-01   6.219662e+01   3.048927e-01
  2.341230e-01   6.185272e+01   2.995684e-01
  2.344220e-01   6.227063e+01   3.036328e-01
  2.347210e-01   6.163889e+01   3.019701e-01
  2.350200e-01   6.194943e+01   3.019015e-01
  2.353190e-01   6.189723e+01   3.021283e-01
  2.356180e-01   6.189807e+01   2.987597e-01
  2.359170e-01   6.166682e+01   3.025138e-01
  2.362150e-01   6.154932e+01   3.002227e-01
  2.365140e-01   6.162409e+01   2.980977e-01
  2.368130e-01   6.164890e+01   3.004655e-01
  2.371120e-01   6.149725e+01   2.987064e-01
  2.374110e-01   6.154426e+01   3.013836e-01
  2.377100e-01   6.141416e+01   2.974758e-01
  2.380090e-01   6.154217e+01   2.991611e-01
  2.383080e-01   6.197551e+01   2.982627e-01
  2.386070e-01   6.154223e+01   2.988156e-01
  2.389060e-01   6.139608e+01   2.981165e-01
  2.392050e-01   6.166523e+01   2.971758e-01
  2.395040e-01   6.176533e+01   2.994720e-01
  2.398020e-01   6.129861e+01   2.962911e-01
  2.401010e-01   6.081021e+01   2.968047e-01
  2.404000e-01   6.146456e+01   2.955710e-01
  2.406990e-01   6.140013e+01   2.971013e-01
  2.409980e-01   6.133987e+01   2.959414e-01
  2.412970e-01   6.174388e+01   2.964655e-01
  2.415960e-01   6.163086e+01   2.970930e-01
  2.418950e-01   6.106941e+01   2.940655e-01
  2.421940e-01   6.155404e+01   2.964576e-01
  2.424930e-01   6.156306e+01   2.973818e-01
  2.427920e-01   6.119677e+01   2.927271e-01
  2.430910e-01   6.126981e+01   2.948801e-01
  2.433890e-01   6.105895e+01   2.933798e-01
  2.436880e-01   6.089707e+01   2.955437e-01
  2.439870e-01   6.136480e+01   2.931287e-01
  2.442860e-01   6.165525e+01   2.932774e-01
  2.445850e-01   6.062525e+01   2.925549e-01
  2.448840e-01   6.125348e+01   2.936272e-01
  2.451830e-01   6.080543e+01   2.940928e-01
  2.454820e-01   6.124931e+01   2.916634e-01
  2.457810e-01   6.087332e+01   2.919525e-01
  2.460800e-01   6.120296e+01   2.930687e-01
  2.463790e-01   6.098373e+01   2.915680e-01
  2.466780e-01   6.111296e+01   2.923095e-01
  2.469770e-01   6.160720e+01   2.926221e-01
  2.472750e-01   6.097266e+01   2.918655e-01
  2.475740e-01   6.111775e+01   2.931923e-01
  2.478730e-01   6.115881e+01   2.885909e-01
  2.481720e-01   6.145014e+01   2.922489e-01
  2.484710e-01   6.125621e+01   2.899753e-01
  2.487700e-01   6.124577e+01   2.930621e-01
  2.490690e-01   6.134465e+01   2.922135e-01
  2.493680e-01   6.091593e+01   2.882257e-01
  2.496670e-01   6.011986e+01   2.902479e-01
  2.499660e-01   6.105854e+01   2.895071e-01
  2.502650e-01   6.093220e+01   2.904796e-01
  2.505640e-01   6.096308e+01   2.876097e-01
  2.508620e-01   6.101308e+01   2.890836e-01
  2.511610e-01   6.054706e+01   2.903076e-01
  2.514600e-01   6.060866e+01   2.872900e-01
  2.517590e-01   6.131397e+01   2.887482e-01
  2.520580e-01   6.036911e+01   2.870330e-01
  2.523570e-01   6.042121e+01   2.874692e-01
  2.526560e-01   6.070112e+01   2.889744e-01
  2.529550e-01   6.076211e+01   2.858009e-01
  2.532540e-01   6.111643e+01   2.865308e-01
  2.535530e-01   6.079602e+01   2.855753e-01
  2.538520e-01   6.036052e+01   2.858763e-01
  2.541510e-01   6.090651e+01   2.856315e-01
  2.544490e-01   6.076038e+01   2.861031e-01
  2.547480e-01   6.081805e+01   2.865463e-01
  2.550470e-01   6.053985e+01   2.841651e-01
  2.553460e-01   6.047629e+01   2.844188e-01
  2.556450e-01   6.080266e+01   2.828857e-01
  2.559440e-01   6.076716e+01   2.857109e-01
  2.562430e-01   6.038365e+01   2.861366e-01
  2.565420e-01   6.061278e+01   2.841352e-01
  2.568410e-01   6.051704e+01   2.831116e-01
  2.571400e-01   6.071685e+01   2.839780e-01
  2.574390e-01   6.044794e+01   2.854686e-01
  2.577380e-01   6.125412e+01   2.863436e-01
  2.580360e-01   6.067998e+01   2.829957e-01
  2.583350e-01   6.033461e+01   2.846922e-01
  2.586340e-01   6.002260e+01   2.808691e-01
  2.589330e-01   6.002625e+01   2.836607e-01
  2.592320e-01   6.017374e+01   2.812225e-01
  2.595310e-01   6.089410e+01   2.838924e-01
  2.598300e-01   6.045262e+01   2.847676e-01
  2.601290e-01   6.051724e+01   2.805605e-01
  2.604280e-01   6.030776e+01   2.835196e-01
  2.607270e-01   6.058690e+01   2.804318e-01
  2.610260e-01   6.102149e+01   2.839899e-01
  2.613250e-01   6.032237e+01   2.829543e-01
  2.616240e-01   6.027086e+01   2.819414e-01
  2.619220e-01   6.042261e+01   2.823949e-01
  2.622210e-01   6.008923e+01   2.787981e-01
  2.625200e-01   6.051867e+01   2.815370e-01
  2.628190e-01   6.047380e+01   2.811397e-01
  2.631180e-01   6.088487e+01   2.803493e-01
  2.634170e-01   6.027069e+01   2.825347e-01
  2.637160e-01   5.985862e+01   2.779765e-01
  2.640150e-01   6.016565e+01   2.814000e-01
  2.643140e-01   6.056790e+01   2.792363e-01
  2.646130e-01   5.977987e+01   2.777936e-01
  2.649120e-01   6.058476e+01   2.826746e-01
  2.652110e-01   6.045868e+01   2.791752e-01
  2.655090e-01   6.050875e+01   2.800581e-01
  2.658080e-01   6.022330e+01   2.777776e-01
  2.661070e-01   6.043323e+01   2.794991e-01
  2.664060e-01   6.041879e+01   2.791786e-01
  2.667050e-01   6.038799e+01   2.793944e-01
  2.670040e-01   6.002385e+01   2.783599e-01
  2.673030e-01   6.009104e+01   2.776612e-01
  2.676020e-01   6.041185e+01   2.784962e-01
  2.679010e-01   5.973565e+01   2.768389e-01
  2.682000e-01   6.000501e+01   2.763360e-01
  2.684990e-01   6.022837e+01   2.778837e-01
  2.687980e-01   5.989615e+01   2.767400e-01
  2.690960e-01   6.038262e+01   2.789995e-01
  2.693950e-01   6.008951e+01   2.754169e-01
  2.696940e-01   6.061294e+01   2.769852e-01
  2.699930e-01   6.035633e+01   2.774249e-01
  2.702920e-01   5.987266e+01   2.760311e-01
  2.705910e-01   5.999759e+01   2.767865e-01
  2.708900e-01   6.056063e+01   2.759406e-01
  2.711890e-01   6.008105e+01   2.766979e-01
  2.714880e-01   5.993728e+01   2.753446e-01
  2.717870e-01   6.045130e+01   2.769879e-01
  2.720860e-01   6.025248e+01   2.755135e-01
  2.723850e-01   5.995556e+01   2.741930e-01
  2.726840e-01   6.054554e+01   2.766454e-01
  2.729820e-01   6.022459e+01   2.757263e-01
  2.732810e-01   5.961072e+01   2.734034e-01
  2.735800e-01   5.995329e+01   2.740967e-01
  2.738790e-01   5.999463e+01   2.747398e-01
  2.741780e-01   5.971207e+01   2.745506e-01
  2.744770e-01   5.994117e+01   2.725331e-01
  2.747760e-01   6.009768e+01   2.742443e-01
  2.750750e-01   5.970609e+01   2.764882e-01
  2.753740e-01   6.038576e+01   2.825067e-01
  2.756730e-01   5.972672e+01   2.824503e-01
  2.759720e-01   6.009734e+01   2.820290e-01
  2.762710e-01   6.003126e+01   2.859183e-01
  2.765690e-01   5.944734e+01   2.838075e-01
  2.768680e-01   6.003290e+01   2.879052e-01
  2.771670e-01   6.004565e+01   2.855402e-01
  2.774660e-01   6.021892e+01   2.867795e-01
  2.777650e-01   5.968359e+01   2.889781e-01
  2.780640e-01   6.014136e+01   2.886944e-01
  2.783630e-01   6.015893e+01   2.891621e-01
  2.786620e-01   5.975768e+01   2.899116e-01
  2.789610e-01   6.018093e+01   2.910452e-01
  2.792600e-01   5.988411e+01   2.931870e-01
  2.795590e-01   6.007725e+01   2.879061e-01
  2.798580e-01   6.033036e+01   2.930523e-01
  2.801560e-01   5.967179e+01   2.910092e-01
  2.804550e-01   6.055030e+01   2.940305e-01
  2.807540e-01   5.965770e+01   2.931910e-01
  2.810530e-01   6.047161e+01   2.924031e-01
  2.813520e-01   5.995904e+01   2.950606e-01
  2.816510e-01   5.985764e+01   2.937942e-01
  2.819500e-01   5.986451e+01   2.939235e-01
  2.822490e-01   6.007087e+01   2.944297e-01
  2.825480e-01   6.013491e+01   2.941365e-01
  2.828470e-01   5.968023e+01   2.964364e-01
  2.831460e-01   5.950291e+01   2.945039e-01
  2.834450e-01   6.000184e+01   2.941479e-01
  2.837430e-01   6.053653e+01   2.971657e-01
  2.840420e-01   5.990783e+01   2.972334e-01
  2.843410e-01   5.984849e+01   3.035688e-01
  2.846400e-01   5.992943e+01   3.059058e-01
  2.849390e-01   5.995058e+01   3.138602e-01
  2.852380e-01   5.975138e+01   3.162467e-01
  2.855370e-01   5.985291e+01   3.196534e-01
  2.858360e-01   5.999746e+01   3.220879e-01
  2.861350e-01   5.948510e+01   3.235419e-01
  2.864340e-01   5.962904e+01   3.287255e-01
  2.867330e-01   5.954646e+01   3.275543e-01
  2.870320e-01   5.929631e+01   3.324753e-01
  2.873310e-01   5.932599e+01   3.294770e-01
  2.876290e-01   5.960791e+01   3.355119e-01
  2.879280e-01   5.925076e+01   3.375632e-01
  2.882270e-01   5.890160e+01   3.328518e-01
  2.885260e-01   5.957428e+01   3.388295e-01
  2.888250e-01   5.916964e+01   3.368169e-01
  2.891240e-01   5.913693e+01   3.418034e-01
  2.894230e-01   5.901708e+01   3.445405e-01
  2.897220e-01   5.884945e+01   3.359044e-01
  2.900210e-01   5.944787e+01   3.465361e-01
  2.903200e-01   5.891287e+01   3.429575e-01
  2.906190e-01   5.931504e+01   3.478305e-01
  2.909180e-01   5.898355e+01   3.477995e-01
  2.912160e-01   5.973639e+01   3.462644e-01
  2.915150e-01   5.932738e+01   3.564573e-01
  2.918140e-01   5.893267e+01   3.470834e-01
  2.921130e-01   5.902966e+01   3.506163e-01
  2.924120e-01   5.885464e+01   3.526380e-01
  2.927110e-01   5.925567e+01   3.528498e-01
  2.930100e-01   5.928623e+01   3.621415e-01
  2.933090e-01   5.825867e+01   3.532321e-01
  2.936080e-01   5.948429e+01   3.545193e-01
  2.939070e-01   5.874639e+01   3.579768e-01
  2.942060e-01   5.931007e+01   3.603163e-01
  2.945050e-01   5.919467e+01   3.675128e-01
  2.948030e-01   5.911383e+01   3.576487e-01
  2.951020e-01   5.927105e+01   3.635919e-01
  2.954010e-01   5.964391e+01   3.664726e-01
  2.957000e-01   5.972160e+01   3.684764e-01
  2.959990e-01   5.926035e+01   3.666087e-01
  2.962980e-01   5.877171e+01   3.657549e-01
  2.965970e-01   5.946788e+01   3.715219e-01
  2.968960e-01   5.911887e+01   3.702022e-01
  2.971950e-01   5.896815e+01   3.681485e-01
  2.974940e-01   5.846908e+01   3.652534e-01
  2.977930e-01   5.892769e+01   3.700586e-01
  2.980920e-01   5.935179e+01   3.716170e-01
  2.983900e-01   5.903819e+01   3.736445e-01
  2.986890e-01   5.842573e+01   3.675737e-01
  2.989880e-01   5.963732e+01   3.753002e-01
  2.992870e-01   5.937520e+01   3.754166e-01
  2.995860e-01   5.886749e+01   3.759449e-01
  2.998850e-01   5.838300e+01   3.722667e-01
  3.001840e-01   5.878632e+01   3.759251e-01
  3.004830e-01   5.875382e+01   3.807085e-01
  3.007820e-01   5.859706e+01   3.787161e-01
  3.010810e-01   5.832679e+01   3.751714e-01
  3.013800e-01   5.898766e+01   3.829721e-01
  3.016790e-01   5.776534e+01   3.779875e-01
  3.019780e-01   5.872068e+01   3.831167e-01
  3.022760e-01   5.855692e+01   3.843705e-01
  3.025750e-01   5.873277e+01   3.829023e-01
  3.028740e-01   5.841032e+01   3.872737e-01
  3.031730e-01   5.882251e+01   3.867977e-01
  3.034720e-01   5.789750e+01   3.853075e-01
  3.037710e-01   5.882264e+01   3.881098e-01
  3.040700e-01   5.860153e+01   3.892350e-01
  3.043690e-01   5.921984e+01   3.959267e-01
  3.046680e-01   5.834687e+01   3.916250e-01
  3.049670e-01   5.953589e+01   3.920570e-01
  3.052660e-01   5.844711e+01   3.952830e-01
  3.055650e-01   5.862481e+01   3.944871e-01
  3.058630e-01   5.937490e+01   4.024238e-01
  3.061620e-01   5.948768e+01   3.954350e-01
  3.064610e-01   5.840146e+01   3.968208e-01
  3.067600e-01   5.842851e+01   4.030127e-01
  3.070590e-01   5.848235e+01   3.970956e-01
  3.073580e-01   5.886493e+01   4.045151e-01
  3.076570e-01   5.893510e+01   3.974940e-01
  3.079560e-01   5.866927e+01   4.029517e-01
  3.082550e-01   5.866374e+01   4.029327e-01
  3.085540e-01   5.965824e+01   4.060357e-01
  3.088530e-01   5.929297e+01   4.099322e-01
  3.091520e-01   5.880542e+01   4.022394e-01
  3.094500e-01   5.864120e+01   4.104599e-01
  3.097490e-01   5.860793e+01   4.084796e-01
  3.100480e-01   5.853230e+01   4.051673e-01
  3.103470e-01   5.876059e+01   4.172878e-01
  3.106460e-01   5.818281e+01   4.030572e-01
  3.109450e-01   5.753811e+01   4.126001e-01
  3.112440e-01   5.851724e+01   4.090915e-01
  3.115430e-01   5.816739e+01   4.132316e-01
  3.118420e-01   5.835070e+01   4.184701e-01
  3.121410e-01   5.803890e+01   4.108595e-01
  3.124400e-01   5.837748e+01   4.195695e-01
  3.127390e-01   5.880384e+01   4.151629e-01
  3.130380e-01   5.863072e+01   4.235391e-01
  3.133360e-01   5.897934e+01   4.224031e-01
  3.136350e-01   5.782262e+01   4.175708e-01
  3.139340e-01   5.821459e+01   4.251506e-01
  3.142330e-01   5.844981e+01   4.194939e-01
  3.145320e-01   5.874828e+01   4.310182e-01
  3.148310e-01   5.836702e+01   4.246587e-01
  3.151300e-01   5.826815e+01   4.242989e-01
  3.154290e-01   5.835299e+01   4.295658e-01
  3.157280e-01   5.865351e+01   4.278088e-01
  3.160270e-01   5.807539e+01   4.340394e-01
  3.163260e-01   5.860359e+01   4.276267e-01
  3.166250e-01   5.832192e+01   4.349597e-01
  3.169230e-01   5.901870e+01   4.349380e-01
  3.172220e-01   5.781934e+01   4.353353e-01
  3.175210e-01   5.841591e+01   4.371954e-01
  3.178200e-01   5.829664e+01   4.337471e-01
  3.181190e-01   5.829517e+01   4.417569e-01
  3.184180e-01   5.823562e+01   4.368996e-01
  3.187170e-01   5.877550e+01   4.467586e-01
  3.190160e-01   5.778736e+01   4.417947e-01
  3.193150e-01   5.793079e+01   4.357546e-01
  3.196140e-01   5.791485e+01   4.471157e-01
  3.199130e-01   5.755715e+01   4.393420e-01
  3.202120e-01   5.763581e+01   4.468564e-01
  3.205100e-01   5.833614e+01   4.483286e-01
  3.208090e-01   5.831027e+01   4.449869e-01
  3.211080e-01   5.848878e+01   4.526540e-01
  3.214070e-01   5.801969e+01   4.430791e-01
  3.217060e-01   5.748862e+01   4.483506e-01
  3.220050e-01   5.737637e+01   4.450322e-01
  3.223040e-01   5.829233e+01   4.465305e-01
  3.226030e-01   5.824229e+01   4.576936e-01
  3.229020e-01   5.774374e+01   4.404456e-01
  3.232010e-01   5.834054e+01   4.550501e-01
  3.235000e-01   5.811334e+01   4.491167e-01
  3.237990e-01   5.776344e+01   4.510979e-01
  3.240970e-01   5.795364e+01   4.587519e-01
  3.243960e-01   5.779169e+01   4.486992e-01
  3.246950e-01   5.840011e+01   4.623006e-01
  3.249940e-01   5.809334e+01   4.532322e-01
  3.252930e-01   5.787420e+01   4.597681e-01
  3.255920e-01   5.757946e+01   4.612856e-01
  3.258910e-01   5.887153e+01   4.619258e-01
  3.261900e-01   5.841077e+01   4.673609e-01
  3.264890e-01   5.808604e+01   4.606088e-01
  3.267880e-01   5.872624e+01   4.667727e-01
  3.270870e-01   5.852937e+01   4.739880e-01
  3.273860e-01   5.794987e+01   4.659759e-01
  3.276850e-01   5.826835e+01   4.729300e-01
  3.279830e-01   5.788192e+01   4.643200e-01
  3.282820e-01   5.882904e+01   4.776381e-01
  3.285810e-01   5.813341e+01   4.728638e-01
  3.288800e-01   5.767653e+01   4.744028e-01
  3.291790e-01   5.840270e+01   4.734748e-01
  3.294780e-01   5.850492e+01   4.812978e-01
  3.297770e-01   5.893392e+01   4.856165e-01
  3.300760e-01   5.817887e+01   4.774538e-01
  3.303750e-01   5.901217e+01   4.885388e-01
  3.306740e-01   5.770962e+01   4.765161e-01
  3.309730e-01   5.778525e+01   4.855218e-01
  3.312720e-01   5.780854e+01   4.893409e-01
  3.315700e-01   5.821809e+01   4.821467e-01
  3.318690e-01   5.707110e+01   4.899935e-01
  3.321680e-01   5.824489e+01   4.837976e-01
  3.324670e-01   5.832853e+01   4.964715e-01
  3.327660e-01   5.794515e+01   4.920865e-01
  3.330650e-01   5.804041e+01   4.930378e-01
  3.333640e-01   5.769519e+01   4.993991e-01
  3.336630e-01   5.736584e+01   4.863958e-01
  3.339620e-01   5.864437e+01   5.064024e-01
  3.342610e-01   5.862143e+01   4.993989e-01
  3.345600e-01   5.852561e+01   5.041379e-01
  3.348590e-01   5.807488e+01   5.111029e-01
  3.351570e-01   5.724673e+01   4.918460e-01
  3.354560e-01   5.819299e+01   5.153254e-01
  3.357550e-01   5.803682e+01   4.980280e-01
  3.360540e-01   5.819920e+01   5.134913e-01
  3.363530e-01   5.801722e+01   5.189633e-01
  3.366520e-01   5.759488e+01   5.018507e-01
  3.369510e-01   5.668381e+01   5.194014e-01
  3.372500e-01   5.786987e+01   5.013057e-01
  3.375490e-01   5.852938e+01   5.251437e-01
  3.378480e-01   5.766998e+01   5.186871e-01
  3.381470e-01   5.855571e+01   5.213661e-01
  3.384460e-01   5.868028e+01   5.359656e-01
  3.387450e-01   5.728499e+01   5.082220e-01
  3.390430e-01   5.859046e+01   5.327946e-01
  3.393420e-01   5.743302e+01   5.248144e-01
  3.396410e-01   5.795455e+01   5.278639e-01
  3.399400e-01   5.818632e+01   5.444159e-01
  3.402390e-01   5.800074e+01   5.176163e-01
  3.405380e-01   5.861722e+01   5.434981e-01
  3.408370e-01   5.807816e+01   5.332087e-01
  3.411360e-01   5.694772e+01   5.314563e-01
  3.414350e-01   5.787560e+01   5.429603e-01
  3.417340e-01   5.754026e+01   5.335126e-01
  3.420330e-01   5.804249e+01   5.520101e-01
  3.423320e-01   5.712131e+01   5.322657e-01
  3.426300e-01   5.795455e+01   5.508251e-01
  3.429290e-01   5.732502e+01   5.455568e-01
  3.432280e-01   5.787988e+01   5.459395e-01
  3.435270e-01   5.840368e+01   5.673202e-01
  3.438260e-01   5.693219e+01   5.377906e-01
  3.441250e-01   5.749972e+01   5.596494e-01
  3.444240e-01   5.783808e+01   5.533541e-01
  3.447230e-01   5.669719e+01   5.525454e-01
  3.450220e-01   5.710195e+01   5.659487e-01
  3.453210e-01   5.743573e+01   5.514261e-01
  3.456200e-01   5.721495e+01   5.716352e-01
  3.459190e-01   5.714565e+01   5.579236e-01
  3.462170e-01   5.721454e+01   5.690524e-01
  3.465160e-01   5.821130e+01   5.731280e-01
  3.468150e-01   5.763246e+01   5.694196e-01
  3.471140e-01   5.760784e+01   5.843169e-01
  3.474130e-01   5.742728e+01   5.675586e-01
  3.477120e-01   5.767303e+01   5.846474e-01
  3.480110e-01   5.785162e+01   5.792116e-01
  3.483100e-01   5.660521e+01   5.747092e-01
  3.486090e-01   5.721019e+01   5.926369e-01
  3.489080e-01   5.797643e+01   5.816285e-01
  3.492070e-01   5.737251e+01   5.944460e-01
  3.495060e-01   5.626840e+01   5.774840e-01
  3.498040e-01   5.878413e+01   6.027002e-01
  3.501030e-01   5.802895e+01   5.998004e-01
  3.504020e-01   5.804879e+01   5.989187e-01
  3.507010e-01   5.806303e+01   6.132317e-01
  3.510000e-01   5.694228e+01   5.883799e-01
  3.512990e-01   5.709154e+01   6.080798e-01
  3.515980e-01   5.701378e+01   5.994811e-01
  3.518970e-01   5.675190e+01   6.115450e-01
  3.521960e-01   5.801218e+01   6.271312e-01
  3.524950e-01   5.826867e+01   6.050317e-01
  3.527940e-01   5.679460e+01   6.238905e-01
  3.530930e-01   5.780832e+01   6.129392e-01
  3.533920e-01   5.714877e+01   6.246980e-01
  3.536900e-01   5.799238e+01   6.315844e-01
  3.539890e-01   5.870469e+01   6.320009e-01
  3.542880e-01   5.696937e+01   6.377345e-01
  3.545870e-01   5.648172e+01   6.100875e-01
  3.548860e-01   5.745161e+01   6.368200e-01
  3.551850e-01   5.736431e+01   6.247442e-01
  3.554840e-01   5.780455e+01   6.387731e-01
  3.557830e-01   5.870310e+01   6.461432e-01
  3.560820e-01   5.795455e+01   6.201629e-01
  3.563810e-01   5.743378e+01   6.379169e-01
  3.566800e-01   5.695985e+01   6.203025e-01
  3.569790e-01   5.756250e+01   6.434879e-01
  3.572770e-01   5.823224e+01   6.459889e-01
  3.575760e-01   5.775356e+01   6.169182e-01
  3.578750e-01   5.808169e+01   6.590837e-01
  3.581740e-01   5.752435e+01   6.267474e-01
  3.584730e-01   5.803682e+01   6.588291e-01
  3.587720e-01   5.773250e+01   6.456708e-01
  3.590710e-01   5.656980e+01   6.379151e-01
  3.593700e-01   5.726233e+01   6.664270e-01
  3.596690e-01   5.777853e+01   6.410347e-01
  3.599680e-01   5.692264e+01   6.658188e-01
  3.602670e-01   5.707318e+01   6.494820e-01
  3.605660e-01   5.842573e+01   6.731628e-01
  3.608640e-01   5.887446e+01   6.930726e-01
  3.611630e-01   5.772171e+01   6.506153e-01
  3.614620e-01   5.864065e+01   6.962307e-01
  3.617610e-01   5.629586e+01   6.567376e-01
  3.620600e-01   5.704908e+01   6.837252e-01
  3.623590e-01   5.723154e+01   6.818596e-01
  3.626580e-01   5.645979e+01   6.772466e-01
  3.629570e-01   5.758618e+01   7.023749e-01
  3.632560e-01   5.636826e+01   6.653236e-01
  3.635550e-01   5.692150e+01   7.096915e-01
  3.638540e-01   5.699537e+01   6.924956e-01
  3.641530e-01   5.851101e+01   7.063889e-01
  3.644510e-01   5.798937e+01   7.337488e-01
  3.647500e-01   5.879447e+01   6.941056e-01
  3.650490e-01   5.752033e+01   7.289820e-01
  3.653480e-01   5.704303e+01   7.087868e-01
  3.656470e-01   5.740673e+01   7.194978e-01
  3.659460e-01   5.626358e+01   7.336717e-01
  3.662450e-01   5.656732e+01   7.041818e-01
  3.665440e-01   5.694203e+01   7.555422e-01
  3.668430e-01   5.627178e+01   7.106519e-01
  3.671420e-01   5.670704e+01   7.441509e-01
  3.674410e-01   5.722637e+01   7.380516e-01
  3.677400e-01   5.811983e+01   7.572978e-01
  3.680390e-01   5.665815e+01   7.767223e-01
  3.683370e-01   5.675562e+01   7.276960e-01
  3.686360e-01   5.881100e+01   7.825484e-01
  3.689350e-01   5.629173e+01   7.492256e-01
  3.692340e-01   5.762552e+01   7.789366e-01
  3.695330e-01   5.735359e+01   8.045319e-01
  3.698320e-01   5.841591e+01   7.572446e-01
  3.701310e-01   5.828948e+01   8.135088e-01
  3.704300e-01   5.699418e+01   7.661449e-01
  3.707290e-01   5.830008e+01   8.160444e-01
  3.710280e-01   5.639431e+01   7.977754e-01
  3.713270e-01   5.622326e+01   7.849012e-01
  3.716260e-01   5.670116e+01   8.357406e-01
  3.719240e-01   5.816725e+01   7.914828e-01
  3.722230e-01   5.655342e+01   8.373921e-01
  3.725220e-01   5.780135e+01   8.175162e-01
  3.728210e-01   5.739881e+01   8.327418e-01
  3.731200e-01   5.690712e+01   8.784097e-01
  3.734190e-01   5.624760e+01   7.967370e-01
  3.737180e-01   5.745645e+01   8.794813e-01
  3.740170e-01   5.706588e+01   8.250512e-01
  3.743160e-01   5.884910e+01   8.965027e-01
  3.746150e-01   5.582753e+01   8.669248e-01
  3.749140e-01   5.638717e+01   8.502619e-01
  3.752130e-01   5.702692e+01   9.163391e-01
  3.755110e-01   5.539492e+01   8.398957e-01
  3.758100e-01   5.748338e+01   9.199990e-01
  3.761090e-01   5.806542e+01   8.970374e-01
  3.764080e-01   5.484626e+01   8.951583e-01
  3.767070e-01   5.751532e+01   9.584556e-01
  3.770060e-01   5.593523e+01   8.677606e-01
  3.773050e-01   5.691472e+01   9.616223e-01
  3.776040e-01   5.605130e+01   9.120365e-01
  3.779030e-01   5.840989e+01   9.618136e-01
  3.782020e-01   5.763120e+01   1.031929e+00
  3.785010e-01   5.808305e+01   9.106657e-01
  3.788000e-01   5.665081e+01   1.018136e+00
  3.790990e-01   5.679024e+01   9.405143e-01
  3.793970e-01   5.636153e+01   1.005815e+00
  3.796960e-01   5.719889e+01   1.008468e+00
  3.799950e-01   5.734631e+01   9.912372e-01
  3.802940e-01   5.770573e+01   1.105441e+00
  3.805930e-01   5.695985e+01   9.578835e-01
  3.808920e-01   5.692653e+01   1.104173e+00
  3.811910e-01   5.774870e+01   1.027954e+00
  3.814900e-01   5.579120e+01   1.063317e+00
  3.817890e-01   5.789414e+01   1.182745e+00
  3.820880e-01   5.720416e+01   9.991326e-01
  3.823870e-01   5.534167e+01   1.163863e+00
  3.826860e-01   5.669180e+01   1.033669e+00
  3.829840e-01   5.799275e+01   1.215324e+00
  3.832830e-01   5.682024e+01   1.149821e+00
  3.835820e-01   5.753881e+01   1.129515e+00
  3.838810e-01   5.842573e+01   1.272532e+00
  3.841800e-01   5.716926e+01   1.112866e+00
  3.844790e-01   5.614721e+01   1.256747e+00
  3.847780e-01   5.745921e+01   1.178294e+00
  3.850770e-01   5.754049e+01   1.281846e+00
  3.853760e-01   5.758086e+01   1.367875e+00
  3.856750e-01   5.709677e+01   1.174572e+00
  3.859740e-01   5.832476e+01   1.401050e+00
  3.862730e-01   5.482262e+01   1.232670e+00
  3.865710e-01   5.553136e+01   1.367088e+00
  3.868700e-01   5.730887e+01   1.414279e+00
  3.871690e-01   5.963070e+01   1.357348e+00
  3.874680e-01   5.772921e+01   1.537942e+00
  3.877670e-01   5.820212e+01   1.363530e+00
  3.880660e-01   5.842573e+01   1.581965e+00
  3.883650e-01   5.846419e+01   1.499575e+00
  3.886640e-01   5.830008e+01   1.562606e+00
  3.889630e-01   5.713619e+01   1.683391e+00
  3.892620e-01   5.650093e+01   1.505220e+00
  3.895610e-01   5.774514e+01   1.738712e+00
  3.898600e-01   5.842573e+01   1.702282e+00
  3.901580e-01   5.519481e+01   1.723996e+00
  3.904570e-01   5.741607e+01   1.965889e+00
  3.907560e-01   5.570338e+01   1.707697e+00
  3.910550e-01   5.751828e+01   2.003744e+00
  3.913540e-01   5.702965e+01   1.995215e+00
  3.916530e-01   5.668063e+01   1.989100e+00
  3.919520e-01   5.983925e+01   2.654937e+00
  3.922510e-01   5.919357e+01   2.032715e+00
  3.925500e-01   5.352550e+01   2.593319e+00
  3.928490e-01   5.486574e+01   2.396821e+00
  3.931480e-01   5.302292e+01   2.581115e+00
  3.934470e-01   0.000000e+00   0.000000e+00
  3.937460e-01   5.716926e+01   2.680136e+00
creator: radaver
creator-version: 3725
header-file: /nas_data/SAXS_data/20151104Workshop/header/JH1_0178.txt
image-file: /nas_data/Pilatus1M/20151104_Workshop/JH1_0178.tif
angular-axis-file: /nas_data/SAXS_data/20151104Workshop/q20151029.dat
beamstop-mask-file: /nas_data/SAXS_data/20151104Workshop/fit2d20151031.msk
detector-response-file: none
beam-center-x: 949.7700
beam-center-y: 918.8000
unit-time: 1.0000
channel-first: 10
channel-last: 1315
Exposure time [s]: 1.093994
Transmitted Beam: 0.485001
Incident Beam: 0.485001
Code: JH1
Concentration [mg/ml]: 1
Run Number: 0178
