# Supplementary material for: SAXS analysis of a soluble cytosolic NgBR construct including extracellular and transmembrane domains
Source: PLoS One. 2018 Jan 18;13(1):e0191371. doi: 10.1371/journal.pone.0191371 (PMC5773207; doi:10.1371/journal.pone.0191371)
Supplement: S1 File — (ZIP) [file pone.0191371.s001.zip › JH1_0179.dat]

Sample:   c= 1.0000 mg/ml  Code: JH1
  3.656810e-03   2.272543e+04   4.137611e+01
  3.955720e-03   2.206624e+04   2.800205e+01
  4.254640e-03   1.913535e+04   2.336737e+01
  4.553560e-03   1.547116e+04   2.025797e+01
  4.852480e-03   1.250264e+04   1.704990e+01
  5.151400e-03   1.058145e+04   1.549520e+01
  5.450320e-03   8.746958e+03   1.338130e+01
  5.749240e-03   7.473855e+03   1.198458e+01
  6.048150e-03   6.400989e+03   1.087144e+01
  6.347070e-03   5.542651e+03   9.611322e+00
  6.645990e-03   4.864270e+03   8.964376e+00
  6.944910e-03   4.265123e+03   8.081218e+00
  7.243830e-03   3.825295e+03   7.415841e+00
  7.542750e-03   3.410189e+03   6.975348e+00
  7.841670e-03   3.076934e+03   6.257371e+00
  8.140580e-03   2.785084e+03   6.035337e+00
  8.439500e-03   2.561394e+03   5.578738e+00
  8.738420e-03   2.339756e+03   5.281051e+00
  9.037340e-03   2.160117e+03   4.906354e+00
  9.336260e-03   1.990802e+03   4.628696e+00
  9.635180e-03   1.837577e+03   4.434351e+00
  9.934100e-03   1.699178e+03   4.125761e+00
  1.023300e-02   1.566323e+03   4.059549e+00
  1.053190e-02   1.442255e+03   3.951027e+00
  1.083090e-02   1.338964e+03   3.806917e+00
  1.112980e-02   1.224539e+03   3.609635e+00
  1.142870e-02   1.149938e+03   3.478359e+00
  1.172760e-02   1.063069e+03   3.335093e+00
  1.202650e-02   9.793959e+02   3.192298e+00
  1.232540e-02   9.131080e+02   3.065485e+00
  1.262440e-02   8.419294e+02   2.888848e+00
  1.292330e-02   7.876466e+02   2.751068e+00
  1.322220e-02   7.246798e+02   2.638813e+00
  1.352110e-02   6.788758e+02   2.528388e+00
  1.382000e-02   6.287657e+02   2.409311e+00
  1.411900e-02   5.899954e+02   2.322492e+00
  1.441790e-02   5.525106e+02   2.231314e+00
  1.471680e-02   5.176579e+02   2.149531e+00
  1.501570e-02   4.844191e+02   2.036399e+00
  1.531460e-02   4.543160e+02   1.963207e+00
  1.561350e-02   4.273529e+02   1.870652e+00
  1.591250e-02   4.019334e+02   1.830149e+00
  1.621140e-02   3.763206e+02   1.740342e+00
  1.651030e-02   3.566514e+02   1.676435e+00
  1.680920e-02   3.385903e+02   1.633435e+00
  1.710810e-02   3.178086e+02   1.585835e+00
  1.740710e-02   3.029707e+02   1.526093e+00
  1.770600e-02   2.890314e+02   1.475592e+00
  1.800490e-02   2.766276e+02   1.432170e+00
  1.830380e-02   2.622128e+02   1.405467e+00
  1.860270e-02   2.485421e+02   1.341766e+00
  1.890170e-02   2.379375e+02   1.312830e+00
  1.920060e-02   2.283311e+02   1.273864e+00
  1.949950e-02   2.168888e+02   1.255834e+00
  1.979840e-02   2.073207e+02   1.204783e+00
  2.009730e-02   1.988458e+02   1.166959e+00
  2.039620e-02   1.909059e+02   1.141350e+00
  2.069520e-02   1.846949e+02   1.116578e+00
  2.099410e-02   1.791975e+02   1.107805e+00
  2.129300e-02   1.716756e+02   1.055891e+00
  2.159190e-02   1.658723e+02   1.073658e+00
  2.189080e-02   1.609618e+02   1.063549e+00
  2.218980e-02   1.560185e+02   1.065128e+00
  2.248870e-02   1.507269e+02   1.065587e+00
  2.278760e-02   1.464273e+02   1.039931e+00
  2.308650e-02   1.411402e+02   1.052406e+00
  2.338540e-02   1.364127e+02   1.032482e+00
  2.368430e-02   1.311478e+02   9.939720e-01
  2.398330e-02   1.317861e+02   1.019059e+00
  2.428220e-02   1.270195e+02   9.782028e-01
  2.458110e-02   1.232940e+02   9.961542e-01
  2.488000e-02   1.199539e+02   9.563619e-01
  2.517890e-02   1.189924e+02   9.411591e-01
  2.547790e-02   1.157178e+02   9.412310e-01
  2.577680e-02   1.134520e+02   9.244847e-01
  2.607570e-02   1.105578e+02   9.200062e-01
  2.637460e-02   1.084875e+02   9.040315e-01
  2.667350e-02   1.088108e+02   8.827177e-01
  2.697250e-02   1.032874e+02   8.335051e-01
  2.727140e-02   1.043504e+02   8.066910e-01
  2.757030e-02   1.017501e+02   7.978986e-01
  2.786920e-02   1.010702e+02   7.861398e-01
  2.816810e-02   9.984629e+01   7.689817e-01
  2.846700e-02   9.801422e+01   7.524876e-01
  2.876600e-02   9.492790e+01   7.316230e-01
  2.906490e-02   9.545438e+01   7.358554e-01
  2.936380e-02   9.416668e+01   7.254330e-01
  2.966270e-02   9.337920e+01   7.170933e-01
  2.996160e-02   9.187464e+01   7.123350e-01
  3.026060e-02   9.081199e+01   6.970499e-01
  3.055950e-02   8.977045e+01   6.920588e-01
  3.085840e-02   8.982866e+01   6.893600e-01
  3.115730e-02   8.745173e+01   6.773304e-01
  3.145620e-02   8.780142e+01   6.721618e-01
  3.175510e-02   8.709900e+01   6.713044e-01
  3.205410e-02   8.580938e+01   6.626849e-01
  3.235300e-02   8.525257e+01   6.578553e-01
  3.265190e-02   8.515603e+01   6.454178e-01
  3.295080e-02   8.386781e+01   6.447175e-01
  3.324970e-02   8.303474e+01   6.406651e-01
  3.354870e-02   8.174061e+01   6.339911e-01
  3.384760e-02   8.300120e+01   6.314846e-01
  3.414650e-02   8.089206e+01   6.234097e-01
  3.444540e-02   8.068892e+01   6.140702e-01
  3.474430e-02   8.050300e+01   6.187597e-01
  3.504330e-02   7.909073e+01   6.057081e-01
  3.534220e-02   7.876984e+01   6.052239e-01
  3.564110e-02   7.835317e+01   6.028772e-01
  3.594000e-02   7.894381e+01   5.935625e-01
  3.623890e-02   7.922464e+01   6.047330e-01
  3.653780e-02   7.797700e+01   5.837249e-01
  3.683680e-02   7.781306e+01   5.906976e-01
  3.713570e-02   7.688406e+01   5.878611e-01
  3.743460e-02   7.635982e+01   5.763047e-01
  3.773350e-02   7.634878e+01   5.755987e-01
  3.803240e-02   7.581100e+01   5.872588e-01
  3.833140e-02   7.627262e+01   6.030446e-01
  3.863030e-02   7.463508e+01   6.058090e-01
  3.892920e-02   7.371416e+01   6.004941e-01
  3.922810e-02   7.520516e+01   6.089137e-01
  3.952700e-02   7.478829e+01   6.032884e-01
  3.982600e-02   7.405608e+01   6.090459e-01
  4.012490e-02   7.416354e+01   5.999886e-01
  4.042380e-02   7.397316e+01   6.070924e-01
  4.072270e-02   7.284200e+01   6.000564e-01
  4.102160e-02   7.415009e+01   6.046274e-01
  4.132050e-02   7.280246e+01   5.998935e-01
  4.161950e-02   7.313531e+01   5.950485e-01
  4.191840e-02   7.174557e+01   5.970924e-01
  4.221730e-02   7.257854e+01   5.927792e-01
  4.251620e-02   7.194433e+01   5.979189e-01
  4.281510e-02   7.251557e+01   5.910046e-01
  4.311410e-02   7.236830e+01   5.911606e-01
  4.341300e-02   7.129832e+01   5.898066e-01
  4.371190e-02   7.087741e+01   5.865455e-01
  4.401080e-02   7.033377e+01   5.842917e-01
  4.430970e-02   7.048639e+01   5.804544e-01
  4.460860e-02   7.095327e+01   5.831141e-01
  4.490760e-02   7.063705e+01   5.832994e-01
  4.520650e-02   6.978771e+01   5.753841e-01
  4.550540e-02   7.033029e+01   5.805485e-01
  4.580430e-02   7.070586e+01   5.798875e-01
  4.610320e-02   7.019655e+01   5.748989e-01
  4.640220e-02   6.981718e+01   5.776924e-01
  4.670110e-02   6.940038e+01   5.673898e-01
  4.700000e-02   6.998710e+01   5.719000e-01
  4.729890e-02   6.866634e+01   5.685983e-01
  4.759780e-02   6.886613e+01   5.687145e-01
  4.789680e-02   6.915916e+01   5.664029e-01
  4.819570e-02   6.904014e+01   5.652196e-01
  4.849460e-02   6.874167e+01   5.660867e-01
  4.879350e-02   6.899020e+01   5.608959e-01
  4.909240e-02   6.934603e+01   5.699823e-01
  4.939130e-02   6.872356e+01   5.577888e-01
  4.969030e-02   6.840650e+01   5.585181e-01
  4.998920e-02   6.881901e+01   5.595226e-01
  5.028810e-02   6.762387e+01   5.526442e-01
  5.058700e-02   6.797872e+01   5.581221e-01
  5.088590e-02   6.785761e+01   5.483634e-01
  5.118490e-02   6.911015e+01   5.607049e-01
  5.148380e-02   6.866958e+01   5.562342e-01
  5.178270e-02   6.846290e+01   5.482298e-01
  5.208160e-02   6.659826e+01   5.464751e-01
  5.238050e-02   6.674639e+01   5.413135e-01
  5.267940e-02   6.769613e+01   5.529394e-01
  5.297840e-02   6.804202e+01   5.471802e-01
  5.327730e-02   6.767358e+01   5.431644e-01
  5.357620e-02   6.643909e+01   5.400660e-01
  5.387510e-02   6.678023e+01   5.383227e-01
  5.417400e-02   6.684950e+01   5.436356e-01
  5.447300e-02   6.845209e+01   5.419070e-01
  5.477190e-02   6.736473e+01   5.388144e-01
  5.507080e-02   6.781294e+01   5.406039e-01
  5.536970e-02   6.651164e+01   5.335635e-01
  5.566860e-02   6.579083e+01   5.343200e-01
  5.596760e-02   6.658687e+01   5.314549e-01
  5.626650e-02   6.646027e+01   5.333574e-01
  5.656540e-02   6.697525e+01   5.336038e-01
  5.686430e-02   6.728293e+01   5.318352e-01
  5.716320e-02   6.721509e+01   5.280428e-01
  5.746210e-02   6.755031e+01   5.346841e-01
  5.776110e-02   6.643651e+01   5.320542e-01
  5.806000e-02   6.626773e+01   5.231573e-01
  5.835890e-02   6.655825e+01   5.248786e-01
  5.865780e-02   6.616642e+01   5.204794e-01
  5.895670e-02   6.620576e+01   5.305296e-01
  5.925570e-02   6.630227e+01   5.187628e-01
  5.955460e-02   6.641251e+01   5.260407e-01
  5.985350e-02   6.570201e+01   5.158536e-01
  6.015240e-02   6.584330e+01   5.180819e-01
  6.045130e-02   6.633338e+01   5.205701e-01
  6.075020e-02   6.628933e+01   5.153906e-01
  6.104920e-02   6.641293e+01   5.197559e-01
  6.134810e-02   6.590852e+01   5.183384e-01
  6.164700e-02   6.615752e+01   5.110861e-01
  6.194590e-02   6.619387e+01   5.194593e-01
  6.224480e-02   6.534738e+01   5.047823e-01
  6.254380e-02   6.529562e+01   5.131534e-01
  6.284270e-02   6.485730e+01   5.130788e-01
  6.314160e-02   6.534433e+01   5.026933e-01
  6.344050e-02   6.492125e+01   5.084245e-01
  6.373940e-02   6.546991e+01   5.021461e-01
  6.403840e-02   6.552729e+01   5.102530e-01
  6.433730e-02   6.496333e+01   5.027766e-01
  6.463620e-02   6.623056e+01   5.035125e-01
  6.493510e-02   6.555680e+01   5.119907e-01
  6.523400e-02   6.543337e+01   5.009825e-01
  6.553290e-02   6.543615e+01   5.035636e-01
  6.583190e-02   6.579368e+01   5.028722e-01
  6.613080e-02   6.516938e+01   4.959468e-01
  6.642970e-02   6.626123e+01   5.093553e-01
  6.672860e-02   6.600671e+01   4.976291e-01
  6.702750e-02   6.558747e+01   5.010621e-01
  6.732650e-02   6.607142e+01   4.993674e-01
  6.762540e-02   6.509389e+01   4.956595e-01
  6.792430e-02   6.506822e+01   4.975600e-01
  6.822320e-02   6.511322e+01   4.898778e-01
  6.852210e-02   6.513448e+01   4.973112e-01
  6.882110e-02   6.510579e+01   4.932399e-01
  6.912000e-02   6.442492e+01   4.901679e-01
  6.941890e-02   6.526928e+01   4.899853e-01
  6.971780e-02   6.510166e+01   4.888785e-01
  7.001670e-02   6.524621e+01   4.957426e-01
  7.031560e-02   6.566752e+01   4.905207e-01
  7.061460e-02   6.473454e+01   4.874982e-01
  7.091350e-02   6.550424e+01   4.889601e-01
  7.121240e-02   6.515831e+01   4.839304e-01
  7.151130e-02   6.515007e+01   4.900164e-01
  7.181020e-02   6.467905e+01   4.816880e-01
  7.210920e-02   6.577124e+01   4.890089e-01
  7.240810e-02   6.416888e+01   4.784195e-01
  7.270700e-02   6.473913e+01   4.865679e-01
  7.300590e-02   6.554718e+01   4.849098e-01
  7.330480e-02   6.480140e+01   4.767258e-01
  7.360370e-02   6.400099e+01   4.796134e-01
  7.390270e-02   6.448309e+01   4.759969e-01
  7.420160e-02   6.387036e+01   4.809630e-01
  7.450050e-02   6.442744e+01   4.740260e-01
  7.479940e-02   6.468567e+01   4.762999e-01
  7.509830e-02   6.465398e+01   4.802245e-01
  7.539730e-02   6.474998e+01   4.734607e-01
  7.569620e-02   6.455108e+01   4.736044e-01
  7.599510e-02   6.422695e+01   4.754944e-01
  7.629400e-02   6.488410e+01   4.717877e-01
  7.659290e-02   6.467975e+01   4.753937e-01
  7.689190e-02   6.375204e+01   4.676538e-01
  7.719080e-02   6.446342e+01   4.728467e-01
  7.748970e-02   6.477847e+01   4.705472e-01
  7.778860e-02   6.449032e+01   4.725105e-01
  7.808750e-02   6.416640e+01   4.678945e-01
  7.838640e-02   6.485350e+01   4.678571e-01
  7.868540e-02   6.514977e+01   4.701902e-01
  7.898430e-02   6.392256e+01   4.632434e-01
  7.928320e-02   6.454541e+01   4.709839e-01
  7.958210e-02   6.421869e+01   4.610396e-01
  7.988100e-02   6.486661e+01   4.687452e-01
  8.018000e-02   6.431148e+01   4.642370e-01
  8.047890e-02   6.400323e+01   4.627116e-01
  8.077780e-02   6.350334e+01   4.600846e-01
  8.107670e-02   6.470290e+01   4.619632e-01
  8.137560e-02   6.388615e+01   4.622882e-01
  8.167450e-02   6.448600e+01   4.615927e-01
  8.197350e-02   6.387340e+01   4.565998e-01
  8.227240e-02   6.409989e+01   4.618320e-01
  8.257130e-02   6.431424e+01   4.530970e-01
  8.287020e-02   6.461462e+01   4.632735e-01
  8.316910e-02   6.433140e+01   4.590301e-01
  8.346810e-02   6.452185e+01   4.553740e-01
  8.376700e-02   6.455208e+01   4.618291e-01
  8.406590e-02   6.429967e+01   4.515177e-01
  8.436480e-02   6.466439e+01   4.598169e-01
  8.466370e-02   6.427234e+01   4.525660e-01
  8.496270e-02   6.401998e+01   4.623617e-01
  8.526160e-02   6.388765e+01   4.764684e-01
  8.556050e-02   6.481658e+01   4.803733e-01
  8.585940e-02   6.478886e+01   4.862828e-01
  8.615830e-02   6.455162e+01   4.853917e-01
  8.645720e-02   6.491545e+01   4.915440e-01
  8.675620e-02   6.488291e+01   4.938669e-01
  8.705510e-02   6.488327e+01   4.928855e-01
  8.735400e-02   6.389719e+01   4.915751e-01
  8.765290e-02   6.388934e+01   4.920391e-01
  8.795180e-02   6.293954e+01   4.923466e-01
  8.825080e-02   6.378752e+01   4.911530e-01
  8.854970e-02   6.470901e+01   5.012739e-01
  8.884860e-02   6.541984e+01   5.019540e-01
  8.914750e-02   6.391884e+01   5.023644e-01
  8.944640e-02   6.417731e+01   4.997257e-01
  8.974530e-02   6.466495e+01   4.975257e-01
  9.004430e-02   7.019974e+01   5.162862e-01
  9.034320e-02   6.354572e+01   4.738525e-01
  9.064210e-02   6.432200e+01   4.758461e-01
  9.094100e-02   6.391858e+01   4.644726e-01
  9.123990e-02   6.381848e+01   4.628662e-01
  9.153890e-02   6.416568e+01   4.666256e-01
  9.183780e-02   6.514059e+01   4.668048e-01
  9.213670e-02   6.419610e+01   4.617707e-01
  9.243560e-02   6.483293e+01   4.628327e-01
  9.273450e-02   6.416972e+01   4.564726e-01
  9.303350e-02   6.497667e+01   4.653912e-01
  9.333240e-02   6.482364e+01   4.545028e-01
  9.363130e-02   6.409159e+01   4.554101e-01
  9.393020e-02   6.383796e+01   4.521832e-01
  9.422910e-02   6.419109e+01   4.545933e-01
  9.452800e-02   6.458345e+01   4.571542e-01
  9.482700e-02   6.428074e+01   4.458568e-01
  9.512590e-02   6.319915e+01   4.502982e-01
  9.542480e-02   6.460462e+01   4.503185e-01
  9.572370e-02   6.458578e+01   4.502528e-01
  9.602260e-02   6.414114e+01   4.509607e-01
  9.632160e-02   6.384654e+01   4.421756e-01
  9.662050e-02   6.411388e+01   4.456438e-01
  9.691940e-02   6.369880e+01   4.441989e-01
  9.721830e-02   6.334431e+01   4.404330e-01
  9.751720e-02   6.407045e+01   4.451269e-01
  9.781610e-02   6.443366e+01   4.420529e-01
  9.811510e-02   6.409828e+01   4.452236e-01
  9.841400e-02   6.445552e+01   4.393072e-01
  9.871290e-02   6.475326e+01   4.435051e-01
  9.901180e-02   6.370368e+01   4.409642e-01
  9.931070e-02   6.478307e+01   4.407726e-01
  9.960970e-02   6.340658e+01   4.392234e-01
  9.990860e-02   6.356545e+01   4.324981e-01
  1.002070e-01   6.453416e+01   4.399250e-01
  1.005060e-01   6.411638e+01   4.360751e-01
  1.008050e-01   6.310667e+01   4.350322e-01
  1.011040e-01   6.368641e+01   4.308943e-01
  1.014030e-01   6.479256e+01   4.366527e-01
  1.017020e-01   6.349953e+01   4.363842e-01
  1.020010e-01   6.487233e+01   4.362404e-01
  1.023000e-01   6.459427e+01   4.332845e-01
  1.025990e-01   6.391183e+01   4.299954e-01
  1.028980e-01   6.451146e+01   4.336764e-01
  1.031970e-01   6.464638e+01   4.365011e-01
  1.034960e-01   6.375212e+01   4.255535e-01
  1.037950e-01   6.424453e+01   4.311131e-01
  1.040930e-01   6.322254e+01   4.241023e-01
  1.043920e-01   6.337852e+01   4.285268e-01
  1.046910e-01   6.377915e+01   4.292192e-01
  1.049900e-01   6.419075e+01   4.247784e-01
  1.052890e-01   6.463635e+01   4.297930e-01
  1.055880e-01   6.456657e+01   4.279406e-01
  1.058870e-01   6.462492e+01   4.297550e-01
  1.061860e-01   6.436404e+01   4.247180e-01
  1.064850e-01   6.391528e+01   4.238660e-01
  1.067840e-01   6.449352e+01   4.280208e-01
  1.070830e-01   6.447483e+01   4.244522e-01
  1.073820e-01   6.465465e+01   4.234758e-01
  1.076800e-01   6.440170e+01   4.223357e-01
  1.079790e-01   6.396628e+01   4.227749e-01
  1.082780e-01   6.443369e+01   4.262181e-01
  1.085770e-01   6.437920e+01   4.170806e-01
  1.088760e-01   6.420278e+01   4.223045e-01
  1.091750e-01   6.368590e+01   4.190588e-01
  1.094740e-01   6.414135e+01   4.214812e-01
  1.097730e-01   6.487372e+01   4.214090e-01
  1.100720e-01   6.483396e+01   4.173552e-01
  1.103710e-01   6.441555e+01   4.223811e-01
  1.106700e-01   6.367820e+01   4.139139e-01
  1.109690e-01   6.336684e+01   4.186211e-01
  1.112670e-01   6.426542e+01   4.140473e-01
  1.115660e-01   6.386164e+01   4.139187e-01
  1.118650e-01   6.423561e+01   4.190269e-01
  1.121640e-01   6.321785e+01   4.097891e-01
  1.124630e-01   6.390511e+01   4.131777e-01
  1.127620e-01   6.468516e+01   4.156917e-01
  1.130610e-01   6.408395e+01   4.131698e-01
  1.133600e-01   6.429226e+01   4.186046e-01
  1.136590e-01   6.396849e+01   4.073600e-01
  1.139580e-01   6.456386e+01   4.138369e-01
  1.142570e-01   6.474853e+01   4.141368e-01
  1.145560e-01   6.402537e+01   4.123980e-01
  1.148550e-01   6.382731e+01   4.106030e-01
  1.151530e-01   6.466626e+01   4.078937e-01
  1.154520e-01   6.484576e+01   4.135760e-01
  1.157510e-01   6.378051e+01   4.056450e-01
  1.160500e-01   6.428339e+01   4.135199e-01
  1.163490e-01   6.472476e+01   4.086367e-01
  1.166480e-01   6.409612e+01   4.094616e-01
  1.169470e-01   6.380568e+01   4.062820e-01
  1.172460e-01   6.434204e+01   4.085477e-01
  1.175450e-01   6.410735e+01   4.044728e-01
  1.178440e-01   6.345660e+01   4.024147e-01
  1.181430e-01   6.426649e+01   4.080268e-01
  1.184420e-01   6.472774e+01   4.072538e-01
  1.187400e-01   6.398753e+01   4.035482e-01
  1.190390e-01   6.377226e+01   4.020547e-01
  1.193380e-01   6.433244e+01   4.038167e-01
  1.196370e-01   6.502753e+01   4.081959e-01
  1.199360e-01   6.474398e+01   4.032113e-01
  1.202350e-01   6.419644e+01   4.044798e-01
  1.205340e-01   6.422469e+01   4.021276e-01
  1.208330e-01   6.433347e+01   4.011295e-01
  1.211320e-01   6.437900e+01   4.045075e-01
  1.214310e-01   6.422757e+01   3.973836e-01
  1.217300e-01   6.458191e+01   4.040554e-01
  1.220290e-01   6.533410e+01   4.050447e-01
  1.223270e-01   6.443974e+01   3.996076e-01
  1.226260e-01   6.434970e+01   3.988039e-01
  1.229250e-01   6.438156e+01   3.973413e-01
  1.232240e-01   6.445047e+01   4.012278e-01
  1.235230e-01   6.333673e+01   3.969570e-01
  1.238220e-01   6.460812e+01   3.975226e-01
  1.241210e-01   6.420343e+01   3.978287e-01
  1.244200e-01   6.528486e+01   3.975393e-01
  1.247190e-01   6.450913e+01   3.998227e-01
  1.250180e-01   6.454588e+01   3.950291e-01
  1.253170e-01   6.448476e+01   3.956046e-01
  1.256160e-01   6.511023e+01   4.001049e-01
  1.259140e-01   6.416665e+01   3.943736e-01
  1.262130e-01   6.534949e+01   3.979919e-01
  1.265120e-01   6.392818e+01   3.908829e-01
  1.268110e-01   6.439801e+01   3.930656e-01
  1.271100e-01   6.403578e+01   3.955012e-01
  1.274090e-01   6.495339e+01   3.950085e-01
  1.277080e-01   6.471363e+01   3.930276e-01
  1.280070e-01   6.365383e+01   3.885667e-01
  1.283060e-01   6.465952e+01   3.931124e-01
  1.286050e-01   6.484775e+01   3.964611e-01
  1.289040e-01   6.555170e+01   3.916135e-01
  1.292030e-01   6.487544e+01   3.945199e-01
  1.295020e-01   6.529046e+01   3.920518e-01
  1.298000e-01   6.514396e+01   3.923481e-01
  1.300990e-01   6.436707e+01   3.875776e-01
  1.303980e-01   6.501014e+01   3.902349e-01
  1.306970e-01   6.448753e+01   3.915966e-01
  1.309960e-01   6.528419e+01   3.917882e-01
  1.312950e-01   6.440907e+01   3.889107e-01
  1.315940e-01   6.502783e+01   3.864616e-01
  1.318930e-01   6.487944e+01   3.888763e-01
  1.321920e-01   6.440814e+01   3.872218e-01
  1.324910e-01   6.459717e+01   3.887518e-01
  1.327900e-01   6.455392e+01   3.864673e-01
  1.330890e-01   6.478113e+01   3.866721e-01
  1.333870e-01   6.503840e+01   3.872019e-01
  1.336860e-01   6.395066e+01   3.832474e-01
  1.339850e-01   6.461932e+01   3.838440e-01
  1.342840e-01   6.442666e+01   3.860862e-01
  1.345830e-01   6.391621e+01   3.831441e-01
  1.348820e-01   6.430665e+01   3.843126e-01
  1.351810e-01   6.427967e+01   3.794045e-01
  1.354800e-01   6.507353e+01   3.861267e-01
  1.357790e-01   6.462641e+01   3.824784e-01
  1.360780e-01   6.415661e+01   3.826990e-01
  1.363770e-01   6.450019e+01   3.832581e-01
  1.366760e-01   6.443856e+01   3.851766e-01
  1.369740e-01   6.364334e+01   3.963491e-01
  1.372730e-01   6.467442e+01   4.016580e-01
  1.375720e-01   6.475167e+01   4.112647e-01
  1.378710e-01   6.410973e+01   4.109345e-01
  1.381700e-01   6.373583e+01   4.114645e-01
  1.384690e-01   6.426704e+01   4.203514e-01
  1.387680e-01   6.389807e+01   4.076977e-01
  1.390670e-01   6.409227e+01   3.967060e-01
  1.393660e-01   6.451518e+01   3.972366e-01
  1.396650e-01   6.432512e+01   3.938478e-01
  1.399640e-01   6.405273e+01   3.940233e-01
  1.402630e-01   6.464252e+01   3.876861e-01
  1.405620e-01   6.456124e+01   3.918203e-01
  1.408600e-01   6.456029e+01   3.905865e-01
  1.411590e-01   6.450120e+01   3.913911e-01
  1.414580e-01   6.480715e+01   3.928139e-01
  1.417570e-01   6.457634e+01   3.846488e-01
  1.420560e-01   6.482138e+01   3.899106e-01
  1.423550e-01   6.526422e+01   3.885876e-01
  1.426540e-01   6.505111e+01   3.844269e-01
  1.429530e-01   6.498744e+01   3.833150e-01
  1.432520e-01   6.485702e+01   3.799767e-01
  1.435510e-01   6.419367e+01   3.807384e-01
  1.438500e-01   6.438481e+01   3.772554e-01
  1.441490e-01   6.436336e+01   3.763103e-01
  1.444470e-01   6.481565e+01   3.800802e-01
  1.447460e-01   6.430863e+01   3.748389e-01
  1.450450e-01   6.471089e+01   3.797729e-01
  1.453440e-01   6.499012e+01   3.746529e-01
  1.456430e-01   6.517435e+01   3.788950e-01
  1.459420e-01   6.495745e+01   3.776021e-01
  1.462410e-01   6.494673e+01   3.758230e-01
  1.465400e-01   6.492245e+01   3.770612e-01
  1.468390e-01   6.484902e+01   3.721183e-01
  1.471380e-01   6.443257e+01   3.739009e-01
  1.474370e-01   6.472353e+01   3.753934e-01
  1.477360e-01   6.510706e+01   3.754205e-01
  1.480340e-01   6.492936e+01   3.712978e-01
  1.483330e-01   6.473293e+01   3.791651e-01
  1.486320e-01   6.548026e+01   3.909147e-01
  1.489310e-01   6.492792e+01   3.909618e-01
  1.492300e-01   6.568184e+01   3.927345e-01
  1.495290e-01   6.449228e+01   3.916110e-01
  1.498280e-01   6.477548e+01   3.970073e-01
  1.501270e-01   6.484749e+01   3.987765e-01
  1.504260e-01   6.493085e+01   3.936866e-01
  1.507250e-01   6.547166e+01   4.012138e-01
  1.510240e-01   6.526118e+01   3.995266e-01
  1.513230e-01   6.498505e+01   4.039613e-01
  1.516210e-01   6.529217e+01   4.006635e-01
  1.519200e-01   6.534872e+01   4.008370e-01
  1.522190e-01   6.522951e+01   4.074458e-01
  1.525180e-01   6.501724e+01   4.019234e-01
  1.528170e-01   6.535269e+01   4.083826e-01
  1.531160e-01   6.462345e+01   4.028358e-01
  1.534150e-01   6.470178e+01   3.972950e-01
  1.537140e-01   6.506811e+01   3.916285e-01
  1.540130e-01   6.439359e+01   3.831730e-01
  1.543120e-01   6.496473e+01   3.851017e-01
  1.546110e-01   6.567788e+01   3.846538e-01
  1.549100e-01   6.541595e+01   3.841158e-01
  1.552090e-01   6.466948e+01   3.839930e-01
  1.555070e-01   6.546702e+01   3.771077e-01
  1.558060e-01   6.500293e+01   3.810801e-01
  1.561050e-01   6.476915e+01   3.766158e-01
  1.564040e-01   6.572238e+01   3.809305e-01
  1.567030e-01   6.591012e+01   3.794775e-01
  1.570020e-01   6.507988e+01   3.751266e-01
  1.573010e-01   6.498051e+01   3.783312e-01
  1.576000e-01   6.511594e+01   3.728833e-01
  1.578990e-01   6.545717e+01   3.757812e-01
  1.581980e-01   6.501455e+01   3.728043e-01
  1.584970e-01   6.535295e+01   3.735613e-01
  1.587960e-01   6.556219e+01   3.775995e-01
  1.590940e-01   6.486192e+01   3.702710e-01
  1.593930e-01   6.493826e+01   3.692476e-01
  1.596920e-01   6.468786e+01   3.695665e-01
  1.599910e-01   6.518592e+01   3.726614e-01
  1.602900e-01   6.485929e+01   3.710974e-01
  1.605890e-01   6.432388e+01   3.640631e-01
  1.608880e-01   6.517963e+01   3.689065e-01
  1.611870e-01   6.439256e+01   3.656603e-01
  1.614860e-01   6.416236e+01   3.654092e-01
  1.617850e-01   6.401698e+01   3.618107e-01
  1.620840e-01   6.495558e+01   3.644534e-01
  1.623830e-01   6.476770e+01   3.655169e-01
  1.626810e-01   6.503412e+01   3.640812e-01
  1.629800e-01   6.459595e+01   3.589883e-01
  1.632790e-01   6.508343e+01   3.614909e-01
  1.635780e-01   6.532257e+01   3.633183e-01
  1.638770e-01   6.496682e+01   3.646830e-01
  1.641760e-01   6.553149e+01   3.644859e-01
  1.644750e-01   6.476406e+01   3.615679e-01
  1.647740e-01   6.517543e+01   3.623262e-01
  1.650730e-01   6.475988e+01   3.625289e-01
  1.653720e-01   6.498918e+01   3.627794e-01
  1.656710e-01   6.459374e+01   3.595539e-01
  1.659700e-01   6.441687e+01   3.605974e-01
  1.662680e-01   6.495497e+01   3.607496e-01
  1.665670e-01   6.481689e+01   3.613282e-01
  1.668660e-01   6.462620e+01   3.573728e-01
  1.671650e-01   6.523201e+01   3.619033e-01
  1.674640e-01   6.444919e+01   3.589607e-01
  1.677630e-01   6.452198e+01   3.572720e-01
  1.680620e-01   6.462639e+01   3.598360e-01
  1.683610e-01   6.446631e+01   3.537889e-01
  1.686600e-01   6.429868e+01   3.581613e-01
  1.689590e-01   6.461027e+01   3.554686e-01
  1.692580e-01   6.497501e+01   3.562856e-01
  1.695570e-01   6.462439e+01   3.598304e-01
  1.698560e-01   6.491494e+01   3.546523e-01
  1.701540e-01   6.445055e+01   3.561402e-01
  1.704530e-01   6.526244e+01   3.554175e-01
  1.707520e-01   6.487619e+01   3.545465e-01
  1.710510e-01   6.465192e+01   3.568826e-01
  1.713500e-01   6.484269e+01   3.539092e-01
  1.716490e-01   6.462777e+01   3.560718e-01
  1.719480e-01   6.500446e+01   3.514782e-01
  1.722470e-01   6.501545e+01   3.538364e-01
  1.725460e-01   6.534332e+01   3.563710e-01
  1.728450e-01   6.443225e+01   3.515277e-01
  1.731440e-01   6.529915e+01   3.544264e-01
  1.734430e-01   6.494195e+01   3.502504e-01
  1.737410e-01   6.466754e+01   3.530689e-01
  1.740400e-01   6.492989e+01   3.530624e-01
  1.743390e-01   6.444029e+01   3.492455e-01
  1.746380e-01   6.398368e+01   3.495906e-01
  1.749370e-01   6.387875e+01   3.470237e-01
  1.752360e-01   6.454715e+01   3.511266e-01
  1.755350e-01   6.411506e+01   3.490654e-01
  1.758340e-01   6.448105e+01   3.453868e-01
  1.761330e-01   6.401615e+01   3.496793e-01
  1.764320e-01   6.405934e+01   3.449339e-01
  1.767310e-01   6.475316e+01   3.511526e-01
  1.770300e-01   6.439509e+01   3.465208e-01
  1.773280e-01   6.505395e+01   3.496766e-01
  1.776270e-01   6.429652e+01   3.464270e-01
  1.779260e-01   6.485475e+01   3.463862e-01
  1.782250e-01   6.485095e+01   3.491306e-01
  1.785240e-01   6.455167e+01   3.450678e-01
  1.788230e-01   6.424943e+01   3.459574e-01
  1.791220e-01   6.452286e+01   3.472083e-01
  1.794210e-01   6.465867e+01   3.443434e-01
  1.797200e-01   6.433489e+01   3.449952e-01
  1.800190e-01   6.417751e+01   3.422277e-01
  1.803180e-01   6.470024e+01   3.471690e-01
  1.806170e-01   6.456097e+01   3.439158e-01
  1.809160e-01   6.410086e+01   3.420233e-01
  1.812140e-01   6.463116e+01   3.442702e-01
  1.815130e-01   6.423630e+01   3.427167e-01
  1.818120e-01   6.467463e+01   3.452273e-01
  1.821110e-01   6.392171e+01   3.392516e-01
  1.824100e-01   6.428908e+01   3.426911e-01
  1.827090e-01   6.417709e+01   3.417303e-01
  1.830080e-01   6.446137e+01   3.426519e-01
  1.833070e-01   6.388253e+01   3.386624e-01
  1.836060e-01   6.387967e+01   3.378506e-01
  1.839050e-01   6.401323e+01   3.421211e-01
  1.842040e-01   6.456038e+01   3.407794e-01
  1.845030e-01   6.438244e+01   3.394997e-01
  1.848010e-01   6.439517e+01   3.413225e-01
  1.851000e-01   6.453145e+01   3.370214e-01
  1.853990e-01   6.401884e+01   3.406511e-01
  1.856980e-01   6.437999e+01   3.391710e-01
  1.859970e-01   6.398900e+01   3.368636e-01
  1.862960e-01   6.382587e+01   3.378686e-01
  1.865950e-01   6.385456e+01   3.361931e-01
  1.868940e-01   6.430135e+01   3.412377e-01
  1.871930e-01   6.424163e+01   3.339312e-01
  1.874920e-01   6.451788e+01   3.377760e-01
  1.877910e-01   6.475063e+01   3.382260e-01
  1.880900e-01   6.451212e+01   3.376025e-01
  1.883880e-01   6.394408e+01   3.378606e-01
  1.886870e-01   6.403850e+01   3.320286e-01
  1.889860e-01   6.393009e+01   3.373444e-01
  1.892850e-01   6.421746e+01   3.355738e-01
  1.895840e-01   6.403857e+01   3.340193e-01
  1.898830e-01   6.420280e+01   3.349124e-01
  1.901820e-01   6.414843e+01   3.344604e-01
  1.904810e-01   6.354552e+01   3.327310e-01
  1.907800e-01   6.439058e+01   3.341642e-01
  1.910790e-01   6.440137e+01   3.335784e-01
  1.913780e-01   6.442287e+01   3.347106e-01
  1.916770e-01   6.339745e+01   3.318829e-01
  1.919750e-01   6.421312e+01   3.347841e-01
  1.922740e-01   6.426897e+01   3.312657e-01
  1.925730e-01   6.389955e+01   3.310635e-01
  1.928720e-01   6.361808e+01   3.310883e-01
  1.931710e-01   6.399875e+01   3.326867e-01
  1.934700e-01   6.498957e+01   3.337234e-01
  1.937690e-01   6.375894e+01   3.296499e-01
  1.940680e-01   6.362669e+01   3.311107e-01
  1.943670e-01   6.385965e+01   3.297610e-01
  1.946660e-01   6.353773e+01   3.295252e-01
  1.949650e-01   6.398102e+01   3.285921e-01
  1.952640e-01   6.403504e+01   3.302136e-01
  1.955630e-01   6.372631e+01   3.306145e-01
  1.958610e-01   6.332141e+01   3.264554e-01
  1.961600e-01   6.383822e+01   3.291111e-01
  1.964590e-01   6.372898e+01   3.273581e-01
  1.967580e-01   6.320160e+01   3.282060e-01
  1.970570e-01   6.377270e+01   3.274704e-01
  1.973560e-01   6.367897e+01   3.254906e-01
  1.976550e-01   6.341402e+01   3.275734e-01
  1.979540e-01   6.358961e+01   3.256940e-01
  1.982530e-01   6.373153e+01   3.278040e-01
  1.985520e-01   6.384018e+01   3.260464e-01
  1.988510e-01   6.387001e+01   3.262668e-01
  1.991500e-01   6.352155e+01   3.275569e-01
  1.994480e-01   6.413926e+01   3.258025e-01
  1.997470e-01   6.367844e+01   3.265003e-01
  2.000460e-01   6.361482e+01   3.224902e-01
  2.003450e-01   6.374487e+01   3.250851e-01
  2.006440e-01   6.394398e+01   3.283499e-01
  2.009430e-01   6.334671e+01   3.218099e-01
  2.012420e-01   6.380814e+01   3.262531e-01
  2.015410e-01   6.331953e+01   3.216013e-01
  2.018400e-01   6.434176e+01   3.248921e-01
  2.021390e-01   6.342427e+01   3.235553e-01
  2.024380e-01   6.272494e+01   3.169422e-01
  2.027370e-01   6.343034e+01   3.237127e-01
  2.030350e-01   6.363301e+01   3.211455e-01
  2.033340e-01   6.300696e+01   3.203900e-01
  2.036330e-01   6.397398e+01   3.203548e-01
  2.039320e-01   6.349640e+01   3.199755e-01
  2.042310e-01   6.349595e+01   3.230311e-01
  2.045300e-01   6.315551e+01   3.174887e-01
  2.048290e-01   6.370231e+01   3.199465e-01
  2.051280e-01   6.342907e+01   3.188518e-01
  2.054270e-01   6.383047e+01   3.193160e-01
  2.057260e-01   6.340012e+01   3.216664e-01
  2.060250e-01   6.313227e+01   3.170275e-01
  2.063240e-01   6.334570e+01   3.201442e-01
  2.066230e-01   6.286388e+01   3.175632e-01
  2.069210e-01   6.343682e+01   3.202369e-01
  2.072200e-01   6.354399e+01   3.198217e-01
  2.075190e-01   6.345788e+01   3.171744e-01
  2.078180e-01   6.275042e+01   3.178184e-01
  2.081170e-01   6.310920e+01   3.171036e-01
  2.084160e-01   6.309087e+01   3.190887e-01
  2.087150e-01   6.332452e+01   3.161763e-01
  2.090140e-01   6.315381e+01   3.172157e-01
  2.093130e-01   6.352231e+01   3.180053e-01
  2.096120e-01   6.252445e+01   3.149657e-01
  2.099110e-01   6.276940e+01   3.141298e-01
  2.102100e-01   6.268992e+01   3.155151e-01
  2.105080e-01   6.344620e+01   3.190306e-01
  2.108070e-01   6.327276e+01   3.156505e-01
  2.111060e-01   6.289425e+01   3.139185e-01
  2.114050e-01   6.326681e+01   3.152405e-01
  2.117040e-01   6.332506e+01   3.203674e-01
  2.120030e-01   6.317575e+01   3.259341e-01
  2.123020e-01   6.319573e+01   3.283394e-01
  2.126010e-01   6.210972e+01   3.228843e-01
  2.129000e-01   6.302319e+01   3.284864e-01
  2.131990e-01   6.336607e+01   3.322608e-01
  2.134980e-01   6.299468e+01   3.332959e-01
  2.137970e-01   6.261215e+01   3.298210e-01
  2.140950e-01   6.263489e+01   3.317221e-01
  2.143940e-01   6.265447e+01   3.330189e-01
  2.146930e-01   6.274054e+01   3.335612e-01
  2.149920e-01   6.223884e+01   3.325381e-01
  2.152910e-01   6.353444e+01   3.364579e-01
  2.155900e-01   6.323940e+01   3.385710e-01
  2.158890e-01   6.360918e+01   3.395594e-01
  2.161880e-01   6.291197e+01   3.362402e-01
  2.164870e-01   6.335244e+01   3.387105e-01
  2.167860e-01   6.289985e+01   3.311895e-01
  2.170850e-01   6.327795e+01   3.295995e-01
  2.173840e-01   6.224939e+01   3.238249e-01
  2.176820e-01   6.274439e+01   3.236656e-01
  2.179810e-01   6.272962e+01   3.246364e-01
  2.182800e-01   6.234145e+01   3.193849e-01
  2.185790e-01   6.231686e+01   3.208588e-01
  2.188780e-01   6.232460e+01   3.174172e-01
  2.191770e-01   6.281327e+01   3.207306e-01
  2.194760e-01   6.275254e+01   3.214151e-01
  2.197750e-01   6.276649e+01   3.182674e-01
  2.200740e-01   6.261048e+01   3.158482e-01
  2.203730e-01   6.282987e+01   3.181555e-01
  2.206720e-01   6.251995e+01   3.164239e-01
  2.209710e-01   6.214676e+01   3.176463e-01
  2.212700e-01   6.236944e+01   3.137829e-01
  2.215680e-01   6.184790e+01   3.152552e-01
  2.218670e-01   6.250352e+01   3.126818e-01
  2.221660e-01   6.235305e+01   3.157329e-01
  2.224650e-01   6.291939e+01   3.146363e-01
  2.227640e-01   6.257568e+01   3.135139e-01
  2.230630e-01   6.197305e+01   3.129154e-01
  2.233620e-01   6.187175e+01   3.118756e-01
  2.236610e-01   6.186389e+01   3.118558e-01
  2.239600e-01   6.241883e+01   3.096537e-01
  2.242590e-01   6.216724e+01   3.120989e-01
  2.245580e-01   6.263914e+01   3.123729e-01
  2.248570e-01   6.272210e+01   3.144054e-01
  2.251550e-01   6.257811e+01   3.104285e-01
  2.254540e-01   6.213612e+01   3.095835e-01
  2.257530e-01   6.227212e+01   3.122322e-01
  2.260520e-01   6.215459e+01   3.081191e-01
  2.263510e-01   6.236063e+01   3.096356e-01
  2.266500e-01   6.204708e+01   3.087302e-01
  2.269490e-01   6.189727e+01   3.069831e-01
  2.272480e-01   6.240380e+01   3.107591e-01
  2.275470e-01   6.208974e+01   3.058571e-01
  2.278460e-01   6.223015e+01   3.096909e-01
  2.281450e-01   6.188961e+01   3.060993e-01
  2.284440e-01   6.221115e+01   3.083844e-01
  2.287420e-01   6.234833e+01   3.096050e-01
  2.290410e-01   6.226965e+01   3.032821e-01
  2.293400e-01   6.197173e+01   3.072920e-01
  2.296390e-01   6.159165e+01   3.048718e-01
  2.299380e-01   6.130826e+01   3.046582e-01
  2.302370e-01   6.173986e+01   3.051162e-01
  2.305360e-01   6.159617e+01   3.028274e-01
  2.308350e-01   6.230772e+01   3.088744e-01
  2.311340e-01   6.221932e+01   3.029220e-01
  2.314330e-01   6.150827e+01   3.033315e-01
  2.317320e-01   6.128970e+01   3.038802e-01
  2.320310e-01   6.185334e+01   3.021481e-01
  2.323290e-01   6.211499e+01   3.075226e-01
  2.326280e-01   6.192671e+01   3.016189e-01
  2.329270e-01   6.142644e+01   3.008679e-01
  2.332260e-01   6.179269e+01   3.033101e-01
  2.335250e-01   6.200627e+01   3.031159e-01
  2.338240e-01   6.178260e+01   3.037660e-01
  2.341230e-01   6.163966e+01   2.989435e-01
  2.344220e-01   6.171357e+01   3.021619e-01
  2.347210e-01   6.163261e+01   3.018451e-01
  2.350200e-01   6.194565e+01   3.017828e-01
  2.353190e-01   6.116413e+01   3.002248e-01
  2.356180e-01   6.183588e+01   2.985012e-01
  2.359170e-01   6.151382e+01   3.020286e-01
  2.362150e-01   6.149735e+01   2.999871e-01
  2.365140e-01   6.178112e+01   2.983690e-01
  2.368130e-01   6.138028e+01   2.997014e-01
  2.371120e-01   6.171796e+01   2.991333e-01
  2.374110e-01   6.134181e+01   3.007783e-01
  2.377100e-01   6.134225e+01   2.971937e-01
  2.380090e-01   6.102814e+01   2.978010e-01
  2.383080e-01   6.140270e+01   2.967734e-01
  2.386070e-01   6.113367e+01   2.977140e-01
  2.389060e-01   6.139060e+01   2.979951e-01
  2.392050e-01   6.151173e+01   2.966980e-01
  2.395040e-01   6.221095e+01   3.004413e-01
  2.398020e-01   6.168633e+01   2.971188e-01
  2.401010e-01   6.137988e+01   2.980835e-01
  2.404000e-01   6.207047e+01   2.969165e-01
  2.406990e-01   6.153228e+01   2.973129e-01
  2.409980e-01   6.111845e+01   2.952996e-01
  2.412970e-01   6.153266e+01   2.958506e-01
  2.415960e-01   6.105664e+01   2.955984e-01
  2.418950e-01   6.089351e+01   2.935351e-01
  2.421940e-01   6.172055e+01   2.967506e-01
  2.424930e-01   6.119111e+01   2.963745e-01
  2.427920e-01   6.174563e+01   2.939302e-01
  2.430910e-01   6.112750e+01   2.944306e-01
  2.433890e-01   6.052868e+01   2.919971e-01
  2.436880e-01   6.101198e+01   2.957151e-01
  2.439870e-01   6.161551e+01   2.936203e-01
  2.442860e-01   6.082010e+01   2.911786e-01
  2.445850e-01   6.162239e+01   2.948440e-01
  2.448840e-01   6.084616e+01   2.925431e-01
  2.451830e-01   6.121616e+01   2.949774e-01
  2.454820e-01   6.193211e+01   2.931782e-01
  2.457810e-01   6.113418e+01   2.924712e-01
  2.460800e-01   6.092016e+01   2.922847e-01
  2.463790e-01   6.107740e+01   2.916860e-01
  2.466780e-01   6.117900e+01   2.923613e-01
  2.469770e-01   6.118334e+01   2.915079e-01
  2.472750e-01   6.121741e+01   2.923446e-01
  2.475740e-01   6.111277e+01   2.930739e-01
  2.478730e-01   6.130087e+01   2.888211e-01
  2.481720e-01   6.065417e+01   2.902446e-01
  2.484710e-01   6.109517e+01   2.894888e-01
  2.487700e-01   6.118031e+01   2.927992e-01
  2.490690e-01   6.086756e+01   2.909693e-01
  2.493680e-01   6.054331e+01   2.872385e-01
  2.496670e-01   6.122584e+01   2.927992e-01
  2.499660e-01   6.083455e+01   2.888707e-01
  2.502650e-01   6.096272e+01   2.904469e-01
  2.505640e-01   6.099750e+01   2.875865e-01
  2.508620e-01   6.126309e+01   2.895702e-01
  2.511610e-01   6.123338e+01   2.918424e-01
  2.514600e-01   6.122467e+01   2.886415e-01
  2.517590e-01   6.090940e+01   2.876896e-01
  2.520580e-01   6.079308e+01   2.879346e-01
  2.523570e-01   6.106483e+01   2.888914e-01
  2.526560e-01   6.077256e+01   2.890394e-01
  2.529550e-01   6.114117e+01   2.865870e-01
  2.532540e-01   6.073247e+01   2.855257e-01
  2.535530e-01   6.043155e+01   2.846147e-01
  2.538520e-01   6.105545e+01   2.874129e-01
  2.541510e-01   6.055446e+01   2.847014e-01
  2.544490e-01   6.079034e+01   2.860698e-01
  2.547480e-01   6.057292e+01   2.858645e-01
  2.550470e-01   6.035464e+01   2.836272e-01
  2.553460e-01   6.122638e+01   2.860734e-01
  2.556450e-01   6.099791e+01   2.832367e-01
  2.559440e-01   6.063045e+01   2.852858e-01
  2.562430e-01   6.062979e+01   2.866152e-01
  2.565420e-01   6.064201e+01   2.841006e-01
  2.568410e-01   6.009065e+01   2.820101e-01
  2.571400e-01   6.100196e+01   2.845406e-01
  2.574390e-01   6.052263e+01   2.855413e-01
  2.577380e-01   6.047801e+01   2.844206e-01
  2.580360e-01   6.000686e+01   2.813196e-01
  2.583350e-01   6.084926e+01   2.858001e-01
  2.586340e-01   6.057268e+01   2.820509e-01
  2.589330e-01   6.051314e+01   2.847055e-01
  2.592320e-01   5.984246e+01   2.803456e-01
  2.595310e-01   6.068196e+01   2.832947e-01
  2.598300e-01   6.068355e+01   2.852075e-01
  2.601290e-01   6.015489e+01   2.796179e-01
  2.604280e-01   6.065426e+01   2.842298e-01
  2.607270e-01   6.056111e+01   2.802704e-01
  2.610260e-01   6.031158e+01   2.822307e-01
  2.613250e-01   5.988205e+01   2.818174e-01
  2.616240e-01   6.014410e+01   2.815425e-01
  2.619220e-01   6.081928e+01   2.832175e-01
  2.622210e-01   6.071521e+01   2.801448e-01
  2.625200e-01   6.058863e+01   2.815975e-01
  2.628190e-01   6.031108e+01   2.806594e-01
  2.631180e-01   6.024603e+01   2.787735e-01
  2.634170e-01   5.977169e+01   2.812606e-01
  2.637160e-01   5.991451e+01   2.780054e-01
  2.640150e-01   6.065202e+01   2.824325e-01
  2.643140e-01   6.045320e+01   2.788706e-01
  2.646130e-01   6.018412e+01   2.786302e-01
  2.649120e-01   6.073849e+01   2.829303e-01
  2.652110e-01   6.042383e+01   2.789935e-01
  2.655090e-01   6.012419e+01   2.790654e-01
  2.658080e-01   6.046512e+01   2.782337e-01
  2.661070e-01   6.042168e+01   2.793710e-01
  2.664060e-01   6.052964e+01   2.793332e-01
  2.667050e-01   6.020079e+01   2.788598e-01
  2.670040e-01   6.014284e+01   2.785346e-01
  2.673030e-01   5.991283e+01   2.771486e-01
  2.676020e-01   6.036033e+01   2.782764e-01
  2.679010e-01   6.084872e+01   2.793048e-01
  2.682000e-01   6.009373e+01   2.764399e-01
  2.684990e-01   6.035764e+01   2.780808e-01
  2.687980e-01   5.994086e+01   2.767428e-01
  2.690960e-01   6.015846e+01   2.783802e-01
  2.693950e-01   6.001186e+01   2.751391e-01
  2.696940e-01   5.998462e+01   2.754458e-01
  2.699930e-01   6.055720e+01   2.777853e-01
  2.702920e-01   6.035315e+01   2.770359e-01
  2.705910e-01   6.007655e+01   2.768681e-01
  2.708900e-01   5.958696e+01   2.736141e-01
  2.711890e-01   6.004892e+01   2.765236e-01
  2.714880e-01   6.024139e+01   2.759421e-01
  2.717870e-01   6.024765e+01   2.764206e-01
  2.720860e-01   6.038627e+01   2.757191e-01
  2.723850e-01   5.988825e+01   2.739397e-01
  2.726840e-01   5.997994e+01   2.752503e-01
  2.729820e-01   6.050256e+01   2.762616e-01
  2.732810e-01   5.978300e+01   2.736988e-01
  2.735800e-01   6.017526e+01   2.745040e-01
  2.738790e-01   6.040245e+01   2.755719e-01
  2.741780e-01   5.998285e+01   2.750726e-01
  2.744770e-01   5.999550e+01   2.725576e-01
  2.747760e-01   5.971268e+01   2.732652e-01
  2.750750e-01   5.964742e+01   2.762521e-01
  2.753740e-01   6.026667e+01   2.821256e-01
  2.756730e-01   6.071248e+01   2.846683e-01
  2.759720e-01   6.001803e+01   2.817406e-01
  2.762710e-01   5.976862e+01   2.851886e-01
  2.765690e-01   5.992548e+01   2.848432e-01
  2.768680e-01   5.985827e+01   2.873819e-01
  2.771670e-01   6.006586e+01   2.854846e-01
  2.774660e-01   6.009062e+01   2.863699e-01
  2.777650e-01   5.988218e+01   2.893534e-01
  2.780640e-01   5.966567e+01   2.874461e-01
  2.783630e-01   5.995139e+01   2.885582e-01
  2.786620e-01   6.002774e+01   2.904606e-01
  2.789610e-01   5.964640e+01   2.896446e-01
  2.792600e-01   6.005725e+01   2.935040e-01
  2.795590e-01   6.022807e+01   2.881627e-01
  2.798580e-01   6.023680e+01   2.927188e-01
  2.801560e-01   5.993057e+01   2.915337e-01
  2.804550e-01   5.998845e+01   2.925570e-01
  2.807540e-01   5.989231e+01   2.936603e-01
  2.810530e-01   6.009289e+01   2.913802e-01
  2.813520e-01   5.981688e+01   2.946037e-01
  2.816510e-01   5.993093e+01   2.938673e-01
  2.819500e-01   5.917359e+01   2.921164e-01
  2.822490e-01   5.949517e+01   2.929091e-01
  2.825480e-01   5.995614e+01   2.935924e-01
  2.828470e-01   5.992826e+01   2.969439e-01
  2.831460e-01   5.994040e+01   2.954773e-01
  2.834450e-01   5.942371e+01   2.926211e-01
  2.837430e-01   6.014568e+01   2.960974e-01
  2.840420e-01   5.978773e+01   2.968276e-01
  2.843410e-01   5.999587e+01   3.038320e-01
  2.846400e-01   6.045079e+01   3.071220e-01
  2.849390e-01   6.003187e+01   3.139589e-01
  2.852380e-01   6.001746e+01   3.168350e-01
  2.855370e-01   5.985896e+01   3.195536e-01
  2.858360e-01   5.939066e+01   3.203387e-01
  2.861350e-01   5.940326e+01   3.232020e-01
  2.864340e-01   5.981576e+01   3.291204e-01
  2.867330e-01   5.966890e+01   3.277720e-01
  2.870320e-01   5.893288e+01   3.313347e-01
  2.873310e-01   5.965047e+01   3.302569e-01
  2.876290e-01   5.937784e+01   3.347423e-01
  2.879280e-01   5.946722e+01   3.380566e-01
  2.882270e-01   5.904307e+01   3.331304e-01
  2.885260e-01   5.908044e+01   3.372998e-01
  2.888250e-01   5.901942e+01   3.362671e-01
  2.891240e-01   5.954808e+01   3.428651e-01
  2.894230e-01   5.898030e+01   3.443081e-01
  2.897220e-01   5.905391e+01   3.363653e-01
  2.900210e-01   5.898286e+01   3.450529e-01
  2.903200e-01   5.892001e+01   3.428538e-01
  2.906190e-01   5.907430e+01   3.469980e-01
  2.909180e-01   5.934242e+01   3.487294e-01
  2.912160e-01   5.902716e+01   3.440779e-01
  2.915150e-01   5.916021e+01   3.558256e-01
  2.918140e-01   5.986427e+01   3.496890e-01
  2.921130e-01   5.881203e+01   3.498424e-01
  2.924120e-01   5.902519e+01   3.530205e-01
  2.927110e-01   5.906991e+01   3.521685e-01
  2.930100e-01   5.882986e+01   3.606141e-01
  2.933090e-01   5.878997e+01   3.547104e-01
  2.936080e-01   5.942846e+01   3.542244e-01
  2.939070e-01   5.868415e+01   3.576573e-01
  2.942060e-01   5.870051e+01   3.583298e-01
  2.945050e-01   5.870711e+01   3.658634e-01
  2.948030e-01   5.912716e+01   3.575593e-01
  2.951020e-01   5.873549e+01   3.618142e-01
  2.954010e-01   5.948364e+01   3.658471e-01
  2.957000e-01   5.906034e+01   3.662978e-01
  2.959990e-01   5.975221e+01   3.679935e-01
  2.962980e-01   5.883598e+01   3.658221e-01
  2.965970e-01   5.909539e+01   3.702221e-01
  2.968960e-01   5.886518e+01   3.692730e-01
  2.971950e-01   5.950415e+01   3.696837e-01
  2.974940e-01   5.914944e+01   3.672391e-01
  2.977930e-01   5.830438e+01   3.679627e-01
  2.980920e-01   5.960169e+01   3.722635e-01
  2.983900e-01   5.889848e+01   3.730667e-01
  2.986890e-01   5.847115e+01   3.675832e-01
  2.989880e-01   5.846594e+01   3.714614e-01
  2.992870e-01   5.838808e+01   3.721478e-01
  2.995860e-01   5.899752e+01   3.762233e-01
  2.998850e-01   5.897158e+01   3.740027e-01
  3.001840e-01   5.873406e+01   3.756216e-01
  3.004830e-01   5.866929e+01   3.802965e-01
  3.007820e-01   5.874288e+01   3.790495e-01
  3.010810e-01   5.868236e+01   3.761767e-01
  3.013800e-01   5.882311e+01   3.822989e-01
  3.016790e-01   5.843524e+01   3.800350e-01
  3.019780e-01   5.858316e+01   3.825290e-01
  3.022760e-01   5.809844e+01   3.827239e-01
  3.025750e-01   5.909177e+01   3.839314e-01
  3.028740e-01   5.865532e+01   3.879442e-01
  3.031730e-01   5.839605e+01   3.852532e-01
  3.034720e-01   5.841921e+01   3.868992e-01
  3.037710e-01   5.931989e+01   3.896053e-01
  3.040700e-01   5.847376e+01   3.886694e-01
  3.043690e-01   5.847327e+01   3.932804e-01
  3.046680e-01   5.836758e+01   3.915524e-01
  3.049670e-01   5.818985e+01   3.874590e-01
  3.052660e-01   5.915003e+01   3.975086e-01
  3.055650e-01   5.891386e+01   3.953149e-01
  3.058630e-01   5.866134e+01   3.998532e-01
  3.061620e-01   5.842011e+01   3.917286e-01
  3.064610e-01   5.854230e+01   3.971549e-01
  3.067600e-01   5.913056e+01   4.052796e-01
  3.070590e-01   5.870666e+01   3.977120e-01
  3.073580e-01   5.811667e+01   4.017900e-01
  3.076570e-01   5.909863e+01   3.979007e-01
  3.079560e-01   5.848566e+01   4.021747e-01
  3.082550e-01   5.847460e+01   4.021367e-01
  3.085540e-01   5.810995e+01   4.005868e-01
  3.088530e-01   5.873168e+01   4.078393e-01
  3.091520e-01   5.796268e+01   3.992019e-01
  3.094500e-01   5.886566e+01   4.110955e-01
  3.097490e-01   5.945872e+01   4.112845e-01
  3.100480e-01   5.909239e+01   4.069535e-01
  3.103470e-01   5.879495e+01   4.172584e-01
  3.106460e-01   5.825220e+01   4.031512e-01
  3.109450e-01   5.814386e+01   4.146158e-01
  3.112440e-01   5.850908e+01   4.089145e-01
  3.115430e-01   5.923993e+01   4.168726e-01
  3.118420e-01   5.867723e+01   4.194871e-01
  3.121410e-01   5.912737e+01   4.145438e-01
  3.124400e-01   5.863043e+01   4.203249e-01
  3.127390e-01   5.821346e+01   4.129237e-01
  3.130380e-01   5.840474e+01   4.225687e-01
  3.133360e-01   5.966812e+01   4.247083e-01
  3.136350e-01   5.822363e+01   4.188642e-01
  3.139340e-01   5.871843e+01   4.268315e-01
  3.142330e-01   5.813965e+01   4.182276e-01
  3.145320e-01   5.828538e+01   4.291611e-01
  3.148310e-01   5.737375e+01   4.208771e-01
  3.151300e-01   5.928796e+01   4.278405e-01
  3.154290e-01   5.848446e+01   4.298933e-01
  3.157280e-01   5.787509e+01   4.248063e-01
  3.160270e-01   5.823423e+01   4.344749e-01
  3.163260e-01   5.914416e+01   4.294386e-01
  3.166250e-01   5.907379e+01   4.375956e-01
  3.169230e-01   5.845380e+01   4.326945e-01
  3.172220e-01   5.801650e+01   4.359187e-01
  3.175210e-01   5.832775e+01   4.367068e-01
  3.178200e-01   5.800280e+01   4.324956e-01
  3.181190e-01   5.769423e+01   4.393146e-01
  3.184180e-01   5.871415e+01   4.385318e-01
  3.187170e-01   5.882787e+01   4.467954e-01
  3.190160e-01   5.823483e+01   4.433410e-01
  3.193150e-01   5.803943e+01   4.360048e-01
  3.196140e-01   5.872137e+01   4.500548e-01
  3.199130e-01   5.759918e+01   4.393429e-01
  3.202120e-01   5.879186e+01   4.511519e-01
  3.205100e-01   5.839367e+01   4.483868e-01
  3.208090e-01   5.914007e+01   4.479794e-01
  3.211080e-01   5.803328e+01   4.507244e-01
  3.214070e-01   5.860312e+01   4.451398e-01
  3.217060e-01   5.860347e+01   4.525128e-01
  3.220050e-01   5.710364e+01   4.438121e-01
  3.223040e-01   5.758010e+01   4.436332e-01
  3.226030e-01   5.738057e+01   4.541302e-01
  3.229020e-01   5.798720e+01   4.412130e-01
  3.232010e-01   5.994746e+01   4.611070e-01
  3.235000e-01   5.839374e+01   4.500356e-01
  3.237990e-01   5.852415e+01   4.538938e-01
  3.240970e-01   5.836520e+01   4.602109e-01
  3.243960e-01   5.857481e+01   4.515651e-01
  3.246950e-01   5.804324e+01   4.607187e-01
  3.249940e-01   5.862361e+01   4.551309e-01
  3.252930e-01   5.821909e+01   4.609688e-01
  3.255920e-01   5.718318e+01   4.595287e-01
  3.258910e-01   5.766622e+01   4.570068e-01
  3.261900e-01   5.857391e+01   4.678434e-01
  3.264890e-01   5.817530e+01   4.607953e-01
  3.267880e-01   5.821651e+01   4.645739e-01
  3.270870e-01   5.829512e+01   4.728670e-01
  3.273860e-01   5.802015e+01   4.660892e-01
  3.276850e-01   5.882828e+01   4.750244e-01
  3.279830e-01   5.775432e+01   4.636397e-01
  3.282820e-01   5.746105e+01   4.718807e-01
  3.285810e-01   5.743014e+01   4.698243e-01
  3.288800e-01   5.759959e+01   4.739142e-01
  3.291790e-01   5.780031e+01   4.708558e-01
  3.294780e-01   5.782942e+01   4.783376e-01
  3.297770e-01   5.787152e+01   4.810449e-01
  3.300760e-01   5.820714e+01   4.773965e-01
  3.303750e-01   5.816106e+01   4.848270e-01
  3.306740e-01   5.706618e+01   4.736803e-01
  3.309730e-01   5.797161e+01   4.861277e-01
  3.312720e-01   5.782869e+01   4.892486e-01
  3.315700e-01   5.833945e+01   4.824738e-01
  3.318690e-01   5.707173e+01   4.898184e-01
  3.321680e-01   5.817854e+01   4.833465e-01
  3.324670e-01   5.827777e+01   4.960754e-01
  3.327660e-01   5.814114e+01   4.927392e-01
  3.330650e-01   5.806108e+01   4.929466e-01
  3.333640e-01   5.804209e+01   5.007165e-01
  3.336630e-01   5.732010e+01   4.860254e-01
  3.339620e-01   5.749192e+01   5.012200e-01
  3.342610e-01   5.783917e+01   4.958756e-01
  3.345600e-01   5.719866e+01   4.982091e-01
  3.348590e-01   5.786194e+01   5.099799e-01
  3.351570e-01   5.781749e+01   4.941125e-01
  3.354560e-01   5.829670e+01   5.155972e-01
  3.357550e-01   5.764880e+01   4.961802e-01
  3.360540e-01   5.841050e+01   5.142359e-01
  3.363530e-01   5.841117e+01   5.205333e-01
  3.366520e-01   5.860182e+01   5.060350e-01
  3.369510e-01   5.851650e+01   5.275398e-01
  3.372500e-01   5.784958e+01   5.010359e-01
  3.375490e-01   5.852930e+01   5.249528e-01
  3.378480e-01   5.729250e+01   5.167992e-01
  3.381470e-01   5.797977e+01   5.186075e-01
  3.384460e-01   5.756152e+01   5.306393e-01
  3.387450e-01   5.774355e+01   5.100670e-01
  3.390430e-01   5.751187e+01   5.276763e-01
  3.393420e-01   5.822040e+01   5.282080e-01
  3.396410e-01   5.845060e+01   5.299258e-01
  3.399400e-01   5.765037e+01   5.417062e-01
  3.402390e-01   5.774171e+01   5.162718e-01
  3.405380e-01   5.851427e+01   5.428236e-01
  3.408370e-01   5.691581e+01   5.276546e-01
  3.411360e-01   5.875505e+01   5.396279e-01
  3.414350e-01   5.682068e+01   5.377940e-01
  3.417340e-01   5.787914e+01   5.348871e-01
  3.420330e-01   5.755446e+01   5.494851e-01
  3.423320e-01   5.782825e+01   5.353550e-01
  3.426300e-01   5.776602e+01   5.497289e-01
  3.429290e-01   5.796309e+01   5.483856e-01
  3.432280e-01   5.743138e+01   5.436228e-01
  3.435270e-01   5.768948e+01   5.636362e-01
  3.438260e-01   5.772849e+01   5.413420e-01
  3.441250e-01   5.844321e+01   5.640175e-01
  3.444240e-01   5.787547e+01   5.533321e-01
  3.447230e-01   5.760310e+01   5.567401e-01
  3.450220e-01   5.750893e+01   5.677559e-01
  3.453210e-01   5.781199e+01   5.530286e-01
  3.456200e-01   5.656849e+01   5.681905e-01
  3.459190e-01   5.753965e+01   5.596405e-01
  3.462170e-01   5.733139e+01   5.694266e-01
  3.465160e-01   5.705824e+01   5.672174e-01
  3.468150e-01   5.725334e+01   5.673377e-01
  3.471140e-01   5.727584e+01   5.824194e-01
  3.474130e-01   5.754256e+01   5.679219e-01
  3.477120e-01   5.860839e+01   5.891555e-01
  3.480110e-01   5.747354e+01   5.771064e-01
  3.483100e-01   5.756703e+01   5.793610e-01
  3.486090e-01   5.822997e+01   5.976786e-01
  3.489080e-01   5.773613e+01   5.802113e-01
  3.492070e-01   5.753399e+01   5.950660e-01
  3.495060e-01   5.790362e+01   5.856025e-01
  3.498040e-01   5.803755e+01   5.986434e-01
  3.501030e-01   5.744787e+01   5.965733e-01
  3.504020e-01   5.803755e+01   5.986434e-01
  3.507010e-01   5.718603e+01   6.083620e-01
  3.510000e-01   5.766646e+01   5.918946e-01
  3.512990e-01   5.752257e+01   6.101495e-01
  3.515980e-01   5.713618e+01   5.999066e-01
  3.518970e-01   5.642098e+01   6.095382e-01
  3.521960e-01   5.671002e+01   6.198279e-01
  3.524950e-01   5.643723e+01   5.952314e-01
  3.527940e-01   5.621922e+01   6.204970e-01
  3.530930e-01   5.679225e+01   6.073082e-01
  3.533920e-01   5.761909e+01   6.270357e-01
  3.536900e-01   5.870639e+01   6.352300e-01
  3.539890e-01   5.728869e+01   6.241058e-01
  3.542880e-01   5.796244e+01   6.430356e-01
  3.545870e-01   5.590076e+01   6.067216e-01
  3.548860e-01   5.691617e+01   6.336156e-01
  3.551850e-01   5.650001e+01   6.197949e-01
  3.554840e-01   5.774145e+01   6.381927e-01
  3.557830e-01   5.808485e+01   6.424985e-01
  3.560820e-01   5.869502e+01   6.238857e-01
  3.563810e-01   5.744875e+01   6.377686e-01
  3.566800e-01   5.785682e+01   6.249407e-01
  3.569790e-01   5.803111e+01   6.458675e-01
  3.572770e-01   5.740945e+01   6.411763e-01
  3.575760e-01   5.663829e+01   6.107109e-01
  3.578750e-01   5.670926e+01   6.510140e-01
  3.581740e-01   5.722331e+01   6.248785e-01
  3.584730e-01   5.744915e+01   6.552471e-01
  3.587720e-01   5.800812e+01   6.469754e-01
  3.590710e-01   5.806705e+01   6.460675e-01
  3.593700e-01   5.783306e+01   6.694969e-01
  3.596690e-01   5.677718e+01   6.352250e-01
  3.599680e-01   5.772962e+01   6.702785e-01
  3.602670e-01   5.729765e+01   6.505219e-01
  3.605660e-01   5.882511e+01   6.752146e-01
  3.608640e-01   5.659784e+01   6.792937e-01
  3.611630e-01   5.767984e+01   6.501433e-01
  3.614620e-01   5.682215e+01   6.851017e-01
  3.617610e-01   5.712778e+01   6.613323e-01
  3.620600e-01   5.704863e+01   6.834745e-01
  3.623590e-01   5.689778e+01   6.796218e-01
  3.626580e-01   5.662177e+01   6.779714e-01
  3.629570e-01   5.710781e+01   6.991978e-01
  3.632560e-01   5.818716e+01   6.757275e-01
  3.635550e-01   5.741957e+01   7.125310e-01
  3.638540e-01   5.825722e+01   6.998654e-01
  3.641530e-01   5.755672e+01   7.003506e-01
  3.644510e-01   5.792874e+01   7.330990e-01
  3.647500e-01   5.790022e+01   6.885569e-01
  3.650490e-01   5.566912e+01   7.168953e-01
  3.653480e-01   5.867376e+01   7.185859e-01
  3.656470e-01   5.814004e+01   7.238159e-01
  3.659460e-01   5.733173e+01   7.403346e-01
  3.662450e-01   5.859357e+01   7.164228e-01
  3.665440e-01   5.911463e+01   7.695418e-01
  3.668430e-01   5.632961e+01   7.107589e-01
  3.671420e-01   5.772954e+01   7.505576e-01
  3.674410e-01   5.580565e+01   7.285680e-01
  3.677400e-01   5.810725e+01   7.569411e-01
  3.680390e-01   5.715970e+01   7.798696e-01
  3.683370e-01   5.727385e+01   7.307455e-01
  3.686360e-01   5.618785e+01   7.646198e-01
  3.689350e-01   5.769577e+01   7.582365e-01
  3.692340e-01   5.802561e+01   7.813524e-01
  3.695330e-01   5.576697e+01   7.930378e-01
  3.698320e-01   5.664714e+01   7.454216e-01
  3.701310e-01   5.601215e+01   7.971696e-01
  3.704300e-01   5.678817e+01   7.644815e-01
  3.707290e-01   5.573526e+01   7.976028e-01
  3.710280e-01   5.883444e+01   8.145564e-01
  3.713270e-01   5.795630e+01   7.966173e-01
  3.716260e-01   5.658617e+01   8.345898e-01
  3.719240e-01   5.736096e+01   7.856928e-01
  3.722230e-01   5.640088e+01   8.359586e-01
  3.725220e-01   5.778252e+01   8.170865e-01
  3.728210e-01   5.672939e+01   8.275712e-01
  3.731200e-01   5.698778e+01   8.787130e-01
  3.734190e-01   5.767286e+01   8.064754e-01
  3.737180e-01   5.900215e+01   8.909093e-01
  3.740170e-01   5.715560e+01   8.254000e-01
  3.743160e-01   5.674566e+01   8.800156e-01
  3.746150e-01   5.764346e+01   8.805917e-01
  3.749140e-01   5.650001e+01   8.508034e-01
  3.752130e-01   5.716211e+01   9.170917e-01
  3.755110e-01   5.745440e+01   8.550557e-01
  3.758100e-01   5.510222e+01   9.004159e-01
  3.761090e-01   5.814792e+01   8.973488e-01
  3.764080e-01   5.736137e+01   9.151210e-01
  3.767070e-01   5.551046e+01   9.412609e-01
  3.770060e-01   5.787215e+01   8.823368e-01
  3.773050e-01   5.783133e+01   9.689831e-01
  3.776040e-01   5.750840e+01   9.234798e-01
  3.779030e-01   5.594608e+01   9.409683e-01
  3.782020e-01   5.642615e+01   1.020713e+00
  3.785010e-01   5.771276e+01   9.074288e-01
  3.788000e-01   5.825535e+01   1.032079e+00
  3.790990e-01   5.818100e+01   9.516155e-01
  3.793970e-01   5.562112e+01   9.988237e-01
  3.796960e-01   5.713963e+01   1.007580e+00
  3.799950e-01   5.821213e+01   9.983297e-01
  3.802940e-01   5.626723e+01   1.091180e+00
  3.805930e-01   5.659659e+01   9.544777e-01
  3.808920e-01   5.624319e+01   1.097128e+00
  3.811910e-01   5.724968e+01   1.023132e+00
  3.814900e-01   5.743155e+01   1.078444e+00
  3.817890e-01   5.654830e+01   1.168493e+00
  3.820880e-01   5.721497e+01   9.988645e-01
  3.823870e-01   5.696472e+01   1.180378e+00
  3.826860e-01   5.563367e+01   1.023605e+00
  3.829840e-01   5.759437e+01   1.210703e+00
  3.832830e-01   5.831359e+01   1.164410e+00
  3.835820e-01   5.652216e+01   1.119086e+00
  3.838810e-01   5.749706e+01   1.261921e+00
  3.841800e-01   5.686801e+01   1.109527e+00
  3.844790e-01   5.838334e+01   1.281064e+00
  3.847780e-01   5.589637e+01   1.161738e+00
  3.850770e-01   5.741314e+01   1.279963e+00
  3.853760e-01   5.981207e+01   1.393619e+00
  3.856750e-01   5.676560e+01   1.170736e+00
  3.859740e-01   5.693721e+01   1.383782e+00
  3.862730e-01   5.716471e+01   1.258268e+00
  3.865710e-01   5.831608e+01   1.400438e+00
  3.868700e-01   5.733704e+01   1.414114e+00
  3.871690e-01   5.770410e+01   1.334757e+00
  3.874680e-01   5.723696e+01   1.530816e+00
  3.877670e-01   5.503164e+01   1.325391e+00
  3.880660e-01   5.739887e+01   1.567433e+00
  3.883650e-01   5.853708e+01   1.499965e+00
  3.886640e-01   5.645815e+01   1.537166e+00
  3.889630e-01   5.868071e+01   1.705373e+00
  3.892620e-01   5.505745e+01   1.485329e+00
  3.895610e-01   5.822639e+01   1.745309e+00
  3.898600e-01   6.071273e+01   1.734649e+00
  3.901580e-01   5.865239e+01   1.776530e+00
  3.904570e-01   5.925774e+01   1.996444e+00
  3.907560e-01   5.895880e+01   1.756251e+00
  3.910550e-01   5.154754e+01   1.896207e+00
  3.913540e-01   5.705803e+01   1.994987e+00
  3.916530e-01   5.915062e+01   2.031241e+00
  3.919520e-01   5.602917e+01   2.568093e+00
  3.922510e-01   5.559322e+01   1.969213e+00
  3.925500e-01   5.725334e+01   2.681133e+00
  3.928490e-01   5.765093e+01   2.456012e+00
  3.931480e-01   5.499334e+01   2.627683e+00
  3.934470e-01   0.000000e+00   0.000000e+00
  3.937460e-01   5.813223e+01   2.701634e+00
creator: radaver
creator-version: 3725
header-file: /nas_data/SAXS_data/20151104Workshop/header/JH1_0179.txt
image-file: /nas_data/Pilatus1M/20151104_Workshop/JH1_0179.tif
angular-axis-file: /nas_data/SAXS_data/20151104Workshop/q20151029.dat
beamstop-mask-file: /nas_data/SAXS_data/20151104Workshop/fit2d20151031.msk
detector-response-file: none
beam-center-x: 949.7700
beam-center-y: 918.8000
unit-time: 1.0000
channel-first: 10
channel-last: 1315
Exposure time [s]: 1.093983
Transmitted Beam: 0.485358
Incident Beam: 0.485358
Code: JH1
Concentration [mg/ml]: 1
Run Number: 0179
