# Supplementary material for: SAXS analysis of a soluble cytosolic NgBR construct including extracellular and transmembrane domains
Source: PLoS One. 2018 Jan 18;13(1):e0191371. doi: 10.1371/journal.pone.0191371 (PMC5773207; doi:10.1371/journal.pone.0191371)
Supplement: S1 File — (ZIP) [file pone.0191371.s001.zip › JH1_0180.dat]

Sample:   c= 1.0000 mg/ml  Code: JH1
  3.656810e-03   2.265743e+04   4.131905e+01
  3.955720e-03   2.212322e+04   2.804150e+01
  4.254640e-03   1.913070e+04   2.336730e+01
  4.553560e-03   1.545434e+04   2.024936e+01
  4.852480e-03   1.252379e+04   1.706634e+01
  5.151400e-03   1.060493e+04   1.551422e+01
  5.450320e-03   8.750711e+03   1.338575e+01
  5.749240e-03   7.469937e+03   1.198286e+01
  6.048150e-03   6.376060e+03   1.085154e+01
  6.347070e-03   5.552050e+03   9.620608e+00
  6.645990e-03   4.866828e+03   8.967795e+00
  6.944910e-03   4.266226e+03   8.083221e+00
  7.243830e-03   3.816653e+03   7.408338e+00
  7.542750e-03   3.397140e+03   6.962815e+00
  7.841670e-03   3.089730e+03   6.271111e+00
  8.140580e-03   2.786071e+03   6.037122e+00
  8.439500e-03   2.561345e+03   5.579346e+00
  8.738420e-03   2.345676e+03   5.288354e+00
  9.037340e-03   2.161743e+03   4.908783e+00
  9.336260e-03   1.995020e+03   4.634146e+00
  9.635180e-03   1.843536e+03   4.442061e+00
  9.934100e-03   1.700843e+03   4.128272e+00
  1.023300e-02   1.558549e+03   4.049942e+00
  1.053190e-02   1.436934e+03   3.944200e+00
  1.083090e-02   1.330761e+03   3.795687e+00
  1.112980e-02   1.232769e+03   3.622174e+00
  1.142870e-02   1.146527e+03   3.473608e+00
  1.172760e-02   1.057219e+03   3.326299e+00
  1.202650e-02   9.856957e+02   3.202928e+00
  1.232540e-02   9.091040e+02   3.059119e+00
  1.262440e-02   8.401659e+02   2.886163e+00
  1.292330e-02   7.896979e+02   2.754974e+00
  1.322220e-02   7.271967e+02   2.643705e+00
  1.352110e-02   6.777840e+02   2.526654e+00
  1.382000e-02   6.319435e+02   2.415679e+00
  1.411900e-02   5.863219e+02   2.315525e+00
  1.441790e-02   5.499556e+02   2.226413e+00
  1.471680e-02   5.115668e+02   2.137101e+00
  1.501570e-02   4.810061e+02   2.029453e+00
  1.531460e-02   4.505628e+02   1.955313e+00
  1.561350e-02   4.242846e+02   1.864145e+00
  1.591250e-02   4.012451e+02   1.828798e+00
  1.621140e-02   3.767882e+02   1.741630e+00
  1.651030e-02   3.567438e+02   1.676850e+00
  1.680920e-02   3.374804e+02   1.630949e+00
  1.710810e-02   3.183430e+02   1.587356e+00
  1.740710e-02   3.050955e+02   1.531616e+00
  1.770600e-02   2.878717e+02   1.472803e+00
  1.800490e-02   2.737117e+02   1.424771e+00
  1.830380e-02   2.598411e+02   1.399262e+00
  1.860270e-02   2.483257e+02   1.341341e+00
  1.890170e-02   2.388561e+02   1.315517e+00
  1.920060e-02   2.268569e+02   1.269896e+00
  1.949950e-02   2.162056e+02   1.254003e+00
  1.979840e-02   2.066766e+02   1.203052e+00
  2.009730e-02   2.007561e+02   1.172690e+00
  2.039620e-02   1.923776e+02   1.145876e+00
  2.069520e-02   1.872504e+02   1.124409e+00
  2.099410e-02   1.792262e+02   1.108025e+00
  2.129300e-02   1.724893e+02   1.058515e+00
  2.159190e-02   1.667458e+02   1.076609e+00
  2.189080e-02   1.613514e+02   1.064962e+00
  2.218980e-02   1.542881e+02   1.059330e+00
  2.248870e-02   1.506421e+02   1.065414e+00
  2.278760e-02   1.461296e+02   1.038997e+00
  2.308650e-02   1.402317e+02   1.049138e+00
  2.338540e-02   1.365623e+02   1.033171e+00
  2.368430e-02   1.320756e+02   9.975998e-01
  2.398330e-02   1.308005e+02   1.015362e+00
  2.428220e-02   1.255276e+02   9.725560e-01
  2.458110e-02   1.253599e+02   1.004585e+00
  2.488000e-02   1.208365e+02   9.599876e-01
  2.517890e-02   1.172858e+02   9.344961e-01
  2.547790e-02   1.149412e+02   9.381784e-01
  2.577680e-02   1.129816e+02   9.226753e-01
  2.607570e-02   1.107525e+02   9.209250e-01
  2.637460e-02   1.087242e+02   9.051244e-01
  2.667350e-02   1.071319e+02   8.759850e-01
  2.697250e-02   1.049535e+02   8.403001e-01
  2.727140e-02   1.038761e+02   8.049510e-01
  2.757030e-02   1.029382e+02   8.026389e-01
  2.786920e-02   1.010819e+02   7.862786e-01
  2.816810e-02   1.003972e+02   7.711916e-01
  2.846700e-02   9.711290e+01   7.491085e-01
  2.876600e-02   9.616302e+01   7.364545e-01
  2.906490e-02   9.567559e+01   7.367949e-01
  2.936380e-02   9.384802e+01   7.242903e-01
  2.966270e-02   9.406231e+01   7.197967e-01
  2.996160e-02   9.194614e+01   7.126965e-01
  3.026060e-02   9.228381e+01   7.027592e-01
  3.055950e-02   9.006389e+01   6.932711e-01
  3.085840e-02   9.015686e+01   6.907000e-01
  3.115730e-02   8.708940e+01   6.760059e-01
  3.145620e-02   8.664873e+01   6.678142e-01
  3.175510e-02   8.732148e+01   6.722409e-01
  3.205410e-02   8.610103e+01   6.638888e-01
  3.235300e-02   8.454668e+01   6.552038e-01
  3.265190e-02   8.421230e+01   6.419076e-01
  3.295080e-02   8.308957e+01   6.417953e-01
  3.324970e-02   8.265394e+01   6.392701e-01
  3.354870e-02   8.163210e+01   6.336453e-01
  3.384760e-02   8.216068e+01   6.283535e-01
  3.414650e-02   8.085837e+01   6.233537e-01
  3.444540e-02   8.067533e+01   6.140913e-01
  3.474430e-02   8.086934e+01   6.202395e-01
  3.504330e-02   7.922083e+01   6.062780e-01
  3.534220e-02   7.936528e+01   6.075791e-01
  3.564110e-02   7.916516e+01   6.060649e-01
  3.594000e-02   7.894020e+01   5.936192e-01
  3.623890e-02   7.700412e+01   5.962687e-01
  3.653780e-02   7.768079e+01   5.826842e-01
  3.683680e-02   7.735608e+01   5.890303e-01
  3.713570e-02   7.604357e+01   5.847084e-01
  3.743460e-02   7.653889e+01   5.770484e-01
  3.773350e-02   7.568542e+01   5.731606e-01
  3.803240e-02   7.656610e+01   5.902462e-01
  3.833140e-02   7.527966e+01   5.991773e-01
  3.863030e-02   7.549383e+01   6.093565e-01
  3.892920e-02   7.464662e+01   6.043517e-01
  3.922810e-02   7.544983e+01   6.099757e-01
  3.952700e-02   7.413915e+01   6.007357e-01
  3.982600e-02   7.462474e+01   6.114523e-01
  4.012490e-02   7.297220e+01   5.952206e-01
  4.042380e-02   7.310362e+01   6.035853e-01
  4.072270e-02   7.280488e+01   5.999746e-01
  4.102160e-02   7.312222e+01   6.004932e-01
  4.132050e-02   7.269116e+01   5.995058e-01
  4.161950e-02   7.290083e+01   5.941643e-01
  4.191840e-02   7.301014e+01   6.024029e-01
  4.221730e-02   7.171923e+01   5.893294e-01
  4.251620e-02   7.157370e+01   5.964475e-01
  4.281510e-02   7.184862e+01   5.883502e-01
  4.311410e-02   7.176236e+01   5.887503e-01
  4.341300e-02   7.161780e+01   5.911966e-01
  4.371190e-02   7.096218e+01   5.869657e-01
  4.401080e-02   7.180212e+01   5.904292e-01
  4.430970e-02   7.154061e+01   5.848484e-01
  4.460860e-02   7.152612e+01   5.855327e-01
  4.490760e-02   7.017683e+01   5.814650e-01
  4.520650e-02   7.049702e+01   5.783693e-01
  4.550540e-02   7.082150e+01   5.826414e-01
  4.580430e-02   7.017080e+01   5.777577e-01
  4.610320e-02   7.043453e+01   5.759409e-01
  4.640220e-02   6.908309e+01   5.747154e-01
  4.670110e-02   6.892964e+01   5.655293e-01
  4.700000e-02   7.033558e+01   5.733900e-01
  4.729890e-02   6.870616e+01   5.688306e-01
  4.759780e-02   6.983139e+01   5.727542e-01
  4.789680e-02   6.957922e+01   5.681877e-01
  4.819570e-02   6.870011e+01   5.638929e-01
  4.849460e-02   6.967654e+01   5.699906e-01
  4.879350e-02   6.840447e+01   5.585761e-01
  4.909240e-02   6.893135e+01   5.683429e-01
  4.939130e-02   6.800627e+01   5.549360e-01
  4.969030e-02   6.969986e+01   5.638402e-01
  4.998920e-02   6.877617e+01   5.594147e-01
  5.028810e-02   6.819554e+01   5.550410e-01
  5.058700e-02   6.819192e+01   5.590628e-01
  5.088590e-02   6.799338e+01   5.489767e-01
  5.118490e-02   6.732466e+01   5.534801e-01
  5.148380e-02   6.811802e+01   5.540615e-01
  5.178270e-02   6.807954e+01   5.467575e-01
  5.208160e-02   6.877591e+01   5.554035e-01
  5.238050e-02   6.749992e+01   5.444250e-01
  5.267940e-02   6.790191e+01   5.538448e-01
  5.297840e-02   6.744196e+01   5.448266e-01
  5.327730e-02   6.613289e+01   5.370095e-01
  5.357620e-02   6.717937e+01   5.431308e-01
  5.387510e-02   6.663980e+01   5.378201e-01
  5.417400e-02   6.768342e+01   5.470807e-01
  5.447300e-02   6.750712e+01   5.382173e-01
  5.477190e-02   6.780746e+01   5.406461e-01
  5.507080e-02   6.673840e+01   5.363673e-01
  5.536970e-02   6.663872e+01   5.341363e-01
  5.566860e-02   6.718236e+01   5.400051e-01
  5.596760e-02   6.664508e+01   5.317502e-01
  5.626650e-02   6.663443e+01   5.341191e-01
  5.656540e-02   6.654889e+01   5.319657e-01
  5.686430e-02   6.694567e+01   5.305634e-01
  5.716320e-02   6.633893e+01   5.246521e-01
  5.746210e-02   6.607199e+01   5.288637e-01
  5.776110e-02   6.630735e+01   5.315998e-01
  5.806000e-02   6.648173e+01   5.240634e-01
  5.835890e-02   6.677275e+01   5.257860e-01
  5.865780e-02   6.712809e+01   5.243102e-01
  5.895670e-02   6.655314e+01   5.319827e-01
  5.925570e-02   6.627333e+01   5.187110e-01
  5.955460e-02   6.560305e+01   5.228871e-01
  5.985350e-02   6.645084e+01   5.188465e-01
  6.015240e-02   6.648275e+01   5.206533e-01
  6.045130e-02   6.619382e+01   5.200838e-01
  6.075020e-02   6.641727e+01   5.159489e-01
  6.104920e-02   6.491921e+01   5.139385e-01
  6.134810e-02   6.592414e+01   5.184613e-01
  6.164700e-02   6.624429e+01   5.114817e-01
  6.194590e-02   6.611578e+01   5.192143e-01
  6.224480e-02   6.681764e+01   5.104898e-01
  6.254380e-02   6.543614e+01   5.137662e-01
  6.284270e-02   6.527866e+01   5.148038e-01
  6.314160e-02   6.595551e+01   5.050986e-01
  6.344050e-02   6.537871e+01   5.102731e-01
  6.373940e-02   6.618655e+01   5.049467e-01
  6.403840e-02   6.489105e+01   5.078300e-01
  6.433730e-02   6.458952e+01   5.013874e-01
  6.463620e-02   6.607396e+01   5.029765e-01
  6.493510e-02   6.502440e+01   5.099679e-01
  6.523400e-02   6.436312e+01   4.969273e-01
  6.553290e-02   6.588191e+01   5.053358e-01
  6.583190e-02   6.582465e+01   5.030502e-01
  6.613080e-02   6.532073e+01   4.965813e-01
  6.642970e-02   6.562682e+01   5.069711e-01
  6.672860e-02   6.599609e+01   4.976481e-01
  6.702750e-02   6.535032e+01   5.002146e-01
  6.732650e-02   6.576242e+01   4.982573e-01
  6.762540e-02   6.572467e+01   4.981143e-01
  6.792430e-02   6.492381e+01   4.970665e-01
  6.822320e-02   6.557471e+01   4.916690e-01
  6.852210e-02   6.517651e+01   4.975306e-01
  6.882110e-02   6.616030e+01   4.972772e-01
  6.912000e-02   6.420519e+01   4.893893e-01
  6.941890e-02   6.524060e+01   4.899357e-01
  6.971780e-02   6.517585e+01   4.892150e-01
  7.001670e-02   6.574392e+01   4.976888e-01
  7.031560e-02   6.565743e+01   4.905412e-01
  7.061460e-02   6.478294e+01   4.877381e-01
  7.091350e-02   6.426026e+01   4.843524e-01
  7.121240e-02   6.463810e+01   4.820518e-01
  7.151130e-02   6.509179e+01   4.898552e-01
  7.181020e-02   6.579236e+01   4.858734e-01
  7.210920e-02   6.484494e+01   4.856107e-01
  7.240810e-02   6.511528e+01   4.819917e-01
  7.270700e-02   6.561407e+01   4.899028e-01
  7.300590e-02   6.513932e+01   4.834561e-01
  7.330480e-02   6.436774e+01   4.751843e-01
  7.360370e-02   6.529958e+01   4.845121e-01
  7.390270e-02   6.504664e+01   4.781290e-01
  7.420160e-02   6.412097e+01   4.819627e-01
  7.450050e-02   6.523809e+01   4.770554e-01
  7.479940e-02   6.412569e+01   4.742900e-01
  7.509830e-02   6.521518e+01   4.823613e-01
  7.539730e-02   6.503889e+01   4.745721e-01
  7.569620e-02   6.606437e+01   4.791805e-01
  7.599510e-02   6.488654e+01   4.779863e-01
  7.629400e-02   6.491664e+01   4.719619e-01
  7.659290e-02   6.416036e+01   4.735372e-01
  7.689190e-02   6.502644e+01   4.723608e-01
  7.719080e-02   6.502337e+01   4.749522e-01
  7.748970e-02   6.425365e+01   4.686927e-01
  7.778860e-02   6.442597e+01   4.723306e-01
  7.808750e-02   6.360146e+01   4.658854e-01
  7.838640e-02   6.490601e+01   4.681019e-01
  7.868540e-02   6.389578e+01   4.656983e-01
  7.898430e-02   6.441453e+01   4.650778e-01
  7.928320e-02   6.487697e+01   4.722479e-01
  7.958210e-02   6.455836e+01   4.623120e-01
  7.988100e-02   6.510899e+01   4.696758e-01
  8.018000e-02   6.404852e+01   4.633418e-01
  8.047890e-02   6.484151e+01   4.657871e-01
  8.077780e-02   6.404852e+01   4.621100e-01
  8.107670e-02   6.420028e+01   4.602200e-01
  8.137560e-02   6.516607e+01   4.669514e-01
  8.167450e-02   6.473593e+01   4.625411e-01
  8.197350e-02   6.527281e+01   4.616293e-01
  8.227240e-02   6.473081e+01   4.641543e-01
  8.257130e-02   6.499679e+01   4.555489e-01
  8.287020e-02   6.417145e+01   4.617368e-01
  8.316910e-02   6.456942e+01   4.599331e-01
  8.346810e-02   6.435391e+01   4.548349e-01
  8.376700e-02   6.455747e+01   4.619031e-01
  8.406590e-02   6.415317e+01   4.510565e-01
  8.436480e-02   6.431997e+01   4.586451e-01
  8.466370e-02   6.435133e+01   4.528977e-01
  8.496270e-02   6.454952e+01   4.643250e-01
  8.526160e-02   6.458522e+01   4.791194e-01
  8.556050e-02   6.405920e+01   4.776151e-01
  8.585940e-02   6.426756e+01   4.843799e-01
  8.615830e-02   6.485168e+01   4.865762e-01
  8.645720e-02   6.493084e+01   4.916605e-01
  8.675620e-02   6.471781e+01   4.932966e-01
  8.705510e-02   6.500352e+01   4.934004e-01
  8.735400e-02   6.402204e+01   4.921134e-01
  8.765290e-02   6.424182e+01   4.934530e-01
  8.795180e-02   6.424884e+01   4.975002e-01
  8.825080e-02   6.462349e+01   4.944195e-01
  8.854970e-02   6.515937e+01   5.030749e-01
  8.884860e-02   6.462636e+01   4.989598e-01
  8.914750e-02   6.489365e+01   5.062406e-01
  8.944640e-02   6.441438e+01   5.007072e-01
  8.974530e-02   6.464964e+01   4.975258e-01
  9.004430e-02   7.592849e+01   5.370029e-01
  9.034320e-02   6.416515e+01   4.762128e-01
  9.064210e-02   6.489358e+01   4.780123e-01
  9.094100e-02   6.317415e+01   4.618146e-01
  9.123990e-02   6.405188e+01   4.637667e-01
  9.153890e-02   6.396366e+01   4.659456e-01
  9.183780e-02   6.429947e+01   4.638361e-01
  9.213670e-02   6.465319e+01   4.634667e-01
  9.243560e-02   6.540352e+01   4.649200e-01
  9.273450e-02   6.500340e+01   4.594827e-01
  9.303350e-02   6.434526e+01   4.631793e-01
  9.333240e-02   6.498881e+01   4.551354e-01
  9.363130e-02   6.362451e+01   4.538014e-01
  9.393020e-02   6.439131e+01   4.541926e-01
  9.422910e-02   6.360092e+01   4.525524e-01
  9.452800e-02   6.354359e+01   4.535127e-01
  9.482700e-02   6.384746e+01   4.444043e-01
  9.512590e-02   6.422181e+01   4.539806e-01
  9.542480e-02   6.371572e+01   4.472628e-01
  9.572370e-02   6.348966e+01   4.464687e-01
  9.602260e-02   6.420391e+01   4.512348e-01
  9.632160e-02   6.440077e+01   4.441432e-01
  9.662050e-02   6.411978e+01   4.457171e-01
  9.691940e-02   6.422202e+01   4.460723e-01
  9.721830e-02   6.411591e+01   4.431599e-01
  9.751720e-02   6.387220e+01   4.444904e-01
  9.781610e-02   6.413952e+01   4.410950e-01
  9.811510e-02   6.487132e+01   4.479534e-01
  9.841400e-02   6.400359e+01   4.378163e-01
  9.871290e-02   6.381456e+01   4.403309e-01
  9.901180e-02   6.438742e+01   4.433768e-01
  9.931070e-02   6.436048e+01   4.393847e-01
  9.960970e-02   6.533582e+01   4.459082e-01
  9.990860e-02   6.448120e+01   4.356539e-01
  1.002070e-01   6.378155e+01   4.374040e-01
  1.005060e-01   6.491476e+01   4.388337e-01
  1.008050e-01   6.452546e+01   4.399475e-01
  1.011040e-01   6.462882e+01   4.341221e-01
  1.014030e-01   6.451652e+01   4.357732e-01
  1.017020e-01   6.422550e+01   4.389237e-01
  1.020010e-01   6.375803e+01   4.325288e-01
  1.023000e-01   6.404270e+01   4.314817e-01
  1.025990e-01   6.395881e+01   4.302043e-01
  1.028980e-01   6.364902e+01   4.308188e-01
  1.031970e-01   6.400135e+01   4.343694e-01
  1.034960e-01   6.358255e+01   4.250375e-01
  1.037950e-01   6.415269e+01   4.308559e-01
  1.040930e-01   6.409689e+01   4.270754e-01
  1.043920e-01   6.433833e+01   4.318106e-01
  1.046910e-01   6.385783e+01   4.295348e-01
  1.049900e-01   6.451525e+01   4.259012e-01
  1.052890e-01   6.434867e+01   4.288863e-01
  1.055880e-01   6.406838e+01   4.263369e-01
  1.058870e-01   6.401422e+01   4.277703e-01
  1.061860e-01   6.417466e+01   4.241429e-01
  1.064850e-01   6.468394e+01   4.264577e-01
  1.067840e-01   6.405704e+01   4.266205e-01
  1.070830e-01   6.339451e+01   4.209310e-01
  1.073820e-01   6.452293e+01   4.230944e-01
  1.076800e-01   6.372440e+01   4.201588e-01
  1.079790e-01   6.366561e+01   4.218301e-01
  1.082780e-01   6.475635e+01   4.273346e-01
  1.085770e-01   6.448365e+01   4.174683e-01
  1.088760e-01   6.363175e+01   4.204721e-01
  1.091750e-01   6.355758e+01   4.186860e-01
  1.094740e-01   6.433386e+01   4.221632e-01
  1.097730e-01   6.440994e+01   4.199497e-01
  1.100720e-01   6.420438e+01   4.153731e-01
  1.103710e-01   6.451392e+01   4.227536e-01
  1.106700e-01   6.378479e+01   4.143092e-01
  1.109690e-01   6.517713e+01   4.246089e-01
  1.112670e-01   6.451012e+01   4.148840e-01
  1.115660e-01   6.355476e+01   4.129720e-01
  1.118650e-01   6.410867e+01   4.186623e-01
  1.121640e-01   6.409369e+01   4.126669e-01
  1.124630e-01   6.390423e+01   4.132238e-01
  1.127620e-01   6.417678e+01   4.141040e-01
  1.130610e-01   6.388865e+01   4.125886e-01
  1.133600e-01   6.456922e+01   4.195549e-01
  1.136590e-01   6.442735e+01   4.088669e-01
  1.139580e-01   6.419444e+01   4.127002e-01
  1.142570e-01   6.405647e+01   4.119664e-01
  1.145560e-01   6.393427e+01   4.121533e-01
  1.148550e-01   6.409079e+01   4.114984e-01
  1.151530e-01   6.469446e+01   4.080309e-01
  1.154520e-01   6.497985e+01   4.140524e-01
  1.157510e-01   6.486654e+01   4.091325e-01
  1.160500e-01   6.373455e+01   4.117996e-01
  1.163490e-01   6.418529e+01   4.069784e-01
  1.166480e-01   6.493808e+01   4.121911e-01
  1.169470e-01   6.472130e+01   4.092352e-01
  1.172460e-01   6.488662e+01   4.103216e-01
  1.175450e-01   6.524822e+01   4.081043e-01
  1.178440e-01   6.420422e+01   4.048263e-01
  1.181430e-01   6.415216e+01   4.077120e-01
  1.184420e-01   6.436120e+01   4.061472e-01
  1.187400e-01   6.398233e+01   4.035796e-01
  1.190390e-01   6.418289e+01   4.033948e-01
  1.193380e-01   6.407894e+01   4.030680e-01
  1.196370e-01   6.518135e+01   4.087268e-01
  1.199360e-01   6.456593e+01   4.027042e-01
  1.202350e-01   6.418362e+01   4.044874e-01
  1.205340e-01   6.372616e+01   4.006113e-01
  1.208330e-01   6.446880e+01   4.015988e-01
  1.211320e-01   6.411207e+01   4.037159e-01
  1.214310e-01   6.427231e+01   3.975691e-01
  1.217300e-01   6.376279e+01   4.015324e-01
  1.220290e-01   6.389530e+01   4.006074e-01
  1.223270e-01   6.458391e+01   4.001017e-01
  1.226260e-01   6.390761e+01   3.974787e-01
  1.229250e-01   6.503211e+01   3.993911e-01
  1.232240e-01   6.430335e+01   4.008171e-01
  1.235230e-01   6.444170e+01   4.004522e-01
  1.238220e-01   6.456228e+01   3.974286e-01
  1.241210e-01   6.378962e+01   3.965915e-01
  1.244200e-01   6.435360e+01   3.947405e-01
  1.247190e-01   6.482930e+01   4.008611e-01
  1.250180e-01   6.536402e+01   3.975719e-01
  1.253170e-01   6.439566e+01   3.953780e-01
  1.256160e-01   6.522404e+01   4.005019e-01
  1.259140e-01   6.463765e+01   3.958652e-01
  1.262130e-01   6.439764e+01   3.951296e-01
  1.265120e-01   6.422781e+01   3.918443e-01
  1.268110e-01   6.543556e+01   3.962663e-01
  1.271100e-01   6.482793e+01   3.979871e-01
  1.274090e-01   6.454349e+01   3.938069e-01
  1.277080e-01   6.463347e+01   3.928306e-01
  1.280070e-01   6.471520e+01   3.918393e-01
  1.283060e-01   6.440950e+01   3.923981e-01
  1.286050e-01   6.555409e+01   3.986617e-01
  1.289040e-01   6.423807e+01   3.877157e-01
  1.292030e-01   6.450446e+01   3.934370e-01
  1.295020e-01   6.478084e+01   3.905650e-01
  1.298000e-01   6.456378e+01   3.906433e-01
  1.300990e-01   6.424693e+01   3.872617e-01
  1.303980e-01   6.519659e+01   3.908405e-01
  1.306970e-01   6.403187e+01   3.902569e-01
  1.309960e-01   6.447419e+01   3.893963e-01
  1.312950e-01   6.428105e+01   3.885701e-01
  1.315940e-01   6.439771e+01   3.846302e-01
  1.318930e-01   6.485752e+01   3.888567e-01
  1.321920e-01   6.509403e+01   3.893242e-01
  1.324910e-01   6.474353e+01   3.892381e-01
  1.327900e-01   6.482610e+01   3.873270e-01
  1.330890e-01   6.485420e+01   3.869359e-01
  1.333870e-01   6.391017e+01   3.838743e-01
  1.336860e-01   6.522014e+01   3.870785e-01
  1.339850e-01   6.473270e+01   3.842262e-01
  1.342840e-01   6.470576e+01   3.869674e-01
  1.345830e-01   6.476527e+01   3.857263e-01
  1.348820e-01   6.409446e+01   3.837235e-01
  1.351810e-01   6.439795e+01   3.797984e-01
  1.354800e-01   6.443352e+01   3.842688e-01
  1.357790e-01   6.403267e+01   3.807625e-01
  1.360780e-01   6.525414e+01   3.860043e-01
  1.363770e-01   6.429680e+01   3.826987e-01
  1.366760e-01   6.485223e+01   3.864568e-01
  1.369740e-01   6.494226e+01   4.004207e-01
  1.372730e-01   6.485443e+01   4.022642e-01
  1.375720e-01   6.416348e+01   4.094411e-01
  1.378710e-01   6.479149e+01   4.131626e-01
  1.381700e-01   6.512193e+01   4.159639e-01
  1.384690e-01   6.363051e+01   4.183141e-01
  1.387680e-01   6.422024e+01   4.087726e-01
  1.390670e-01   6.362117e+01   3.952922e-01
  1.393660e-01   6.491701e+01   3.985190e-01
  1.396650e-01   6.436690e+01   3.940224e-01
  1.399640e-01   6.500374e+01   3.969847e-01
  1.402630e-01   6.492994e+01   3.885931e-01
  1.405620e-01   6.499279e+01   3.931743e-01
  1.408600e-01   6.470087e+01   3.910578e-01
  1.411590e-01   6.499635e+01   3.929370e-01
  1.414580e-01   6.464152e+01   3.923581e-01
  1.417570e-01   6.505916e+01   3.861299e-01
  1.420560e-01   6.409544e+01   3.877670e-01
  1.423550e-01   6.430308e+01   3.857614e-01
  1.426540e-01   6.411669e+01   3.817011e-01
  1.429530e-01   6.447593e+01   3.818488e-01
  1.432520e-01   6.459628e+01   3.792571e-01
  1.435510e-01   6.414113e+01   3.806277e-01
  1.438500e-01   6.532206e+01   3.800364e-01
  1.441490e-01   6.484736e+01   3.777673e-01
  1.444470e-01   6.500936e+01   3.806928e-01
  1.447460e-01   6.405070e+01   3.741307e-01
  1.450450e-01   6.462814e+01   3.795750e-01
  1.453440e-01   6.464476e+01   3.737004e-01
  1.456430e-01   6.450239e+01   3.769814e-01
  1.459420e-01   6.494430e+01   3.776087e-01
  1.462410e-01   6.552335e+01   3.775324e-01
  1.465400e-01   6.475822e+01   3.766286e-01
  1.468390e-01   6.443723e+01   3.709789e-01
  1.471380e-01   6.475602e+01   3.748826e-01
  1.474370e-01   6.475412e+01   3.755266e-01
  1.477360e-01   6.454003e+01   3.738265e-01
  1.480340e-01   6.433310e+01   3.696328e-01
  1.483330e-01   6.549245e+01   3.814282e-01
  1.486320e-01   6.534405e+01   3.905542e-01
  1.489310e-01   6.548490e+01   3.926817e-01
  1.492300e-01   6.493404e+01   3.905387e-01
  1.495290e-01   6.536859e+01   3.943093e-01
  1.498280e-01   6.455232e+01   3.963698e-01
  1.501270e-01   6.521362e+01   3.999481e-01
  1.504260e-01   6.468122e+01   3.929757e-01
  1.507250e-01   6.512567e+01   4.001997e-01
  1.510240e-01   6.492191e+01   3.985340e-01
  1.513230e-01   6.555303e+01   4.057708e-01
  1.516210e-01   6.557325e+01   4.015726e-01
  1.519200e-01   6.517239e+01   4.003433e-01
  1.522190e-01   6.537735e+01   4.079556e-01
  1.525180e-01   6.565147e+01   4.039268e-01
  1.528170e-01   6.495467e+01   4.071853e-01
  1.531160e-01   6.470407e+01   4.031348e-01
  1.534150e-01   6.487328e+01   3.978683e-01
  1.537140e-01   6.513305e+01   3.918703e-01
  1.540130e-01   6.520935e+01   3.856381e-01
  1.543120e-01   6.529524e+01   3.861258e-01
  1.546110e-01   6.490704e+01   3.824352e-01
  1.549100e-01   6.508629e+01   3.831921e-01
  1.552090e-01   6.498813e+01   3.849835e-01
  1.555070e-01   6.498280e+01   3.757550e-01
  1.558060e-01   6.455801e+01   3.798187e-01
  1.561050e-01   6.508679e+01   3.775829e-01
  1.564040e-01   6.457854e+01   3.776458e-01
  1.567030e-01   6.501445e+01   3.769349e-01
  1.570020e-01   6.558842e+01   3.766340e-01
  1.573010e-01   6.537708e+01   3.795288e-01
  1.576000e-01   6.468926e+01   3.717037e-01
  1.578990e-01   6.521374e+01   3.751263e-01
  1.581980e-01   6.462798e+01   3.717384e-01
  1.584970e-01   6.496264e+01   3.724883e-01
  1.587960e-01   6.476853e+01   3.753515e-01
  1.590940e-01   6.445445e+01   3.691498e-01
  1.593930e-01   6.482555e+01   3.689708e-01
  1.596920e-01   6.527340e+01   3.712793e-01
  1.599910e-01   6.512679e+01   3.725365e-01
  1.602900e-01   6.514863e+01   3.719683e-01
  1.605890e-01   6.553864e+01   3.675282e-01
  1.608880e-01   6.568795e+01   3.703861e-01
  1.611870e-01   6.508491e+01   3.676644e-01
  1.614860e-01   6.561799e+01   3.695747e-01
  1.617850e-01   6.496689e+01   3.645283e-01
  1.620840e-01   6.464986e+01   3.636378e-01
  1.623830e-01   6.521015e+01   3.668067e-01
  1.626810e-01   6.513720e+01   3.644128e-01
  1.629800e-01   6.453343e+01   3.588570e-01
  1.632790e-01   6.504463e+01   3.614260e-01
  1.635780e-01   6.485903e+01   3.620698e-01
  1.638770e-01   6.463618e+01   3.637969e-01
  1.641760e-01   6.471159e+01   3.622416e-01
  1.644750e-01   6.452300e+01   3.609371e-01
  1.647740e-01   6.471943e+01   3.610993e-01
  1.650730e-01   6.482192e+01   3.627455e-01
  1.653720e-01   6.434830e+01   3.610291e-01
  1.656710e-01   6.523164e+01   3.613678e-01
  1.659700e-01   6.549416e+01   3.636433e-01
  1.662680e-01   6.454351e+01   3.596478e-01
  1.665670e-01   6.477785e+01   3.612622e-01
  1.668660e-01   6.410782e+01   3.559788e-01
  1.671650e-01   6.506070e+01   3.614706e-01
  1.674640e-01   6.496041e+01   3.604243e-01
  1.677630e-01   6.457487e+01   3.574608e-01
  1.680620e-01   6.487217e+01   3.605623e-01
  1.683610e-01   6.479426e+01   3.547297e-01
  1.686600e-01   6.486269e+01   3.597714e-01
  1.689590e-01   6.500899e+01   3.566060e-01
  1.692580e-01   6.477545e+01   3.557802e-01
  1.695570e-01   6.493830e+01   3.607461e-01
  1.698560e-01   6.561833e+01   3.566109e-01
  1.701540e-01   6.541263e+01   3.588310e-01
  1.704530e-01   6.470097e+01   3.539273e-01
  1.707520e-01   6.541872e+01   3.560680e-01
  1.710510e-01   6.443670e+01   3.563303e-01
  1.713500e-01   6.511696e+01   3.546989e-01
  1.716490e-01   6.450965e+01   3.557884e-01
  1.719480e-01   6.526319e+01   3.522187e-01
  1.722470e-01   6.486521e+01   3.534692e-01
  1.725460e-01   6.491556e+01   3.552447e-01
  1.728450e-01   6.467581e+01   3.522332e-01
  1.731440e-01   6.495289e+01   3.535273e-01
  1.734430e-01   6.453033e+01   3.491801e-01
  1.737410e-01   6.574527e+01   3.560410e-01
  1.740400e-01   6.476862e+01   3.526654e-01
  1.743390e-01   6.486072e+01   3.504245e-01
  1.746380e-01   6.436184e+01   3.506637e-01
  1.749370e-01   6.421634e+01   3.479807e-01
  1.752360e-01   6.485285e+01   3.519988e-01
  1.755350e-01   6.477466e+01   3.508979e-01
  1.758340e-01   6.472394e+01   3.460777e-01
  1.761330e-01   6.470192e+01   3.515889e-01
  1.764320e-01   6.442565e+01   3.459597e-01
  1.767310e-01   6.467708e+01   3.509879e-01
  1.770300e-01   6.453159e+01   3.469290e-01
  1.773280e-01   6.460312e+01   3.485042e-01
  1.776270e-01   6.415494e+01   3.460864e-01
  1.779260e-01   6.445932e+01   3.453696e-01
  1.782250e-01   6.382668e+01   3.464036e-01
  1.785240e-01   6.510941e+01   3.465964e-01
  1.788230e-01   6.428888e+01   3.461047e-01
  1.791220e-01   6.387845e+01   3.455111e-01
  1.794210e-01   6.406869e+01   3.428095e-01
  1.797200e-01   6.479611e+01   3.462706e-01
  1.800190e-01   6.480422e+01   3.439354e-01
  1.803180e-01   6.438205e+01   3.463553e-01
  1.806170e-01   6.439302e+01   3.435089e-01
  1.809160e-01   6.476954e+01   3.438434e-01
  1.812140e-01   6.437502e+01   3.436280e-01
  1.815130e-01   6.449112e+01   3.434365e-01
  1.818120e-01   6.427524e+01   3.442005e-01
  1.821110e-01   6.465904e+01   3.412431e-01
  1.824100e-01   6.456377e+01   3.434632e-01
  1.827090e-01   6.513328e+01   3.443074e-01
  1.830080e-01   6.439649e+01   3.425200e-01
  1.833070e-01   6.406109e+01   3.391755e-01
  1.836060e-01   6.434878e+01   3.391290e-01
  1.839050e-01   6.444539e+01   3.433147e-01
  1.842040e-01   6.432920e+01   3.402090e-01
  1.845030e-01   6.426340e+01   3.392259e-01
  1.848010e-01   6.495512e+01   3.428439e-01
  1.851000e-01   6.399746e+01   3.356639e-01
  1.853990e-01   6.449635e+01   3.419597e-01
  1.856980e-01   6.464368e+01   3.399052e-01
  1.859970e-01   6.421171e+01   3.374892e-01
  1.862960e-01   6.405567e+01   3.385164e-01
  1.865950e-01   6.469474e+01   3.384377e-01
  1.868940e-01   6.420791e+01   3.410301e-01
  1.871930e-01   6.435756e+01   3.342720e-01
  1.874920e-01   6.487986e+01   3.387624e-01
  1.877910e-01   6.478895e+01   3.383662e-01
  1.880900e-01   6.361380e+01   3.352835e-01
  1.883880e-01   6.464490e+01   3.397473e-01
  1.886870e-01   6.386599e+01   3.316204e-01
  1.889860e-01   6.416425e+01   3.380016e-01
  1.892850e-01   6.386435e+01   3.346896e-01
  1.895840e-01   6.411300e+01   3.342530e-01
  1.898830e-01   6.368330e+01   3.335942e-01
  1.901820e-01   6.421073e+01   3.346625e-01
  1.904810e-01   6.434651e+01   3.348611e-01
  1.907800e-01   6.355589e+01   3.320306e-01
  1.910790e-01   6.389298e+01   3.322985e-01
  1.913780e-01   6.404504e+01   3.337672e-01
  1.916770e-01   6.369922e+01   3.327113e-01
  1.919750e-01   6.390361e+01   3.340158e-01
  1.922740e-01   6.475045e+01   3.325437e-01
  1.925730e-01   6.382720e+01   3.309153e-01
  1.928720e-01   6.387445e+01   3.317940e-01
  1.931710e-01   6.432010e+01   3.335604e-01
  1.934700e-01   6.421478e+01   3.317674e-01
  1.937690e-01   6.449347e+01   3.315827e-01
  1.940680e-01   6.428291e+01   3.328532e-01
  1.943670e-01   6.386627e+01   3.298172e-01
  1.946660e-01   6.417502e+01   3.312129e-01
  1.949650e-01   6.374806e+01   3.280322e-01
  1.952640e-01   6.397187e+01   3.300898e-01
  1.955630e-01   6.291448e+01   3.285407e-01
  1.958610e-01   6.380105e+01   3.277283e-01
  1.961600e-01   6.436588e+01   3.305076e-01
  1.964590e-01   6.379959e+01   3.275782e-01
  1.967580e-01   6.375700e+01   3.296840e-01
  1.970570e-01   6.458842e+01   3.295971e-01
  1.973560e-01   6.335957e+01   3.247117e-01
  1.976550e-01   6.387588e+01   3.288031e-01
  1.979540e-01   6.386665e+01   3.264414e-01
  1.982530e-01   6.390011e+01   3.282761e-01
  1.985520e-01   6.383199e+01   3.260641e-01
  1.988510e-01   6.390682e+01   3.263995e-01
  1.991500e-01   6.285067e+01   3.258612e-01
  1.994480e-01   6.406176e+01   3.256442e-01
  1.997470e-01   6.362823e+01   3.264102e-01
  2.000460e-01   6.365116e+01   3.226205e-01
  2.003450e-01   6.356762e+01   3.246713e-01
  2.006440e-01   6.392878e+01   3.283498e-01
  2.009430e-01   6.348109e+01   3.221893e-01
  2.012420e-01   6.384996e+01   3.263987e-01
  2.015410e-01   6.320874e+01   3.213579e-01
  2.018400e-01   6.330518e+01   3.223026e-01
  2.021390e-01   6.340793e+01   3.235520e-01
  2.024380e-01   6.367529e+01   3.193720e-01
  2.027370e-01   6.314298e+01   3.230169e-01
  2.030350e-01   6.440031e+01   3.231142e-01
  2.033340e-01   6.318648e+01   3.208841e-01
  2.036330e-01   6.372118e+01   3.197591e-01
  2.039320e-01   6.357596e+01   3.202139e-01
  2.042310e-01   6.316416e+01   3.222242e-01
  2.045300e-01   6.345784e+01   3.182854e-01
  2.048290e-01   6.392315e+01   3.205386e-01
  2.051280e-01   6.344250e+01   3.189233e-01
  2.054270e-01   6.331833e+01   3.180702e-01
  2.057260e-01   6.357512e+01   3.221483e-01
  2.060250e-01   6.307398e+01   3.169187e-01
  2.063240e-01   6.287035e+01   3.189786e-01
  2.066230e-01   6.345964e+01   3.191022e-01
  2.069210e-01   6.273230e+01   3.184914e-01
  2.072200e-01   6.293596e+01   3.183256e-01
  2.075190e-01   6.322080e+01   3.166189e-01
  2.078180e-01   6.303095e+01   3.185658e-01
  2.081170e-01   6.369152e+01   3.186010e-01
  2.084160e-01   6.331083e+01   3.196823e-01
  2.087150e-01   6.302847e+01   3.154738e-01
  2.090140e-01   6.361343e+01   3.184056e-01
  2.093130e-01   6.297844e+01   3.166786e-01
  2.096120e-01   6.334865e+01   3.170724e-01
  2.099110e-01   6.394316e+01   3.170909e-01
  2.102100e-01   6.277466e+01   3.157657e-01
  2.105080e-01   6.331522e+01   3.187389e-01
  2.108070e-01   6.321216e+01   3.155366e-01
  2.111060e-01   6.292013e+01   3.140203e-01
  2.114050e-01   6.297230e+01   3.145432e-01
  2.117040e-01   6.277429e+01   3.190090e-01
  2.120030e-01   6.294853e+01   3.253860e-01
  2.123020e-01   6.342912e+01   3.289841e-01
  2.126010e-01   6.302436e+01   3.252916e-01
  2.129000e-01   6.333439e+01   3.293355e-01
  2.131990e-01   6.298552e+01   3.313009e-01
  2.134980e-01   6.344529e+01   3.345254e-01
  2.137970e-01   6.257312e+01   3.297573e-01
  2.140950e-01   6.393254e+01   3.351804e-01
  2.143940e-01   6.271712e+01   3.332248e-01
  2.146930e-01   6.343656e+01   3.354460e-01
  2.149920e-01   6.280274e+01   3.340807e-01
  2.152910e-01   6.306831e+01   3.352611e-01
  2.155900e-01   6.279569e+01   3.374211e-01
  2.158890e-01   6.296068e+01   3.378641e-01
  2.161880e-01   6.264287e+01   3.355601e-01
  2.164870e-01   6.257410e+01   3.366633e-01
  2.167860e-01   6.334733e+01   3.324049e-01
  2.170850e-01   6.209090e+01   3.265320e-01
  2.173840e-01   6.318414e+01   3.262858e-01
  2.176820e-01   6.246701e+01   3.229876e-01
  2.179810e-01   6.248402e+01   3.240386e-01
  2.182800e-01   6.281285e+01   3.206282e-01
  2.185790e-01   6.304053e+01   3.227547e-01
  2.188780e-01   6.300072e+01   3.191721e-01
  2.191770e-01   6.272496e+01   3.205430e-01
  2.194760e-01   6.263898e+01   3.211622e-01
  2.197750e-01   6.288790e+01   3.186128e-01
  2.200740e-01   6.245958e+01   3.155047e-01
  2.203730e-01   6.245963e+01   3.172543e-01
  2.206720e-01   6.254758e+01   3.165313e-01
  2.209710e-01   6.233200e+01   3.181571e-01
  2.212700e-01   6.242528e+01   3.139606e-01
  2.215680e-01   6.232868e+01   3.165157e-01
  2.218670e-01   6.252460e+01   3.127716e-01
  2.221660e-01   6.254373e+01   3.162528e-01
  2.224650e-01   6.226074e+01   3.130222e-01
  2.227640e-01   6.188351e+01   3.118121e-01
  2.230630e-01   6.215368e+01   3.134082e-01
  2.233620e-01   6.213801e+01   3.125830e-01
  2.236610e-01   6.224808e+01   3.128597e-01
  2.239600e-01   6.210174e+01   3.089027e-01
  2.242590e-01   6.254714e+01   3.130881e-01
  2.245580e-01   6.251843e+01   3.121088e-01
  2.248570e-01   6.244218e+01   3.137402e-01
  2.251550e-01   6.280704e+01   3.110327e-01
  2.254540e-01   6.217091e+01   3.097069e-01
  2.257530e-01   6.195178e+01   3.114649e-01
  2.260520e-01   6.161015e+01   3.068030e-01
  2.263510e-01   6.254765e+01   3.101362e-01
  2.266500e-01   6.186973e+01   3.083251e-01
  2.269490e-01   6.204596e+01   3.073880e-01
  2.272480e-01   6.184897e+01   3.094112e-01
  2.275470e-01   6.187690e+01   3.053686e-01
  2.278460e-01   6.187030e+01   3.088308e-01
  2.281450e-01   6.243731e+01   3.074872e-01
  2.284440e-01   6.256229e+01   3.092901e-01
  2.287420e-01   6.261685e+01   3.103078e-01
  2.290410e-01   6.207757e+01   3.028498e-01
  2.293400e-01   6.246651e+01   3.085528e-01
  2.296390e-01   6.174662e+01   3.052913e-01
  2.299380e-01   6.174528e+01   3.057784e-01
  2.302370e-01   6.208480e+01   3.060036e-01
  2.305360e-01   6.249086e+01   3.050550e-01
  2.308350e-01   6.176195e+01   3.075552e-01
  2.311340e-01   6.226947e+01   3.030800e-01
  2.314330e-01   6.195676e+01   3.044714e-01
  2.317320e-01   6.183621e+01   3.052682e-01
  2.320310e-01   6.247624e+01   3.037017e-01
  2.323290e-01   6.214190e+01   3.076256e-01
  2.326280e-01   6.190171e+01   3.015938e-01
  2.329270e-01   6.179476e+01   3.018043e-01
  2.332260e-01   6.124593e+01   3.020010e-01
  2.335250e-01   6.180458e+01   3.026583e-01
  2.338240e-01   6.195261e+01   3.042197e-01
  2.341230e-01   6.166008e+01   2.990285e-01
  2.344220e-01   6.232604e+01   3.036936e-01
  2.347210e-01   6.207750e+01   3.029685e-01
  2.350200e-01   6.135446e+01   3.003749e-01
  2.353190e-01   6.167979e+01   3.015235e-01
  2.356180e-01   6.189666e+01   2.986833e-01
  2.359170e-01   6.170343e+01   3.025296e-01
  2.362150e-01   6.148412e+01   2.999904e-01
  2.365140e-01   6.135040e+01   2.973624e-01
  2.368130e-01   6.114161e+01   2.991536e-01
  2.371120e-01   6.214589e+01   3.002042e-01
  2.374110e-01   6.140503e+01   3.009689e-01
  2.377100e-01   6.176436e+01   2.982498e-01
  2.380090e-01   6.178101e+01   2.996678e-01
  2.383080e-01   6.116761e+01   2.962399e-01
  2.386070e-01   6.137584e+01   2.983385e-01
  2.389060e-01   6.151945e+01   2.983430e-01
  2.392050e-01   6.060876e+01   2.945472e-01
  2.395040e-01   6.162341e+01   2.990547e-01
  2.398020e-01   6.126579e+01   2.961394e-01
  2.401010e-01   6.154646e+01   2.985231e-01
  2.404000e-01   6.182520e+01   2.963644e-01
  2.406990e-01   6.138019e+01   2.969804e-01
  2.409980e-01   6.165526e+01   2.966287e-01
  2.412970e-01   6.134948e+01   2.954449e-01
  2.415960e-01   6.162222e+01   2.969996e-01
  2.418950e-01   6.122780e+01   2.943746e-01
  2.421940e-01   6.164384e+01   2.966013e-01
  2.424930e-01   6.148417e+01   2.971186e-01
  2.427920e-01   6.128863e+01   2.928751e-01
  2.430910e-01   6.133207e+01   2.949578e-01
  2.433890e-01   6.093190e+01   2.930028e-01
  2.436880e-01   6.085154e+01   2.953610e-01
  2.439870e-01   6.106890e+01   2.923497e-01
  2.442860e-01   6.121378e+01   2.921541e-01
  2.445850e-01   6.089336e+01   2.931294e-01
  2.448840e-01   6.152040e+01   2.941944e-01
  2.451830e-01   6.051839e+01   2.933262e-01
  2.454820e-01   6.152062e+01   2.922372e-01
  2.457810e-01   6.128303e+01   2.928618e-01
  2.460800e-01   6.117165e+01   2.929221e-01
  2.463790e-01   6.115736e+01   2.919114e-01
  2.466780e-01   6.109288e+01   2.921901e-01
  2.469770e-01   6.094639e+01   2.909774e-01
  2.472750e-01   6.102246e+01   2.919134e-01
  2.475740e-01   6.091919e+01   2.926441e-01
  2.478730e-01   6.160260e+01   2.895653e-01
  2.481720e-01   6.087693e+01   2.908115e-01
  2.484710e-01   6.111514e+01   2.895704e-01
  2.487700e-01   6.093271e+01   2.922407e-01
  2.490690e-01   6.113102e+01   2.916329e-01
  2.493680e-01   6.075258e+01   2.877686e-01
  2.496670e-01   6.104988e+01   2.924128e-01
  2.499660e-01   6.119747e+01   2.897654e-01
  2.502650e-01   6.103253e+01   2.906476e-01
  2.505640e-01   6.122895e+01   2.881658e-01
  2.508620e-01   6.090660e+01   2.887607e-01
  2.511610e-01   6.040756e+01   2.899021e-01
  2.514600e-01   6.072876e+01   2.875042e-01
  2.517590e-01   6.116033e+01   2.883158e-01
  2.520580e-01   6.069018e+01   2.877249e-01
  2.523570e-01   6.113126e+01   2.890827e-01
  2.526560e-01   6.091622e+01   2.894152e-01
  2.529550e-01   6.084394e+01   2.859234e-01
  2.532540e-01   6.065825e+01   2.853850e-01
  2.535530e-01   6.057995e+01   2.849977e-01
  2.538520e-01   6.043117e+01   2.859736e-01
  2.541510e-01   6.099591e+01   2.857712e-01
  2.544490e-01   6.088689e+01   2.863308e-01
  2.547480e-01   6.075055e+01   2.863172e-01
  2.550470e-01   6.064092e+01   2.843327e-01
  2.553460e-01   6.098821e+01   2.855502e-01
  2.556450e-01   6.017967e+01   2.813640e-01
  2.559440e-01   6.103823e+01   2.862775e-01
  2.562430e-01   6.069431e+01   2.868017e-01
  2.565420e-01   6.037681e+01   2.835123e-01
  2.568410e-01   6.054175e+01   2.831002e-01
  2.571400e-01   6.051859e+01   2.834447e-01
  2.574390e-01   6.060570e+01   2.857711e-01
  2.577380e-01   6.071177e+01   2.850035e-01
  2.580360e-01   6.091020e+01   2.834628e-01
  2.583350e-01   6.031855e+01   2.845848e-01
  2.586340e-01   6.071446e+01   2.824142e-01
  2.589330e-01   6.012688e+01   2.838290e-01
  2.592320e-01   6.068162e+01   2.823378e-01
  2.595310e-01   6.098076e+01   2.840250e-01
  2.598300e-01   6.077436e+01   2.854547e-01
  2.601290e-01   6.090238e+01   2.813831e-01
  2.604280e-01   6.058737e+01   2.841067e-01
  2.607270e-01   6.032377e+01   2.797538e-01
  2.610260e-01   6.046062e+01   2.826127e-01
  2.613250e-01   6.039239e+01   2.830493e-01
  2.616240e-01   6.055647e+01   2.825396e-01
  2.619220e-01   6.019785e+01   2.818003e-01
  2.622210e-01   6.039991e+01   2.794496e-01
  2.625200e-01   6.008329e+01   2.804539e-01
  2.628190e-01   6.076823e+01   2.817544e-01
  2.631180e-01   6.083835e+01   2.801737e-01
  2.634170e-01   6.043584e+01   2.828524e-01
  2.637160e-01   6.077126e+01   2.800192e-01
  2.640150e-01   6.039541e+01   2.818678e-01
  2.643140e-01   6.028225e+01   2.785090e-01
  2.646130e-01   6.045127e+01   2.792810e-01
  2.649120e-01   6.025064e+01   2.818252e-01
  2.652110e-01   6.012763e+01   2.783418e-01
  2.655090e-01   6.061133e+01   2.802269e-01
  2.658080e-01   6.043591e+01   2.781995e-01
  2.661070e-01   6.081586e+01   2.803140e-01
  2.664060e-01   5.989028e+01   2.778869e-01
  2.667050e-01   6.022669e+01   2.789529e-01
  2.670040e-01   6.030160e+01   2.789350e-01
  2.673030e-01   6.007450e+01   2.775551e-01
  2.676020e-01   6.037078e+01   2.783335e-01
  2.679010e-01   6.037201e+01   2.782416e-01
  2.682000e-01   6.054934e+01   2.775187e-01
  2.684990e-01   6.038604e+01   2.781792e-01
  2.687980e-01   6.005986e+01   2.770502e-01
  2.690960e-01   6.009284e+01   2.782613e-01
  2.693950e-01   5.997688e+01   2.750915e-01
  2.696940e-01   6.036572e+01   2.763522e-01
  2.699930e-01   6.039439e+01   2.774445e-01
  2.702920e-01   6.005455e+01   2.763825e-01
  2.705910e-01   6.049920e+01   2.778732e-01
  2.708900e-01   6.058885e+01   2.759374e-01
  2.711890e-01   5.984918e+01   2.760960e-01
  2.714880e-01   5.962480e+01   2.745588e-01
  2.717870e-01   5.989532e+01   2.756439e-01
  2.720860e-01   6.019785e+01   2.753213e-01
  2.723850e-01   5.997765e+01   2.741766e-01
  2.726840e-01   6.046795e+01   2.764005e-01
  2.729820e-01   6.008665e+01   2.753431e-01
  2.732810e-01   6.034864e+01   2.750232e-01
  2.735800e-01   5.987514e+01   2.738511e-01
  2.738790e-01   6.019042e+01   2.751204e-01
  2.741780e-01   6.031503e+01   2.758658e-01
  2.744770e-01   5.972363e+01   2.719716e-01
  2.747760e-01   5.982815e+01   2.735618e-01
  2.750750e-01   5.992647e+01   2.769303e-01
  2.753740e-01   5.969971e+01   2.808287e-01
  2.756730e-01   5.921557e+01   2.811704e-01
  2.759720e-01   6.012486e+01   2.820247e-01
  2.762710e-01   5.991074e+01   2.855613e-01
  2.765690e-01   6.054233e+01   2.863394e-01
  2.768680e-01   6.021196e+01   2.882638e-01
  2.771670e-01   6.002309e+01   2.854168e-01
  2.774660e-01   5.930767e+01   2.845319e-01
  2.777650e-01   5.935515e+01   2.881114e-01
  2.780640e-01   5.970336e+01   2.875709e-01
  2.783630e-01   6.006146e+01   2.888572e-01
  2.786620e-01   5.990561e+01   2.901993e-01
  2.789610e-01   5.959723e+01   2.895595e-01
  2.792600e-01   5.959803e+01   2.924144e-01
  2.795590e-01   5.942319e+01   2.862646e-01
  2.798580e-01   6.034214e+01   2.930093e-01
  2.801560e-01   6.025826e+01   2.923643e-01
  2.804550e-01   6.024813e+01   2.932243e-01
  2.807540e-01   5.960406e+01   2.929875e-01
  2.810530e-01   6.004354e+01   2.912951e-01
  2.813520e-01   6.000521e+01   2.951021e-01
  2.816510e-01   5.982118e+01   2.936330e-01
  2.819500e-01   5.960014e+01   2.932021e-01
  2.822490e-01   5.938667e+01   2.926766e-01
  2.825480e-01   6.005232e+01   2.938626e-01
  2.828470e-01   5.990715e+01   2.969268e-01
  2.831460e-01   6.014401e+01   2.960138e-01
  2.834450e-01   6.019448e+01   2.945477e-01
  2.837430e-01   6.003018e+01   2.958480e-01
  2.840420e-01   6.018810e+01   2.978550e-01
  2.843410e-01   5.934215e+01   3.022080e-01
  2.846400e-01   5.948343e+01   3.046909e-01
  2.849390e-01   5.937931e+01   3.122849e-01
  2.852380e-01   5.921025e+01   3.147345e-01
  2.855370e-01   5.974688e+01   3.192921e-01
  2.858360e-01   5.953954e+01   3.207780e-01
  2.861350e-01   5.892837e+01   3.219456e-01
  2.864340e-01   5.941152e+01   3.280452e-01
  2.867330e-01   5.974068e+01   3.280079e-01
  2.870320e-01   5.926733e+01   3.323129e-01
  2.873310e-01   5.924396e+01   3.291687e-01
  2.876290e-01   5.911067e+01   3.340279e-01
  2.879280e-01   5.909302e+01   3.370312e-01
  2.882270e-01   5.977335e+01   3.352239e-01
  2.885260e-01   5.911949e+01   3.374512e-01
  2.888250e-01   5.975204e+01   3.383878e-01
  2.891240e-01   5.915740e+01   3.417791e-01
  2.894230e-01   5.952704e+01   3.459413e-01
  2.897220e-01   5.904682e+01   3.363850e-01
  2.900210e-01   5.931383e+01   3.460607e-01
  2.903200e-01   5.892001e+01   3.428945e-01
  2.906190e-01   5.840737e+01   3.450746e-01
  2.909180e-01   5.875180e+01   3.470307e-01
  2.912160e-01   5.853962e+01   3.426946e-01
  2.915150e-01   5.813816e+01   3.527803e-01
  2.918140e-01   5.946983e+01   3.485764e-01
  2.921130e-01   5.902372e+01   3.505130e-01
  2.924120e-01   5.929261e+01   3.538612e-01
  2.927110e-01   5.890540e+01   3.517195e-01
  2.930100e-01   5.901184e+01   3.612142e-01
  2.933090e-01   5.931552e+01   3.563345e-01
  2.936080e-01   5.876887e+01   3.522949e-01
  2.939070e-01   5.887466e+01   3.582799e-01
  2.942060e-01   5.884351e+01   3.588086e-01
  2.945050e-01   5.860927e+01   3.656017e-01
  2.948030e-01   5.943531e+01   3.585323e-01
  2.951020e-01   5.891884e+01   3.624214e-01
  2.954010e-01   5.919840e+01   3.650122e-01
  2.957000e-01   5.901299e+01   3.661943e-01
  2.959990e-01   5.920872e+01   3.663595e-01
  2.962980e-01   5.918209e+01   3.669400e-01
  2.965970e-01   5.892380e+01   3.697281e-01
  2.968960e-01   5.893242e+01   3.695277e-01
  2.971950e-01   5.805718e+01   3.652045e-01
  2.974940e-01   5.906540e+01   3.670216e-01
  2.977930e-01   5.884315e+01   3.697027e-01
  2.980920e-01   5.926465e+01   3.712534e-01
  2.983900e-01   5.963806e+01   3.754462e-01
  2.986890e-01   5.843878e+01   3.675250e-01
  2.989880e-01   5.894012e+01   3.730089e-01
  2.992870e-01   5.877204e+01   3.734137e-01
  2.995860e-01   5.844277e+01   3.744947e-01
  2.998850e-01   5.961428e+01   3.760798e-01
  3.001840e-01   5.887773e+01   3.761253e-01
  3.004830e-01   5.938592e+01   3.826574e-01
  3.007820e-01   5.911155e+01   3.802821e-01
  3.010810e-01   5.842853e+01   3.754067e-01
  3.013800e-01   5.966711e+01   3.850774e-01
  3.016790e-01   5.792747e+01   3.784251e-01
  3.019780e-01   5.896431e+01   3.838168e-01
  3.022760e-01   5.926215e+01   3.865837e-01
  3.025750e-01   5.863671e+01   3.824956e-01
  3.028740e-01   5.842541e+01   3.872291e-01
  3.031730e-01   5.846836e+01   3.855373e-01
  3.034720e-01   5.846638e+01   3.871012e-01
  3.037710e-01   5.829480e+01   3.862701e-01
  3.040700e-01   5.890624e+01   3.901503e-01
  3.043690e-01   5.815112e+01   3.922420e-01
  3.046680e-01   5.942971e+01   3.951457e-01
  3.049670e-01   5.893393e+01   3.899746e-01
  3.052660e-01   5.826358e+01   3.945655e-01
  3.055650e-01   5.827778e+01   3.932217e-01
  3.058630e-01   5.838627e+01   3.989619e-01
  3.061620e-01   5.855219e+01   3.922176e-01
  3.064610e-01   5.908978e+01   3.990549e-01
  3.067600e-01   5.907234e+01   4.051281e-01
  3.070590e-01   5.853732e+01   3.971851e-01
  3.073580e-01   5.859167e+01   4.034764e-01
  3.076570e-01   5.965125e+01   3.998040e-01
  3.079560e-01   5.934045e+01   4.051510e-01
  3.082550e-01   5.789373e+01   4.001818e-01
  3.085540e-01   5.833641e+01   4.014142e-01
  3.088530e-01   5.865496e+01   4.076211e-01
  3.091520e-01   5.815517e+01   3.999116e-01
  3.094500e-01   5.912370e+01   4.120443e-01
  3.097490e-01   5.841710e+01   4.077144e-01
  3.100480e-01   5.821777e+01   4.039785e-01
  3.103470e-01   5.914062e+01   4.185328e-01
  3.106460e-01   5.867347e+01   4.046542e-01
  3.109450e-01   5.897385e+01   4.176140e-01
  3.112440e-01   5.892029e+01   4.103976e-01
  3.115430e-01   5.794531e+01   4.123412e-01
  3.118420e-01   5.873614e+01   4.197473e-01
  3.121410e-01   5.855997e+01   4.125989e-01
  3.124400e-01   5.812290e+01   4.185513e-01
  3.127390e-01   5.798409e+01   4.121583e-01
  3.130380e-01   5.870910e+01   4.237185e-01
  3.133360e-01   5.817040e+01   4.193939e-01
  3.136350e-01   5.919892e+01   4.224078e-01
  3.139340e-01   5.888752e+01   4.274963e-01
  3.142330e-01   5.867102e+01   4.201842e-01
  3.145320e-01   5.808427e+01   4.284708e-01
  3.148310e-01   5.862570e+01   4.254947e-01
  3.151300e-01   5.836630e+01   4.245523e-01
  3.154290e-01   5.879227e+01   4.310742e-01
  3.157280e-01   5.835975e+01   4.266319e-01
  3.160270e-01   5.778762e+01   4.328570e-01
  3.163260e-01   5.834104e+01   4.265635e-01
  3.166250e-01   5.863387e+01   4.360149e-01
  3.169230e-01   5.825301e+01   4.320019e-01
  3.172220e-01   5.805974e+01   4.361327e-01
  3.175210e-01   5.767114e+01   4.342933e-01
  3.178200e-01   5.783914e+01   4.319362e-01
  3.181190e-01   5.786182e+01   4.400043e-01
  3.184180e-01   5.830217e+01   4.370424e-01
  3.187170e-01   5.804079e+01   4.438490e-01
  3.190160e-01   5.771861e+01   4.414240e-01
  3.193150e-01   5.827596e+01   4.369441e-01
  3.196140e-01   5.702057e+01   4.435418e-01
  3.199130e-01   5.810891e+01   4.413349e-01
  3.202120e-01   5.863958e+01   4.506206e-01
  3.205100e-01   5.799769e+01   4.469169e-01
  3.208090e-01   5.835645e+01   4.450543e-01
  3.211080e-01   5.830614e+01   4.518363e-01
  3.214070e-01   5.884360e+01   4.461050e-01
  3.217060e-01   5.804768e+01   4.504153e-01
  3.220050e-01   5.842478e+01   4.489700e-01
  3.223040e-01   5.849974e+01   4.472149e-01
  3.226030e-01   5.802689e+01   4.567348e-01
  3.229020e-01   5.762822e+01   4.398973e-01
  3.232010e-01   5.775861e+01   4.526642e-01
  3.235000e-01   5.824800e+01   4.495269e-01
  3.237990e-01   5.841830e+01   4.535369e-01
  3.240970e-01   5.780192e+01   4.580391e-01
  3.243960e-01   5.820218e+01   4.501799e-01
  3.246950e-01   5.798384e+01   4.605375e-01
  3.249940e-01   5.877535e+01   4.557735e-01
  3.252930e-01   5.875495e+01   4.631402e-01
  3.255920e-01   5.855970e+01   4.650819e-01
  3.258910e-01   5.815084e+01   4.589775e-01
  3.261900e-01   5.765712e+01   4.642226e-01
  3.264890e-01   5.804671e+01   4.603403e-01
  3.267880e-01   5.736258e+01   4.612088e-01
  3.270870e-01   5.753010e+01   4.698096e-01
  3.273860e-01   5.834100e+01   4.674316e-01
  3.276850e-01   5.854681e+01   4.739428e-01
  3.279830e-01   5.808818e+01   4.650329e-01
  3.282820e-01   5.832353e+01   4.754653e-01
  3.285810e-01   5.851251e+01   4.742872e-01
  3.288800e-01   5.748064e+01   4.734807e-01
  3.291790e-01   5.827441e+01   4.728390e-01
  3.294780e-01   5.763733e+01   4.775992e-01
  3.297770e-01   5.895711e+01   4.855934e-01
  3.300760e-01   5.788805e+01   4.761426e-01
  3.303750e-01   5.739869e+01   4.816961e-01
  3.306740e-01   5.746905e+01   4.754057e-01
  3.309730e-01   5.783041e+01   4.855928e-01
  3.312720e-01   5.737870e+01   4.873991e-01
  3.315700e-01   5.787435e+01   4.806037e-01
  3.318690e-01   5.707265e+01   4.898804e-01
  3.321680e-01   5.828471e+01   4.838447e-01
  3.324670e-01   5.736237e+01   4.922222e-01
  3.327660e-01   5.813403e+01   4.927675e-01
  3.330650e-01   5.832601e+01   4.941286e-01
  3.333640e-01   5.778365e+01   4.996597e-01
  3.336630e-01   5.741201e+01   4.864726e-01
  3.339620e-01   5.797759e+01   5.033923e-01
  3.342610e-01   5.747868e+01   4.943865e-01
  3.345600e-01   5.785896e+01   5.011359e-01
  3.348590e-01   5.885126e+01   5.143822e-01
  3.351570e-01   5.790300e+01   4.945363e-01
  3.354560e-01   5.719758e+01   5.107741e-01
  3.357550e-01   5.692347e+01   4.931074e-01
  3.360540e-01   5.771793e+01   5.112388e-01
  3.363530e-01   5.850389e+01   5.210081e-01
  3.366520e-01   5.776342e+01   5.024616e-01
  3.369510e-01   5.943421e+01   5.317234e-01
  3.372500e-01   5.824092e+01   5.027873e-01
  3.375490e-01   5.744587e+01   5.201331e-01
  3.378480e-01   5.788427e+01   5.195229e-01
  3.381470e-01   5.774296e+01   5.176087e-01
  3.384460e-01   5.805467e+01   5.329707e-01
  3.387450e-01   5.781131e+01   5.104267e-01
  3.390430e-01   5.844076e+01   5.319836e-01
  3.393420e-01   5.853139e+01   5.296796e-01
  3.396410e-01   5.781090e+01   5.270805e-01
  3.399400e-01   5.752148e+01   5.411644e-01
  3.402390e-01   5.787545e+01   5.169305e-01
  3.405380e-01   5.766180e+01   5.389189e-01
  3.408370e-01   5.879840e+01   5.363737e-01
  3.411360e-01   5.766845e+01   5.346782e-01
  3.414350e-01   5.720581e+01   5.396775e-01
  3.417340e-01   5.775936e+01   5.343967e-01
  3.420330e-01   5.710634e+01   5.474066e-01
  3.423320e-01   5.782709e+01   5.354130e-01
  3.426300e-01   5.785821e+01   5.502326e-01
  3.429290e-01   5.750978e+01   5.463018e-01
  3.432280e-01   5.799057e+01   5.463277e-01
  3.435270e-01   5.822092e+01   5.662935e-01
  3.438260e-01   5.773709e+01   5.414465e-01
  3.441250e-01   5.833184e+01   5.635467e-01
  3.444240e-01   5.825960e+01   5.552312e-01
  3.447230e-01   5.875241e+01   5.623334e-01
  3.450220e-01   5.832990e+01   5.718618e-01
  3.453210e-01   5.764049e+01   5.522731e-01
  3.456200e-01   5.754662e+01   5.731497e-01
  3.459190e-01   5.789629e+01   5.614388e-01
  3.462170e-01   5.705081e+01   5.680988e-01
  3.465160e-01   5.696460e+01   5.668190e-01
  3.468150e-01   5.581612e+01   5.602379e-01
  3.471140e-01   5.802990e+01   5.863102e-01
  3.474130e-01   5.759545e+01   5.682501e-01
  3.477120e-01   5.821946e+01   5.872670e-01
  3.480110e-01   5.802622e+01   5.799433e-01
  3.483100e-01   5.715493e+01   5.773520e-01
  3.486090e-01   5.782652e+01   5.956751e-01
  3.489080e-01   5.732407e+01   5.782056e-01
  3.492070e-01   5.745529e+01   5.947294e-01
  3.495060e-01   5.802398e+01   5.862803e-01
  3.498040e-01   5.790925e+01   5.980523e-01
  3.501030e-01   5.672408e+01   5.928735e-01
  3.504020e-01   5.762514e+01   5.965834e-01
  3.507010e-01   5.784046e+01   6.119056e-01
  3.510000e-01   5.851264e+01   5.962921e-01
  3.512990e-01   5.705070e+01   6.077138e-01
  3.515980e-01   5.768525e+01   6.028536e-01
  3.518970e-01   5.651340e+01   6.101095e-01
  3.521960e-01   5.758404e+01   6.246601e-01
  3.524950e-01   5.630618e+01   5.946104e-01
  3.527940e-01   5.801357e+01   6.303961e-01
  3.530930e-01   5.816983e+01   6.147025e-01
  3.533920e-01   5.791941e+01   6.287422e-01
  3.536900e-01   5.742779e+01   6.283489e-01
  3.539890e-01   5.779192e+01   6.269151e-01
  3.542880e-01   5.746242e+01   6.403318e-01
  3.545870e-01   5.797563e+01   6.179521e-01
  3.548860e-01   5.764931e+01   6.377589e-01
  3.551850e-01   5.818636e+01   6.290509e-01
  3.554840e-01   5.764931e+01   6.377589e-01
  3.557830e-01   5.713896e+01   6.373211e-01
  3.560820e-01   5.826452e+01   6.216673e-01
  3.563810e-01   5.949487e+01   6.491036e-01
  3.566800e-01   5.910613e+01   6.317267e-01
  3.569790e-01   5.708860e+01   6.406770e-01
  3.572770e-01   5.709357e+01   6.394857e-01
  3.575760e-01   5.817323e+01   6.190043e-01
  3.578750e-01   5.780663e+01   6.573605e-01
  3.581740e-01   5.767370e+01   6.274071e-01
  3.584730e-01   5.673766e+01   6.512542e-01
  3.587720e-01   5.596486e+01   6.355542e-01
  3.590710e-01   5.642712e+01   6.369544e-01
  3.593700e-01   5.747467e+01   6.674983e-01
  3.596690e-01   5.809862e+01   6.426508e-01
  3.599680e-01   5.776666e+01   6.705729e-01
  3.602670e-01   5.722997e+01   6.502147e-01
  3.605660e-01   5.750568e+01   6.676784e-01
  3.608640e-01   5.838902e+01   6.900407e-01
  3.611630e-01   5.719508e+01   6.474822e-01
  3.614620e-01   5.695129e+01   6.859611e-01
  3.617610e-01   5.714133e+01   6.614891e-01
  3.620600e-01   5.603836e+01   6.774759e-01
  3.623590e-01   5.665143e+01   6.782293e-01
  3.626580e-01   5.843778e+01   6.888393e-01
  3.629570e-01   5.881675e+01   7.096664e-01
  3.632560e-01   5.822450e+01   6.760244e-01
  3.635550e-01   5.624808e+01   7.053085e-01
  3.638540e-01   5.790941e+01   6.978557e-01
  3.641530e-01   5.695664e+01   6.967727e-01
  3.644510e-01   5.663403e+01   7.249463e-01
  3.647500e-01   5.820880e+01   6.904711e-01
  3.650490e-01   5.599628e+01   7.190840e-01
  3.653480e-01   5.691832e+01   7.078386e-01
  3.656470e-01   5.639623e+01   7.129629e-01
  3.659460e-01   5.800512e+01   7.447579e-01
  3.662450e-01   5.586503e+01   6.996259e-01
  3.665440e-01   5.732503e+01   7.578937e-01
  3.668430e-01   5.735661e+01   7.172940e-01
  3.671420e-01   5.679645e+01   7.445554e-01
  3.674410e-01   5.715084e+01   7.373841e-01
  3.677400e-01   5.673038e+01   7.480080e-01
  3.680390e-01   5.689654e+01   7.781644e-01
  3.683370e-01   5.711957e+01   7.298470e-01
  3.686360e-01   5.725234e+01   7.719202e-01
  3.689350e-01   5.811810e+01   7.610968e-01
  3.692340e-01   5.726060e+01   7.762766e-01
  3.695330e-01   5.902887e+01   8.159979e-01
  3.698320e-01   5.783793e+01   7.533050e-01
  3.701310e-01   5.692193e+01   8.037127e-01
  3.704300e-01   5.623546e+01   7.608424e-01
  3.707290e-01   5.767792e+01   8.114801e-01
  3.710280e-01   5.819414e+01   8.102079e-01
  3.713270e-01   5.846289e+01   8.001861e-01
  3.716260e-01   5.712901e+01   8.386828e-01
  3.719240e-01   5.761137e+01   7.874993e-01
  3.722230e-01   5.704631e+01   8.408278e-01
  3.725220e-01   5.672142e+01   8.096454e-01
  3.728210e-01   5.752774e+01   8.334728e-01
  3.731200e-01   5.729944e+01   8.812170e-01
  3.734190e-01   5.681796e+01   8.005707e-01
  3.737180e-01   5.763021e+01   8.805949e-01
  3.740170e-01   5.725260e+01   8.261980e-01
  3.743160e-01   5.680006e+01   8.805417e-01
  3.746150e-01   5.823571e+01   8.852089e-01
  3.749140e-01   5.673125e+01   8.526437e-01
  3.752130e-01   5.817642e+01   9.253022e-01
  3.755110e-01   5.852446e+01   8.630837e-01
  3.758100e-01   5.795567e+01   9.235450e-01
  3.761090e-01   5.609786e+01   8.814928e-01
  3.764080e-01   5.864543e+01   9.254167e-01
  3.767070e-01   5.668900e+01   9.513131e-01
  3.770060e-01   5.826262e+01   8.854134e-01
  3.773050e-01   5.917667e+01   9.803053e-01
  3.776040e-01   5.685456e+01   9.183238e-01
  3.779030e-01   5.519950e+01   9.347795e-01
  3.782020e-01   5.642106e+01   1.020788e+00
  3.785010e-01   5.706997e+01   9.024683e-01
  3.788000e-01   5.704378e+01   1.021411e+00
  3.790990e-01   5.749421e+01   9.460944e-01
  3.793970e-01   5.610076e+01   1.003240e+00
  3.796960e-01   5.853935e+01   1.019967e+00
  3.799950e-01   5.596539e+01   9.789906e-01
  3.802940e-01   5.996347e+01   1.126584e+00
  3.805930e-01   5.545075e+01   9.448783e-01
  3.808920e-01   5.730544e+01   1.107571e+00
  3.811910e-01   5.868980e+01   1.036043e+00
  3.814900e-01   5.699954e+01   1.074507e+00
  3.817890e-01   5.747944e+01   1.178214e+00
  3.820880e-01   5.735063e+01   1.000167e+00
  3.823870e-01   5.685590e+01   1.179390e+00
  3.826860e-01   5.679597e+01   1.034365e+00
  3.829840e-01   5.788805e+01   1.213930e+00
  3.832830e-01   5.618781e+01   1.143125e+00
  3.835820e-01   5.640259e+01   1.118034e+00
  3.838810e-01   5.609786e+01   1.246619e+00
  3.841800e-01   5.614530e+01   1.102585e+00
  3.844790e-01   5.730065e+01   1.269280e+00
  3.847780e-01   5.535415e+01   1.156226e+00
  3.850770e-01   5.514338e+01   1.254555e+00
  3.853760e-01   5.732537e+01   1.364503e+00
  3.856750e-01   5.837303e+01   1.187337e+00
  3.859740e-01   5.631156e+01   1.376321e+00
  3.862730e-01   5.701205e+01   1.256736e+00
  3.865710e-01   5.721982e+01   1.387376e+00
  3.868700e-01   5.728086e+01   1.413588e+00
  3.871690e-01   5.682221e+01   1.324675e+00
  3.874680e-01   5.516199e+01   1.502990e+00
  3.877670e-01   5.545976e+01   1.330694e+00
  3.880660e-01   5.647059e+01   1.554891e+00
  3.883650e-01   5.793584e+01   1.492419e+00
  3.886640e-01   5.697388e+01   1.544354e+00
  3.889630e-01   5.646383e+01   1.673048e+00
  3.892620e-01   5.691420e+01   1.510346e+00
  3.895610e-01   5.839718e+01   1.748074e+00
  3.898600e-01   6.072712e+01   1.735060e+00
  3.901580e-01   5.613664e+01   1.738218e+00
  3.904570e-01   5.604245e+01   1.941756e+00
  3.907560e-01   5.724598e+01   1.730758e+00
  3.910550e-01   5.860649e+01   2.022116e+00
  3.913540e-01   5.497847e+01   1.958527e+00
  3.916530e-01   5.888557e+01   2.026925e+00
  3.919520e-01   5.651340e+01   2.579472e+00
  3.922510e-01   5.693202e+01   1.993019e+00
  3.925500e-01   5.814601e+01   2.702274e+00
  3.928490e-01   5.515289e+01   2.402498e+00
  3.931480e-01   5.802042e+01   2.699354e+00
  3.934470e-01   0.000000e+00   0.000000e+00
  3.937460e-01   5.764367e+01   2.690576e+00
creator: radaver
creator-version: 3725
header-file: /nas_data/SAXS_data/20151104Workshop/header/JH1_0180.txt
image-file: /nas_data/Pilatus1M/20151104_Workshop/JH1_0180.tif
angular-axis-file: /nas_data/SAXS_data/20151104Workshop/q20151029.dat
beamstop-mask-file: /nas_data/SAXS_data/20151104Workshop/fit2d20151031.msk
detector-response-file: none
beam-center-x: 949.7700
beam-center-y: 918.8000
unit-time: 1.0000
channel-first: 10
channel-last: 1315
Exposure time [s]: 1.094010
Transmitted Beam: 0.485231
Incident Beam: 0.485231
Code: JH1
Concentration [mg/ml]: 1
Run Number: 0180
