# Supplementary material for: SAXS analysis of a soluble cytosolic NgBR construct including extracellular and transmembrane domains
Source: PLoS One. 2018 Jan 18;13(1):e0191371. doi: 10.1371/journal.pone.0191371 (PMC5773207; doi:10.1371/journal.pone.0191371)
Supplement: S1 File — (ZIP) [file pone.0191371.s001.zip › JH1_0181.dat]

Sample:   c= 1.0000 mg/ml  Code: JH1
  3.656810e-03   2.269614e+04   4.135412e+01
  3.955720e-03   2.205478e+04   2.799795e+01
  4.254640e-03   1.913307e+04   2.336862e+01
  4.553560e-03   1.544933e+04   2.024596e+01
  4.852480e-03   1.250524e+04   1.705361e+01
  5.151400e-03   1.056242e+04   1.548302e+01
  5.450320e-03   8.751929e+03   1.338661e+01
  5.749240e-03   7.477432e+03   1.198881e+01
  6.048150e-03   6.393685e+03   1.086647e+01
  6.347070e-03   5.554408e+03   9.622601e+00
  6.645990e-03   4.877765e+03   8.977818e+00
  6.944910e-03   4.277529e+03   8.093879e+00
  7.243830e-03   3.826492e+03   7.417841e+00
  7.542750e-03   3.405153e+03   6.970985e+00
  7.841670e-03   3.082659e+03   6.263898e+00
  8.140580e-03   2.786447e+03   6.037498e+00
  8.439500e-03   2.536926e+03   5.552657e+00
  8.738420e-03   2.336530e+03   5.278007e+00
  9.037340e-03   2.162612e+03   4.909743e+00
  9.336260e-03   1.996398e+03   4.635722e+00
  9.635180e-03   1.849628e+03   4.449371e+00
  9.934100e-03   1.705214e+03   4.133551e+00
  1.023300e-02   1.566994e+03   4.060878e+00
  1.053190e-02   1.437331e+03   3.944723e+00
  1.083090e-02   1.333182e+03   3.799120e+00
  1.112980e-02   1.226445e+03   3.612852e+00
  1.142870e-02   1.147399e+03   3.474910e+00
  1.172760e-02   1.057574e+03   3.326840e+00
  1.202650e-02   9.674825e+02   3.173183e+00
  1.232540e-02   9.111943e+02   3.062617e+00
  1.262440e-02   8.466807e+02   2.897316e+00
  1.292330e-02   7.879307e+02   2.751875e+00
  1.322220e-02   7.275158e+02   2.644271e+00
  1.352110e-02   6.777392e+02   2.526557e+00
  1.382000e-02   6.325094e+02   2.416747e+00
  1.411900e-02   5.884281e+02   2.319668e+00
  1.441790e-02   5.545375e+02   2.235657e+00
  1.471680e-02   5.140254e+02   2.142219e+00
  1.501570e-02   4.816860e+02   2.030876e+00
  1.531460e-02   4.523315e+02   1.959137e+00
  1.561350e-02   4.270402e+02   1.870179e+00
  1.591250e-02   4.020077e+02   1.830525e+00
  1.621140e-02   3.776053e+02   1.743508e+00
  1.651030e-02   3.574021e+02   1.678388e+00
  1.680920e-02   3.399596e+02   1.636920e+00
  1.710810e-02   3.205875e+02   1.592933e+00
  1.740710e-02   3.065300e+02   1.535205e+00
  1.770600e-02   2.881023e+02   1.473385e+00
  1.800490e-02   2.755555e+02   1.429554e+00
  1.830380e-02   2.603884e+02   1.400727e+00
  1.860270e-02   2.487867e+02   1.342579e+00
  1.890170e-02   2.368466e+02   1.309965e+00
  1.920060e-02   2.268900e+02   1.269982e+00
  1.949950e-02   2.165815e+02   1.255086e+00
  1.979840e-02   2.075778e+02   1.205666e+00
  2.009730e-02   2.011376e+02   1.173797e+00
  2.039620e-02   1.905669e+02   1.140465e+00
  2.069520e-02   1.857698e+02   1.119949e+00
  2.099410e-02   1.796354e+02   1.109283e+00
  2.129300e-02   1.718704e+02   1.056609e+00
  2.159190e-02   1.663617e+02   1.075362e+00
  2.189080e-02   1.589809e+02   1.057104e+00
  2.218980e-02   1.556975e+02   1.064152e+00
  2.248870e-02   1.508138e+02   1.066015e+00
  2.278760e-02   1.459803e+02   1.038460e+00
  2.308650e-02   1.395866e+02   1.046716e+00
  2.338540e-02   1.354431e+02   1.028923e+00
  2.368430e-02   1.326167e+02   9.996360e-01
  2.398330e-02   1.311381e+02   1.016666e+00
  2.428220e-02   1.264229e+02   9.760131e-01
  2.458110e-02   1.244892e+02   1.001084e+00
  2.488000e-02   1.215140e+02   9.626699e-01
  2.517890e-02   1.198980e+02   9.448404e-01
  2.547790e-02   1.151238e+02   9.389182e-01
  2.577680e-02   1.143367e+02   9.281873e-01
  2.607570e-02   1.118080e+02   9.252983e-01
  2.637460e-02   1.110288e+02   9.146620e-01
  2.667350e-02   1.076322e+02   8.780232e-01
  2.697250e-02   1.072330e+02   8.493723e-01
  2.727140e-02   1.052535e+02   8.102661e-01
  2.757030e-02   1.018420e+02   7.983492e-01
  2.786920e-02   1.001451e+02   7.826224e-01
  2.816810e-02   9.967342e+01   7.684027e-01
  2.846700e-02   9.826178e+01   7.535226e-01
  2.876600e-02   9.764532e+01   7.421049e-01
  2.906490e-02   9.552139e+01   7.361970e-01
  2.936380e-02   9.480288e+01   7.279618e-01
  2.966270e-02   9.167632e+01   7.106051e-01
  2.996160e-02   9.035419e+01   7.064961e-01
  3.026060e-02   9.073087e+01   6.968174e-01
  3.055950e-02   8.998289e+01   6.929556e-01
  3.085840e-02   8.865843e+01   6.849325e-01
  3.115730e-02   8.794378e+01   6.793102e-01
  3.145620e-02   8.801174e+01   6.730426e-01
  3.175510e-02   8.720153e+01   6.717755e-01
  3.205410e-02   8.636630e+01   6.649072e-01
  3.235300e-02   8.556129e+01   6.591200e-01
  3.265190e-02   8.452456e+01   6.430931e-01
  3.295080e-02   8.379262e+01   6.445014e-01
  3.324970e-02   8.205481e+01   6.369456e-01
  3.354870e-02   8.222637e+01   6.359441e-01
  3.384760e-02   8.156873e+01   6.260826e-01
  3.414650e-02   8.171770e+01   6.266540e-01
  3.444540e-02   8.052022e+01   6.134974e-01
  3.474430e-02   8.025959e+01   6.178936e-01
  3.504330e-02   8.002732e+01   6.093529e-01
  3.534220e-02   7.918769e+01   6.068958e-01
  3.564110e-02   7.861218e+01   6.039413e-01
  3.594000e-02   7.764930e+01   5.887424e-01
  3.623890e-02   7.811602e+01   6.005550e-01
  3.653780e-02   7.764938e+01   5.825633e-01
  3.683680e-02   7.689329e+01   5.872626e-01
  3.713570e-02   7.847502e+01   5.939795e-01
  3.743460e-02   7.566364e+01   5.737365e-01
  3.773350e-02   7.546325e+01   5.723157e-01
  3.803240e-02   7.553696e+01   5.862628e-01
  3.833140e-02   7.539809e+01   5.996453e-01
  3.863030e-02   7.526679e+01   6.084363e-01
  3.892920e-02   7.401954e+01   6.018047e-01
  3.922810e-02   7.496576e+01   6.080126e-01
  3.952700e-02   7.424059e+01   6.011433e-01
  3.982600e-02   7.376223e+01   6.079052e-01
  4.012490e-02   7.396186e+01   5.992400e-01
  4.042380e-02   7.414938e+01   6.078839e-01
  4.072270e-02   7.326887e+01   6.018802e-01
  4.102160e-02   7.428524e+01   6.052466e-01
  4.132050e-02   7.289311e+01   6.003348e-01
  4.161950e-02   7.201387e+01   5.905356e-01
  4.191840e-02   7.202027e+01   5.983021e-01
  4.221730e-02   7.257077e+01   5.928145e-01
  4.251620e-02   7.195069e+01   5.980130e-01
  4.281510e-02   7.129863e+01   5.860909e-01
  4.311410e-02   7.152975e+01   5.877922e-01
  4.341300e-02   7.123151e+01   5.895969e-01
  4.371190e-02   7.166056e+01   5.898438e-01
  4.401080e-02   7.111194e+01   5.875816e-01
  4.430970e-02   6.995252e+01   5.783175e-01
  4.460860e-02   7.142470e+01   5.851143e-01
  4.490760e-02   7.081203e+01   5.840875e-01
  4.520650e-02   7.086164e+01   5.798600e-01
  4.550540e-02   7.113711e+01   5.839351e-01
  4.580430e-02   6.939943e+01   5.745703e-01
  4.610320e-02   7.081054e+01   5.774731e-01
  4.640220e-02   7.036848e+01   5.800344e-01
  4.670110e-02   6.912379e+01   5.663221e-01
  4.700000e-02   6.986740e+01   5.714754e-01
  4.729890e-02   6.941656e+01   5.717607e-01
  4.759780e-02   6.903205e+01   5.694636e-01
  4.789680e-02   6.958777e+01   5.682196e-01
  4.819570e-02   6.812084e+01   5.615075e-01
  4.849460e-02   6.907431e+01   5.675190e-01
  4.879350e-02   6.893285e+01   5.607262e-01
  4.909240e-02   6.841517e+01   5.662079e-01
  4.939130e-02   6.811423e+01   5.553734e-01
  4.969030e-02   6.834446e+01   5.583280e-01
  4.998920e-02   6.847058e+01   5.581676e-01
  5.028810e-02   6.806834e+01   5.545201e-01
  5.058700e-02   6.820495e+01   5.591133e-01
  5.088590e-02   6.914507e+01   5.536037e-01
  5.118490e-02   6.876634e+01   5.593718e-01
  5.148380e-02   6.844178e+01   5.553737e-01
  5.178270e-02   6.764411e+01   5.450033e-01
  5.208160e-02   6.775705e+01   5.512713e-01
  5.238050e-02   6.721818e+01   5.432847e-01
  5.267940e-02   6.840262e+01   5.558801e-01
  5.297840e-02   6.818947e+01   5.478347e-01
  5.327730e-02   6.716128e+01   5.411659e-01
  5.357620e-02   6.710840e+01   5.428409e-01
  5.387510e-02   6.743340e+01   5.410102e-01
  5.417400e-02   6.739527e+01   5.459121e-01
  5.447300e-02   6.603459e+01   5.323120e-01
  5.477190e-02   6.749637e+01   5.394017e-01
  5.507080e-02   6.759121e+01   5.397805e-01
  5.536970e-02   6.741720e+01   5.372443e-01
  5.566860e-02   6.703408e+01   5.394060e-01
  5.596760e-02   6.673347e+01   5.320999e-01
  5.626650e-02   6.740008e+01   5.371761e-01
  5.656540e-02   6.713925e+01   5.343172e-01
  5.686430e-02   6.637731e+01   5.283037e-01
  5.716320e-02   6.628844e+01   5.244496e-01
  5.746210e-02   6.527546e+01   5.256634e-01
  5.776110e-02   6.644729e+01   5.321576e-01
  5.806000e-02   6.765425e+01   5.286618e-01
  5.835890e-02   6.649880e+01   5.247035e-01
  5.865780e-02   6.734442e+01   5.251516e-01
  5.895670e-02   6.743266e+01   5.354835e-01
  5.925570e-02   6.636600e+01   5.190708e-01
  5.955460e-02   6.689849e+01   5.280216e-01
  5.985350e-02   6.624354e+01   5.180338e-01
  6.015240e-02   6.541377e+01   5.164478e-01
  6.045130e-02   6.580493e+01   5.185511e-01
  6.075020e-02   6.587549e+01   5.138375e-01
  6.104920e-02   6.579327e+01   5.173840e-01
  6.134810e-02   6.593160e+01   5.184879e-01
  6.164700e-02   6.629493e+01   5.116745e-01
  6.194590e-02   6.552794e+01   5.168982e-01
  6.224480e-02   6.711334e+01   5.116154e-01
  6.254380e-02   6.631077e+01   5.171856e-01
  6.284270e-02   6.565147e+01   5.162690e-01
  6.314160e-02   6.598962e+01   5.052265e-01
  6.344050e-02   6.563689e+01   5.112770e-01
  6.373940e-02   6.571587e+01   5.031454e-01
  6.403840e-02   6.541496e+01   5.098732e-01
  6.433730e-02   6.613788e+01   5.073589e-01
  6.463620e-02   6.521179e+01   4.996815e-01
  6.493510e-02   6.588361e+01   5.133234e-01
  6.523400e-02   6.641117e+01   5.047689e-01
  6.553290e-02   6.567578e+01   5.045419e-01
  6.583190e-02   6.643522e+01   5.053752e-01
  6.613080e-02   6.541819e+01   4.969490e-01
  6.642970e-02   6.476845e+01   5.036421e-01
  6.672860e-02   6.485088e+01   4.933088e-01
  6.702750e-02   6.465662e+01   4.975500e-01
  6.732650e-02   6.509731e+01   4.957287e-01
  6.762540e-02   6.512751e+01   4.958437e-01
  6.792430e-02   6.386137e+01   4.929800e-01
  6.822320e-02   6.552978e+01   4.914979e-01
  6.852210e-02   6.548345e+01   4.986981e-01
  6.882110e-02   6.504205e+01   4.930542e-01
  6.912000e-02   6.570406e+01   4.950661e-01
  6.941890e-02   6.505595e+01   4.892393e-01
  6.971780e-02   6.594262e+01   4.920817e-01
  7.001670e-02   6.570555e+01   4.975409e-01
  7.031560e-02   6.520962e+01   4.888629e-01
  7.061460e-02   6.531837e+01   4.897470e-01
  7.091350e-02   6.525987e+01   4.881025e-01
  7.121240e-02   6.540674e+01   4.849069e-01
  7.151130e-02   6.533809e+01   4.907785e-01
  7.181020e-02   6.512069e+01   4.833844e-01
  7.210920e-02   6.454242e+01   4.844741e-01
  7.240810e-02   6.563905e+01   4.839238e-01
  7.270700e-02   6.478306e+01   4.867880e-01
  7.300590e-02   6.437795e+01   4.806198e-01
  7.330480e-02   6.469681e+01   4.763949e-01
  7.360370e-02   6.533124e+01   4.846270e-01
  7.390270e-02   6.564693e+01   4.803277e-01
  7.420160e-02   6.477599e+01   4.844156e-01
  7.450050e-02   6.505600e+01   4.763867e-01
  7.479940e-02   6.589652e+01   4.807916e-01
  7.509830e-02   6.472214e+01   4.805319e-01
  7.539730e-02   6.506590e+01   4.746681e-01
  7.569620e-02   6.527472e+01   4.763056e-01
  7.599510e-02   6.439642e+01   4.761752e-01
  7.629400e-02   6.491595e+01   4.719569e-01
  7.659290e-02   6.450568e+01   4.748073e-01
  7.689190e-02   6.460370e+01   4.708205e-01
  7.719080e-02   6.500186e+01   4.748711e-01
  7.748970e-02   6.464613e+01   4.701195e-01
  7.778860e-02   6.502089e+01   4.745039e-01
  7.808750e-02   6.473036e+01   4.699994e-01
  7.838640e-02   6.396682e+01   4.647004e-01
  7.868540e-02   6.495069e+01   4.695244e-01
  7.898430e-02   6.455152e+01   4.655696e-01
  7.928320e-02   6.403409e+01   4.691677e-01
  7.958210e-02   6.482584e+01   4.632663e-01
  7.988100e-02   6.472545e+01   4.682879e-01
  8.018000e-02   6.446348e+01   4.648379e-01
  8.047890e-02   6.539625e+01   4.677729e-01
  8.077780e-02   6.370443e+01   4.608646e-01
  8.107670e-02   6.502436e+01   4.631619e-01
  8.137560e-02   6.411811e+01   4.631791e-01
  8.167450e-02   6.484100e+01   4.629139e-01
  8.197350e-02   6.496524e+01   4.605379e-01
  8.227240e-02   6.460365e+01   4.636957e-01
  8.257130e-02   6.418194e+01   4.526820e-01
  8.287020e-02   6.401130e+01   4.611578e-01
  8.316910e-02   6.388731e+01   4.574948e-01
  8.346810e-02   6.432751e+01   4.547392e-01
  8.376700e-02   6.388260e+01   4.594800e-01
  8.406590e-02   6.431423e+01   4.516199e-01
  8.436480e-02   6.423425e+01   4.583370e-01
  8.466370e-02   6.420084e+01   4.523654e-01
  8.496270e-02   6.503314e+01   4.660587e-01
  8.526160e-02   6.462008e+01   4.792461e-01
  8.556050e-02   6.482057e+01   4.804425e-01
  8.585940e-02   6.423768e+01   4.842647e-01
  8.615830e-02   6.402959e+01   4.834798e-01
  8.645720e-02   6.444619e+01   4.898196e-01
  8.675620e-02   6.343872e+01   4.883949e-01
  8.705510e-02   6.410027e+01   4.899579e-01
  8.735400e-02   6.467954e+01   4.946313e-01
  8.765290e-02   6.487412e+01   4.958728e-01
  8.795180e-02   6.465265e+01   4.990586e-01
  8.825080e-02   6.497837e+01   4.957726e-01
  8.854970e-02   6.478192e+01   5.016131e-01
  8.884860e-02   6.435988e+01   4.979273e-01
  8.914750e-02   6.422161e+01   5.036098e-01
  8.944640e-02   6.431639e+01   5.003236e-01
  8.974530e-02   6.479062e+01   4.980653e-01
  9.004430e-02   7.681259e+01   5.401174e-01
  9.034320e-02   6.349296e+01   4.737094e-01
  9.064210e-02   6.431896e+01   4.758887e-01
  9.094100e-02   6.381828e+01   4.641606e-01
  9.123990e-02   6.409149e+01   4.639077e-01
  9.153890e-02   6.401729e+01   4.661385e-01
  9.183780e-02   6.389727e+01   4.623808e-01
  9.213670e-02   6.421064e+01   4.618753e-01
  9.243560e-02   6.533673e+01   4.646801e-01
  9.273450e-02   6.395690e+01   4.557666e-01
  9.303350e-02   6.360107e+01   4.604906e-01
  9.333240e-02   6.393628e+01   4.514324e-01
  9.363130e-02   6.394103e+01   4.549264e-01
  9.393020e-02   6.396775e+01   4.526939e-01
  9.422910e-02   6.344890e+01   4.520088e-01
  9.452800e-02   6.420644e+01   4.558696e-01
  9.482700e-02   6.445614e+01   4.465153e-01
  9.512590e-02   6.426285e+01   4.541233e-01
  9.542480e-02   6.389714e+01   4.478967e-01
  9.572370e-02   6.359574e+01   4.468391e-01
  9.602260e-02   6.384171e+01   4.499578e-01
  9.632160e-02   6.415505e+01   4.432928e-01
  9.662050e-02   6.426162e+01   4.462075e-01
  9.691940e-02   6.400756e+01   4.453246e-01
  9.721830e-02   6.410298e+01   4.431128e-01
  9.751720e-02   6.336424e+01   4.427171e-01
  9.781610e-02   6.441792e+01   4.420489e-01
  9.811510e-02   6.382822e+01   4.443350e-01
  9.841400e-02   6.423352e+01   4.385997e-01
  9.871290e-02   6.393238e+01   4.407349e-01
  9.901180e-02   6.418828e+01   4.426883e-01
  9.931070e-02   6.392186e+01   4.378826e-01
  9.960970e-02   6.451954e+01   4.431116e-01
  9.990860e-02   6.399780e+01   4.340156e-01
  1.002070e-01   6.419182e+01   4.388063e-01
  1.005060e-01   6.437120e+01   4.369902e-01
  1.008050e-01   6.405684e+01   4.383447e-01
  1.011040e-01   6.502180e+01   4.354377e-01
  1.014030e-01   6.431274e+01   4.350822e-01
  1.017020e-01   6.343592e+01   4.362150e-01
  1.020010e-01   6.422096e+01   4.340939e-01
  1.023000e-01   6.438215e+01   4.326214e-01
  1.025990e-01   6.412886e+01   4.307736e-01
  1.028980e-01   6.475061e+01   4.345287e-01
  1.031970e-01   6.405963e+01   4.345648e-01
  1.034960e-01   6.409614e+01   4.267485e-01
  1.037950e-01   6.408835e+01   4.306375e-01
  1.040930e-01   6.454297e+01   4.285567e-01
  1.043920e-01   6.326536e+01   4.281925e-01
  1.046910e-01   6.443499e+01   4.314693e-01
  1.049900e-01   6.374700e+01   4.233556e-01
  1.052890e-01   6.424794e+01   4.285482e-01
  1.055880e-01   6.420671e+01   4.267946e-01
  1.058870e-01   6.401068e+01   4.277562e-01
  1.061860e-01   6.377032e+01   4.228024e-01
  1.064850e-01   6.450051e+01   4.258503e-01
  1.067840e-01   6.407625e+01   4.266823e-01
  1.070830e-01   6.407300e+01   4.231753e-01
  1.073820e-01   6.333207e+01   4.191696e-01
  1.076800e-01   6.409771e+01   4.213855e-01
  1.079790e-01   6.362302e+01   4.216868e-01
  1.082780e-01   6.487128e+01   4.277114e-01
  1.085770e-01   6.370460e+01   4.149367e-01
  1.088760e-01   6.466465e+01   4.238688e-01
  1.091750e-01   6.443673e+01   4.215695e-01
  1.094740e-01   6.395365e+01   4.209117e-01
  1.097730e-01   6.378499e+01   4.179052e-01
  1.100720e-01   6.344859e+01   4.129189e-01
  1.103710e-01   6.412818e+01   4.214856e-01
  1.106700e-01   6.371146e+01   4.140688e-01
  1.109690e-01   6.454575e+01   4.225451e-01
  1.112670e-01   6.373833e+01   4.123925e-01
  1.115660e-01   6.439132e+01   4.156788e-01
  1.118650e-01   6.376623e+01   4.175405e-01
  1.121640e-01   6.407707e+01   4.126112e-01
  1.124630e-01   6.430703e+01   4.145219e-01
  1.127620e-01   6.406120e+01   4.137288e-01
  1.130610e-01   6.413044e+01   4.133664e-01
  1.133600e-01   6.405329e+01   4.178732e-01
  1.136590e-01   6.439034e+01   4.087473e-01
  1.139580e-01   6.485972e+01   4.148309e-01
  1.142570e-01   6.381999e+01   4.112031e-01
  1.145560e-01   6.530457e+01   4.165445e-01
  1.148550e-01   6.429619e+01   4.121551e-01
  1.151530e-01   6.453937e+01   4.075394e-01
  1.154520e-01   6.474172e+01   4.132909e-01
  1.157510e-01   6.398075e+01   4.063273e-01
  1.160500e-01   6.441768e+01   4.139984e-01
  1.163490e-01   6.447362e+01   4.078894e-01
  1.166480e-01   6.375220e+01   4.084079e-01
  1.169470e-01   6.394175e+01   4.067611e-01
  1.172460e-01   6.440072e+01   4.087802e-01
  1.175450e-01   6.446645e+01   4.056500e-01
  1.178440e-01   6.389979e+01   4.038633e-01
  1.181430e-01   6.399343e+01   4.072052e-01
  1.184420e-01   6.463219e+01   4.069992e-01
  1.187400e-01   6.441696e+01   4.049459e-01
  1.190390e-01   6.478309e+01   4.052744e-01
  1.193380e-01   6.499606e+01   4.059400e-01
  1.196370e-01   6.400940e+01   4.050335e-01
  1.199360e-01   6.421361e+01   4.016019e-01
  1.202350e-01   6.484825e+01   4.065741e-01
  1.205340e-01   6.456411e+01   4.032344e-01
  1.208330e-01   6.457319e+01   4.019217e-01
  1.211320e-01   6.437833e+01   4.045512e-01
  1.214310e-01   6.346255e+01   3.950546e-01
  1.217300e-01   6.365086e+01   4.011777e-01
  1.220290e-01   6.475613e+01   4.032948e-01
  1.223270e-01   6.500459e+01   4.014006e-01
  1.226260e-01   6.435438e+01   3.988636e-01
  1.229250e-01   6.515406e+01   3.997633e-01
  1.232240e-01   6.465494e+01   4.019092e-01
  1.235230e-01   6.449327e+01   4.006103e-01
  1.238220e-01   6.428270e+01   3.965651e-01
  1.241210e-01   6.485904e+01   3.999000e-01
  1.244200e-01   6.397036e+01   3.935613e-01
  1.247190e-01   6.471955e+01   4.005196e-01
  1.250180e-01   6.481682e+01   3.959022e-01
  1.253170e-01   6.458432e+01   3.959547e-01
  1.256160e-01   6.509055e+01   4.000897e-01
  1.259140e-01   6.489153e+01   3.966398e-01
  1.262130e-01   6.470485e+01   3.960689e-01
  1.265120e-01   6.437057e+01   3.922775e-01
  1.268110e-01   6.497172e+01   3.948573e-01
  1.271100e-01   6.490787e+01   3.982303e-01
  1.274090e-01   6.414635e+01   3.925914e-01
  1.277080e-01   6.486438e+01   3.935296e-01
  1.280070e-01   6.439660e+01   3.908715e-01
  1.283060e-01   6.400242e+01   3.911541e-01
  1.286050e-01   6.501033e+01   3.970027e-01
  1.289040e-01   6.462350e+01   3.888751e-01
  1.292030e-01   6.400705e+01   3.919150e-01
  1.295020e-01   6.420090e+01   3.888108e-01
  1.298000e-01   6.457964e+01   3.906892e-01
  1.300990e-01   6.463141e+01   3.884166e-01
  1.303980e-01   6.414390e+01   3.876702e-01
  1.306970e-01   6.501351e+01   3.932348e-01
  1.309960e-01   6.470163e+01   3.900804e-01
  1.312950e-01   6.481356e+01   3.901742e-01
  1.315940e-01   6.418797e+01   3.840013e-01
  1.318930e-01   6.449547e+01   3.877678e-01
  1.321920e-01   6.485816e+01   3.886161e-01
  1.324910e-01   6.412272e+01   3.873654e-01
  1.327900e-01   6.507998e+01   3.880827e-01
  1.330890e-01   6.504974e+01   3.875168e-01
  1.333870e-01   6.470266e+01   3.862450e-01
  1.336860e-01   6.440622e+01   3.846536e-01
  1.339850e-01   6.428274e+01   3.828864e-01
  1.342840e-01   6.477450e+01   3.871708e-01
  1.345830e-01   6.409838e+01   3.837332e-01
  1.348820e-01   6.527688e+01   3.872448e-01
  1.351810e-01   6.533355e+01   3.825453e-01
  1.354800e-01   6.503555e+01   3.860578e-01
  1.357790e-01   6.523425e+01   3.843164e-01
  1.360780e-01   6.510503e+01   3.855610e-01
  1.363770e-01   6.451024e+01   3.833314e-01
  1.366760e-01   6.550326e+01   3.883896e-01
  1.369740e-01   6.475147e+01   3.998300e-01
  1.372730e-01   6.429735e+01   4.005307e-01
  1.375720e-01   6.399820e+01   4.089112e-01
  1.378710e-01   6.457213e+01   4.124605e-01
  1.381700e-01   6.328265e+01   4.100454e-01
  1.384690e-01   6.391034e+01   4.192307e-01
  1.387680e-01   6.364455e+01   4.069341e-01
  1.390670e-01   6.453659e+01   3.981238e-01
  1.393660e-01   6.464722e+01   3.976879e-01
  1.396650e-01   6.431557e+01   3.938631e-01
  1.399640e-01   6.450848e+01   3.954674e-01
  1.402630e-01   6.500600e+01   3.888186e-01
  1.405620e-01   6.470192e+01   3.922914e-01
  1.408600e-01   6.514217e+01   3.923871e-01
  1.411590e-01   6.557290e+01   3.946739e-01
  1.414580e-01   6.491709e+01   3.931914e-01
  1.417570e-01   6.451764e+01   3.845175e-01
  1.420560e-01   6.472112e+01   3.896530e-01
  1.423550e-01   6.465648e+01   3.868179e-01
  1.426540e-01   6.446140e+01   3.827237e-01
  1.429530e-01   6.547706e+01   3.847998e-01
  1.432520e-01   6.417031e+01   3.780025e-01
  1.435510e-01   6.480902e+01   3.826022e-01
  1.438500e-01   6.492560e+01   3.788794e-01
  1.441490e-01   6.465742e+01   3.772117e-01
  1.444470e-01   6.492173e+01   3.804341e-01
  1.447460e-01   6.500939e+01   3.769183e-01
  1.450450e-01   6.432873e+01   3.786927e-01
  1.453440e-01   6.392255e+01   3.716050e-01
  1.456430e-01   6.501065e+01   3.784617e-01
  1.459420e-01   6.490849e+01   3.775025e-01
  1.462410e-01   6.516592e+01   3.764992e-01
  1.465400e-01   6.492182e+01   3.771021e-01
  1.468390e-01   6.425074e+01   3.704397e-01
  1.471380e-01   6.499189e+01   3.755628e-01
  1.474370e-01   6.393024e+01   3.731281e-01
  1.477360e-01   6.498106e+01   3.750996e-01
  1.480340e-01   6.509060e+01   3.718006e-01
  1.483330e-01   6.441660e+01   3.782803e-01
  1.486320e-01   6.485317e+01   3.890824e-01
  1.489310e-01   6.545360e+01   3.925858e-01
  1.492300e-01   6.546184e+01   3.921206e-01
  1.495290e-01   6.533698e+01   3.942119e-01
  1.498280e-01   6.540347e+01   3.989723e-01
  1.501270e-01   6.528896e+01   4.001769e-01
  1.504260e-01   6.494555e+01   3.937758e-01
  1.507250e-01   6.530942e+01   4.007618e-01
  1.510240e-01   6.508513e+01   3.990325e-01
  1.513230e-01   6.543178e+01   4.053933e-01
  1.516210e-01   6.587258e+01   4.024860e-01
  1.519200e-01   6.538320e+01   4.009881e-01
  1.522190e-01   6.485735e+01   4.063278e-01
  1.525180e-01   6.547433e+01   4.033794e-01
  1.528170e-01   6.568911e+01   4.094787e-01
  1.531160e-01   6.464813e+01   4.029583e-01
  1.534150e-01   6.541430e+01   3.995218e-01
  1.537140e-01   6.564397e+01   3.934022e-01
  1.540130e-01   6.492815e+01   3.848037e-01
  1.543120e-01   6.440861e+01   3.834933e-01
  1.546110e-01   6.483199e+01   3.822120e-01
  1.549100e-01   6.488256e+01   3.825899e-01
  1.552090e-01   6.569442e+01   3.870678e-01
  1.555070e-01   6.531889e+01   3.767234e-01
  1.558060e-01   6.525005e+01   3.818470e-01
  1.561050e-01   6.538619e+01   3.784483e-01
  1.564040e-01   6.495770e+01   3.787508e-01
  1.567030e-01   6.546831e+01   3.782463e-01
  1.570020e-01   6.530873e+01   3.758282e-01
  1.573010e-01   6.545130e+01   3.797422e-01
  1.576000e-01   6.557706e+01   3.742437e-01
  1.578990e-01   6.519579e+01   3.750727e-01
  1.581980e-01   6.541843e+01   3.740028e-01
  1.584970e-01   6.443655e+01   3.709750e-01
  1.587960e-01   6.532036e+01   3.769451e-01
  1.590940e-01   6.505843e+01   3.708734e-01
  1.593930e-01   6.482487e+01   3.689669e-01
  1.596920e-01   6.466450e+01   3.695416e-01
  1.599910e-01   6.426946e+01   3.700743e-01
  1.602900e-01   6.519254e+01   3.720917e-01
  1.605890e-01   6.457752e+01   3.648215e-01
  1.608880e-01   6.553271e+01   3.699462e-01
  1.611870e-01   6.554737e+01   3.689664e-01
  1.614860e-01   6.518226e+01   3.683437e-01
  1.617850e-01   6.506029e+01   3.647883e-01
  1.620840e-01   6.507051e+01   3.648170e-01
  1.623830e-01   6.449763e+01   3.647953e-01
  1.626810e-01   6.528533e+01   3.648250e-01
  1.629800e-01   6.455670e+01   3.589198e-01
  1.632790e-01   6.551388e+01   3.627255e-01
  1.635780e-01   6.513323e+01   3.628325e-01
  1.638770e-01   6.506139e+01   3.649896e-01
  1.641760e-01   6.513470e+01   3.634219e-01
  1.644750e-01   6.557019e+01   3.638524e-01
  1.647740e-01   6.509952e+01   3.621562e-01
  1.650730e-01   6.443352e+01   3.616552e-01
  1.653720e-01   6.433344e+01   3.609855e-01
  1.656710e-01   6.498271e+01   3.606757e-01
  1.659700e-01   6.449809e+01   3.608655e-01
  1.662680e-01   6.452279e+01   3.595882e-01
  1.665670e-01   6.493029e+01   3.616851e-01
  1.668660e-01   6.506780e+01   3.586323e-01
  1.671650e-01   6.539338e+01   3.623917e-01
  1.674640e-01   6.515770e+01   3.609693e-01
  1.677630e-01   6.592764e+01   3.611837e-01
  1.680620e-01   6.437449e+01   3.591747e-01
  1.683610e-01   6.503633e+01   3.553898e-01
  1.686600e-01   6.531898e+01   3.610327e-01
  1.689590e-01   6.435691e+01   3.548111e-01
  1.692580e-01   6.518904e+01   3.569123e-01
  1.695570e-01   6.491357e+01   3.606755e-01
  1.698560e-01   6.480173e+01   3.543831e-01
  1.701540e-01   6.496118e+01   3.575887e-01
  1.704530e-01   6.444086e+01   3.532133e-01
  1.707520e-01   6.460405e+01   3.538421e-01
  1.710510e-01   6.470597e+01   3.570722e-01
  1.713500e-01   6.436277e+01   3.526370e-01
  1.716490e-01   6.531153e+01   3.579910e-01
  1.719480e-01   6.427214e+01   3.495323e-01
  1.722470e-01   6.497624e+01   3.537697e-01
  1.725460e-01   6.446775e+01   3.540154e-01
  1.728450e-01   6.474802e+01   3.524279e-01
  1.731440e-01   6.493873e+01   3.534869e-01
  1.734430e-01   6.504546e+01   3.505692e-01
  1.737410e-01   6.460699e+01   3.529436e-01
  1.740400e-01   6.502333e+01   3.533563e-01
  1.743390e-01   6.431857e+01   3.489550e-01
  1.746380e-01   6.477001e+01   3.517720e-01
  1.749370e-01   6.445703e+01   3.486303e-01
  1.752360e-01   6.545206e+01   3.536193e-01
  1.755350e-01   6.469033e+01   3.506676e-01
  1.758340e-01   6.409225e+01   3.443830e-01
  1.761330e-01   6.457896e+01   3.512529e-01
  1.764320e-01   6.463118e+01   3.465093e-01
  1.767310e-01   6.474878e+01   3.511805e-01
  1.770300e-01   6.498413e+01   3.481415e-01
  1.773280e-01   6.525480e+01   3.502557e-01
  1.776270e-01   6.470501e+01   3.475651e-01
  1.779260e-01   6.515811e+01   3.472347e-01
  1.782250e-01   6.491076e+01   3.493311e-01
  1.785240e-01   6.509950e+01   3.465682e-01
  1.788230e-01   6.536890e+01   3.489979e-01
  1.791220e-01   6.454308e+01   3.473021e-01
  1.794210e-01   6.460178e+01   3.442309e-01
  1.797200e-01   6.519882e+01   3.473432e-01
  1.800190e-01   6.452426e+01   3.431899e-01
  1.803180e-01   6.462173e+01   3.469976e-01
  1.806170e-01   6.456826e+01   3.439741e-01
  1.809160e-01   6.424133e+01   3.424366e-01
  1.812140e-01   6.423677e+01   3.432570e-01
  1.815130e-01   6.426182e+01   3.428236e-01
  1.818120e-01   6.464504e+01   3.451874e-01
  1.821110e-01   6.453769e+01   3.409209e-01
  1.824100e-01   6.493765e+01   3.444544e-01
  1.827090e-01   6.432085e+01   3.421515e-01
  1.830080e-01   6.508810e+01   3.443526e-01
  1.833070e-01   6.482182e+01   3.411816e-01
  1.836060e-01   6.446427e+01   3.394314e-01
  1.839050e-01   6.470990e+01   3.440167e-01
  1.842040e-01   6.438609e+01   3.403576e-01
  1.845030e-01   6.453848e+01   3.399494e-01
  1.848010e-01   6.466490e+01   3.420753e-01
  1.851000e-01   6.385242e+01   3.352815e-01
  1.853990e-01   6.472230e+01   3.425563e-01
  1.856980e-01   6.415865e+01   3.386258e-01
  1.859970e-01   6.426779e+01   3.376348e-01
  1.862960e-01   6.422674e+01   3.389663e-01
  1.865950e-01   6.437715e+01   3.376042e-01
  1.868940e-01   6.441554e+01   3.415792e-01
  1.871930e-01   6.474926e+01   3.352859e-01
  1.874920e-01   6.372062e+01   3.357206e-01
  1.877910e-01   6.453910e+01   3.377113e-01
  1.880900e-01   6.405138e+01   3.364329e-01
  1.883880e-01   6.432460e+01   3.389028e-01
  1.886870e-01   6.451620e+01   3.333025e-01
  1.889860e-01   6.398730e+01   3.375335e-01
  1.892850e-01   6.455825e+01   3.365011e-01
  1.895840e-01   6.401299e+01   3.339904e-01
  1.898830e-01   6.452315e+01   3.357849e-01
  1.901820e-01   6.439669e+01   3.351449e-01
  1.904810e-01   6.363659e+01   3.330070e-01
  1.907800e-01   6.429589e+01   3.339562e-01
  1.910790e-01   6.397871e+01   3.325196e-01
  1.913780e-01   6.437659e+01   3.346282e-01
  1.916770e-01   6.400613e+01   3.335101e-01
  1.919750e-01   6.436733e+01   3.352238e-01
  1.922740e-01   6.414690e+01   3.309885e-01
  1.925730e-01   6.420739e+01   3.318976e-01
  1.928720e-01   6.398407e+01   3.320769e-01
  1.931710e-01   6.408244e+01   3.329418e-01
  1.934700e-01   6.421068e+01   3.317551e-01
  1.937690e-01   6.481157e+01   3.323976e-01
  1.940680e-01   6.387894e+01   3.318040e-01
  1.943670e-01   6.455029e+01   3.315769e-01
  1.946660e-01   6.374870e+01   3.301092e-01
  1.949650e-01   6.354652e+01   3.275115e-01
  1.952640e-01   6.437486e+01   3.311261e-01
  1.955630e-01   6.400667e+01   3.313784e-01
  1.958610e-01   6.374314e+01   3.275778e-01
  1.961600e-01   6.394771e+01   3.294305e-01
  1.964590e-01   6.387124e+01   3.277604e-01
  1.967580e-01   6.353812e+01   3.291159e-01
  1.970570e-01   6.370305e+01   3.273285e-01
  1.973560e-01   6.372501e+01   3.256451e-01
  1.976550e-01   6.372119e+01   3.284030e-01
  1.979540e-01   6.400279e+01   3.267874e-01
  1.982530e-01   6.290106e+01   3.256981e-01
  1.985520e-01   6.345323e+01   3.250936e-01
  1.988510e-01   6.373444e+01   3.259572e-01
  1.991500e-01   6.306119e+01   3.264047e-01
  1.994480e-01   6.368367e+01   3.246801e-01
  1.997470e-01   6.364932e+01   3.264626e-01
  2.000460e-01   6.367828e+01   3.226876e-01
  2.003450e-01   6.315405e+01   3.236117e-01
  2.006440e-01   6.378981e+01   3.279910e-01
  2.009430e-01   6.340520e+01   3.219949e-01
  2.012420e-01   6.292159e+01   3.240154e-01
  2.015410e-01   6.367860e+01   3.225484e-01
  2.018400e-01   6.440228e+01   3.250817e-01
  2.021390e-01   6.384147e+01   3.246545e-01
  2.024380e-01   6.376432e+01   3.195935e-01
  2.027370e-01   6.339018e+01   3.236468e-01
  2.030350e-01   6.298762e+01   3.195489e-01
  2.033340e-01   6.327055e+01   3.210958e-01
  2.036330e-01   6.351673e+01   3.192440e-01
  2.039320e-01   6.306242e+01   3.189163e-01
  2.042310e-01   6.349718e+01   3.230708e-01
  2.045300e-01   6.281382e+01   3.166645e-01
  2.048290e-01   6.381639e+01   3.202691e-01
  2.051280e-01   6.323823e+01   3.184078e-01
  2.054270e-01   6.369314e+01   3.190085e-01
  2.057260e-01   6.365770e+01   3.223557e-01
  2.060250e-01   6.353829e+01   3.180813e-01
  2.063240e-01   6.312538e+01   3.196232e-01
  2.066230e-01   6.270963e+01   3.172093e-01
  2.069210e-01   6.353365e+01   3.205175e-01
  2.072200e-01   6.358093e+01   3.199509e-01
  2.075190e-01   6.304253e+01   3.161705e-01
  2.078180e-01   6.298360e+01   3.184444e-01
  2.081170e-01   6.270594e+01   3.161247e-01
  2.084160e-01   6.314228e+01   3.192548e-01
  2.087150e-01   6.393257e+01   3.177267e-01
  2.090140e-01   6.273782e+01   3.162050e-01
  2.093130e-01   6.268160e+01   3.159297e-01
  2.096120e-01   6.294806e+01   3.160666e-01
  2.099110e-01   6.345032e+01   3.158648e-01
  2.102100e-01   6.331880e+01   3.171296e-01
  2.105080e-01   6.276900e+01   3.173594e-01
  2.108070e-01   6.312801e+01   3.153249e-01
  2.111060e-01   6.311066e+01   3.144937e-01
  2.114050e-01   6.342568e+01   3.156718e-01
  2.117040e-01   6.274445e+01   3.189315e-01
  2.120030e-01   6.363240e+01   3.271470e-01
  2.123020e-01   6.333461e+01   3.287372e-01
  2.126010e-01   6.363315e+01   3.268572e-01
  2.129000e-01   6.310939e+01   3.287482e-01
  2.131990e-01   6.296220e+01   3.312378e-01
  2.134980e-01   6.255212e+01   3.321607e-01
  2.137970e-01   6.280706e+01   3.303714e-01
  2.140950e-01   6.294430e+01   3.325781e-01
  2.143940e-01   6.217116e+01   3.317695e-01
  2.146930e-01   6.207007e+01   3.318117e-01
  2.149920e-01   6.272032e+01   3.338597e-01
  2.152910e-01   6.340269e+01   3.361469e-01
  2.155900e-01   6.308148e+01   3.381863e-01
  2.158890e-01   6.277327e+01   3.373591e-01
  2.161880e-01   6.292801e+01   3.363211e-01
  2.164870e-01   6.341026e+01   3.389034e-01
  2.167860e-01   6.269607e+01   3.306900e-01
  2.170850e-01   6.237358e+01   3.272727e-01
  2.173840e-01   6.217925e+01   3.236791e-01
  2.176820e-01   6.252313e+01   3.231310e-01
  2.179810e-01   6.288330e+01   3.250706e-01
  2.182800e-01   6.256015e+01   3.199809e-01
  2.185790e-01   6.282670e+01   3.222052e-01
  2.188780e-01   6.300813e+01   3.191892e-01
  2.191770e-01   6.258015e+01   3.201711e-01
  2.194760e-01   6.270747e+01   3.213360e-01
  2.197750e-01   6.295342e+01   3.187770e-01
  2.200740e-01   6.263263e+01   3.159398e-01
  2.203730e-01   6.309226e+01   3.188553e-01
  2.206720e-01   6.250047e+01   3.164104e-01
  2.209710e-01   6.206177e+01   3.174650e-01
  2.212700e-01   6.254462e+01   3.142589e-01
  2.215680e-01   6.190531e+01   3.154372e-01
  2.218670e-01   6.197320e+01   3.113877e-01
  2.221660e-01   6.287089e+01   3.170772e-01
  2.224650e-01   6.250401e+01   3.136315e-01
  2.227640e-01   6.230077e+01   3.128599e-01
  2.230630e-01   6.239007e+01   3.140020e-01
  2.233620e-01   6.225528e+01   3.128762e-01
  2.236610e-01   6.210590e+01   3.125006e-01
  2.239600e-01   6.323503e+01   3.117069e-01
  2.242590e-01   6.272827e+01   3.135395e-01
  2.245580e-01   6.261749e+01   3.123543e-01
  2.248570e-01   6.208369e+01   3.128366e-01
  2.251550e-01   6.210247e+01   3.092815e-01
  2.254540e-01   6.248344e+01   3.104827e-01
  2.257530e-01   6.272623e+01   3.134040e-01
  2.260520e-01   6.193186e+01   3.076014e-01
  2.263510e-01   6.234400e+01   3.096293e-01
  2.266500e-01   6.242836e+01   3.097123e-01
  2.269490e-01   6.206205e+01   3.074263e-01
  2.272480e-01   6.241638e+01   3.108256e-01
  2.275470e-01   6.215203e+01   3.060451e-01
  2.278460e-01   6.241689e+01   3.101903e-01
  2.281450e-01   6.162500e+01   3.054788e-01
  2.284440e-01   6.230628e+01   3.086550e-01
  2.287420e-01   6.241935e+01   3.098164e-01
  2.290410e-01   6.184347e+01   3.022767e-01
  2.293400e-01   6.196290e+01   3.073049e-01
  2.296390e-01   6.200408e+01   3.059255e-01
  2.299380e-01   6.220497e+01   3.069129e-01
  2.302370e-01   6.205247e+01   3.059223e-01
  2.305360e-01   6.239192e+01   3.048117e-01
  2.308350e-01   6.201246e+01   3.081766e-01
  2.311340e-01   6.163008e+01   3.015183e-01
  2.314330e-01   6.207281e+01   3.047549e-01
  2.317320e-01   6.171047e+01   3.049560e-01
  2.320310e-01   6.135654e+01   3.009663e-01
  2.323290e-01   6.186560e+01   3.069393e-01
  2.326280e-01   6.245208e+01   3.029300e-01
  2.329270e-01   6.177347e+01   3.017508e-01
  2.332260e-01   6.203006e+01   3.039265e-01
  2.335250e-01   6.129112e+01   3.013969e-01
  2.338240e-01   6.239862e+01   3.053112e-01
  2.341230e-01   6.158112e+01   2.988354e-01
  2.344220e-01   6.243488e+01   3.039571e-01
  2.347210e-01   6.168057e+01   3.019968e-01
  2.350200e-01   6.159498e+01   3.009615e-01
  2.353190e-01   6.158628e+01   3.012932e-01
  2.356180e-01   6.199401e+01   2.989165e-01
  2.359170e-01   6.180958e+01   3.027881e-01
  2.362150e-01   6.191379e+01   3.010352e-01
  2.365140e-01   6.162648e+01   2.980291e-01
  2.368130e-01   6.193575e+01   3.010885e-01
  2.371120e-01   6.192335e+01   2.996646e-01
  2.374110e-01   6.169499e+01   3.016770e-01
  2.377100e-01   6.198982e+01   2.987921e-01
  2.380090e-01   6.137918e+01   2.986901e-01
  2.383080e-01   6.093167e+01   2.956664e-01
  2.386070e-01   6.199151e+01   2.998295e-01
  2.389060e-01   6.129454e+01   2.977955e-01
  2.392050e-01   6.179048e+01   2.974032e-01
  2.395040e-01   6.156470e+01   2.989106e-01
  2.398020e-01   6.110626e+01   2.957520e-01
  2.401010e-01   6.148355e+01   2.983689e-01
  2.404000e-01   6.147649e+01   2.955259e-01
  2.406990e-01   6.108210e+01   2.962569e-01
  2.409980e-01   6.204135e+01   2.975544e-01
  2.412970e-01   6.138155e+01   2.955206e-01
  2.415960e-01   6.139970e+01   2.964613e-01
  2.418950e-01   6.136444e+01   2.947014e-01
  2.421940e-01   6.112373e+01   2.953458e-01
  2.424930e-01   6.140885e+01   2.969350e-01
  2.427920e-01   6.150770e+01   2.933966e-01
  2.430910e-01   6.126334e+01   2.947909e-01
  2.433890e-01   6.079318e+01   2.926675e-01
  2.436880e-01   6.172826e+01   2.974796e-01
  2.439870e-01   6.089891e+01   2.919410e-01
  2.442860e-01   6.078229e+01   2.911211e-01
  2.445850e-01   6.109591e+01   2.936150e-01
  2.448840e-01   6.146769e+01   2.940668e-01
  2.451830e-01   6.116462e+01   2.948866e-01
  2.454820e-01   6.110906e+01   2.912565e-01
  2.457810e-01   6.105986e+01   2.923265e-01
  2.460800e-01   6.128322e+01   2.931876e-01
  2.463790e-01   6.071643e+01   2.908557e-01
  2.466780e-01   6.087563e+01   2.916685e-01
  2.469770e-01   6.142919e+01   2.921261e-01
  2.472750e-01   6.123407e+01   2.924175e-01
  2.475740e-01   6.128124e+01   2.935109e-01
  2.478730e-01   6.081932e+01   2.877170e-01
  2.481720e-01   6.105550e+01   2.912362e-01
  2.484710e-01   6.155628e+01   2.906121e-01
  2.487700e-01   6.080592e+01   2.919350e-01
  2.490690e-01   6.081317e+01   2.908722e-01
  2.493680e-01   6.101093e+01   2.883783e-01
  2.496670e-01   6.123551e+01   2.928554e-01
  2.499660e-01   6.138341e+01   2.902038e-01
  2.502650e-01   6.083535e+01   2.901762e-01
  2.505640e-01   6.050274e+01   2.864502e-01
  2.508620e-01   6.106340e+01   2.891306e-01
  2.511610e-01   6.079369e+01   2.908257e-01
  2.514600e-01   6.105479e+01   2.882734e-01
  2.517590e-01   6.023275e+01   2.861195e-01
  2.520580e-01   6.065816e+01   2.876475e-01
  2.523570e-01   6.066582e+01   2.879786e-01
  2.526560e-01   6.077670e+01   2.890820e-01
  2.529550e-01   6.053561e+01   2.851965e-01
  2.532540e-01   6.130343e+01   2.868972e-01
  2.535530e-01   6.085685e+01   2.856468e-01
  2.538520e-01   6.117348e+01   2.877231e-01
  2.541510e-01   6.087745e+01   2.854920e-01
  2.544490e-01   6.077180e+01   2.860586e-01
  2.547480e-01   6.093343e+01   2.867463e-01
  2.550470e-01   6.099223e+01   2.851537e-01
  2.553460e-01   6.123758e+01   2.861319e-01
  2.556450e-01   6.089728e+01   2.830351e-01
  2.559440e-01   6.043876e+01   2.848667e-01
  2.562430e-01   6.048089e+01   2.862955e-01
  2.565420e-01   6.021243e+01   2.831246e-01
  2.568410e-01   6.035313e+01   2.826573e-01
  2.571400e-01   6.051795e+01   2.834417e-01
  2.574390e-01   6.128553e+01   2.873679e-01
  2.577380e-01   6.065761e+01   2.848748e-01
  2.580360e-01   6.081986e+01   2.832510e-01
  2.583350e-01   6.031389e+01   2.845723e-01
  2.586340e-01   6.047080e+01   2.818455e-01
  2.589330e-01   6.080820e+01   2.854310e-01
  2.592320e-01   6.071776e+01   2.824204e-01
  2.595310e-01   6.067453e+01   2.833094e-01
  2.598300e-01   6.039563e+01   2.845623e-01
  2.601290e-01   6.022572e+01   2.798141e-01
  2.604280e-01   6.080522e+01   2.846155e-01
  2.607270e-01   6.056574e+01   2.803128e-01
  2.610260e-01   6.058944e+01   2.829121e-01
  2.613250e-01   6.012776e+01   2.824270e-01
  2.616240e-01   6.068370e+01   2.828347e-01
  2.619220e-01   6.093067e+01   2.835089e-01
  2.622210e-01   6.007734e+01   2.787009e-01
  2.625200e-01   6.056701e+01   2.815791e-01
  2.628190e-01   6.070880e+01   2.816151e-01
  2.631180e-01   6.012033e+01   2.785140e-01
  2.634170e-01   6.028826e+01   2.825054e-01
  2.637160e-01   6.009195e+01   2.784482e-01
  2.640150e-01   6.024480e+01   2.815147e-01
  2.643140e-01   6.009503e+01   2.780747e-01
  2.646130e-01   6.028161e+01   2.788873e-01
  2.649120e-01   6.001799e+01   2.812791e-01
  2.652110e-01   6.072227e+01   2.797133e-01
  2.655090e-01   5.994736e+01   2.786863e-01
  2.658080e-01   6.027904e+01   2.778367e-01
  2.661070e-01   6.039273e+01   2.793356e-01
  2.664060e-01   6.039121e+01   2.790452e-01
  2.667050e-01   6.026869e+01   2.790486e-01
  2.670040e-01   6.034870e+01   2.790425e-01
  2.673030e-01   6.070606e+01   2.790088e-01
  2.676020e-01   6.021616e+01   2.779754e-01
  2.679010e-01   5.985587e+01   2.770481e-01
  2.682000e-01   6.050673e+01   2.774196e-01
  2.684990e-01   5.982668e+01   2.768864e-01
  2.687980e-01   6.031227e+01   2.776303e-01
  2.690960e-01   6.027259e+01   2.786757e-01
  2.693950e-01   6.031691e+01   2.758687e-01
  2.696940e-01   5.999440e+01   2.754995e-01
  2.699930e-01   5.992982e+01   2.763739e-01
  2.702920e-01   6.006663e+01   2.764088e-01
  2.705910e-01   6.041816e+01   2.776856e-01
  2.708900e-01   6.010690e+01   2.748363e-01
  2.711890e-01   6.015423e+01   2.767973e-01
  2.714880e-01   6.013367e+01   2.757265e-01
  2.717870e-01   5.995431e+01   2.757781e-01
  2.720860e-01   5.996930e+01   2.747967e-01
  2.723850e-01   6.008229e+01   2.744142e-01
  2.726840e-01   5.988740e+01   2.750690e-01
  2.729820e-01   6.032701e+01   2.758918e-01
  2.732810e-01   6.003467e+01   2.743054e-01
  2.735800e-01   6.039806e+01   2.750428e-01
  2.738790e-01   5.981378e+01   2.742569e-01
  2.741780e-01   6.025130e+01   2.757186e-01
  2.744770e-01   5.966355e+01   2.718333e-01
  2.747760e-01   6.017525e+01   2.743527e-01
  2.750750e-01   6.002438e+01   2.771550e-01
  2.753740e-01   6.029882e+01   2.822328e-01
  2.756730e-01   6.044587e+01   2.840747e-01
  2.759720e-01   6.001310e+01   2.817610e-01
  2.762710e-01   6.002580e+01   2.858339e-01
  2.765690e-01   5.962080e+01   2.841503e-01
  2.768680e-01   5.973934e+01   2.871288e-01
  2.771670e-01   6.026675e+01   2.859940e-01
  2.774660e-01   5.998411e+01   2.861484e-01
  2.777650e-01   6.109564e+01   2.923036e-01
  2.780640e-01   6.032326e+01   2.890585e-01
  2.783630e-01   5.987884e+01   2.884162e-01
  2.786620e-01   5.947902e+01   2.891627e-01
  2.789610e-01   5.992720e+01   2.903585e-01
  2.792600e-01   5.997760e+01   2.933425e-01
  2.795590e-01   5.956736e+01   2.866102e-01
  2.798580e-01   6.004129e+01   2.922764e-01
  2.801560e-01   5.963207e+01   2.908397e-01
  2.804550e-01   5.947401e+01   2.913328e-01
  2.807540e-01   5.998364e+01   2.939174e-01
  2.810530e-01   5.954123e+01   2.900725e-01
  2.813520e-01   6.020050e+01   2.955803e-01
  2.816510e-01   5.999783e+01   2.940646e-01
  2.819500e-01   5.972067e+01   2.934969e-01
  2.822490e-01   6.018801e+01   2.946430e-01
  2.825480e-01   6.023431e+01   2.943060e-01
  2.828470e-01   6.086900e+01   2.992994e-01
  2.831460e-01   6.010986e+01   2.959282e-01
  2.834450e-01   5.998198e+01   2.940258e-01
  2.837430e-01   5.999892e+01   2.957694e-01
  2.840420e-01   5.948437e+01   2.961071e-01
  2.843410e-01   5.966779e+01   3.030345e-01
  2.846400e-01   5.926275e+01   3.041235e-01
  2.849390e-01   5.953963e+01   3.127045e-01
  2.852380e-01   5.993402e+01   3.166506e-01
  2.855370e-01   5.935721e+01   3.182475e-01
  2.858360e-01   5.972556e+01   3.212770e-01
  2.861350e-01   5.927600e+01   3.228922e-01
  2.864340e-01   5.961919e+01   3.286164e-01
  2.867330e-01   5.920337e+01   3.265278e-01
  2.870320e-01   5.912696e+01   3.319174e-01
  2.873310e-01   5.951036e+01   3.299062e-01
  2.876290e-01   5.934599e+01   3.346904e-01
  2.879280e-01   5.948068e+01   3.381331e-01
  2.882270e-01   5.958472e+01   3.346928e-01
  2.885260e-01   5.922673e+01   3.377553e-01
  2.888250e-01   5.900212e+01   3.362559e-01
  2.891240e-01   5.927920e+01   3.421289e-01
  2.894230e-01   5.922887e+01   3.450720e-01
  2.897220e-01   5.912477e+01   3.366052e-01
  2.900210e-01   5.954539e+01   3.467337e-01
  2.903200e-01   5.981936e+01   3.454997e-01
  2.906190e-01   5.978288e+01   3.491124e-01
  2.909180e-01   5.932102e+01   3.487059e-01
  2.912160e-01   5.891214e+01   3.437814e-01
  2.915150e-01   5.923141e+01   3.560799e-01
  2.918140e-01   5.940995e+01   3.483990e-01
  2.921130e-01   5.904807e+01   3.505834e-01
  2.924120e-01   5.875557e+01   3.522532e-01
  2.927110e-01   5.948020e+01   3.534295e-01
  2.930100e-01   5.928980e+01   3.620620e-01
  2.933090e-01   5.925710e+01   3.561571e-01
  2.936080e-01   5.953273e+01   3.545751e-01
  2.939070e-01   5.928829e+01   3.595344e-01
  2.942060e-01   5.843157e+01   3.575485e-01
  2.945050e-01   5.886180e+01   3.663866e-01
  2.948030e-01   5.962717e+01   3.591086e-01
  2.951020e-01   5.902968e+01   3.627602e-01
  2.954010e-01   5.923154e+01   3.651124e-01
  2.957000e-01   5.888284e+01   3.657884e-01
  2.959990e-01   5.885673e+01   3.652669e-01
  2.962980e-01   5.903131e+01   3.664703e-01
  2.965970e-01   5.850328e+01   3.684045e-01
  2.968960e-01   5.855412e+01   3.683378e-01
  2.971950e-01   5.904439e+01   3.682945e-01
  2.974940e-01   5.988806e+01   3.695668e-01
  2.977930e-01   5.912359e+01   3.705807e-01
  2.980920e-01   5.938728e+01   3.716353e-01
  2.983900e-01   5.873691e+01   3.725969e-01
  2.986890e-01   5.886577e+01   3.688633e-01
  2.989880e-01   5.892298e+01   3.729526e-01
  2.992870e-01   5.869787e+01   3.731760e-01
  2.995860e-01   5.879731e+01   3.756269e-01
  2.998850e-01   5.899917e+01   3.741326e-01
  3.001840e-01   5.933123e+01   3.775691e-01
  3.004830e-01   5.876394e+01   3.806463e-01
  3.007820e-01   5.886383e+01   3.794824e-01
  3.010810e-01   5.929382e+01   3.781743e-01
  3.013800e-01   5.825242e+01   3.804829e-01
  3.016790e-01   5.846331e+01   3.801693e-01
  3.019780e-01   5.867888e+01   3.828847e-01
  3.022760e-01   5.875970e+01   3.849393e-01
  3.025750e-01   5.855125e+01   3.822147e-01
  3.028740e-01   5.855311e+01   3.876500e-01
  3.031730e-01   5.862027e+01   3.860358e-01
  3.034720e-01   5.890915e+01   3.885622e-01
  3.037710e-01   5.861156e+01   3.873161e-01
  3.040700e-01   5.822343e+01   3.878805e-01
  3.043690e-01   5.837010e+01   3.929778e-01
  3.046680e-01   5.883269e+01   3.931539e-01
  3.049670e-01   5.844817e+01   3.883621e-01
  3.052660e-01   5.921419e+01   3.977692e-01
  3.055650e-01   5.838860e+01   3.935933e-01
  3.058630e-01   5.836657e+01   3.988925e-01
  3.061620e-01   5.803662e+01   3.904849e-01
  3.064610e-01   5.881428e+01   3.981215e-01
  3.067600e-01   5.904949e+01   4.050475e-01
  3.070590e-01   5.879811e+01   3.980667e-01
  3.073580e-01   5.912728e+01   4.053143e-01
  3.076570e-01   5.895392e+01   3.974582e-01
  3.079560e-01   5.752798e+01   3.989136e-01
  3.082550e-01   5.853210e+01   4.023799e-01
  3.085540e-01   5.919757e+01   4.043641e-01
  3.088530e-01   5.843339e+01   4.068483e-01
  3.091520e-01   5.845706e+01   4.009461e-01
  3.094500e-01   5.863203e+01   4.103253e-01
  3.097490e-01   5.847624e+01   4.079186e-01
  3.100480e-01   5.797608e+01   4.031369e-01
  3.103470e-01   5.838175e+01   4.158367e-01
  3.106460e-01   5.914169e+01   4.062635e-01
  3.109450e-01   5.865976e+01   4.164983e-01
  3.112440e-01   5.880533e+01   4.099949e-01
  3.115430e-01   5.815009e+01   4.130670e-01
  3.118420e-01   5.833057e+01   4.182935e-01
  3.121410e-01   5.895762e+01   4.139952e-01
  3.124400e-01   5.844780e+01   4.197173e-01
  3.127390e-01   5.931354e+01   4.168542e-01
  3.130380e-01   5.838739e+01   4.225537e-01
  3.133360e-01   5.807000e+01   4.190296e-01
  3.136350e-01   5.770334e+01   4.170357e-01
  3.139340e-01   5.795278e+01   4.240876e-01
  3.142330e-01   5.796324e+01   4.176399e-01
  3.145320e-01   5.861781e+01   4.304319e-01
  3.148310e-01   5.779438e+01   4.224649e-01
  3.151300e-01   5.826995e+01   4.241995e-01
  3.154290e-01   5.781500e+01   4.274742e-01
  3.157280e-01   5.860552e+01   4.275270e-01
  3.160270e-01   5.780323e+01   4.329131e-01
  3.163260e-01   5.943201e+01   4.305311e-01
  3.166250e-01   5.848410e+01   4.354554e-01
  3.169230e-01   5.811143e+01   4.314743e-01
  3.172220e-01   5.835397e+01   4.372342e-01
  3.175210e-01   5.771958e+01   4.344734e-01
  3.178200e-01   5.865138e+01   4.349562e-01
  3.181190e-01   5.847686e+01   4.423343e-01
  3.184180e-01   5.822948e+01   4.367675e-01
  3.187170e-01   5.875295e+01   4.465613e-01
  3.190160e-01   5.737704e+01   4.401136e-01
  3.193150e-01   5.812792e+01   4.363865e-01
  3.196140e-01   5.806190e+01   4.475712e-01
  3.199130e-01   5.813847e+01   4.414448e-01
  3.202120e-01   5.809184e+01   4.485087e-01
  3.205100e-01   5.798330e+01   4.468591e-01
  3.208090e-01   5.805714e+01   4.439092e-01
  3.211080e-01   5.821449e+01   4.514786e-01
  3.214070e-01   5.786897e+01   4.423928e-01
  3.217060e-01   5.865868e+01   4.527772e-01
  3.220050e-01   5.783419e+01   4.466927e-01
  3.223040e-01   5.855383e+01   4.474192e-01
  3.226030e-01   5.833904e+01   4.579592e-01
  3.229020e-01   5.745636e+01   4.392385e-01
  3.232010e-01   5.817661e+01   4.542969e-01
  3.235000e-01   5.870532e+01   4.512857e-01
  3.237990e-01   5.835431e+01   4.532861e-01
  3.240970e-01   5.771783e+01   4.577034e-01
  3.243960e-01   5.862637e+01   4.518150e-01
  3.246950e-01   5.927077e+01   4.656177e-01
  3.249940e-01   5.775686e+01   4.518049e-01
  3.252930e-01   5.825783e+01   4.611743e-01
  3.255920e-01   5.834116e+01   4.642108e-01
  3.258910e-01   5.800894e+01   4.584148e-01
  3.261900e-01   5.780228e+01   4.648042e-01
  3.264890e-01   5.739262e+01   4.577369e-01
  3.267880e-01   5.792562e+01   4.634643e-01
  3.270870e-01   5.777887e+01   4.708218e-01
  3.273860e-01   5.872613e+01   4.689694e-01
  3.276850e-01   5.840423e+01   4.733629e-01
  3.279830e-01   5.786047e+01   4.641181e-01
  3.282820e-01   5.769112e+01   4.728780e-01
  3.285810e-01   5.811592e+01   4.726746e-01
  3.288800e-01   5.828346e+01   4.767732e-01
  3.291790e-01   5.868430e+01   4.744965e-01
  3.294780e-01   5.816307e+01   4.797699e-01
  3.297770e-01   5.780464e+01   4.808213e-01
  3.300760e-01   5.755455e+01   4.747665e-01
  3.303750e-01   5.833593e+01   4.856103e-01
  3.306740e-01   5.794037e+01   4.773486e-01
  3.309730e-01   5.841287e+01   4.880295e-01
  3.312720e-01   5.754369e+01   4.880968e-01
  3.315700e-01   5.830477e+01   4.823850e-01
  3.318690e-01   5.769856e+01   4.925567e-01
  3.321680e-01   5.784228e+01   4.820022e-01
  3.324670e-01   5.740822e+01   4.924163e-01
  3.327660e-01   5.829214e+01   4.934345e-01
  3.330650e-01   5.729979e+01   4.897597e-01
  3.333640e-01   5.717385e+01   4.970136e-01
  3.336630e-01   5.798024e+01   4.888715e-01
  3.339620e-01   5.801631e+01   5.035577e-01
  3.342610e-01   5.742704e+01   4.941618e-01
  3.345600e-01   5.883495e+01   5.053423e-01
  3.348590e-01   5.854492e+01   5.130390e-01
  3.351570e-01   5.754338e+01   4.929956e-01
  3.354560e-01   5.797693e+01   5.142394e-01
  3.357550e-01   5.773874e+01   4.966234e-01
  3.360540e-01   5.753166e+01   5.104105e-01
  3.363530e-01   5.726445e+01   5.154569e-01
  3.366520e-01   5.684934e+01   4.984675e-01
  3.369510e-01   5.748798e+01   5.229422e-01
  3.372500e-01   5.775417e+01   5.006793e-01
  3.375490e-01   5.824586e+01   5.237395e-01
  3.378480e-01   5.707233e+01   5.158636e-01
  3.381470e-01   5.860071e+01   5.214363e-01
  3.384460e-01   5.789259e+01   5.322234e-01
  3.387450e-01   5.811265e+01   5.117525e-01
  3.390430e-01   5.820770e+01   5.309189e-01
  3.393420e-01   5.813293e+01   5.278708e-01
  3.396410e-01   5.789679e+01   5.274691e-01
  3.399400e-01   5.783143e+01   5.426176e-01
  3.402390e-01   5.735311e+01   5.145898e-01
  3.405380e-01   5.700137e+01   5.358209e-01
  3.408370e-01   5.718802e+01   5.289748e-01
  3.411360e-01   5.759348e+01   5.343277e-01
  3.414350e-01   5.797399e+01   5.432860e-01
  3.417340e-01   5.765987e+01   5.339334e-01
  3.420330e-01   5.755700e+01   5.495594e-01
  3.423320e-01   5.829742e+01   5.375831e-01
  3.426300e-01   5.892506e+01   5.552794e-01
  3.429290e-01   5.730159e+01   5.453092e-01
  3.432280e-01   5.815466e+01   5.470972e-01
  3.435270e-01   5.774110e+01   5.639522e-01
  3.438260e-01   5.751815e+01   5.404161e-01
  3.441250e-01   5.768335e+01   5.604024e-01
  3.444240e-01   5.634877e+01   5.460470e-01
  3.447230e-01   5.819204e+01   5.596423e-01
  3.450220e-01   5.703981e+01   5.654994e-01
  3.453210e-01   5.756580e+01   5.519123e-01
  3.456200e-01   5.857923e+01   5.782660e-01
  3.459190e-01   5.750912e+01   5.595554e-01
  3.462170e-01   5.758762e+01   5.707622e-01
  3.465160e-01   5.793972e+01   5.716468e-01
  3.468150e-01   5.812665e+01   5.717130e-01
  3.471140e-01   5.801744e+01   5.862441e-01
  3.474130e-01   5.770697e+01   5.687970e-01
  3.477120e-01   5.845580e+01   5.884547e-01
  3.480110e-01   5.738802e+01   5.767422e-01
  3.483100e-01   5.809913e+01   5.820983e-01
  3.486090e-01   5.750070e+01   5.939914e-01
  3.489080e-01   5.770838e+01   5.801375e-01
  3.492070e-01   5.783636e+01   5.966952e-01
  3.495060e-01   5.697486e+01   5.809528e-01
  3.498040e-01   5.690808e+01   5.928569e-01
  3.501030e-01   5.705190e+01   5.945811e-01
  3.504020e-01   5.690808e+01   5.928569e-01
  3.507010e-01   5.735434e+01   6.093256e-01
  3.510000e-01   5.824464e+01   5.949219e-01
  3.512990e-01   5.723782e+01   6.087064e-01
  3.515980e-01   5.723732e+01   6.005053e-01
  3.518970e-01   5.815944e+01   6.189277e-01
  3.521960e-01   5.818650e+01   6.279159e-01
  3.524950e-01   5.790050e+01   6.029667e-01
  3.527940e-01   5.706080e+01   6.251948e-01
  3.530930e-01   5.755212e+01   6.114268e-01
  3.533920e-01   5.814403e+01   6.299569e-01
  3.536900e-01   5.746843e+01   6.285679e-01
  3.539890e-01   5.754649e+01   6.255792e-01
  3.542880e-01   5.854641e+01   6.463399e-01
  3.545870e-01   5.622958e+01   6.085723e-01
  3.548860e-01   5.745115e+01   6.366585e-01
  3.551850e-01   5.628838e+01   6.187031e-01
  3.554840e-01   5.714778e+01   6.349753e-01
  3.557830e-01   5.796294e+01   6.418966e-01
  3.560820e-01   5.676485e+01   6.136113e-01
  3.563810e-01   5.625077e+01   6.311553e-01
  3.566800e-01   5.823452e+01   6.270482e-01
  3.569790e-01   5.682197e+01   6.391757e-01
  3.572770e-01   5.669187e+01   6.372286e-01
  3.575760e-01   5.817920e+01   6.190328e-01
  3.578750e-01   5.729770e+01   6.544570e-01
  3.581740e-01   5.689501e+01   6.231539e-01
  3.584730e-01   5.709587e+01   6.533033e-01
  3.587720e-01   5.794908e+01   6.467193e-01
  3.590710e-01   5.603827e+01   6.347526e-01
  3.593700e-01   5.740429e+01   6.670860e-01
  3.596690e-01   5.715257e+01   6.373936e-01
  3.599680e-01   5.676968e+01   6.647576e-01
  3.602670e-01   5.679352e+01   6.477271e-01
  3.605660e-01   5.743530e+01   6.672662e-01
  3.608640e-01   5.648834e+01   6.787130e-01
  3.611630e-01   5.747301e+01   6.490500e-01
  3.614620e-01   5.552135e+01   6.772911e-01
  3.617610e-01   5.802900e+01   6.666038e-01
  3.620600e-01   5.717621e+01   6.843158e-01
  3.623590e-01   5.658588e+01   6.778332e-01
  3.626580e-01   5.713801e+01   6.811321e-01
  3.629570e-01   5.808831e+01   7.052544e-01
  3.632560e-01   5.721921e+01   6.701594e-01
  3.635550e-01   5.674274e+01   7.083993e-01
  3.638540e-01   5.679873e+01   6.911274e-01
  3.641530e-01   5.691342e+01   6.965046e-01
  3.644510e-01   5.660560e+01   7.247604e-01
  3.647500e-01   5.645547e+01   6.799890e-01
  3.650490e-01   5.692834e+01   7.250400e-01
  3.653480e-01   5.797404e+01   7.143691e-01
  3.656470e-01   5.620635e+01   7.117580e-01
  3.659460e-01   5.774633e+01   7.430908e-01
  3.662450e-01   5.869446e+01   7.171205e-01
  3.665440e-01   5.701380e+01   7.558295e-01
  3.668430e-01   5.698823e+01   7.149830e-01
  3.671420e-01   5.707891e+01   7.464006e-01
  3.674410e-01   5.760690e+01   7.403166e-01
  3.677400e-01   5.848532e+01   7.594856e-01
  3.680390e-01   5.771543e+01   7.837402e-01
  3.683370e-01   5.719357e+01   7.303158e-01
  3.686360e-01   5.737662e+01   7.727535e-01
  3.689350e-01   5.724039e+01   7.553238e-01
  3.692340e-01   5.703899e+01   7.747689e-01
  3.695330e-01   5.749416e+01   8.053162e-01
  3.698320e-01   5.758223e+01   7.516340e-01
  3.701310e-01   5.673976e+01   8.024214e-01
  3.704300e-01   5.633781e+01   7.615303e-01
  3.707290e-01   5.772297e+01   8.117927e-01
  3.710280e-01   5.630976e+01   7.969781e-01
  3.713270e-01   5.779420e+01   7.955925e-01
  3.716260e-01   5.764552e+01   8.424611e-01
  3.719240e-01   5.786911e+01   7.892547e-01
  3.722230e-01   5.580639e+01   8.316354e-01
  3.725220e-01   5.650124e+01   8.080682e-01
  3.728210e-01   5.729770e+01   8.318003e-01
  3.731200e-01   5.689226e+01   8.780758e-01
  3.734190e-01   5.873496e+01   8.139597e-01
  3.737180e-01   5.686264e+01   8.747064e-01
  3.740170e-01   5.744276e+01   8.275646e-01
  3.743160e-01   5.610329e+01   8.751196e-01
  3.746150e-01   5.699720e+01   8.757407e-01
  3.749140e-01   5.902448e+01   8.697015e-01
  3.752130e-01   5.705733e+01   9.163545e-01
  3.755110e-01   5.795108e+01   8.588408e-01
  3.758100e-01   5.652752e+01   9.120901e-01
  3.761090e-01   5.665131e+01   8.858258e-01
  3.764080e-01   5.627916e+01   9.065499e-01
  3.767070e-01   5.766221e+01   9.594392e-01
  3.770060e-01   5.627060e+01   8.701408e-01
  3.773050e-01   5.774699e+01   9.683859e-01
  3.776040e-01   5.649797e+01   9.154346e-01
  3.779030e-01   5.762090e+01   9.550570e-01
  3.782020e-01   5.858124e+01   1.040140e+00
  3.785010e-01   5.691239e+01   9.012167e-01
  3.788000e-01   5.620189e+01   1.013840e+00
  3.790990e-01   5.556314e+01   9.300654e-01
  3.793970e-01   5.479051e+01   9.914500e-01
  3.796960e-01   5.738360e+01   1.009843e+00
  3.799950e-01   5.644430e+01   9.831652e-01
  3.802940e-01   5.767692e+01   1.104889e+00
  3.805930e-01   5.652890e+01   9.540148e-01
  3.808920e-01   5.756171e+01   1.110039e+00
  3.811910e-01   5.556178e+01   1.008050e+00
  3.814900e-01   5.588488e+01   1.063943e+00
  3.817890e-01   5.842071e+01   1.187815e+00
  3.820880e-01   5.771631e+01   1.003345e+00
  3.823870e-01   5.854335e+01   1.196758e+00
  3.826860e-01   5.805748e+01   1.045784e+00
  3.829840e-01   5.712375e+01   1.205883e+00
  3.832830e-01   5.630349e+01   1.144295e+00
  3.835820e-01   5.748792e+01   1.128734e+00
  3.838810e-01   5.792562e+01   1.266758e+00
  3.841800e-01   5.640454e+01   1.105122e+00
  3.844790e-01   5.538817e+01   1.247912e+00
  3.847780e-01   5.600563e+01   1.163004e+00
  3.850770e-01   5.662697e+01   1.271313e+00
  3.853760e-01   5.859143e+01   1.379481e+00
  3.856750e-01   5.617469e+01   1.164758e+00
  3.859740e-01   5.674827e+01   1.381641e+00
  3.862730e-01   5.770400e+01   1.264332e+00
  3.865710e-01   5.493179e+01   1.359348e+00
  3.868700e-01   5.780353e+01   1.420015e+00
  3.871690e-01   5.703778e+01   1.327178e+00
  3.874680e-01   5.831466e+01   1.545335e+00
  3.877670e-01   5.814114e+01   1.362475e+00
  3.880660e-01   5.818250e+01   1.578275e+00
  3.883650e-01   5.462904e+01   1.449194e+00
  3.886640e-01   5.755933e+01   1.552260e+00
  3.889630e-01   6.077605e+01   1.735750e+00
  3.892620e-01   5.671320e+01   1.507669e+00
  3.895610e-01   5.855354e+01   1.750403e+00
  3.898600e-01   5.814870e+01   1.697817e+00
  3.901580e-01   5.855803e+01   1.775301e+00
  3.904570e-01   5.799290e+01   1.975246e+00
  3.907560e-01   5.421043e+01   1.684236e+00
  3.910550e-01   5.776864e+01   2.007599e+00
  3.913540e-01   5.700118e+01   1.994219e+00
  3.916530e-01   5.860587e+01   2.022095e+00
  3.919520e-01   5.557092e+01   2.557859e+00
  3.922510e-01   5.651280e+01   1.985657e+00
  3.925500e-01   5.852215e+01   2.710986e+00
  3.928490e-01   6.195477e+01   2.546326e+00
  3.931480e-01   5.513138e+01   2.631277e+00
  3.934470e-01   0.000000e+00   0.000000e+00
  3.937460e-01   5.990357e+01   2.742796e+00
creator: radaver
creator-version: 3725
header-file: /nas_data/SAXS_data/20151104Workshop/header/JH1_0181.txt
image-file: /nas_data/Pilatus1M/20151104_Workshop/JH1_0181.tif
angular-axis-file: /nas_data/SAXS_data/20151104Workshop/q20151029.dat
beamstop-mask-file: /nas_data/SAXS_data/20151104Workshop/fit2d20151031.msk
detector-response-file: none
beam-center-x: 949.7700
beam-center-y: 918.8000
unit-time: 1.0000
channel-first: 10
channel-last: 1315
Exposure time [s]: 1.093990
Transmitted Beam: 0.485245
Incident Beam: 0.485245
Code: JH1
Concentration [mg/ml]: 1
Run Number: 0181
