# Supplementary material for: SAXS analysis of a soluble cytosolic NgBR construct including extracellular and transmembrane domains
Source: PLoS One. 2018 Jan 18;13(1):e0191371. doi: 10.1371/journal.pone.0191371 (PMC5773207; doi:10.1371/journal.pone.0191371)
Supplement: S1 File — (ZIP) [file pone.0191371.s001.zip › JH1_0182.dat]

Sample:   c= 1.0000 mg/ml  Code: JH1
  3.656810e-03   2.266201e+04   4.133352e+01
  3.955720e-03   2.205618e+04   2.800596e+01
  4.254640e-03   1.911924e+04   2.336612e+01
  4.553560e-03   1.543701e+04   2.024304e+01
  4.852480e-03   1.250027e+04   1.705455e+01
  5.151400e-03   1.057874e+04   1.549891e+01
  5.450320e-03   8.764432e+03   1.339958e+01
  5.749240e-03   7.496910e+03   1.200747e+01
  6.048150e-03   6.396125e+03   1.087130e+01
  6.347070e-03   5.536602e+03   9.609608e+00
  6.645990e-03   4.856754e+03   8.960740e+00
  6.944910e-03   4.279460e+03   8.097765e+00
  7.243830e-03   3.817663e+03   7.411163e+00
  7.542750e-03   3.403002e+03   6.970555e+00
  7.841670e-03   3.082801e+03   6.265635e+00
  8.140580e-03   2.788035e+03   6.040754e+00
  8.439500e-03   2.538120e+03   5.555376e+00
  8.738420e-03   2.340116e+03   5.283399e+00
  9.037340e-03   2.169233e+03   4.918503e+00
  9.336260e-03   1.994280e+03   4.634440e+00
  9.635180e-03   1.838446e+03   4.437030e+00
  9.934100e-03   1.705540e+03   4.134997e+00
  1.023300e-02   1.568538e+03   4.063912e+00
  1.053190e-02   1.451147e+03   3.964644e+00
  1.083090e-02   1.331684e+03   3.797949e+00
  1.112980e-02   1.225227e+03   3.611976e+00
  1.142870e-02   1.147909e+03   3.476566e+00
  1.172760e-02   1.056249e+03   3.325600e+00
  1.202650e-02   9.772213e+02   3.189925e+00
  1.232540e-02   9.089595e+02   3.059637e+00
  1.262440e-02   8.433917e+02   2.892418e+00
  1.292330e-02   7.924087e+02   2.760386e+00
  1.322220e-02   7.227703e+02   2.636303e+00
  1.352110e-02   6.729670e+02   2.518286e+00
  1.382000e-02   6.298563e+02   2.412286e+00
  1.411900e-02   5.895326e+02   2.322435e+00
  1.441790e-02   5.482907e+02   2.223594e+00
  1.471680e-02   5.119467e+02   2.138427e+00
  1.501570e-02   4.813999e+02   2.030789e+00
  1.531460e-02   4.528673e+02   1.960795e+00
  1.561350e-02   4.225375e+02   1.860767e+00
  1.591250e-02   3.992684e+02   1.824742e+00
  1.621140e-02   3.786029e+02   1.746253e+00
  1.651030e-02   3.607146e+02   1.686577e+00
  1.680920e-02   3.380901e+02   1.632828e+00
  1.710810e-02   3.208377e+02   1.593960e+00
  1.740710e-02   3.032320e+02   1.527312e+00
  1.770600e-02   2.874045e+02   1.471974e+00
  1.800490e-02   2.748350e+02   1.428047e+00
  1.830380e-02   2.599253e+02   1.399837e+00
  1.860270e-02   2.505443e+02   1.347655e+00
  1.890170e-02   2.370396e+02   1.310832e+00
  1.920060e-02   2.253128e+02   1.265882e+00
  1.949950e-02   2.170919e+02   1.256884e+00
  1.979840e-02   2.075642e+02   1.205934e+00
  2.009730e-02   1.985534e+02   1.166529e+00
  2.039620e-02   1.932246e+02   1.148682e+00
  2.069520e-02   1.835608e+02   1.113553e+00
  2.099410e-02   1.781710e+02   1.105033e+00
  2.129300e-02   1.713924e+02   1.055407e+00
  2.159190e-02   1.651528e+02   1.071721e+00
  2.189080e-02   1.611223e+02   1.064471e+00
  2.218980e-02   1.545760e+02   1.060582e+00
  2.248870e-02   1.490209e+02   1.059929e+00
  2.278760e-02   1.471411e+02   1.042846e+00
  2.308650e-02   1.412911e+02   1.053355e+00
  2.338540e-02   1.370057e+02   1.035104e+00
  2.368430e-02   1.342296e+02   1.005952e+00
  2.398330e-02   1.309051e+02   1.016021e+00
  2.428220e-02   1.279196e+02   9.820233e-01
  2.458110e-02   1.237793e+02   9.984798e-01
  2.488000e-02   1.225067e+02   9.668401e-01
  2.517890e-02   1.175006e+02   9.355847e-01
  2.547790e-02   1.150598e+02   9.388958e-01
  2.577680e-02   1.126232e+02   9.214404e-01
  2.607570e-02   1.114052e+02   9.238650e-01
  2.637460e-02   1.089518e+02   9.062968e-01
  2.667350e-02   1.067768e+02   8.747498e-01
  2.697250e-02   1.064058e+02   8.463050e-01
  2.727140e-02   1.039965e+02   8.056180e-01
  2.757030e-02   1.029144e+02   8.027458e-01
  2.786920e-02   1.016891e+02   7.888331e-01
  2.816810e-02   9.804092e+01   7.622780e-01
  2.846700e-02   9.872224e+01   7.554782e-01
  2.876600e-02   9.724357e+01   7.407650e-01
  2.906490e-02   9.534859e+01   7.357179e-01
  2.936380e-02   9.420796e+01   7.258587e-01
  2.966270e-02   9.422490e+01   7.205980e-01
  2.996160e-02   9.232357e+01   7.143357e-01
  3.026060e-02   9.123751e+01   6.989379e-01
  3.055950e-02   8.933459e+01   6.906304e-01
  3.085840e-02   8.867706e+01   6.851787e-01
  3.115730e-02   8.738479e+01   6.773200e-01
  3.145620e-02   8.747462e+01   6.711564e-01
  3.175510e-02   8.543884e+01   6.651203e-01
  3.205410e-02   8.571372e+01   6.625589e-01
  3.235300e-02   8.553878e+01   6.592009e-01
  3.265190e-02   8.430321e+01   6.424139e-01
  3.295080e-02   8.412788e+01   6.459537e-01
  3.324970e-02   8.347175e+01   6.425849e-01
  3.354870e-02   8.153006e+01   6.334068e-01
  3.384760e-02   8.146118e+01   6.258288e-01
  3.414650e-02   8.137945e+01   6.255148e-01
  3.444540e-02   8.221675e+01   6.200845e-01
  3.474430e-02   8.067642e+01   6.196536e-01
  3.504330e-02   7.975701e+01   6.084777e-01
  3.534220e-02   7.939551e+01   6.078462e-01
  3.564110e-02   7.854541e+01   6.038383e-01
  3.594000e-02   7.887681e+01   5.935286e-01
  3.623890e-02   7.919975e+01   6.048603e-01
  3.653780e-02   7.807370e+01   5.843015e-01
  3.683680e-02   7.749783e+01   5.897166e-01
  3.713570e-02   7.601848e+01   5.847575e-01
  3.743460e-02   7.640727e+01   5.766956e-01
  3.773350e-02   7.562324e+01   5.730678e-01
  3.803240e-02   7.649498e+01   5.901189e-01
  3.833140e-02   7.549848e+01   6.001970e-01
  3.863030e-02   7.579225e+01   6.107117e-01
  3.892920e-02   7.435581e+01   6.033236e-01
  3.922810e-02   7.457959e+01   6.065988e-01
  3.952700e-02   7.478485e+01   6.034962e-01
  3.982600e-02   7.488247e+01   6.126598e-01
  4.012490e-02   7.459696e+01   6.019604e-01
  4.042380e-02   7.373338e+01   6.063305e-01
  4.072270e-02   7.358811e+01   6.033434e-01
  4.102160e-02   7.249259e+01   5.980512e-01
  4.132050e-02   7.379588e+01   6.041945e-01
  4.161950e-02   7.273850e+01   5.936502e-01
  4.191840e-02   7.138060e+01   5.957907e-01
  4.221730e-02   7.191969e+01   5.902994e-01
  4.251620e-02   7.092807e+01   5.938992e-01
  4.281510e-02   7.280990e+01   5.924205e-01
  4.311410e-02   7.154198e+01   5.879920e-01
  4.341300e-02   7.055487e+01   5.869392e-01
  4.371190e-02   7.130842e+01   5.885424e-01
  4.401080e-02   7.115784e+01   5.879207e-01
  4.430970e-02   7.136099e+01   5.842592e-01
  4.460860e-02   7.021895e+01   5.803021e-01
  4.490760e-02   7.145059e+01   5.868644e-01
  4.520650e-02   7.032326e+01   5.777999e-01
  4.550540e-02   6.975376e+01   5.783767e-01
  4.580430e-02   7.007250e+01   5.774966e-01
  4.610320e-02   7.049318e+01   5.763241e-01
  4.640220e-02   7.001203e+01   5.787106e-01
  4.670110e-02   7.010595e+01   5.704764e-01
  4.700000e-02   6.882262e+01   5.673307e-01
  4.729890e-02   6.931994e+01   5.715080e-01
  4.759780e-02   6.983328e+01   5.729046e-01
  4.789680e-02   6.959067e+01   5.683760e-01
  4.819570e-02   6.855837e+01   5.634512e-01
  4.849460e-02   6.923541e+01   5.683249e-01
  4.879350e-02   6.932843e+01   5.624759e-01
  4.909240e-02   6.862813e+01   5.672327e-01
  4.939130e-02   6.877410e+01   5.581990e-01
  4.969030e-02   6.916415e+01   5.618090e-01
  4.998920e-02   6.733999e+01   5.536810e-01
  5.028810e-02   6.836511e+01   5.558690e-01
  5.058700e-02   6.901921e+01   5.625839e-01
  5.088590e-02   6.773456e+01   5.480674e-01
  5.118490e-02   6.769053e+01   5.551202e-01
  5.148380e-02   6.761089e+01   5.521326e-01
  5.178270e-02   6.742811e+01   5.442709e-01
  5.208160e-02   6.760754e+01   5.508028e-01
  5.238050e-02   6.849128e+01   5.485450e-01
  5.267940e-02   6.709507e+01   5.506815e-01
  5.297840e-02   6.725979e+01   5.442258e-01
  5.327730e-02   6.777570e+01   5.437739e-01
  5.357620e-02   6.780593e+01   5.457936e-01
  5.387510e-02   6.824505e+01   5.443948e-01
  5.417400e-02   6.641199e+01   5.420529e-01
  5.447300e-02   6.775112e+01   5.393233e-01
  5.477190e-02   6.636193e+01   5.349855e-01
  5.507080e-02   6.714687e+01   5.381402e-01
  5.536970e-02   6.674045e+01   5.346769e-01
  5.566860e-02   6.644284e+01   5.371585e-01
  5.596760e-02   6.770129e+01   5.360808e-01
  5.626650e-02   6.626499e+01   5.327690e-01
  5.656540e-02   6.689261e+01   5.334706e-01
  5.686430e-02   6.622177e+01   5.278185e-01
  5.716320e-02   6.641349e+01   5.250776e-01
  5.746210e-02   6.656233e+01   5.309547e-01
  5.776110e-02   6.611012e+01   5.309408e-01
  5.806000e-02   6.597341e+01   5.221861e-01
  5.835890e-02   6.642493e+01   5.245454e-01
  5.865780e-02   6.529320e+01   5.172236e-01
  5.895670e-02   6.574817e+01   5.288874e-01
  5.925570e-02   6.544928e+01   5.156045e-01
  5.955460e-02   6.598599e+01   5.245416e-01
  5.985350e-02   6.602594e+01   5.173138e-01
  6.015240e-02   6.589579e+01   5.184789e-01
  6.045130e-02   6.587520e+01   5.189598e-01
  6.075020e-02   6.648244e+01   5.163305e-01
  6.104920e-02   6.585117e+01   5.177433e-01
  6.134810e-02   6.580197e+01   5.181097e-01
  6.164700e-02   6.600861e+01   5.106982e-01
  6.194590e-02   6.612424e+01   5.193769e-01
  6.224480e-02   6.656997e+01   5.096697e-01
  6.254380e-02   6.641312e+01   5.177162e-01
  6.284270e-02   6.503497e+01   5.139699e-01
  6.314160e-02   6.541947e+01   5.031671e-01
  6.344050e-02   6.544715e+01   5.106673e-01
  6.373940e-02   6.590733e+01   5.040060e-01
  6.403840e-02   6.582598e+01   5.116026e-01
  6.433730e-02   6.677121e+01   5.099119e-01
  6.463620e-02   6.603793e+01   5.029646e-01
  6.493510e-02   6.564102e+01   5.125078e-01
  6.523400e-02   6.568877e+01   5.021437e-01
  6.553290e-02   6.549590e+01   5.039787e-01
  6.583190e-02   6.540742e+01   5.015783e-01
  6.613080e-02   6.573475e+01   4.982766e-01
  6.642970e-02   6.538523e+01   5.061632e-01
  6.672860e-02   6.460604e+01   4.925020e-01
  6.702750e-02   6.572764e+01   5.017816e-01
  6.732650e-02   6.522485e+01   4.963403e-01
  6.762540e-02   6.514176e+01   4.960240e-01
  6.792430e-02   6.452591e+01   4.956644e-01
  6.822320e-02   6.492136e+01   4.893353e-01
  6.852210e-02   6.517098e+01   4.976334e-01
  6.882110e-02   6.456656e+01   4.913736e-01
  6.912000e-02   6.553222e+01   4.945441e-01
  6.941890e-02   6.599091e+01   4.928677e-01
  6.971780e-02   6.499156e+01   4.886445e-01
  7.001670e-02   6.557689e+01   4.971800e-01
  7.031560e-02   6.502645e+01   4.883000e-01
  7.061460e-02   6.630314e+01   4.935505e-01
  7.091350e-02   6.424114e+01   4.844010e-01
  7.121240e-02   6.522061e+01   4.843396e-01
  7.151130e-02   6.495824e+01   4.894743e-01
  7.181020e-02   6.476969e+01   4.822026e-01
  7.210920e-02   6.481539e+01   4.856210e-01
  7.240810e-02   6.387696e+01   4.775055e-01
  7.270700e-02   6.504291e+01   4.878874e-01
  7.300590e-02   6.523280e+01   4.839234e-01
  7.330480e-02   6.425240e+01   4.748766e-01
  7.360370e-02   6.505156e+01   4.837115e-01
  7.390270e-02   6.550451e+01   4.799284e-01
  7.420160e-02   6.443925e+01   4.832777e-01
  7.450050e-02   6.431427e+01   4.737836e-01
  7.479940e-02   6.497189e+01   4.775280e-01
  7.509830e-02   6.414825e+01   4.785184e-01
  7.539730e-02   6.487381e+01   4.740875e-01
  7.569620e-02   6.527315e+01   4.764210e-01
  7.599510e-02   6.548252e+01   4.802961e-01
  7.629400e-02   6.471896e+01   4.713601e-01
  7.659290e-02   6.565394e+01   4.791365e-01
  7.689190e-02   6.513092e+01   4.728579e-01
  7.719080e-02   6.477461e+01   4.741609e-01
  7.748970e-02   6.472007e+01   4.705079e-01
  7.778860e-02   6.475255e+01   4.736442e-01
  7.808750e-02   6.416920e+01   4.680767e-01
  7.838640e-02   6.454654e+01   4.669202e-01
  7.868540e-02   6.441322e+01   4.676967e-01
  7.898430e-02   6.469187e+01   4.661940e-01
  7.928320e-02   6.422488e+01   4.699856e-01
  7.958210e-02   6.527618e+01   4.649909e-01
  7.988100e-02   6.514821e+01   4.699342e-01
  8.018000e-02   6.407037e+01   4.635362e-01
  8.047890e-02   6.487382e+01   4.660191e-01
  8.077780e-02   6.435396e+01   4.633260e-01
  8.107670e-02   6.451942e+01   4.614774e-01
  8.137560e-02   6.428463e+01   4.638981e-01
  8.167450e-02   6.477480e+01   4.627952e-01
  8.197350e-02   6.486763e+01   4.603089e-01
  8.227240e-02   6.484963e+01   4.646958e-01
  8.257130e-02   6.522403e+01   4.564583e-01
  8.287020e-02   6.482501e+01   4.641977e-01
  8.316910e-02   6.387065e+01   4.575515e-01
  8.346810e-02   6.441813e+01   4.551751e-01
  8.376700e-02   6.471197e+01   4.625707e-01
  8.406590e-02   6.466424e+01   4.529624e-01
  8.436480e-02   6.510786e+01   4.615606e-01
  8.466370e-02   6.420161e+01   4.524832e-01
  8.496270e-02   6.448143e+01   4.641956e-01
  8.526160e-02   6.480942e+01   4.800698e-01
  8.556050e-02   6.464691e+01   4.799205e-01
  8.585940e-02   6.377726e+01   4.826489e-01
  8.615830e-02   6.442011e+01   4.850753e-01
  8.645720e-02   6.330196e+01   4.855752e-01
  8.675620e-02   6.337319e+01   4.882667e-01
  8.705510e-02   6.432398e+01   4.909369e-01
  8.735400e-02   6.415990e+01   4.927656e-01
  8.765290e-02   6.502847e+01   4.965887e-01
  8.795180e-02   6.455450e+01   4.988064e-01
  8.825080e-02   6.479193e+01   4.951867e-01
  8.854970e-02   6.399105e+01   4.986685e-01
  8.884860e-02   6.544097e+01   5.022196e-01
  8.914750e-02   6.476398e+01   5.058606e-01
  8.944640e-02   6.368713e+01   4.979966e-01
  8.974530e-02   6.478528e+01   4.981715e-01
  9.004430e-02   6.358645e+01   4.915466e-01
  9.034320e-02   6.392838e+01   4.754518e-01
  9.064210e-02   6.392894e+01   4.745644e-01
  9.094100e-02   6.431011e+01   4.660642e-01
  9.123990e-02   6.491360e+01   4.669922e-01
  9.153890e-02   6.501090e+01   4.698615e-01
  9.183780e-02   6.419425e+01   4.635719e-01
  9.213670e-02   6.376797e+01   4.603975e-01
  9.243560e-02   6.460616e+01   4.621924e-01
  9.273450e-02   6.381397e+01   4.553728e-01
  9.303350e-02   6.402372e+01   4.621356e-01
  9.333240e-02   6.417610e+01   4.523933e-01
  9.363130e-02   6.377926e+01   4.544661e-01
  9.393020e-02   6.400670e+01   4.529469e-01
  9.422910e-02   6.390645e+01   4.537511e-01
  9.452800e-02   6.452732e+01   4.571235e-01
  9.482700e-02   6.395045e+01   4.448733e-01
  9.512590e-02   6.364376e+01   4.520455e-01
  9.542480e-02   6.522068e+01   4.526268e-01
  9.572370e-02   6.391708e+01   4.480805e-01
  9.602260e-02   6.383928e+01   4.500637e-01
  9.632160e-02   6.400381e+01   4.428826e-01
  9.662050e-02   6.422612e+01   4.461977e-01
  9.691940e-02   6.474380e+01   4.479923e-01
  9.721830e-02   6.456463e+01   4.448187e-01
  9.751720e-02   6.334696e+01   4.427693e-01
  9.781610e-02   6.418058e+01   4.413461e-01
  9.811510e-02   6.419803e+01   4.457337e-01
  9.841400e-02   6.420627e+01   4.386182e-01
  9.871290e-02   6.427194e+01   4.420161e-01
  9.901180e-02   6.392158e+01   4.418801e-01
  9.931070e-02   6.392737e+01   4.380128e-01
  9.960970e-02   6.370287e+01   4.404103e-01
  9.990860e-02   6.412754e+01   4.345658e-01
  1.002070e-01   6.436553e+01   4.395114e-01
  1.005060e-01   6.425554e+01   4.367085e-01
  1.008050e-01   6.457862e+01   4.402383e-01
  1.011040e-01   6.459099e+01   4.341032e-01
  1.014030e-01   6.485787e+01   4.370334e-01
  1.017020e-01   6.415545e+01   4.387935e-01
  1.020010e-01   6.435051e+01   4.346420e-01
  1.023000e-01   6.486282e+01   4.343438e-01
  1.025990e-01   6.493738e+01   4.335909e-01
  1.028980e-01   6.431675e+01   4.331806e-01
  1.031970e-01   6.406273e+01   4.346859e-01
  1.034960e-01   6.439028e+01   4.278353e-01
  1.037950e-01   6.376775e+01   4.296683e-01
  1.040930e-01   6.386405e+01   4.264052e-01
  1.043920e-01   6.486041e+01   4.336670e-01
  1.046910e-01   6.465856e+01   4.323271e-01
  1.049900e-01   6.449394e+01   4.259369e-01
  1.052890e-01   6.391741e+01   4.275531e-01
  1.055880e-01   6.389025e+01   4.258498e-01
  1.058870e-01   6.435498e+01   4.290142e-01
  1.061860e-01   6.427395e+01   4.245766e-01
  1.064850e-01   6.416763e+01   4.248580e-01
  1.067840e-01   6.528005e+01   4.307812e-01
  1.070830e-01   6.401891e+01   4.231043e-01
  1.073820e-01   6.345034e+01   4.196675e-01
  1.076800e-01   6.385592e+01   4.206970e-01
  1.079790e-01   6.391544e+01   4.227622e-01
  1.082780e-01   6.489864e+01   4.279104e-01
  1.085770e-01   6.424267e+01   4.167913e-01
  1.088760e-01   6.404151e+01   4.219288e-01
  1.091750e-01   6.425151e+01   4.210703e-01
  1.094740e-01   6.397788e+01   4.210985e-01
  1.097730e-01   6.422562e+01   4.194529e-01
  1.100720e-01   6.470956e+01   4.171079e-01
  1.103710e-01   6.455161e+01   4.229824e-01
  1.106700e-01   6.495009e+01   4.181808e-01
  1.109690e-01   6.387839e+01   4.204619e-01
  1.112670e-01   6.394695e+01   4.131719e-01
  1.115660e-01   6.471135e+01   4.168165e-01
  1.118650e-01   6.475334e+01   4.208669e-01
  1.121640e-01   6.371093e+01   4.115353e-01
  1.124630e-01   6.383715e+01   4.131097e-01
  1.127620e-01   6.435578e+01   4.147844e-01
  1.130610e-01   6.411508e+01   4.134220e-01
  1.133600e-01   6.395496e+01   4.176585e-01
  1.136590e-01   6.366247e+01   4.065338e-01
  1.139580e-01   6.466973e+01   4.143283e-01
  1.142570e-01   6.542968e+01   4.164624e-01
  1.145560e-01   6.417878e+01   4.130436e-01
  1.148550e-01   6.413329e+01   4.117373e-01
  1.151530e-01   6.380493e+01   4.053170e-01
  1.154520e-01   6.436287e+01   4.121847e-01
  1.157510e-01   6.439541e+01   4.077456e-01
  1.160500e-01   6.443714e+01   4.141663e-01
  1.163490e-01   6.458130e+01   4.083337e-01
  1.166480e-01   6.438408e+01   4.105312e-01
  1.169470e-01   6.477943e+01   4.095209e-01
  1.172460e-01   6.408043e+01   4.078661e-01
  1.175450e-01   6.456565e+01   4.060653e-01
  1.178440e-01   6.490020e+01   4.071159e-01
  1.181430e-01   6.483224e+01   4.099695e-01
  1.184420e-01   6.423941e+01   4.058638e-01
  1.187400e-01   6.517305e+01   4.074191e-01
  1.190390e-01   6.441780e+01   4.042330e-01
  1.193380e-01   6.450404e+01   4.045035e-01
  1.196370e-01   6.492663e+01   4.080290e-01
  1.199360e-01   6.414828e+01   4.014996e-01
  1.202350e-01   6.487104e+01   4.067490e-01
  1.205340e-01   6.491192e+01   4.044219e-01
  1.208330e-01   6.452345e+01   4.018690e-01
  1.211320e-01   6.471375e+01   4.057069e-01
  1.214310e-01   6.451593e+01   3.984211e-01
  1.217300e-01   6.399188e+01   4.023533e-01
  1.220290e-01   6.497504e+01   4.040786e-01
  1.223270e-01   6.399115e+01   3.983606e-01
  1.226260e-01   6.465178e+01   3.998858e-01
  1.229250e-01   6.438473e+01   3.974972e-01
  1.232240e-01   6.486031e+01   4.026494e-01
  1.235230e-01   6.433438e+01   4.002182e-01
  1.238220e-01   6.499097e+01   3.988452e-01
  1.241210e-01   6.434192e+01   3.984039e-01
  1.244200e-01   6.420155e+01   3.943721e-01
  1.247190e-01   6.443257e+01   3.997322e-01
  1.250180e-01   6.448205e+01   3.949789e-01
  1.253170e-01   6.467304e+01   3.963273e-01
  1.256160e-01   6.463157e+01   3.987780e-01
  1.259140e-01   6.467956e+01   3.960922e-01
  1.262130e-01   6.433512e+01   3.950361e-01
  1.265120e-01   6.439853e+01   3.924625e-01
  1.268110e-01   6.518245e+01   3.955977e-01
  1.271100e-01   6.477956e+01   3.979377e-01
  1.274090e-01   6.477758e+01   3.946186e-01
  1.277080e-01   6.474689e+01   3.932730e-01
  1.280070e-01   6.428456e+01   3.906307e-01
  1.283060e-01   6.419284e+01   3.918352e-01
  1.286050e-01   6.506038e+01   3.972565e-01
  1.289040e-01   6.438245e+01   3.882478e-01
  1.292030e-01   6.421248e+01   3.926432e-01
  1.295020e-01   6.472123e+01   3.904825e-01
  1.298000e-01   6.504998e+01   3.922091e-01
  1.300990e-01   6.395198e+01   3.864679e-01
  1.303980e-01   6.373349e+01   3.865263e-01
  1.306970e-01   6.518222e+01   3.938449e-01
  1.309960e-01   6.527808e+01   3.919139e-01
  1.312950e-01   6.495228e+01   3.906909e-01
  1.315940e-01   6.488948e+01   3.861922e-01
  1.318930e-01   6.444664e+01   3.877195e-01
  1.321920e-01   6.503094e+01   3.892324e-01
  1.324910e-01   6.491392e+01   3.898470e-01
  1.327900e-01   6.487692e+01   3.875753e-01
  1.330890e-01   6.409659e+01   3.847651e-01
  1.333870e-01   6.425114e+01   3.849928e-01
  1.336860e-01   6.442519e+01   3.848081e-01
  1.339850e-01   6.534223e+01   3.861270e-01
  1.342840e-01   6.504825e+01   3.880868e-01
  1.345830e-01   6.448955e+01   3.850002e-01
  1.348820e-01   6.438152e+01   3.846776e-01
  1.351810e-01   6.442779e+01   3.799810e-01
  1.354800e-01   6.432347e+01   3.840361e-01
  1.357790e-01   6.495256e+01   3.835833e-01
  1.360780e-01   6.581208e+01   3.877476e-01
  1.363770e-01   6.476184e+01   3.841759e-01
  1.366760e-01   6.482924e+01   3.864845e-01
  1.369740e-01   6.484370e+01   4.002164e-01
  1.372730e-01   6.459716e+01   4.015656e-01
  1.375720e-01   6.490646e+01   4.119074e-01
  1.378710e-01   6.449427e+01   4.123166e-01
  1.381700e-01   6.466259e+01   4.145975e-01
  1.384690e-01   6.432255e+01   4.206875e-01
  1.387680e-01   6.518939e+01   4.119480e-01
  1.390670e-01   6.407060e+01   3.967847e-01
  1.393660e-01   6.493712e+01   3.986799e-01
  1.396650e-01   6.482611e+01   3.955239e-01
  1.399640e-01   6.498761e+01   3.970343e-01
  1.402630e-01   6.377329e+01   3.852123e-01
  1.405620e-01   6.426604e+01   3.910672e-01
  1.408600e-01   6.470236e+01   3.911597e-01
  1.411590e-01   6.425392e+01   3.907837e-01
  1.414580e-01   6.469993e+01   3.926331e-01
  1.417570e-01   6.451607e+01   3.846106e-01
  1.420560e-01   6.541358e+01   3.918316e-01
  1.423550e-01   6.447867e+01   3.863839e-01
  1.426540e-01   6.454194e+01   3.830602e-01
  1.429530e-01   6.494473e+01   3.833299e-01
  1.432520e-01   6.548617e+01   3.819556e-01
  1.435510e-01   6.481714e+01   3.827235e-01
  1.438500e-01   6.453833e+01   3.778438e-01
  1.441490e-01   6.478279e+01   3.776732e-01
  1.444470e-01   6.524917e+01   3.814893e-01
  1.447460e-01   6.484350e+01   3.765328e-01
  1.450450e-01   6.526256e+01   3.815284e-01
  1.453440e-01   6.506385e+01   3.750031e-01
  1.456430e-01   6.474173e+01   3.777742e-01
  1.459420e-01   6.466913e+01   3.769017e-01
  1.462410e-01   6.514901e+01   3.765462e-01
  1.465400e-01   6.413302e+01   3.748995e-01
  1.468390e-01   6.441591e+01   3.710099e-01
  1.471380e-01   6.424328e+01   3.734885e-01
  1.474370e-01   6.481470e+01   3.757958e-01
  1.477360e-01   6.550588e+01   3.767071e-01
  1.480340e-01   6.473062e+01   3.708654e-01
  1.483330e-01   6.507168e+01   3.802956e-01
  1.486320e-01   6.504731e+01   3.897635e-01
  1.489310e-01   6.473772e+01   3.905323e-01
  1.492300e-01   6.441648e+01   3.890761e-01
  1.495290e-01   6.492046e+01   3.930533e-01
  1.498280e-01   6.532473e+01   3.988334e-01
  1.501270e-01   6.483873e+01   3.988962e-01
  1.504260e-01   6.472539e+01   3.932077e-01
  1.507250e-01   6.546321e+01   4.013354e-01
  1.510240e-01   6.504481e+01   3.990104e-01
  1.513230e-01   6.469359e+01   4.032025e-01
  1.516210e-01   6.532788e+01   4.009204e-01
  1.519200e-01   6.539678e+01   4.011317e-01
  1.522190e-01   6.505590e+01   4.070528e-01
  1.525180e-01   6.471944e+01   4.011493e-01
  1.528170e-01   6.504322e+01   4.075642e-01
  1.531160e-01   6.553794e+01   4.058252e-01
  1.534150e-01   6.546955e+01   3.997922e-01
  1.537140e-01   6.510888e+01   3.918952e-01
  1.540130e-01   6.521445e+01   3.857493e-01
  1.543120e-01   6.511531e+01   3.856895e-01
  1.546110e-01   6.507464e+01   3.830240e-01
  1.549100e-01   6.457023e+01   3.817650e-01
  1.552090e-01   6.506386e+01   3.853036e-01
  1.555070e-01   6.554125e+01   3.774601e-01
  1.558060e-01   6.482939e+01   3.807110e-01
  1.561050e-01   6.488472e+01   3.770902e-01
  1.564040e-01   6.519402e+01   3.795357e-01
  1.567030e-01   6.506870e+01   3.771861e-01
  1.570020e-01   6.588292e+01   3.775727e-01
  1.573010e-01   6.475055e+01   3.778000e-01
  1.576000e-01   6.495441e+01   3.725574e-01
  1.578990e-01   6.543190e+01   3.758468e-01
  1.581980e-01   6.528485e+01   3.737158e-01
  1.584970e-01   6.480055e+01   3.721160e-01
  1.587960e-01   6.465716e+01   3.751221e-01
  1.590940e-01   6.501327e+01   3.708390e-01
  1.593930e-01   6.541675e+01   3.707417e-01
  1.596920e-01   6.477346e+01   3.699469e-01
  1.599910e-01   6.474562e+01   3.715372e-01
  1.602900e-01   6.503447e+01   3.717348e-01
  1.605890e-01   6.509083e+01   3.663617e-01
  1.608880e-01   6.514607e+01   3.689471e-01
  1.611870e-01   6.479940e+01   3.669485e-01
  1.614860e-01   6.536537e+01   3.689545e-01
  1.617850e-01   6.530007e+01   3.655529e-01
  1.620840e-01   6.460430e+01   3.636002e-01
  1.623830e-01   6.454490e+01   3.650218e-01
  1.626810e-01   6.482493e+01   3.636288e-01
  1.629800e-01   6.467739e+01   3.593465e-01
  1.632790e-01   6.501073e+01   3.614218e-01
  1.635780e-01   6.540701e+01   3.636867e-01
  1.638770e-01   6.534032e+01   3.658642e-01
  1.641760e-01   6.482092e+01   3.626377e-01
  1.644750e-01   6.511268e+01   3.626730e-01
  1.647740e-01   6.446140e+01   3.604685e-01
  1.650730e-01   6.575190e+01   3.654293e-01
  1.653720e-01   6.551930e+01   3.643899e-01
  1.656710e-01   6.471334e+01   3.600189e-01
  1.659700e-01   6.519752e+01   3.629092e-01
  1.662680e-01   6.470599e+01   3.601899e-01
  1.665670e-01   6.443520e+01   3.603952e-01
  1.668660e-01   6.540744e+01   3.596585e-01
  1.671650e-01   6.486606e+01   3.610194e-01
  1.674640e-01   6.440255e+01   3.589627e-01
  1.677630e-01   6.470009e+01   3.578963e-01
  1.680620e-01   6.551602e+01   3.624374e-01
  1.683610e-01   6.451372e+01   3.540490e-01
  1.686600e-01   6.497287e+01   3.601665e-01
  1.689590e-01   6.464604e+01   3.556977e-01
  1.692580e-01   6.494067e+01   3.563224e-01
  1.695570e-01   6.437115e+01   3.592568e-01
  1.698560e-01   6.497431e+01   3.549449e-01
  1.701540e-01   6.468109e+01   3.569077e-01
  1.704530e-01   6.440197e+01   3.531965e-01
  1.707520e-01   6.485409e+01   3.546164e-01
  1.710510e-01   6.485718e+01   3.575801e-01
  1.713500e-01   6.488264e+01   3.541483e-01
  1.716490e-01   6.495211e+01   3.570954e-01
  1.719480e-01   6.481644e+01   3.510985e-01
  1.722470e-01   6.436564e+01   3.521931e-01
  1.725460e-01   6.417768e+01   3.533079e-01
  1.728450e-01   6.522815e+01   3.538221e-01
  1.731440e-01   6.514503e+01   3.541380e-01
  1.734430e-01   6.502562e+01   3.506048e-01
  1.737410e-01   6.441223e+01   3.525008e-01
  1.740400e-01   6.489887e+01   3.531078e-01
  1.743390e-01   6.503889e+01   3.509928e-01
  1.746380e-01   6.477620e+01   3.518783e-01
  1.749370e-01   6.459736e+01   3.490984e-01
  1.752360e-01   6.465387e+01   3.515459e-01
  1.755350e-01   6.498760e+01   3.515618e-01
  1.758340e-01   6.488023e+01   3.465816e-01
  1.761330e-01   6.484884e+01   3.520756e-01
  1.764320e-01   6.477930e+01   3.469943e-01
  1.767310e-01   6.496276e+01   3.518498e-01
  1.770300e-01   6.478393e+01   3.476932e-01
  1.773280e-01   6.460709e+01   3.486017e-01
  1.776270e-01   6.441105e+01   3.468629e-01
  1.779260e-01   6.463399e+01   3.459233e-01
  1.782250e-01   6.451305e+01   3.483479e-01
  1.785240e-01   6.473020e+01   3.456717e-01
  1.788230e-01   6.502558e+01   3.481687e-01
  1.791220e-01   6.442446e+01   3.470710e-01
  1.794210e-01   6.485854e+01   3.450020e-01
  1.797200e-01   6.442849e+01   3.453729e-01
  1.800190e-01   6.428314e+01   3.426352e-01
  1.803180e-01   6.403941e+01   3.455185e-01
  1.806170e-01   6.454611e+01   3.440026e-01
  1.809160e-01   6.495339e+01   3.444168e-01
  1.812140e-01   6.540725e+01   3.464583e-01
  1.815130e-01   6.421583e+01   3.427881e-01
  1.818120e-01   6.425378e+01   3.442287e-01
  1.821110e-01   6.425160e+01   3.402510e-01
  1.824100e-01   6.503832e+01   3.448090e-01
  1.827090e-01   6.471413e+01   3.432833e-01
  1.830080e-01   6.463272e+01   3.432331e-01
  1.833070e-01   6.441102e+01   3.401853e-01
  1.836060e-01   6.475635e+01   3.402860e-01
  1.839050e-01   6.475380e+01   3.442209e-01
  1.842040e-01   6.477707e+01   3.414763e-01
  1.845030e-01   6.485796e+01   3.408765e-01
  1.848010e-01   6.452400e+01   3.417893e-01
  1.851000e-01   6.422662e+01   3.363480e-01
  1.853990e-01   6.499830e+01   3.433732e-01
  1.856980e-01   6.435938e+01   3.392414e-01
  1.859970e-01   6.457379e+01   3.385237e-01
  1.862960e-01   6.436143e+01   3.394079e-01
  1.865950e-01   6.459058e+01   3.382494e-01
  1.868940e-01   6.435589e+01   3.415079e-01
  1.871930e-01   6.445911e+01   3.346189e-01
  1.874920e-01   6.381674e+01   3.360592e-01
  1.877910e-01   6.379577e+01   3.358463e-01
  1.880900e-01   6.459139e+01   3.379340e-01
  1.883880e-01   6.484146e+01   3.403482e-01
  1.886870e-01   6.387025e+01   3.317141e-01
  1.889860e-01   6.373484e+01   3.369526e-01
  1.892850e-01   6.431558e+01   3.359535e-01
  1.895840e-01   6.377357e+01   3.334500e-01
  1.898830e-01   6.415910e+01   3.349215e-01
  1.901820e-01   6.394780e+01   3.340598e-01
  1.904810e-01   6.480746e+01   3.361421e-01
  1.907800e-01   6.445182e+01   3.344459e-01
  1.910790e-01   6.371904e+01   3.319286e-01
  1.913780e-01   6.384201e+01   3.333207e-01
  1.916770e-01   6.390134e+01   3.333217e-01
  1.919750e-01   6.395990e+01   3.342461e-01
  1.922740e-01   6.392835e+01   3.305082e-01
  1.925730e-01   6.403408e+01   3.315337e-01
  1.928720e-01   6.345276e+01   3.307794e-01
  1.931710e-01   6.390390e+01   3.325623e-01
  1.934700e-01   6.407357e+01   3.314850e-01
  1.937690e-01   6.388940e+01   3.301083e-01
  1.940680e-01   6.362175e+01   3.312195e-01
  1.943670e-01   6.405657e+01   3.303905e-01
  1.946660e-01   6.369048e+01   3.300424e-01
  1.949650e-01   6.404327e+01   3.288728e-01
  1.952640e-01   6.409235e+01   3.304827e-01
  1.955630e-01   6.342644e+01   3.299569e-01
  1.958610e-01   6.423201e+01   3.289152e-01
  1.961600e-01   6.373744e+01   3.289721e-01
  1.964590e-01   6.367824e+01   3.273480e-01
  1.967580e-01   6.375124e+01   3.297512e-01
  1.970570e-01   6.462228e+01   3.297656e-01
  1.973560e-01   6.329291e+01   3.246217e-01
  1.976550e-01   6.357919e+01   3.281203e-01
  1.979540e-01   6.349615e+01   3.255742e-01
  1.982530e-01   6.346456e+01   3.272369e-01
  1.985520e-01   6.347385e+01   3.252291e-01
  1.988510e-01   6.339993e+01   3.251834e-01
  1.991500e-01   6.317948e+01   3.267938e-01
  1.994480e-01   6.332190e+01   3.238389e-01
  1.997470e-01   6.419602e+01   3.279450e-01
  2.000460e-01   6.373686e+01   3.229181e-01
  2.003450e-01   6.357441e+01   3.247695e-01
  2.006440e-01   6.382058e+01   3.281535e-01
  2.009430e-01   6.373195e+01   3.229056e-01
  2.012420e-01   6.405038e+01   3.269920e-01
  2.015410e-01   6.348379e+01   3.221366e-01
  2.018400e-01   6.290166e+01   3.213537e-01
  2.021390e-01   6.333050e+01   3.234349e-01
  2.024380e-01   6.402594e+01   3.203299e-01
  2.027370e-01   6.333646e+01   3.235919e-01
  2.030350e-01   6.291424e+01   3.194439e-01
  2.033340e-01   6.392391e+01   3.228316e-01
  2.036330e-01   6.297432e+01   3.179589e-01
  2.039320e-01   6.319616e+01   3.193355e-01
  2.042310e-01   6.387978e+01   3.241251e-01
  2.045300e-01   6.347029e+01   3.183959e-01
  2.048290e-01   6.438275e+01   3.217690e-01
  2.051280e-01   6.338428e+01   3.188564e-01
  2.054270e-01   6.356089e+01   3.187582e-01
  2.057260e-01   6.306457e+01   3.209320e-01
  2.060250e-01   6.332048e+01   3.176164e-01
  2.063240e-01   6.344409e+01   3.205106e-01
  2.066230e-01   6.307706e+01   3.182181e-01
  2.069210e-01   6.296254e+01   3.191548e-01
  2.072200e-01   6.358428e+01   3.200407e-01
  2.075190e-01   6.353310e+01   3.174790e-01
  2.078180e-01   6.280945e+01   3.180847e-01
  2.081170e-01   6.330230e+01   3.177051e-01
  2.084160e-01   6.366375e+01   3.206520e-01
  2.087150e-01   6.337583e+01   3.164207e-01
  2.090140e-01   6.375196e+01   3.188315e-01
  2.093130e-01   6.300344e+01   3.168203e-01
  2.096120e-01   6.324207e+01   3.168844e-01
  2.099110e-01   6.318054e+01   3.152728e-01
  2.102100e-01   6.296803e+01   3.163304e-01
  2.105080e-01   6.322636e+01   3.185945e-01
  2.108070e-01   6.314752e+01   3.154538e-01
  2.111060e-01   6.288092e+01   3.140006e-01
  2.114050e-01   6.269400e+01   3.139255e-01
  2.117040e-01   6.306346e+01   3.198225e-01
  2.120030e-01   6.354362e+01   3.270018e-01
  2.123020e-01   6.298613e+01   3.279149e-01
  2.126010e-01   6.251991e+01   3.240679e-01
  2.129000e-01   6.267203e+01   3.276904e-01
  2.131990e-01   6.234216e+01   3.296866e-01
  2.134980e-01   6.328454e+01   3.341846e-01
  2.137970e-01   6.275208e+01   3.303107e-01
  2.140950e-01   6.293764e+01   3.326451e-01
  2.143940e-01   6.248621e+01   3.326937e-01
  2.146930e-01   6.317711e+01   3.348427e-01
  2.149920e-01   6.294782e+01   3.345497e-01
  2.152910e-01   6.217431e+01   3.329594e-01
  2.155900e-01   6.269092e+01   3.372235e-01
  2.158890e-01   6.282516e+01   3.375843e-01
  2.161880e-01   6.296902e+01   3.365163e-01
  2.164870e-01   6.285898e+01   3.375128e-01
  2.167860e-01   6.326022e+01   3.322590e-01
  2.170850e-01   6.302038e+01   3.290489e-01
  2.173840e-01   6.245701e+01   3.244837e-01
  2.176820e-01   6.364266e+01   3.260940e-01
  2.179810e-01   6.284636e+01   3.250577e-01
  2.182800e-01   6.329608e+01   3.219393e-01
  2.185790e-01   6.243047e+01   3.212692e-01
  2.188780e-01   6.239470e+01   3.177124e-01
  2.191770e-01   6.272998e+01   3.206357e-01
  2.194760e-01   6.297497e+01   3.221026e-01
  2.197750e-01   6.244280e+01   3.175624e-01
  2.200740e-01   6.243648e+01   3.155249e-01
  2.203730e-01   6.262618e+01   3.177561e-01
  2.206720e-01   6.260599e+01   3.167579e-01
  2.209710e-01   6.226557e+01   3.180667e-01
  2.212700e-01   6.278182e+01   3.149343e-01
  2.215680e-01   6.216194e+01   3.161708e-01
  2.218670e-01   6.236947e+01   3.124611e-01
  2.221660e-01   6.276208e+01   3.168832e-01
  2.224650e-01   6.311996e+01   3.152532e-01
  2.227640e-01   6.189547e+01   3.119199e-01
  2.230630e-01   6.272223e+01   3.149168e-01
  2.233620e-01   6.246630e+01   3.134857e-01
  2.236610e-01   6.237820e+01   3.132646e-01
  2.239600e-01   6.231408e+01   3.095074e-01
  2.242590e-01   6.241052e+01   3.128239e-01
  2.245580e-01   6.259323e+01   3.123732e-01
  2.248570e-01   6.255215e+01   3.140945e-01
  2.251550e-01   6.230975e+01   3.098760e-01
  2.254540e-01   6.230993e+01   3.101302e-01
  2.257530e-01   6.235394e+01   3.125521e-01
  2.260520e-01   6.259313e+01   3.093179e-01
  2.263510e-01   6.192800e+01   3.086731e-01
  2.266500e-01   6.268610e+01   3.104300e-01
  2.269490e-01   6.189860e+01   3.070993e-01
  2.272480e-01   6.213221e+01   3.101961e-01
  2.275470e-01   6.231935e+01   3.065347e-01
  2.278460e-01   6.211396e+01   3.095154e-01
  2.281450e-01   6.155939e+01   3.053938e-01
  2.284440e-01   6.196930e+01   3.078975e-01
  2.287420e-01   6.207416e+01   3.090371e-01
  2.290410e-01   6.185276e+01   3.023763e-01
  2.293400e-01   6.236344e+01   3.083749e-01
  2.296390e-01   6.209150e+01   3.062189e-01
  2.299380e-01   6.175180e+01   3.058707e-01
  2.302370e-01   6.250354e+01   3.071103e-01
  2.305360e-01   6.211525e+01   3.042125e-01
  2.308350e-01   6.186780e+01   3.078953e-01
  2.311340e-01   6.213077e+01   3.028176e-01
  2.314330e-01   6.219571e+01   3.051340e-01
  2.317320e-01   6.212635e+01   3.060597e-01
  2.320310e-01   6.225922e+01   3.032493e-01
  2.323290e-01   6.190470e+01   3.071144e-01
  2.326280e-01   6.198695e+01   3.018765e-01
  2.329270e-01   6.171642e+01   3.016881e-01
  2.332260e-01   6.190667e+01   3.037013e-01
  2.335250e-01   6.126595e+01   3.014117e-01
  2.338240e-01   6.200440e+01   3.044226e-01
  2.341230e-01   6.169079e+01   2.991774e-01
  2.344220e-01   6.178560e+01   3.024494e-01
  2.347210e-01   6.157289e+01   3.018098e-01
  2.350200e-01   6.168223e+01   3.012511e-01
  2.353190e-01   6.179310e+01   3.018755e-01
  2.356180e-01   6.159871e+01   2.980377e-01
  2.359170e-01   6.212002e+01   3.036248e-01
  2.362150e-01   6.164948e+01   3.004683e-01
  2.365140e-01   6.175157e+01   2.984073e-01
  2.368130e-01   6.176077e+01   3.007394e-01
  2.371120e-01   6.204627e+01   3.000382e-01
  2.374110e-01   6.137068e+01   3.009596e-01
  2.377100e-01   6.167266e+01   2.981025e-01
  2.380090e-01   6.197466e+01   3.002118e-01
  2.383080e-01   6.173781e+01   2.976915e-01
  2.386070e-01   6.146155e+01   2.986211e-01
  2.389060e-01   6.220729e+01   3.000809e-01
  2.392050e-01   6.193219e+01   2.978198e-01
  2.395040e-01   6.130272e+01   2.983498e-01
  2.398020e-01   6.183910e+01   2.975959e-01
  2.401010e-01   6.192191e+01   2.995068e-01
  2.404000e-01   6.113680e+01   2.947833e-01
  2.406990e-01   6.110599e+01   2.963902e-01
  2.409980e-01   6.125906e+01   2.957477e-01
  2.412970e-01   6.162204e+01   2.961742e-01
  2.415960e-01   6.136362e+01   2.964495e-01
  2.418950e-01   6.100201e+01   2.939045e-01
  2.421940e-01   6.145039e+01   2.962092e-01
  2.424930e-01   6.109820e+01   2.962583e-01
  2.427920e-01   6.124355e+01   2.928403e-01
  2.430910e-01   6.103195e+01   2.943085e-01
  2.433890e-01   6.110181e+01   2.934841e-01
  2.436880e-01   6.195330e+01   2.980971e-01
  2.439870e-01   6.125895e+01   2.928771e-01
  2.442860e-01   6.094853e+01   2.915931e-01
  2.445850e-01   6.122300e+01   2.939950e-01
  2.448840e-01   6.086557e+01   2.926973e-01
  2.451830e-01   6.154850e+01   2.958857e-01
  2.454820e-01   6.136377e+01   2.919371e-01
  2.457810e-01   6.131356e+01   2.930077e-01
  2.460800e-01   6.158945e+01   2.939940e-01
  2.463790e-01   6.129238e+01   2.923063e-01
  2.466780e-01   6.090940e+01   2.918236e-01
  2.469770e-01   6.113104e+01   2.914904e-01
  2.472750e-01   6.169973e+01   2.936019e-01
  2.475740e-01   6.123366e+01   2.934715e-01
  2.478730e-01   6.066642e+01   2.874282e-01
  2.481720e-01   6.095452e+01   2.910693e-01
  2.484710e-01   6.167271e+01   2.909608e-01
  2.487700e-01   6.069523e+01   2.917433e-01
  2.490690e-01   6.143987e+01   2.924415e-01
  2.493680e-01   6.122744e+01   2.889630e-01
  2.496670e-01   6.067112e+01   2.915769e-01
  2.499660e-01   6.108245e+01   2.895651e-01
  2.502650e-01   6.078736e+01   2.901355e-01
  2.505640e-01   6.105864e+01   2.878364e-01
  2.508620e-01   6.046029e+01   2.877724e-01
  2.511610e-01   6.099166e+01   2.913729e-01
  2.514600e-01   6.071544e+01   2.875443e-01
  2.517590e-01   6.089299e+01   2.877566e-01
  2.520580e-01   6.100838e+01   2.885500e-01
  2.523570e-01   6.092920e+01   2.886765e-01
  2.526560e-01   6.114604e+01   2.900328e-01
  2.529550e-01   6.108934e+01   2.865708e-01
  2.532540e-01   6.072205e+01   2.856062e-01
  2.535530e-01   6.113195e+01   2.863645e-01
  2.538520e-01   6.090538e+01   2.871650e-01
  2.541510e-01   6.072223e+01   2.852003e-01
  2.544490e-01   6.121765e+01   2.871790e-01
  2.547480e-01   6.094013e+01   2.868350e-01
  2.550470e-01   6.048706e+01   2.840425e-01
  2.553460e-01   6.058520e+01   2.846761e-01
  2.556450e-01   6.094800e+01   2.832249e-01
  2.559440e-01   6.065892e+01   2.854577e-01
  2.562430e-01   6.048726e+01   2.863834e-01
  2.565420e-01   6.072523e+01   2.844000e-01
  2.568410e-01   6.088846e+01   2.839803e-01
  2.571400e-01   6.061515e+01   2.837413e-01
  2.574390e-01   6.073296e+01   2.861422e-01
  2.577380e-01   6.055595e+01   2.847084e-01
  2.580360e-01   6.106329e+01   2.838894e-01
  2.583350e-01   6.095445e+01   2.861522e-01
  2.586340e-01   6.072105e+01   2.824999e-01
  2.589330e-01   6.051608e+01   2.848170e-01
  2.592320e-01   6.065271e+01   2.823409e-01
  2.595310e-01   6.045923e+01   2.828782e-01
  2.598300e-01   6.031233e+01   2.844383e-01
  2.601290e-01   6.110052e+01   2.819107e-01
  2.604280e-01   6.075085e+01   2.845606e-01
  2.607270e-01   6.009162e+01   2.792845e-01
  2.610260e-01   6.052907e+01   2.828430e-01
  2.613250e-01   6.042779e+01   2.832027e-01
  2.616240e-01   6.011975e+01   2.815890e-01
  2.619220e-01   6.096827e+01   2.836685e-01
  2.622210e-01   6.028900e+01   2.792624e-01
  2.625200e-01   6.030051e+01   2.810304e-01
  2.628190e-01   6.045868e+01   2.811059e-01
  2.631180e-01   6.048139e+01   2.794201e-01
  2.634170e-01   6.014146e+01   2.822330e-01
  2.637160e-01   6.002312e+01   2.783595e-01
  2.640150e-01   6.029520e+01   2.817040e-01
  2.643140e-01   6.050667e+01   2.790965e-01
  2.646130e-01   6.057046e+01   2.796258e-01
  2.649120e-01   6.029121e+01   2.819903e-01
  2.652110e-01   6.013051e+01   2.784178e-01
  2.655090e-01   6.012822e+01   2.791774e-01
  2.658080e-01   6.020721e+01   2.777417e-01
  2.661070e-01   6.004728e+01   2.786064e-01
  2.664060e-01   6.019102e+01   2.786532e-01
  2.667050e-01   6.028514e+01   2.791577e-01
  2.670040e-01   6.055239e+01   2.795841e-01
  2.673030e-01   6.027507e+01   2.780873e-01
  2.676020e-01   6.069230e+01   2.791432e-01
  2.679010e-01   6.057657e+01   2.787820e-01
  2.682000e-01   6.048406e+01   2.774382e-01
  2.684990e-01   6.020842e+01   2.778390e-01
  2.687980e-01   5.990822e+01   2.767692e-01
  2.690960e-01   6.018336e+01   2.785401e-01
  2.693950e-01   6.005220e+01   2.753327e-01
  2.696940e-01   6.071983e+01   2.772306e-01
  2.699930e-01   6.024468e+01   2.771695e-01
  2.702920e-01   6.013537e+01   2.766373e-01
  2.705910e-01   5.988450e+01   2.765268e-01
  2.708900e-01   6.007084e+01   2.748238e-01
  2.711890e-01   6.002044e+01   2.765596e-01
  2.714880e-01   5.952421e+01   2.743955e-01
  2.717870e-01   5.941369e+01   2.746017e-01
  2.720860e-01   5.935855e+01   2.734633e-01
  2.723850e-01   5.981692e+01   2.738771e-01
  2.726840e-01   5.977755e+01   2.748865e-01
  2.729820e-01   5.989062e+01   2.749620e-01
  2.732810e-01   5.986081e+01   2.739776e-01
  2.735800e-01   6.000648e+01   2.742195e-01
  2.738790e-01   5.970204e+01   2.740703e-01
  2.741780e-01   6.012037e+01   2.754889e-01
  2.744770e-01   5.999997e+01   2.726680e-01
  2.747760e-01   5.983042e+01   2.736351e-01
  2.750750e-01   6.013174e+01   2.774733e-01
  2.753740e-01   5.968187e+01   2.808566e-01
  2.756730e-01   6.003449e+01   2.831784e-01
  2.759720e-01   6.012966e+01   2.821062e-01
  2.762710e-01   6.012715e+01   2.861479e-01
  2.765690e-01   6.002239e+01   2.851782e-01
  2.768680e-01   6.011354e+01   2.880999e-01
  2.771670e-01   5.999325e+01   2.854169e-01
  2.774660e-01   6.022768e+01   2.868017e-01
  2.777650e-01   5.999757e+01   2.897385e-01
  2.780640e-01   5.953077e+01   2.872265e-01
  2.783630e-01   5.989402e+01   2.885261e-01
  2.786620e-01   6.044039e+01   2.915644e-01
  2.789610e-01   6.018853e+01   2.910649e-01
  2.792600e-01   5.969663e+01   2.927290e-01
  2.795590e-01   6.002262e+01   2.877765e-01
  2.798580e-01   5.996223e+01   2.921582e-01
  2.801560e-01   5.976885e+01   2.912471e-01
  2.804550e-01   5.992120e+01   2.925004e-01
  2.807540e-01   5.997093e+01   2.939610e-01
  2.810530e-01   5.979633e+01   2.907672e-01
  2.813520e-01   5.947318e+01   2.938640e-01
  2.816510e-01   6.041481e+01   2.951598e-01
  2.819500e-01   5.970343e+01   2.935292e-01
  2.822490e-01   6.013926e+01   2.945986e-01
  2.825480e-01   5.969666e+01   2.930641e-01
  2.828470e-01   5.952324e+01   2.960476e-01
  2.831460e-01   5.956031e+01   2.946473e-01
  2.834450e-01   5.993174e+01   2.939774e-01
  2.837430e-01   5.982522e+01   2.954161e-01
  2.840420e-01   5.977271e+01   2.968994e-01
  2.843410e-01   5.985059e+01   3.035755e-01
  2.846400e-01   5.944905e+01   3.046787e-01
  2.849390e-01   5.971780e+01   3.132517e-01
  2.852380e-01   5.953266e+01   3.156688e-01
  2.855370e-01   5.936522e+01   3.183499e-01
  2.858360e-01   5.966949e+01   3.212079e-01
  2.861350e-01   5.933959e+01   3.231475e-01
  2.864340e-01   5.970027e+01   3.289234e-01
  2.867330e-01   5.917764e+01   3.265399e-01
  2.870320e-01   5.956344e+01   3.332250e-01
  2.873310e-01   5.964127e+01   3.303529e-01
  2.876290e-01   5.880397e+01   3.332432e-01
  2.879280e-01   5.961672e+01   3.386057e-01
  2.882270e-01   5.904134e+01   3.332480e-01
  2.885260e-01   5.987932e+01   3.396974e-01
  2.888250e-01   5.896312e+01   3.362302e-01
  2.891240e-01   5.942197e+01   3.426278e-01
  2.894230e-01   5.900557e+01   3.445085e-01
  2.897220e-01   5.912034e+01   3.366782e-01
  2.900210e-01   5.917167e+01   3.457318e-01
  2.903200e-01   5.877367e+01   3.425537e-01
  2.906190e-01   5.843443e+01   3.452404e-01
  2.909180e-01   5.881593e+01   3.473065e-01
  2.912160e-01   5.957035e+01   3.457845e-01
  2.915150e-01   5.894029e+01   3.552941e-01
  2.918140e-01   5.877582e+01   3.466228e-01
  2.921130e-01   5.873866e+01   3.497526e-01
  2.924120e-01   5.895239e+01   3.529324e-01
  2.927110e-01   5.902299e+01   3.521581e-01
  2.930100e-01   5.897930e+01   3.612046e-01
  2.933090e-01   5.876681e+01   3.547709e-01
  2.936080e-01   5.908550e+01   3.533306e-01
  2.939070e-01   5.847862e+01   3.571617e-01
  2.942060e-01   5.934127e+01   3.604127e-01
  2.945050e-01   5.960365e+01   3.687819e-01
  2.948030e-01   5.939135e+01   3.584889e-01
  2.951020e-01   5.928053e+01   3.636226e-01
  2.954010e-01   5.907252e+01   3.647147e-01
  2.957000e-01   5.872864e+01   3.654020e-01
  2.959990e-01   5.919513e+01   3.664086e-01
  2.962980e-01   5.907044e+01   3.666850e-01
  2.965970e-01   5.948701e+01   3.715834e-01
  2.968960e-01   5.919824e+01   3.704524e-01
  2.971950e-01   5.883539e+01   3.677356e-01
  2.974940e-01   5.979532e+01   3.693744e-01
  2.977930e-01   5.911416e+01   3.706454e-01
  2.980920e-01   5.913362e+01   3.709351e-01
  2.983900e-01   5.851140e+01   3.719755e-01
  2.986890e-01   5.883559e+01   3.688625e-01
  2.989880e-01   5.939933e+01   3.745524e-01
  2.992870e-01   5.922383e+01   3.749395e-01
  2.995860e-01   5.884163e+01   3.758640e-01
  2.998850e-01   5.860430e+01   3.729733e-01
  3.001840e-01   5.845031e+01   3.748510e-01
  3.004830e-01   5.861129e+01   3.802482e-01
  3.007820e-01   5.874202e+01   3.791860e-01
  3.010810e-01   5.952670e+01   3.790126e-01
  3.013800e-01   5.878183e+01   3.823052e-01
  3.016790e-01   5.856231e+01   3.805878e-01
  3.019780e-01   5.897619e+01   3.839511e-01
  3.022760e-01   5.868867e+01   3.848044e-01
  3.025750e-01   5.885564e+01   3.833044e-01
  3.028740e-01   5.849046e+01   3.875411e-01
  3.031730e-01   5.905960e+01   3.875782e-01
  3.034720e-01   5.884424e+01   3.884468e-01
  3.037710e-01   5.806264e+01   3.855962e-01
  3.040700e-01   5.870032e+01   3.895648e-01
  3.043690e-01   5.873598e+01   3.943078e-01
  3.046680e-01   5.875222e+01   3.929848e-01
  3.049670e-01   5.883678e+01   3.897501e-01
  3.052660e-01   5.756812e+01   3.923013e-01
  3.055650e-01   5.789536e+01   3.920270e-01
  3.058630e-01   5.824353e+01   3.985732e-01
  3.061620e-01   5.867862e+01   3.927386e-01
  3.064610e-01   5.913270e+01   3.992993e-01
  3.067600e-01   5.892942e+01   4.047385e-01
  3.070590e-01   5.894396e+01   3.986615e-01
  3.073580e-01   5.901837e+01   4.050438e-01
  3.076570e-01   5.927346e+01   3.986353e-01
  3.079560e-01   5.810246e+01   4.010024e-01
  3.082550e-01   5.817442e+01   4.012506e-01
  3.085540e-01   5.866670e+01   4.026492e-01
  3.088530e-01   5.928219e+01   4.098968e-01
  3.091520e-01   5.838225e+01   4.007914e-01
  3.094500e-01   5.900663e+01   4.117387e-01
  3.097490e-01   5.868250e+01   4.087413e-01
  3.100480e-01   5.796351e+01   4.031957e-01
  3.103470e-01   5.843220e+01   4.161221e-01
  3.106460e-01   5.838718e+01   4.037663e-01
  3.109450e-01   5.897956e+01   4.177383e-01
  3.112440e-01   5.857785e+01   4.093052e-01
  3.115430e-01   5.857012e+01   4.146616e-01
  3.118420e-01   5.810215e+01   4.175798e-01
  3.121410e-01   5.780967e+01   4.100492e-01
  3.124400e-01   5.893590e+01   4.215734e-01
  3.127390e-01   5.806867e+01   4.125615e-01
  3.130380e-01   5.901066e+01   4.249111e-01
  3.133360e-01   5.855333e+01   4.208768e-01
  3.136350e-01   5.817598e+01   4.188467e-01
  3.139340e-01   5.801020e+01   4.244056e-01
  3.142330e-01   5.738757e+01   4.156665e-01
  3.145320e-01   5.866028e+01   4.306973e-01
  3.148310e-01   5.757351e+01   4.217642e-01
  3.151300e-01   5.833976e+01   4.245615e-01
  3.154290e-01   5.747442e+01   4.263217e-01
  3.157280e-01   5.855109e+01   4.274371e-01
  3.160270e-01   5.826083e+01   4.347339e-01
  3.163260e-01   5.797693e+01   4.253362e-01
  3.166250e-01   5.816351e+01   4.343707e-01
  3.169230e-01   5.807689e+01   4.314557e-01
  3.172220e-01   5.791822e+01   4.357094e-01
  3.175210e-01   5.872076e+01   4.383367e-01
  3.178200e-01   5.819068e+01   4.333547e-01
  3.181190e-01   5.846644e+01   4.424074e-01
  3.184180e-01   5.868521e+01   4.385849e-01
  3.187170e-01   5.854513e+01   4.458842e-01
  3.190160e-01   5.855800e+01   4.447329e-01
  3.193150e-01   5.844266e+01   4.376776e-01
  3.196140e-01   5.860922e+01   4.497901e-01
  3.199130e-01   5.774549e+01   4.400623e-01
  3.202120e-01   5.806942e+01   4.485362e-01
  3.205100e-01   5.800591e+01   4.470599e-01
  3.208090e-01   5.824968e+01   4.447578e-01
  3.211080e-01   5.876258e+01   4.537144e-01
  3.214070e-01   5.803715e+01   4.431479e-01
  3.217060e-01   5.761504e+01   4.488454e-01
  3.220050e-01   5.864719e+01   4.499358e-01
  3.223040e-01   5.841943e+01   4.470191e-01
  3.226030e-01   5.858093e+01   4.590244e-01
  3.229020e-01   5.764349e+01   4.400651e-01
  3.232010e-01   5.797905e+01   4.536402e-01
  3.235000e-01   5.793340e+01   4.484229e-01
  3.237990e-01   5.845093e+01   4.537766e-01
  3.240970e-01   5.773630e+01   4.578930e-01
  3.243960e-01   5.851337e+01   4.514942e-01
  3.246950e-01   5.758455e+01   4.590633e-01
  3.249940e-01   5.847578e+01   4.547237e-01
  3.252930e-01   5.866003e+01   4.628812e-01
  3.255920e-01   5.825628e+01   4.639910e-01
  3.258910e-01   5.817981e+01   4.592062e-01
  3.261900e-01   5.853472e+01   4.678587e-01
  3.264890e-01   5.848471e+01   4.621890e-01
  3.267880e-01   5.778443e+01   4.630168e-01
  3.270870e-01   5.923620e+01   4.768437e-01
  3.273860e-01   5.774058e+01   4.651358e-01
  3.276850e-01   5.833415e+01   4.731991e-01
  3.279830e-01   5.844117e+01   4.665599e-01
  3.282820e-01   5.798418e+01   4.741981e-01
  3.285810e-01   5.811087e+01   4.727743e-01
  3.288800e-01   5.873064e+01   4.787205e-01
  3.291790e-01   5.758563e+01   4.701534e-01
  3.294780e-01   5.772148e+01   4.780667e-01
  3.297770e-01   5.838225e+01   4.833405e-01
  3.300760e-01   5.844586e+01   4.785503e-01
  3.303750e-01   5.830089e+01   4.855879e-01
  3.306740e-01   5.808395e+01   4.780613e-01
  3.309730e-01   5.757774e+01   4.846515e-01
  3.312720e-01   5.790021e+01   4.897310e-01
  3.315700e-01   5.734815e+01   4.785330e-01
  3.318690e-01   5.853144e+01   4.962252e-01
  3.321680e-01   5.803647e+01   4.829335e-01
  3.324670e-01   5.890802e+01   4.989339e-01
  3.327660e-01   5.838448e+01   4.939508e-01
  3.330650e-01   5.736245e+01   4.901521e-01
  3.333640e-01   5.719861e+01   4.972476e-01
  3.336630e-01   5.694572e+01   4.846137e-01
  3.339620e-01   5.877610e+01   5.069732e-01
  3.342610e-01   5.774131e+01   4.956381e-01
  3.345600e-01   5.909938e+01   5.066054e-01
  3.348590e-01   5.807092e+01   5.110879e-01
  3.351570e-01   5.835443e+01   4.965840e-01
  3.354560e-01   5.786953e+01   5.138936e-01
  3.357550e-01   5.833225e+01   4.992962e-01
  3.360540e-01   5.835378e+01   5.141751e-01
  3.363530e-01   5.837521e+01   5.205644e-01
  3.366520e-01   5.825136e+01   5.047050e-01
  3.369510e-01   5.860237e+01   5.281207e-01
  3.372500e-01   5.726244e+01   4.986700e-01
  3.375490e-01   5.611749e+01   5.142122e-01
  3.378480e-01   5.810438e+01   5.206393e-01
  3.381470e-01   5.815238e+01   5.195699e-01
  3.384460e-01   5.805912e+01   5.331238e-01
  3.387450e-01   5.782659e+01   5.106212e-01
  3.390430e-01   5.839236e+01   5.318956e-01
  3.393420e-01   5.849821e+01   5.296613e-01
  3.396410e-01   5.780124e+01   5.271677e-01
  3.399400e-01   5.763673e+01   5.418412e-01
  3.402390e-01   5.771026e+01   5.163209e-01
  3.405380e-01   5.719667e+01   5.368745e-01
  3.408370e-01   5.847033e+01   5.350085e-01
  3.411360e-01   5.735000e+01   5.333326e-01
  3.414350e-01   5.750429e+01   5.412183e-01
  3.417340e-01   5.720937e+01   5.319788e-01
  3.420330e-01   5.781203e+01   5.509157e-01
  3.423320e-01   5.682922e+01   5.309056e-01
  3.426300e-01   5.792891e+01   5.507058e-01
  3.429290e-01   5.802129e+01   5.488626e-01
  3.432280e-01   5.799371e+01   5.464786e-01
  3.435270e-01   5.700447e+01   5.604858e-01
  3.438260e-01   5.795890e+01   5.426207e-01
  3.441250e-01   5.863871e+01   5.651678e-01
  3.444240e-01   5.791274e+01   5.537137e-01
  3.447230e-01   5.787163e+01   5.582414e-01
  3.450220e-01   5.788217e+01   5.698047e-01
  3.453210e-01   5.866451e+01   5.572960e-01
  3.456200e-01   5.708412e+01   5.709840e-01
  3.459190e-01   5.711895e+01   5.577959e-01
  3.462170e-01   5.746410e+01   5.702948e-01
  3.465160e-01   5.740491e+01   5.691471e-01
  3.468150e-01   5.798181e+01   5.711455e-01
  3.471140e-01   5.779210e+01   5.852534e-01
  3.474130e-01   5.802801e+01   5.705221e-01
  3.477120e-01   5.702755e+01   5.813692e-01
  3.480110e-01   5.734763e+01   5.766859e-01
  3.483100e-01   5.789528e+01   5.812240e-01
  3.486090e-01   5.724755e+01   5.928332e-01
  3.489080e-01   5.817536e+01   5.826282e-01
  3.492070e-01   5.792737e+01   5.973164e-01
  3.495060e-01   5.852703e+01   5.889629e-01
  3.498040e-01   5.728308e+01   5.949583e-01
  3.501030e-01   5.736612e+01   5.963678e-01
  3.504020e-01   5.835830e+01   6.005161e-01
  3.507010e-01   5.735762e+01   6.094980e-01
  3.510000e-01   5.722248e+01   5.898285e-01
  3.512990e-01   5.732523e+01   6.093259e-01
  3.515980e-01   5.845779e+01   6.070282e-01
  3.518970e-01   5.705557e+01   6.131818e-01
  3.521960e-01   5.750425e+01   6.243826e-01
  3.524950e-01   5.757187e+01   6.014060e-01
  3.527940e-01   5.743936e+01   6.274248e-01
  3.530930e-01   5.737343e+01   6.106321e-01
  3.533920e-01   5.757951e+01   6.270507e-01
  3.536900e-01   5.678918e+01   6.250011e-01
  3.539890e-01   5.816091e+01   6.290700e-01
  3.542880e-01   5.779089e+01   6.423193e-01
  3.545870e-01   5.783318e+01   6.173462e-01
  3.548860e-01   5.793921e+01   6.395196e-01
  3.551850e-01   5.814731e+01   6.289964e-01
  3.554840e-01   5.859568e+01   6.431324e-01
  3.557830e-01   5.725988e+01   6.381540e-01
  3.560820e-01   5.685346e+01   6.142463e-01
  3.563810e-01   5.677537e+01   6.342528e-01
  3.566800e-01   5.668341e+01   6.187983e-01
  3.569790e-01   5.750549e+01   6.431722e-01
  3.572770e-01   5.668488e+01   6.373514e-01
  3.575760e-01   5.739824e+01   6.150204e-01
  3.578750e-01   5.759610e+01   6.563258e-01
  3.581740e-01   5.643912e+01   6.208102e-01
  3.584730e-01   5.857585e+01   6.618846e-01
  3.587720e-01   5.674374e+01   6.401209e-01
  3.590710e-01   5.675736e+01   6.389747e-01
  3.593700e-01   5.806174e+01   6.710658e-01
  3.596690e-01   5.761549e+01   6.401326e-01
  3.599680e-01   5.936863e+01   6.799768e-01
  3.602670e-01   5.722892e+01   6.503706e-01
  3.605660e-01   5.758086e+01   6.682811e-01
  3.608640e-01   5.791226e+01   6.873889e-01
  3.611630e-01   5.745824e+01   6.491317e-01
  3.614620e-01   5.811215e+01   6.930895e-01
  3.617610e-01   5.631171e+01   6.568331e-01
  3.620600e-01   5.659891e+01   6.810255e-01
  3.623590e-01   5.856438e+01   6.897568e-01
  3.626580e-01   5.773575e+01   6.848598e-01
  3.629570e-01   5.705557e+01   6.991348e-01
  3.632560e-01   5.761741e+01   6.726583e-01
  3.635550e-01   5.747064e+01   7.131099e-01
  3.638540e-01   5.825799e+01   7.001273e-01
  3.641530e-01   5.747965e+01   7.001388e-01
  3.644510e-01   5.658797e+01   7.248319e-01
  3.647500e-01   5.781988e+01   6.883319e-01
  3.650490e-01   5.607961e+01   7.197980e-01
  3.653480e-01   5.687622e+01   7.077530e-01
  3.656470e-01   5.651450e+01   7.138879e-01
  3.659460e-01   5.783311e+01   7.438381e-01
  3.662450e-01   5.815452e+01   7.139959e-01
  3.665440e-01   5.726336e+01   7.576746e-01
  3.668430e-01   5.715184e+01   7.161907e-01
  3.671420e-01   5.762551e+01   7.501567e-01
  3.674410e-01   5.692230e+01   7.360916e-01
  3.677400e-01   5.768620e+01   7.544709e-01
  3.680390e-01   5.590266e+01   7.715301e-01
  3.683370e-01   5.657887e+01   7.265654e-01
  3.686360e-01   5.766614e+01   7.748977e-01
  3.689350e-01   5.793764e+01   7.601035e-01
  3.692340e-01   5.686796e+01   7.738032e-01
  3.695330e-01   5.774913e+01   8.073051e-01
  3.698320e-01   5.643357e+01   7.442887e-01
  3.701310e-01   5.833544e+01   8.138333e-01
  3.704300e-01   5.617079e+01   7.605941e-01
  3.707290e-01   5.759243e+01   8.110805e-01
  3.710280e-01   5.629327e+01   7.970641e-01
  3.713270e-01   5.746200e+01   7.935045e-01
  3.716260e-01   5.850018e+01   8.488992e-01
  3.719240e-01   5.671387e+01   7.815358e-01
  3.722230e-01   5.731032e+01   8.429811e-01
  3.725220e-01   5.790595e+01   8.182595e-01
  3.728210e-01   5.539381e+01   8.180720e-01
  3.731200e-01   5.580936e+01   8.699001e-01
  3.734190e-01   5.675598e+01   8.003332e-01
  3.737180e-01   5.682426e+01   8.746335e-01
  3.740170e-01   5.825927e+01   8.336374e-01
  3.743160e-01   5.708785e+01   8.829895e-01
  3.746150e-01   5.795509e+01   8.832935e-01
  3.749140e-01   5.599024e+01   8.472679e-01
  3.752130e-01   5.671824e+01   9.138599e-01
  3.755110e-01   5.785321e+01   8.583336e-01
  3.758100e-01   5.798454e+01   9.240051e-01
  3.761090e-01   5.593179e+01   8.804063e-01
  3.764080e-01   5.778342e+01   9.188191e-01
  3.767070e-01   5.761169e+01   9.592627e-01
  3.770060e-01   5.829165e+01   8.858545e-01
  3.773050e-01   5.865374e+01   9.762074e-01
  3.776040e-01   5.642283e+01   9.150584e-01
  3.779030e-01   5.703253e+01   9.504102e-01
  3.782020e-01   5.643069e+01   1.021129e+00
  3.785010e-01   5.448550e+01   8.820165e-01
  3.788000e-01   5.979864e+01   1.046045e+00
  3.790990e-01   5.707114e+01   9.428418e-01
  3.793970e-01   5.713389e+01   1.012688e+00
  3.796960e-01   5.506578e+01   9.894895e-01
  3.799950e-01   5.808359e+01   9.975936e-01
  3.802940e-01   5.732509e+01   1.101794e+00
  3.805930e-01   5.642879e+01   9.534121e-01
  3.808920e-01   5.656297e+01   1.100647e+00
  3.811910e-01   5.818839e+01   1.031865e+00
  3.814900e-01   5.644022e+01   1.069489e+00
  3.817890e-01   5.472932e+01   1.149969e+00
  3.820880e-01   5.779803e+01   1.004310e+00
  3.823870e-01   5.688423e+01   1.179978e+00
  3.826860e-01   5.637193e+01   1.030753e+00
  3.829840e-01   5.628686e+01   1.197322e+00
  3.832830e-01   5.584351e+01   1.139901e+00
  3.835820e-01   5.758369e+01   1.129961e+00
  3.838810e-01   5.903603e+01   1.279167e+00
  3.841800e-01   5.775470e+01   1.118555e+00
  3.844790e-01   5.668220e+01   1.262726e+00
  3.847780e-01   5.794301e+01   1.183250e+00
  3.850770e-01   5.599898e+01   1.264566e+00
  3.853760e-01   5.569668e+01   1.345315e+00
  3.856750e-01   5.492263e+01   1.151998e+00
  3.859740e-01   5.593575e+01   1.372063e+00
  3.862730e-01   5.911918e+01   1.280068e+00
  3.865710e-01   5.697908e+01   1.384800e+00
  3.868700e-01   5.622743e+01   1.400879e+00
  3.871690e-01   5.706680e+01   1.327853e+00
  3.874680e-01   5.600891e+01   1.514861e+00
  3.877670e-01   5.826655e+01   1.364291e+00
  3.880660e-01   5.778375e+01   1.573257e+00
  3.883650e-01   5.619538e+01   1.470197e+00
  3.886640e-01   5.603896e+01   1.532011e+00
  3.889630e-01   5.832708e+01   1.700852e+00
  3.892620e-01   5.722326e+01   1.514819e+00
  3.895610e-01   5.633214e+01   1.717316e+00
  3.898600e-01   5.465683e+01   1.646469e+00
  3.901580e-01   5.654155e+01   1.744910e+00
  3.904570e-01   5.566650e+01   1.935714e+00
  3.907560e-01   5.528507e+01   1.701281e+00
  3.910550e-01   5.507566e+01   1.960745e+00
  3.913540e-01   5.793764e+01   2.011045e+00
  3.916530e-01   5.898471e+01   2.029136e+00
  3.919520e-01   5.901525e+01   2.636607e+00
  3.922510e-01   5.507566e+01   1.960745e+00
  3.925500e-01   5.566202e+01   2.644582e+00
  3.928490e-01   5.538978e+01   2.408251e+00
  3.931480e-01   5.427989e+01   2.611542e+00
  3.934470e-01   0.000000e+00   0.000000e+00
  3.937460e-01   5.779803e+01   2.694847e+00
creator: radaver
creator-version: 3725
header-file: /nas_data/SAXS_data/20151104Workshop/header/JH1_0182.txt
image-file: /nas_data/Pilatus1M/20151104_Workshop/JH1_0182.tif
angular-axis-file: /nas_data/SAXS_data/20151104Workshop/q20151029.dat
beamstop-mask-file: /nas_data/SAXS_data/20151104Workshop/fit2d20151031.msk
detector-response-file: none
beam-center-x: 949.7700
beam-center-y: 918.8000
unit-time: 1.0000
channel-first: 10
channel-last: 1315
Exposure time [s]: 1.094153
Transmitted Beam: 0.484926
Incident Beam: 0.484926
Code: JH1
Concentration [mg/ml]: 1
Run Number: 0182
