# Supplementary material for: SAXS analysis of a soluble cytosolic NgBR construct including extracellular and transmembrane domains
Source: PLoS One. 2018 Jan 18;13(1):e0191371. doi: 10.1371/journal.pone.0191371 (PMC5773207; doi:10.1371/journal.pone.0191371)
Supplement: S1 File — (ZIP) [file pone.0191371.s001.zip › JH1_0183.dat]

Sample:   c= 1.0000 mg/ml  Code: JH1
  3.656810e-03   2.265659e+04   4.133760e+01
  3.955720e-03   2.210217e+04   2.804126e+01
  4.254640e-03   1.915621e+04   2.339381e+01
  4.553560e-03   1.546617e+04   2.026657e+01
  4.852480e-03   1.251348e+04   1.706729e+01
  5.151400e-03   1.057955e+04   1.550288e+01
  5.450320e-03   8.763935e+03   1.340213e+01
  5.749240e-03   7.496239e+03   1.200955e+01
  6.048150e-03   6.382964e+03   1.086248e+01
  6.347070e-03   5.542908e+03   9.617177e+00
  6.645990e-03   4.860892e+03   8.966514e+00
  6.944910e-03   4.266811e+03   8.087554e+00
  7.243830e-03   3.836242e+03   7.430797e+00
  7.542750e-03   3.399045e+03   6.968023e+00
  7.841670e-03   3.084211e+03   6.268436e+00
  8.140580e-03   2.793691e+03   6.048198e+00
  8.439500e-03   2.550554e+03   5.570182e+00
  8.738420e-03   2.341270e+03   5.285854e+00
  9.037340e-03   2.171073e+03   4.921663e+00
  9.336260e-03   2.007390e+03   4.650664e+00
  9.635180e-03   1.848238e+03   4.449801e+00
  9.934100e-03   1.698562e+03   4.127431e+00
  1.023300e-02   1.565368e+03   4.060689e+00
  1.053190e-02   1.445257e+03   3.957454e+00
  1.083090e-02   1.332568e+03   3.800040e+00
  1.112980e-02   1.226390e+03   3.614479e+00
  1.142870e-02   1.147526e+03   3.476744e+00
  1.172760e-02   1.058983e+03   3.330629e+00
  1.202650e-02   9.775021e+02   3.191079e+00
  1.232540e-02   9.083879e+02   3.059343e+00
  1.262440e-02   8.422912e+02   2.891161e+00
  1.292330e-02   7.837695e+02   2.745897e+00
  1.322220e-02   7.291369e+02   2.648467e+00
  1.352110e-02   6.826037e+02   2.536807e+00
  1.382000e-02   6.297246e+02   2.412561e+00
  1.411900e-02   5.906138e+02   2.325071e+00
  1.441790e-02   5.516787e+02   2.230941e+00
  1.471680e-02   5.156911e+02   2.146701e+00
  1.501570e-02   4.797503e+02   2.027750e+00
  1.531460e-02   4.554092e+02   1.966720e+00
  1.561350e-02   4.268702e+02   1.870691e+00
  1.591250e-02   4.019791e+02   1.831325e+00
  1.621140e-02   3.812017e+02   1.752619e+00
  1.651030e-02   3.603593e+02   1.686114e+00
  1.680920e-02   3.380484e+02   1.633084e+00
  1.710810e-02   3.187278e+02   1.589057e+00
  1.740710e-02   3.034490e+02   1.528192e+00
  1.770600e-02   2.883068e+02   1.474604e+00
  1.800490e-02   2.744650e+02   1.427397e+00
  1.830380e-02   2.614416e+02   1.404221e+00
  1.860270e-02   2.475353e+02   1.339831e+00
  1.890170e-02   2.406096e+02   1.320954e+00
  1.920060e-02   2.282857e+02   1.274484e+00
  1.949950e-02   2.180603e+02   1.259959e+00
  1.979840e-02   2.109283e+02   1.215932e+00
  2.009730e-02   2.004022e+02   1.172203e+00
  2.039620e-02   1.913893e+02   1.143463e+00
  2.069520e-02   1.851210e+02   1.118520e+00
  2.099410e-02   1.767472e+02   1.100850e+00
  2.129300e-02   1.732097e+02   1.061219e+00
  2.159190e-02   1.658720e+02   1.074286e+00
  2.189080e-02   1.613264e+02   1.065377e+00
  2.218980e-02   1.532312e+02   1.056189e+00
  2.248870e-02   1.487315e+02   1.059131e+00
  2.278760e-02   1.459779e+02   1.038942e+00
  2.308650e-02   1.423819e+02   1.057645e+00
  2.338540e-02   1.381296e+02   1.039568e+00
  2.368430e-02   1.340394e+02   1.005459e+00
  2.398330e-02   1.313094e+02   1.017811e+00
  2.428220e-02   1.290012e+02   9.863814e-01
  2.458110e-02   1.230195e+02   9.956279e-01
  2.488000e-02   1.210411e+02   9.612491e-01
  2.517890e-02   1.194897e+02   9.436761e-01
  2.547790e-02   1.158075e+02   9.421473e-01
  2.577680e-02   1.138264e+02   9.265513e-01
  2.607570e-02   1.134927e+02   9.326839e-01
  2.637460e-02   1.083432e+02   9.039593e-01
  2.667350e-02   1.090316e+02   8.841305e-01
  2.697250e-02   1.059270e+02   8.445831e-01
  2.727140e-02   1.045726e+02   8.080227e-01
  2.757030e-02   1.035231e+02   8.052921e-01
  2.786920e-02   1.014887e+02   7.882272e-01
  2.816810e-02   9.903836e+01   7.663130e-01
  2.846700e-02   9.799031e+01   7.528367e-01
  2.876600e-02   9.752878e+01   7.420124e-01
  2.906490e-02   9.492451e+01   7.342402e-01
  2.936380e-02   9.381827e+01   7.245140e-01
  2.966270e-02   9.281053e+01   7.153253e-01
  2.996160e-02   9.155105e+01   7.114961e-01
  3.026060e-02   9.216655e+01   7.026408e-01
  3.055950e-02   8.980625e+01   6.926023e-01
  3.085840e-02   8.954732e+01   6.886830e-01
  3.115730e-02   8.857843e+01   6.820792e-01
  3.145620e-02   8.691521e+01   6.691529e-01
  3.175510e-02   8.732025e+01   6.725504e-01
  3.205410e-02   8.462904e+01   6.584970e-01
  3.235300e-02   8.599796e+01   6.611122e-01
  3.265190e-02   8.344867e+01   6.392892e-01
  3.295080e-02   8.369819e+01   6.444426e-01
  3.324970e-02   8.250357e+01   6.389868e-01
  3.354870e-02   8.259951e+01   6.376867e-01
  3.384760e-02   8.189599e+01   6.276338e-01
  3.414650e-02   8.184308e+01   6.274310e-01
  3.444540e-02   8.127011e+01   6.166389e-01
  3.474430e-02   7.942129e+01   6.149487e-01
  3.504330e-02   8.108757e+01   6.136661e-01
  3.534220e-02   7.942086e+01   6.080759e-01
  3.564110e-02   7.780412e+01   6.011133e-01
  3.594000e-02   7.751720e+01   5.885195e-01
  3.623890e-02   7.948389e+01   6.060766e-01
  3.653780e-02   7.818653e+01   5.848512e-01
  3.683680e-02   7.707824e+01   5.882464e-01
  3.713570e-02   7.725319e+01   5.896160e-01
  3.743460e-02   7.701108e+01   5.790962e-01
  3.773350e-02   7.582570e+01   5.739597e-01
  3.803240e-02   7.615037e+01   5.889167e-01
  3.833140e-02   7.472472e+01   5.972438e-01
  3.863030e-02   7.554473e+01   6.098468e-01
  3.892920e-02   7.599956e+01   6.100890e-01
  3.922810e-02   7.526370e+01   6.095076e-01
  3.952700e-02   7.539242e+01   6.060750e-01
  3.982600e-02   7.459422e+01   6.116130e-01
  4.012490e-02   7.415329e+01   6.002987e-01
  4.042380e-02   7.285772e+01   6.028509e-01
  4.072270e-02   7.240776e+01   5.986157e-01
  4.102160e-02   7.324489e+01   6.012776e-01
  4.132050e-02   7.322433e+01   6.019816e-01
  4.161950e-02   7.273633e+01   5.937709e-01
  4.191840e-02   7.200877e+01   5.985372e-01
  4.221730e-02   7.175236e+01   5.897410e-01
  4.251620e-02   7.216300e+01   5.991778e-01
  4.281510e-02   7.287545e+01   5.928165e-01
  4.311410e-02   7.232260e+01   5.913202e-01
  4.341300e-02   7.160172e+01   5.914065e-01
  4.371190e-02   7.069322e+01   5.861261e-01
  4.401080e-02   7.157768e+01   5.897813e-01
  4.430970e-02   7.257898e+01   5.893528e-01
  4.460860e-02   7.095009e+01   5.834427e-01
  4.490760e-02   7.011706e+01   5.814890e-01
  4.520650e-02   7.011174e+01   5.770563e-01
  4.550540e-02   7.013926e+01   5.800993e-01
  4.580430e-02   7.013642e+01   5.778861e-01
  4.610320e-02   7.010914e+01   5.748776e-01
  4.640220e-02   7.062166e+01   5.813516e-01
  4.670110e-02   6.991364e+01   5.698178e-01
  4.700000e-02   7.010190e+01   5.727042e-01
  4.729890e-02   6.917108e+01   5.710187e-01
  4.759780e-02   6.874467e+01   5.685457e-01
  4.789680e-02   6.738256e+01   5.594081e-01
  4.819570e-02   6.945000e+01   5.672271e-01
  4.849460e-02   6.874758e+01   5.664428e-01
  4.879350e-02   6.842278e+01   5.589119e-01
  4.909240e-02   6.915528e+01   5.695314e-01
  4.939130e-02   6.812425e+01   5.556767e-01
  4.969030e-02   6.835886e+01   5.586508e-01
  4.998920e-02   6.777474e+01   5.555866e-01
  5.028810e-02   6.863913e+01   5.571035e-01
  5.058700e-02   6.831532e+01   5.598300e-01
  5.088590e-02   6.783956e+01   5.486117e-01
  5.118490e-02   6.715533e+01   5.530420e-01
  5.148380e-02   6.816367e+01   5.545062e-01
  5.178270e-02   6.725097e+01   5.436741e-01
  5.208160e-02   6.792887e+01   5.522307e-01
  5.238050e-02   6.795860e+01   5.465270e-01
  5.267940e-02   6.742280e+01   5.521453e-01
  5.297840e-02   6.817465e+01   5.480341e-01
  5.327730e-02   6.775291e+01   5.438012e-01
  5.357620e-02   6.705319e+01   5.428741e-01
  5.387510e-02   6.618945e+01   5.362503e-01
  5.417400e-02   6.698541e+01   5.445068e-01
  5.447300e-02   6.746287e+01   5.382923e-01
  5.477190e-02   6.647720e+01   5.355668e-01
  5.507080e-02   6.696476e+01   5.375272e-01
  5.536970e-02   6.603680e+01   5.319670e-01
  5.566860e-02   6.714091e+01   5.400908e-01
  5.596760e-02   6.749304e+01   5.353725e-01
  5.626650e-02   6.690672e+01   5.354594e-01
  5.656540e-02   6.611738e+01   5.304861e-01
  5.686430e-02   6.620439e+01   5.278644e-01
  5.716320e-02   6.666676e+01   5.261927e-01
  5.746210e-02   6.704900e+01   5.330086e-01
  5.776110e-02   6.616032e+01   5.312582e-01
  5.806000e-02   6.649428e+01   5.243578e-01
  5.835890e-02   6.576188e+01   5.220348e-01
  5.865780e-02   6.697361e+01   5.239513e-01
  5.895670e-02   6.637701e+01   5.315266e-01
  5.925570e-02   6.564041e+01   5.164695e-01
  5.955460e-02   6.681157e+01   5.279279e-01
  5.985350e-02   6.592096e+01   5.170152e-01
  6.015240e-02   6.680204e+01   5.221459e-01
  6.045130e-02   6.675471e+01   5.225267e-01
  6.075020e-02   6.665188e+01   5.171009e-01
  6.104920e-02   6.689803e+01   5.219564e-01
  6.134810e-02   6.489201e+01   5.146271e-01
  6.164700e-02   6.523499e+01   5.078075e-01
  6.194590e-02   6.467570e+01   5.137687e-01
  6.224480e-02   6.573630e+01   5.065789e-01
  6.254380e-02   6.523085e+01   5.131994e-01
  6.284270e-02   6.578670e+01   5.170447e-01
  6.314160e-02   6.632692e+01   5.067555e-01
  6.344050e-02   6.551559e+01   5.110457e-01
  6.373940e-02   6.541942e+01   5.022465e-01
  6.403840e-02   6.587859e+01   5.119187e-01
  6.433730e-02   6.635236e+01   5.084210e-01
  6.463620e-02   6.576784e+01   5.020445e-01
  6.493510e-02   6.594591e+01   5.138088e-01
  6.523400e-02   6.602467e+01   5.035359e-01
  6.553290e-02   6.523740e+01   5.030929e-01
  6.583190e-02   6.575537e+01   5.030204e-01
  6.613080e-02   6.458451e+01   4.940057e-01
  6.642970e-02   6.543730e+01   5.064752e-01
  6.672860e-02   6.651604e+01   4.998381e-01
  6.702750e-02   6.567969e+01   5.017080e-01
  6.732650e-02   6.475833e+01   4.946700e-01
  6.762540e-02   6.513242e+01   4.960967e-01
  6.792430e-02   6.506832e+01   4.978520e-01
  6.822320e-02   6.481318e+01   4.890342e-01
  6.852210e-02   6.503597e+01   4.972262e-01
  6.882110e-02   6.558616e+01   4.953462e-01
  6.912000e-02   6.411587e+01   4.892774e-01
  6.941890e-02   6.529055e+01   4.903523e-01
  6.971780e-02   6.437672e+01   4.864338e-01
  7.001670e-02   6.532647e+01   4.963381e-01
  7.031560e-02   6.554641e+01   4.903553e-01
  7.061460e-02   6.544629e+01   4.904581e-01
  7.091350e-02   6.478077e+01   4.865374e-01
  7.121240e-02   6.483887e+01   4.830256e-01
  7.151130e-02   6.549212e+01   4.915889e-01
  7.181020e-02   6.481234e+01   4.824666e-01
  7.210920e-02   6.486189e+01   4.859012e-01
  7.240810e-02   6.465478e+01   4.805089e-01
  7.270700e-02   6.469420e+01   4.866840e-01
  7.300590e-02   6.432030e+01   4.806317e-01
  7.330480e-02   6.431206e+01   4.752007e-01
  7.360370e-02   6.493243e+01   4.833739e-01
  7.390270e-02   6.460442e+01   4.767237e-01
  7.420160e-02   6.459067e+01   4.839508e-01
  7.450050e-02   6.443314e+01   4.743248e-01
  7.479940e-02   6.389773e+01   4.736675e-01
  7.509830e-02   6.508689e+01   4.821119e-01
  7.539730e-02   6.431637e+01   4.721493e-01
  7.569620e-02   6.503378e+01   4.756504e-01
  7.599510e-02   6.465821e+01   4.773676e-01
  7.629400e-02   6.528644e+01   4.735255e-01
  7.659290e-02   6.497247e+01   4.767474e-01
  7.689190e-02   6.348333e+01   4.669407e-01
  7.719080e-02   6.397645e+01   4.713334e-01
  7.748970e-02   6.470042e+01   4.705392e-01
  7.778860e-02   6.489174e+01   4.742565e-01
  7.808750e-02   6.379756e+01   4.668212e-01
  7.838640e-02   6.427736e+01   4.660472e-01
  7.868540e-02   6.450250e+01   4.681228e-01
  7.898430e-02   6.405127e+01   4.639813e-01
  7.928320e-02   6.459699e+01   4.714481e-01
  7.958210e-02   6.423764e+01   4.613778e-01
  7.988100e-02   6.439666e+01   4.673178e-01
  8.018000e-02   6.403459e+01   4.635080e-01
  8.047890e-02   6.445001e+01   4.645959e-01
  8.077780e-02   6.424523e+01   4.630355e-01
  8.107670e-02   6.495706e+01   4.631409e-01
  8.137560e-02   6.455384e+01   4.649699e-01
  8.167450e-02   6.494201e+01   4.634933e-01
  8.197350e-02   6.440578e+01   4.587674e-01
  8.227240e-02   6.502119e+01   4.654117e-01
  8.257130e-02   6.471242e+01   4.547637e-01
  8.287020e-02   6.468704e+01   4.638047e-01
  8.316910e-02   6.533155e+01   4.628557e-01
  8.346810e-02   6.452348e+01   4.556466e-01
  8.376700e-02   6.435981e+01   4.614110e-01
  8.406590e-02   6.457820e+01   4.527597e-01
  8.436480e-02   6.443903e+01   4.592840e-01
  8.466370e-02   6.451678e+01   4.536915e-01
  8.496270e-02   6.425885e+01   4.634949e-01
  8.526160e-02   6.449974e+01   4.790260e-01
  8.556050e-02   6.457177e+01   4.797462e-01
  8.585940e-02   6.474423e+01   4.864002e-01
  8.615830e-02   6.557372e+01   4.895061e-01
  8.645720e-02   6.423510e+01   4.892479e-01
  8.675620e-02   6.386377e+01   4.902600e-01
  8.705510e-02   6.502681e+01   4.937195e-01
  8.735400e-02   6.415763e+01   4.928645e-01
  8.765290e-02   6.402494e+01   4.928496e-01
  8.795180e-02   6.409684e+01   4.971437e-01
  8.825080e-02   6.499060e+01   4.960536e-01
  8.854970e-02   6.464880e+01   5.013343e-01
  8.884860e-02   6.498370e+01   5.005711e-01
  8.914750e-02   6.425466e+01   5.039775e-01
  8.944640e-02   6.390583e+01   4.989598e-01
  8.974530e-02   6.451464e+01   4.972384e-01
  9.004430e-02   7.295068e+01   5.266134e-01
  9.034320e-02   6.434189e+01   4.770911e-01
  9.064210e-02   6.427758e+01   4.759605e-01
  9.094100e-02   6.398338e+01   4.649803e-01
  9.123990e-02   6.346645e+01   4.618582e-01
  9.153890e-02   6.461122e+01   4.685172e-01
  9.183780e-02   6.464091e+01   4.652834e-01
  9.213670e-02   6.342668e+01   4.592641e-01
  9.243560e-02   6.534559e+01   4.649312e-01
  9.273450e-02   6.393611e+01   4.559079e-01
  9.303350e-02   6.359113e+01   4.606723e-01
  9.333240e-02   6.501130e+01   4.554269e-01
  9.363130e-02   6.435787e+01   4.566226e-01
  9.393020e-02   6.423988e+01   4.538703e-01
  9.422910e-02   6.440171e+01   4.556053e-01
  9.452800e-02   6.437731e+01   4.566915e-01
  9.482700e-02   6.424464e+01   4.459928e-01
  9.512590e-02   6.347240e+01   4.515350e-01
  9.542480e-02   6.321277e+01   4.457023e-01
  9.572370e-02   6.350817e+01   4.467424e-01
  9.602260e-02   6.405762e+01   4.509311e-01
  9.632160e-02   6.410227e+01   4.433199e-01
  9.662050e-02   6.434720e+01   4.467155e-01
  9.691940e-02   6.502016e+01   4.490454e-01
  9.721830e-02   6.396431e+01   4.428425e-01
  9.751720e-02   6.354491e+01   4.435573e-01
  9.781610e-02   6.501930e+01   4.443174e-01
  9.811510e-02   6.426321e+01   4.460572e-01
  9.841400e-02   6.431525e+01   4.390861e-01
  9.871290e-02   6.345151e+01   4.392817e-01
  9.901180e-02   6.386087e+01   4.417666e-01
  9.931070e-02   6.478396e+01   4.410339e-01
  9.960970e-02   6.369413e+01   4.404762e-01
  9.990860e-02   6.460041e+01   4.362603e-01
  1.002070e-01   6.437863e+01   4.396520e-01
  1.005060e-01   6.468743e+01   4.382694e-01
  1.008050e-01   6.408739e+01   4.386564e-01
  1.011040e-01   6.457249e+01   4.341357e-01
  1.014030e-01   6.405537e+01   4.344160e-01
  1.017020e-01   6.437562e+01   4.396418e-01
  1.020010e-01   6.392925e+01   4.333116e-01
  1.023000e-01   6.386398e+01   4.310806e-01
  1.025990e-01   6.394042e+01   4.303435e-01
  1.028980e-01   6.407630e+01   4.324645e-01
  1.031970e-01   6.417922e+01   4.351759e-01
  1.034960e-01   6.368181e+01   4.255680e-01
  1.037950e-01   6.391724e+01   4.302655e-01
  1.040930e-01   6.383782e+01   4.264107e-01
  1.043920e-01   6.439849e+01   4.322144e-01
  1.046910e-01   6.453352e+01   4.320031e-01
  1.049900e-01   6.388608e+01   4.240175e-01
  1.052890e-01   6.438308e+01   4.292015e-01
  1.055880e-01   6.486944e+01   4.291944e-01
  1.058870e-01   6.410268e+01   4.282658e-01
  1.061860e-01   6.458540e+01   4.256970e-01
  1.064850e-01   6.388608e+01   4.240175e-01
  1.067840e-01   6.381832e+01   4.260239e-01
  1.070830e-01   6.451964e+01   4.248485e-01
  1.073820e-01   6.448607e+01   4.231712e-01
  1.076800e-01   6.451047e+01   4.229399e-01
  1.079790e-01   6.412519e+01   4.235478e-01
  1.082780e-01   6.432575e+01   4.261105e-01
  1.085770e-01   6.494161e+01   4.191439e-01
  1.088760e-01   6.422243e+01   4.226166e-01
  1.091750e-01   6.406976e+01   4.205661e-01
  1.094740e-01   6.435242e+01   4.224215e-01
  1.097730e-01   6.470312e+01   4.211011e-01
  1.100720e-01   6.404923e+01   4.150649e-01
  1.103710e-01   6.420268e+01   4.219298e-01
  1.106700e-01   6.405723e+01   4.153872e-01
  1.109690e-01   6.395889e+01   4.208186e-01
  1.112670e-01   6.373450e+01   4.125751e-01
  1.115660e-01   6.416750e+01   4.151519e-01
  1.118650e-01   6.431913e+01   4.195449e-01
  1.121640e-01   6.399139e+01   4.125301e-01
  1.124630e-01   6.439725e+01   4.150086e-01
  1.127620e-01   6.390247e+01   4.134112e-01
  1.130610e-01   6.469780e+01   4.153872e-01
  1.133600e-01   6.449861e+01   4.195215e-01
  1.136590e-01   6.427462e+01   4.085728e-01
  1.139580e-01   6.446958e+01   4.137769e-01
  1.142570e-01   6.408454e+01   4.122492e-01
  1.145560e-01   6.373342e+01   4.116978e-01
  1.148550e-01   6.497581e+01   4.145235e-01
  1.151530e-01   6.434796e+01   4.071270e-01
  1.154520e-01   6.460224e+01   4.130406e-01
  1.157510e-01   6.416523e+01   4.071050e-01
  1.160500e-01   6.408710e+01   4.131300e-01
  1.163490e-01   6.454750e+01   4.083159e-01
  1.166480e-01   6.519783e+01   4.132076e-01
  1.169470e-01   6.434669e+01   4.082399e-01
  1.172460e-01   6.464342e+01   4.097433e-01
  1.175450e-01   6.485956e+01   4.070773e-01
  1.178440e-01   6.382481e+01   4.038170e-01
  1.181430e-01   6.478274e+01   4.099024e-01
  1.184420e-01   6.443164e+01   4.065594e-01
  1.187400e-01   6.524228e+01   4.077244e-01
  1.190390e-01   6.463879e+01   4.050142e-01
  1.193380e-01   6.476314e+01   4.054036e-01
  1.196370e-01   6.409814e+01   4.055058e-01
  1.199360e-01   6.455339e+01   4.028533e-01
  1.202350e-01   6.462891e+01   4.060778e-01
  1.205340e-01   6.495791e+01   4.046534e-01
  1.208330e-01   6.468433e+01   4.024576e-01
  1.211320e-01   6.466058e+01   4.056287e-01
  1.214310e-01   6.472133e+01   3.991419e-01
  1.217300e-01   6.392112e+01   4.022185e-01
  1.220290e-01   6.409584e+01   4.014230e-01
  1.223270e-01   6.465918e+01   4.005220e-01
  1.226260e-01   6.472207e+01   4.001905e-01
  1.229250e-01   6.461171e+01   3.982842e-01
  1.232240e-01   6.425345e+01   4.008488e-01
  1.235230e-01   6.384936e+01   3.987938e-01
  1.238220e-01   6.534992e+01   4.000324e-01
  1.241210e-01   6.461681e+01   3.993412e-01
  1.244200e-01   6.426109e+01   3.946411e-01
  1.247190e-01   6.482293e+01   4.010288e-01
  1.250180e-01   6.458524e+01   3.953811e-01
  1.253170e-01   6.395290e+01   3.942006e-01
  1.256160e-01   6.445056e+01   3.983061e-01
  1.259140e-01   6.484369e+01   3.966810e-01
  1.262130e-01   6.490436e+01   3.968665e-01
  1.265120e-01   6.425197e+01   3.921012e-01
  1.268110e-01   6.425012e+01   3.928440e-01
  1.271100e-01   6.527739e+01   3.995510e-01
  1.274090e-01   6.389676e+01   3.920121e-01
  1.277080e-01   6.446687e+01   3.925074e-01
  1.280070e-01   6.488494e+01   3.925362e-01
  1.283060e-01   6.465875e+01   3.933404e-01
  1.286050e-01   6.444329e+01   3.954544e-01
  1.289040e-01   6.460263e+01   3.889960e-01
  1.292030e-01   6.482659e+01   3.946025e-01
  1.295020e-01   6.478956e+01   3.907739e-01
  1.298000e-01   6.493880e+01   3.919593e-01
  1.300990e-01   6.490982e+01   3.894363e-01
  1.303980e-01   6.432651e+01   3.884052e-01
  1.306970e-01   6.427744e+01   3.911873e-01
  1.309960e-01   6.478635e+01   3.905202e-01
  1.312950e-01   6.455510e+01   3.895795e-01
  1.315940e-01   6.482123e+01   3.860733e-01
  1.318930e-01   6.487616e+01   3.890943e-01
  1.321920e-01   6.492415e+01   3.889976e-01
  1.324910e-01   6.478064e+01   3.895316e-01
  1.327900e-01   6.506276e+01   3.882148e-01
  1.330890e-01   6.500496e+01   3.875665e-01
  1.333870e-01   6.417303e+01   3.848427e-01
  1.336860e-01   6.488562e+01   3.862650e-01
  1.339850e-01   6.465398e+01   3.841719e-01
  1.342840e-01   6.452767e+01   3.866151e-01
  1.345830e-01   6.479824e+01   3.860048e-01
  1.348820e-01   6.515465e+01   3.870649e-01
  1.351810e-01   6.450973e+01   3.803055e-01
  1.354800e-01   6.412217e+01   3.835184e-01
  1.357790e-01   6.447101e+01   3.822422e-01
  1.360780e-01   6.456551e+01   3.841416e-01
  1.363770e-01   6.506828e+01   3.851678e-01
  1.366760e-01   6.486447e+01   3.866738e-01
  1.369740e-01   6.480529e+01   4.001852e-01
  1.372730e-01   6.411090e+01   4.001386e-01
  1.375720e-01   6.439084e+01   4.103576e-01
  1.378710e-01   6.368910e+01   4.098242e-01
  1.381700e-01   6.350471e+01   4.109584e-01
  1.384690e-01   6.420750e+01   4.204028e-01
  1.387680e-01   6.485325e+01   4.109742e-01
  1.390670e-01   6.466153e+01   3.986973e-01
  1.393660e-01   6.515647e+01   3.994399e-01
  1.396650e-01   6.470231e+01   3.952323e-01
  1.399640e-01   6.514460e+01   3.976003e-01
  1.402630e-01   6.486495e+01   3.885801e-01
  1.405620e-01   6.427506e+01   3.911800e-01
  1.408600e-01   6.415809e+01   3.895961e-01
  1.411590e-01   6.559687e+01   3.949326e-01
  1.414580e-01   6.457324e+01   3.923341e-01
  1.417570e-01   6.488373e+01   3.857892e-01
  1.420560e-01   6.466726e+01   3.896749e-01
  1.423550e-01   6.538010e+01   3.891604e-01
  1.426540e-01   6.471342e+01   3.836524e-01
  1.429530e-01   6.464713e+01   3.825341e-01
  1.432520e-01   6.512027e+01   3.809701e-01
  1.435510e-01   6.560508e+01   3.851268e-01
  1.438500e-01   6.414381e+01   3.767694e-01
  1.441490e-01   6.494985e+01   3.782424e-01
  1.444470e-01   6.498089e+01   3.807873e-01
  1.447460e-01   6.516711e+01   3.775536e-01
  1.450450e-01   6.493849e+01   3.806631e-01
  1.453440e-01   6.445005e+01   3.733115e-01
  1.456430e-01   6.526619e+01   3.793841e-01
  1.459420e-01   6.494789e+01   3.777956e-01
  1.462410e-01   6.459612e+01   3.750268e-01
  1.465400e-01   6.506652e+01   3.777005e-01
  1.468390e-01   6.484381e+01   3.723214e-01
  1.471380e-01   6.476009e+01   3.750696e-01
  1.474370e-01   6.412584e+01   3.738751e-01
  1.477360e-01   6.471741e+01   3.745148e-01
  1.480340e-01   6.529457e+01   3.725588e-01
  1.483330e-01   6.449974e+01   3.787033e-01
  1.486320e-01   6.438878e+01   3.878702e-01
  1.489310e-01   6.441481e+01   3.896421e-01
  1.492300e-01   6.508174e+01   3.911654e-01
  1.495290e-01   6.504880e+01   3.935275e-01
  1.498280e-01   6.624974e+01   4.017350e-01
  1.501270e-01   6.545873e+01   4.008863e-01
  1.504260e-01   6.497112e+01   3.940394e-01
  1.507250e-01   6.488871e+01   3.996577e-01
  1.510240e-01   6.502669e+01   3.990419e-01
  1.513230e-01   6.545343e+01   4.056520e-01
  1.516210e-01   6.484441e+01   3.995213e-01
  1.519200e-01   6.480010e+01   3.993848e-01
  1.522190e-01   6.527795e+01   4.078359e-01
  1.525180e-01   6.567554e+01   4.041897e-01
  1.528170e-01   6.554172e+01   4.092124e-01
  1.531160e-01   6.546600e+01   4.056909e-01
  1.534150e-01   6.475320e+01   3.976857e-01
  1.537140e-01   6.487537e+01   3.912772e-01
  1.540130e-01   6.470420e+01   3.843211e-01
  1.543120e-01   6.539972e+01   3.866153e-01
  1.546110e-01   6.513914e+01   3.832974e-01
  1.549100e-01   6.496198e+01   3.830050e-01
  1.552090e-01   6.551001e+01   3.867068e-01
  1.555070e-01   6.472822e+01   3.751935e-01
  1.558060e-01   6.538556e+01   3.824240e-01
  1.561050e-01   6.528797e+01   3.783427e-01
  1.564040e-01   6.450850e+01   3.776174e-01
  1.567030e-01   6.493087e+01   3.768686e-01
  1.570020e-01   6.568655e+01   3.770919e-01
  1.573010e-01   6.515813e+01   3.790699e-01
  1.576000e-01   6.505331e+01   3.729224e-01
  1.578990e-01   6.446046e+01   3.731278e-01
  1.581980e-01   6.484678e+01   3.725412e-01
  1.584970e-01   6.506828e+01   3.729653e-01
  1.587960e-01   6.470281e+01   3.753364e-01
  1.590940e-01   6.476231e+01   3.702034e-01
  1.593930e-01   6.471169e+01   3.688189e-01
  1.596920e-01   6.457134e+01   3.694498e-01
  1.599910e-01   6.468644e+01   3.714484e-01
  1.602900e-01   6.500972e+01   3.717452e-01
  1.605890e-01   6.513576e+01   3.665681e-01
  1.608880e-01   6.494038e+01   3.684446e-01
  1.611870e-01   6.493788e+01   3.674205e-01
  1.614860e-01   6.507722e+01   3.682207e-01
  1.617850e-01   6.458952e+01   3.636380e-01
  1.620840e-01   6.493755e+01   3.646164e-01
  1.623830e-01   6.434797e+01   3.645441e-01
  1.626810e-01   6.465529e+01   3.632320e-01
  1.629800e-01   6.471761e+01   3.595367e-01
  1.632790e-01   6.498082e+01   3.614175e-01
  1.635780e-01   6.520089e+01   3.631925e-01
  1.638770e-01   6.521924e+01   3.656049e-01
  1.641760e-01   6.506843e+01   3.634087e-01
  1.644750e-01   6.512898e+01   3.627976e-01
  1.647740e-01   6.484649e+01   3.616225e-01
  1.650730e-01   6.458182e+01   3.622423e-01
  1.653720e-01   6.403339e+01   3.603129e-01
  1.656710e-01   6.528261e+01   3.616779e-01
  1.659700e-01   6.442165e+01   3.608221e-01
  1.662680e-01   6.440728e+01   3.594360e-01
  1.665670e-01   6.491102e+01   3.618024e-01
  1.668660e-01   6.518868e+01   3.591350e-01
  1.671650e-01   6.516978e+01   3.619426e-01
  1.674640e-01   6.566168e+01   3.625338e-01
  1.677630e-01   6.467684e+01   3.579101e-01
  1.680620e-01   6.488669e+01   3.607713e-01
  1.683610e-01   6.415117e+01   3.531299e-01
  1.686600e-01   6.426021e+01   3.582639e-01
  1.689590e-01   6.428854e+01   3.547902e-01
  1.692580e-01   6.460522e+01   3.554785e-01
  1.695570e-01   6.481247e+01   3.605649e-01
  1.698560e-01   6.477378e+01   3.544741e-01
  1.701540e-01   6.475268e+01   3.571831e-01
  1.704530e-01   6.480991e+01   3.543907e-01
  1.707520e-01   6.511131e+01   3.553965e-01
  1.710510e-01   6.466066e+01   3.571159e-01
  1.713500e-01   6.455320e+01   3.533252e-01
  1.716490e-01   6.478209e+01   3.567056e-01
  1.719480e-01   6.451367e+01   3.503540e-01
  1.722470e-01   6.453641e+01   3.527370e-01
  1.725460e-01   6.449952e+01   3.542700e-01
  1.728450e-01   6.531999e+01   3.541484e-01
  1.731440e-01   6.443968e+01   3.522925e-01
  1.734430e-01   6.506914e+01   3.507987e-01
  1.737410e-01   6.441526e+01   3.525861e-01
  1.740400e-01   6.499255e+01   3.534397e-01
  1.743390e-01   6.407809e+01   3.484667e-01
  1.746380e-01   6.461517e+01   3.515174e-01
  1.749370e-01   6.508232e+01   3.504829e-01
  1.752360e-01   6.418681e+01   3.503503e-01
  1.755350e-01   6.454792e+01   3.504470e-01
  1.758340e-01   6.436957e+01   3.452903e-01
  1.761330e-01   6.563443e+01   3.542790e-01
  1.764320e-01   6.445985e+01   3.462133e-01
  1.767310e-01   6.489770e+01   3.517504e-01
  1.770300e-01   6.454712e+01   3.471329e-01
  1.773280e-01   6.444524e+01   3.482408e-01
  1.776270e-01   6.454942e+01   3.473111e-01
  1.779260e-01   6.492152e+01   3.467676e-01
  1.782250e-01   6.441890e+01   3.481696e-01
  1.785240e-01   6.422660e+01   3.443996e-01
  1.788230e-01   6.435645e+01   3.464484e-01
  1.791220e-01   6.483980e+01   3.482640e-01
  1.794210e-01   6.455638e+01   3.442726e-01
  1.797200e-01   6.500858e+01   3.470000e-01
  1.800190e-01   6.467297e+01   3.437475e-01
  1.803180e-01   6.485628e+01   3.477911e-01
  1.806170e-01   6.492829e+01   3.450948e-01
  1.809160e-01   6.447565e+01   3.432227e-01
  1.812140e-01   6.452517e+01   3.441893e-01
  1.815130e-01   6.399308e+01   3.422677e-01
  1.818120e-01   6.471724e+01   3.455434e-01
  1.821110e-01   6.427064e+01   3.403757e-01
  1.824100e-01   6.431872e+01   3.429710e-01
  1.827090e-01   6.393169e+01   3.412762e-01
  1.830080e-01   6.390235e+01   3.413628e-01
  1.833070e-01   6.398798e+01   3.391404e-01
  1.836060e-01   6.443220e+01   3.395074e-01
  1.839050e-01   6.400772e+01   3.423069e-01
  1.842040e-01   6.444878e+01   3.406842e-01
  1.845030e-01   6.454215e+01   3.401198e-01
  1.848010e-01   6.426961e+01   3.411894e-01
  1.851000e-01   6.401853e+01   3.358760e-01
  1.853990e-01   6.348957e+01   3.394388e-01
  1.856980e-01   6.408336e+01   3.385871e-01
  1.859970e-01   6.409065e+01   3.373286e-01
  1.862960e-01   6.489629e+01   3.408896e-01
  1.865950e-01   6.438663e+01   3.377887e-01
  1.868940e-01   6.424801e+01   3.412960e-01
  1.871930e-01   6.384947e+01   3.331055e-01
  1.874920e-01   6.375785e+01   3.359774e-01
  1.877910e-01   6.425522e+01   3.371271e-01
  1.880900e-01   6.421984e+01   3.370342e-01
  1.883880e-01   6.447122e+01   3.394492e-01
  1.886870e-01   6.414632e+01   3.325028e-01
  1.889860e-01   6.419573e+01   3.382426e-01
  1.892850e-01   6.422077e+01   3.357791e-01
  1.895840e-01   6.516368e+01   3.371382e-01
  1.898830e-01   6.449321e+01   3.358657e-01
  1.901820e-01   6.380113e+01   3.337493e-01
  1.904810e-01   6.416945e+01   3.345564e-01
  1.907800e-01   6.451989e+01   3.346955e-01
  1.910790e-01   6.394061e+01   3.325777e-01
  1.913780e-01   6.427729e+01   3.345281e-01
  1.916770e-01   6.402491e+01   3.337167e-01
  1.919750e-01   6.445965e+01   3.356227e-01
  1.922740e-01   6.381951e+01   3.302988e-01
  1.925730e-01   6.366535e+01   3.306499e-01
  1.928720e-01   6.370301e+01   3.315033e-01
  1.931710e-01   6.388851e+01   3.325948e-01
  1.934700e-01   6.394885e+01   3.312345e-01
  1.937690e-01   6.344121e+01   3.290203e-01
  1.940680e-01   6.464146e+01   3.339362e-01
  1.943670e-01   6.400612e+01   3.303324e-01
  1.946660e-01   6.358655e+01   3.298450e-01
  1.949650e-01   6.451052e+01   3.301423e-01
  1.952640e-01   6.367708e+01   3.294823e-01
  1.955630e-01   6.396416e+01   3.314249e-01
  1.958610e-01   6.393148e+01   3.282165e-01
  1.961600e-01   6.410501e+01   3.299913e-01
  1.964590e-01   6.391480e+01   3.280271e-01
  1.967580e-01   6.409134e+01   3.307018e-01
  1.970570e-01   6.404948e+01   3.283725e-01
  1.973560e-01   6.339050e+01   3.249428e-01
  1.976550e-01   6.408299e+01   3.294897e-01
  1.979540e-01   6.334183e+01   3.252493e-01
  1.982530e-01   6.359018e+01   3.276321e-01
  1.985520e-01   6.383666e+01   3.262284e-01
  1.988510e-01   6.431198e+01   3.275856e-01
  1.991500e-01   6.351822e+01   3.277402e-01
  1.994480e-01   6.423599e+01   3.262392e-01
  1.997470e-01   6.355699e+01   3.263799e-01
  2.000460e-01   6.344552e+01   3.222495e-01
  2.003450e-01   6.354739e+01   3.247714e-01
  2.006440e-01   6.313441e+01   3.264559e-01
  2.009430e-01   6.356500e+01   3.225528e-01
  2.012420e-01   6.301783e+01   3.244164e-01
  2.015410e-01   6.385166e+01   3.231391e-01
  2.018400e-01   6.326747e+01   3.223572e-01
  2.021390e-01   6.287231e+01   3.223331e-01
  2.024380e-01   6.340774e+01   3.188493e-01
  2.027370e-01   6.352951e+01   3.241555e-01
  2.030350e-01   6.402889e+01   3.223317e-01
  2.033340e-01   6.329449e+01   3.213084e-01
  2.036330e-01   6.339370e+01   3.190855e-01
  2.039320e-01   6.315433e+01   3.192995e-01
  2.042310e-01   6.352432e+01   3.232926e-01
  2.045300e-01   6.325032e+01   3.179131e-01
  2.048290e-01   6.356462e+01   3.197879e-01
  2.051280e-01   6.330123e+01   3.187170e-01
  2.054270e-01   6.307368e+01   3.176034e-01
  2.057260e-01   6.306923e+01   3.210139e-01
  2.060250e-01   6.349796e+01   3.181307e-01
  2.063240e-01   6.317697e+01   3.199049e-01
  2.066230e-01   6.332785e+01   3.189197e-01
  2.069210e-01   6.357430e+01   3.207716e-01
  2.072200e-01   6.332518e+01   3.194577e-01
  2.075190e-01   6.348465e+01   3.174272e-01
  2.078180e-01   6.260803e+01   3.176436e-01
  2.081170e-01   6.275247e+01   3.163914e-01
  2.084160e-01   6.355421e+01   3.204459e-01
  2.087150e-01   6.248523e+01   3.142581e-01
  2.090140e-01   6.341449e+01   3.180560e-01
  2.093130e-01   6.249223e+01   3.156012e-01
  2.096120e-01   6.326492e+01   3.170109e-01
  2.099110e-01   6.269976e+01   3.141395e-01
  2.102100e-01   6.317835e+01   3.169274e-01
  2.105080e-01   6.318491e+01   3.185596e-01
  2.108070e-01   6.291024e+01   3.149293e-01
  2.111060e-01   6.303230e+01   3.144469e-01
  2.114050e-01   6.283460e+01   3.143460e-01
  2.117040e-01   6.274374e+01   3.190804e-01
  2.120030e-01   6.298887e+01   3.256424e-01
  2.123020e-01   6.325103e+01   3.286755e-01
  2.126010e-01   6.317572e+01   3.258342e-01
  2.129000e-01   6.345532e+01   3.298038e-01
  2.131990e-01   6.306883e+01   3.316749e-01
  2.134980e-01   6.282490e+01   3.330415e-01
  2.137970e-01   6.302648e+01   3.311044e-01
  2.140950e-01   6.256761e+01   3.317381e-01
  2.143940e-01   6.291222e+01   3.338987e-01
  2.146930e-01   6.390600e+01   3.368423e-01
  2.149920e-01   6.228157e+01   3.328472e-01
  2.152910e-01   6.287041e+01   3.348911e-01
  2.155900e-01   6.246241e+01   3.366818e-01
  2.158890e-01   6.260941e+01   3.370777e-01
  2.161880e-01   6.316204e+01   3.371052e-01
  2.164870e-01   6.344847e+01   3.391657e-01
  2.167860e-01   6.245681e+01   3.302144e-01
  2.170850e-01   6.272132e+01   3.283389e-01
  2.173840e-01   6.259221e+01   3.249057e-01
  2.176820e-01   6.248196e+01   3.231773e-01
  2.179810e-01   6.257609e+01   3.244288e-01
  2.182800e-01   6.269302e+01   3.204719e-01
  2.185790e-01   6.241803e+01   3.213073e-01
  2.188780e-01   6.185061e+01   3.163931e-01
  2.191770e-01   6.206218e+01   3.189941e-01
  2.194760e-01   6.253602e+01   3.210481e-01
  2.197750e-01   6.225195e+01   3.171459e-01
  2.200740e-01   6.285297e+01   3.166447e-01
  2.203730e-01   6.238093e+01   3.172026e-01
  2.206720e-01   6.201603e+01   3.153308e-01
  2.209710e-01   6.222774e+01   3.180395e-01
  2.212700e-01   6.257058e+01   3.144727e-01
  2.215680e-01   6.233709e+01   3.166850e-01
  2.218670e-01   6.222130e+01   3.121579e-01
  2.221660e-01   6.242134e+01   3.160909e-01
  2.224650e-01   6.235361e+01   3.134020e-01
  2.227640e-01   6.223073e+01   3.128318e-01
  2.230630e-01   6.248070e+01   3.143785e-01
  2.233620e-01   6.251718e+01   3.136818e-01
  2.236610e-01   6.275642e+01   3.142814e-01
  2.239600e-01   6.158615e+01   3.077615e-01
  2.242590e-01   6.269033e+01   3.135928e-01
  2.245580e-01   6.218231e+01   3.114141e-01
  2.248570e-01   6.179842e+01   3.122646e-01
  2.251550e-01   6.269772e+01   3.109071e-01
  2.254540e-01   6.245296e+01   3.105537e-01
  2.257530e-01   6.206299e+01   3.118901e-01
  2.260520e-01   6.203324e+01   3.079986e-01
  2.263510e-01   6.220285e+01   3.094248e-01
  2.266500e-01   6.204600e+01   3.089084e-01
  2.269490e-01   6.237529e+01   3.083468e-01
  2.272480e-01   6.217793e+01   3.103780e-01
  2.275470e-01   6.205392e+01   3.059480e-01
  2.278460e-01   6.192969e+01   3.091234e-01
  2.281450e-01   6.209251e+01   3.067803e-01
  2.284440e-01   6.253355e+01   3.093636e-01
  2.287420e-01   6.199352e+01   3.089037e-01
  2.290410e-01   6.148787e+01   3.015488e-01
  2.293400e-01   6.253254e+01   3.088601e-01
  2.296390e-01   6.202343e+01   3.061178e-01
  2.299380e-01   6.213798e+01   3.068926e-01
  2.302370e-01   6.225155e+01   3.065575e-01
  2.305360e-01   6.192625e+01   3.038157e-01
  2.308350e-01   6.203584e+01   3.083804e-01
  2.311340e-01   6.160715e+01   3.016047e-01
  2.314330e-01   6.239959e+01   3.057004e-01
  2.317320e-01   6.179296e+01   3.053040e-01
  2.320310e-01   6.154903e+01   3.015805e-01
  2.323290e-01   6.163906e+01   3.065217e-01
  2.326280e-01   6.171397e+01   3.012769e-01
  2.329270e-01   6.168730e+01   3.016828e-01
  2.332260e-01   6.197394e+01   3.039326e-01
  2.335250e-01   6.168583e+01   3.025088e-01
  2.338240e-01   6.204343e+01   3.045849e-01
  2.341230e-01   6.132872e+01   2.983633e-01
  2.344220e-01   6.164520e+01   3.021715e-01
  2.347210e-01   6.203046e+01   3.029953e-01
  2.350200e-01   6.213749e+01   3.024268e-01
  2.353190e-01   6.198680e+01   3.024142e-01
  2.356180e-01   6.146547e+01   2.977802e-01
  2.359170e-01   6.139144e+01   3.019049e-01
  2.362150e-01   6.157677e+01   3.003566e-01
  2.365140e-01   6.149721e+01   2.978571e-01
  2.368130e-01   6.148740e+01   3.001386e-01
  2.371120e-01   6.166112e+01   2.991708e-01
  2.374110e-01   6.210179e+01   3.028131e-01
  2.377100e-01   6.160156e+01   2.979957e-01
  2.380090e-01   6.190715e+01   3.001138e-01
  2.383080e-01   6.162403e+01   2.974820e-01
  2.386070e-01   6.170902e+01   2.992870e-01
  2.389060e-01   6.144374e+01   2.982987e-01
  2.392050e-01   6.150074e+01   2.968454e-01
  2.395040e-01   6.107382e+01   2.978573e-01
  2.398020e-01   6.178300e+01   2.975258e-01
  2.401010e-01   6.148517e+01   2.985139e-01
  2.404000e-01   6.138105e+01   2.954360e-01
  2.406990e-01   6.130670e+01   2.969413e-01
  2.409980e-01   6.156578e+01   2.965519e-01
  2.412970e-01   6.095967e+01   2.946425e-01
  2.415960e-01   6.129299e+01   2.963436e-01
  2.418950e-01   6.104564e+01   2.940738e-01
  2.421940e-01   6.124153e+01   2.957700e-01
  2.424930e-01   6.126860e+01   2.967359e-01
  2.427920e-01   6.112740e+01   2.926264e-01
  2.430910e-01   6.129145e+01   2.949979e-01
  2.433890e-01   6.137247e+01   2.941976e-01
  2.436880e-01   6.136763e+01   2.967495e-01
  2.439870e-01   6.086124e+01   2.919886e-01
  2.442860e-01   6.063320e+01   2.909013e-01
  2.445850e-01   6.144605e+01   2.945943e-01
  2.448840e-01   6.120053e+01   2.935657e-01
  2.451830e-01   6.096631e+01   2.945473e-01
  2.454820e-01   6.089729e+01   2.908889e-01
  2.457810e-01   6.124227e+01   2.929012e-01
  2.460800e-01   6.087926e+01   2.923578e-01
  2.463790e-01   6.093701e+01   2.915213e-01
  2.466780e-01   6.061148e+01   2.911726e-01
  2.469770e-01   6.092968e+01   2.910735e-01
  2.472750e-01   6.127939e+01   2.926640e-01
  2.475740e-01   6.134341e+01   2.937985e-01
  2.478730e-01   6.161252e+01   2.897240e-01
  2.481720e-01   6.130373e+01   2.919656e-01
  2.484710e-01   6.154583e+01   2.907248e-01
  2.487700e-01   6.114120e+01   2.928771e-01
  2.490690e-01   6.103222e+01   2.915334e-01
  2.493680e-01   6.110955e+01   2.887477e-01
  2.496670e-01   6.114061e+01   2.927668e-01
  2.499660e-01   6.164333e+01   2.909550e-01
  2.502650e-01   6.056730e+01   2.896730e-01
  2.505640e-01   6.088032e+01   2.874785e-01
  2.508620e-01   6.122939e+01   2.896602e-01
  2.511610e-01   6.084283e+01   2.910807e-01
  2.514600e-01   6.111252e+01   2.885460e-01
  2.517590e-01   6.132635e+01   2.888417e-01
  2.520580e-01   6.068685e+01   2.878515e-01
  2.523570e-01   6.061372e+01   2.879910e-01
  2.526560e-01   6.081628e+01   2.893128e-01
  2.529550e-01   6.093177e+01   2.862635e-01
  2.532540e-01   6.029835e+01   2.846701e-01
  2.535530e-01   6.095331e+01   2.860082e-01
  2.538520e-01   6.085612e+01   2.871115e-01
  2.541510e-01   6.082244e+01   2.854979e-01
  2.544490e-01   6.135894e+01   2.875730e-01
  2.547480e-01   6.065473e+01   2.862251e-01
  2.550470e-01   6.081638e+01   2.848769e-01
  2.553460e-01   6.117504e+01   2.861210e-01
  2.556450e-01   6.088244e+01   2.831343e-01
  2.559440e-01   6.088430e+01   2.860499e-01
  2.562430e-01   6.053130e+01   2.865502e-01
  2.565420e-01   6.106489e+01   2.852565e-01
  2.568410e-01   6.066196e+01   2.835135e-01
  2.571400e-01   6.040243e+01   2.833049e-01
  2.574390e-01   6.028068e+01   2.851369e-01
  2.577380e-01   6.067077e+01   2.850404e-01
  2.580360e-01   5.986858e+01   2.811599e-01
  2.583350e-01   6.146892e+01   2.874200e-01
  2.586340e-01   6.076729e+01   2.826691e-01
  2.589330e-01   6.067125e+01   2.852442e-01
  2.592320e-01   6.053718e+01   2.821334e-01
  2.595310e-01   6.047503e+01   2.829770e-01
  2.598300e-01   6.048495e+01   2.849073e-01
  2.601290e-01   6.035944e+01   2.802570e-01
  2.604280e-01   6.050534e+01   2.840470e-01
  2.607270e-01   6.001008e+01   2.791559e-01
  2.610260e-01   5.979520e+01   2.811845e-01
  2.613250e-01   6.010495e+01   2.825068e-01
  2.616240e-01   6.025947e+01   2.819776e-01
  2.619220e-01   6.051426e+01   2.826720e-01
  2.622210e-01   6.040462e+01   2.795911e-01
  2.625200e-01   6.066621e+01   2.819428e-01
  2.628190e-01   6.076490e+01   2.818784e-01
  2.631180e-01   6.036186e+01   2.792048e-01
  2.634170e-01   6.009749e+01   2.821914e-01
  2.637160e-01   6.066277e+01   2.798999e-01
  2.640150e-01   6.036629e+01   2.819316e-01
  2.643140e-01   6.058976e+01   2.793490e-01
  2.646130e-01   6.025983e+01   2.789688e-01
  2.649120e-01   6.004572e+01   2.814770e-01
  2.652110e-01   6.055399e+01   2.794575e-01
  2.655090e-01   6.014280e+01   2.792722e-01
  2.658080e-01   5.964386e+01   2.764996e-01
  2.661070e-01   6.036836e+01   2.794113e-01
  2.664060e-01   5.983529e+01   2.778892e-01
  2.667050e-01   6.056235e+01   2.798599e-01
  2.670040e-01   6.066794e+01   2.799118e-01
  2.673030e-01   6.018586e+01   2.779421e-01
  2.676020e-01   6.004961e+01   2.777219e-01
  2.679010e-01   6.078657e+01   2.793257e-01
  2.682000e-01   6.030677e+01   2.770917e-01
  2.684990e-01   6.029884e+01   2.781082e-01
  2.687980e-01   6.005846e+01   2.771765e-01
  2.690960e-01   5.999684e+01   2.781689e-01
  2.693950e-01   5.994961e+01   2.751575e-01
  2.696940e-01   5.981940e+01   2.752274e-01
  2.699930e-01   5.966373e+01   2.758900e-01
  2.702920e-01   5.963327e+01   2.755401e-01
  2.705910e-01   6.034882e+01   2.776574e-01
  2.708900e-01   6.020776e+01   2.751968e-01
  2.711890e-01   5.995868e+01   2.764776e-01
  2.714880e-01   6.028544e+01   2.762047e-01
  2.717870e-01   6.015829e+01   2.763774e-01
  2.720860e-01   5.999450e+01   2.749843e-01
  2.723850e-01   6.014664e+01   2.746909e-01
  2.726840e-01   6.000094e+01   2.754598e-01
  2.729820e-01   6.007337e+01   2.754413e-01
  2.732810e-01   6.018804e+01   2.747854e-01
  2.735800e-01   6.027715e+01   2.748973e-01
  2.738790e-01   5.980489e+01   2.743661e-01
  2.741780e-01   6.025902e+01   2.758666e-01
  2.744770e-01   5.978195e+01   2.722316e-01
  2.747760e-01   6.017080e+01   2.744723e-01
  2.750750e-01   5.997354e+01   2.771686e-01
  2.753740e-01   5.992346e+01   2.814859e-01
  2.756730e-01   6.019033e+01   2.836076e-01
  2.759720e-01   6.025126e+01   2.824529e-01
  2.762710e-01   6.008937e+01   2.861204e-01
  2.765690e-01   6.041730e+01   2.861773e-01
  2.768680e-01   6.017018e+01   2.882985e-01
  2.771670e-01   5.973417e+01   2.848621e-01
  2.774660e-01   6.012554e+01   2.866210e-01
  2.777650e-01   5.983759e+01   2.894152e-01
  2.780640e-01   6.004340e+01   2.885235e-01
  2.783630e-01   5.987845e+01   2.885516e-01
  2.786620e-01   5.965628e+01   2.897302e-01
  2.789610e-01   5.992332e+01   2.904863e-01
  2.792600e-01   6.039477e+01   2.945000e-01
  2.795590e-01   5.962921e+01   2.868945e-01
  2.798580e-01   6.032166e+01   2.930965e-01
  2.801560e-01   5.939455e+01   2.903971e-01
  2.804550e-01   5.949597e+01   2.915244e-01
  2.807540e-01   5.994811e+01   2.939692e-01
  2.810530e-01   6.001199e+01   2.913546e-01
  2.813520e-01   5.999595e+01   2.952172e-01
  2.816510e-01   5.955974e+01   2.931275e-01
  2.819500e-01   5.990275e+01   2.940829e-01
  2.822490e-01   5.930071e+01   2.926014e-01
  2.825480e-01   5.999476e+01   2.938590e-01
  2.828470e-01   6.051557e+01   2.985703e-01
  2.831460e-01   5.992609e+01   2.956152e-01
  2.834450e-01   5.981653e+01   2.937588e-01
  2.837430e-01   5.958136e+01   2.948777e-01
  2.840420e-01   6.011897e+01   2.978231e-01
  2.843410e-01   5.960560e+01   3.030197e-01
  2.846400e-01   5.928129e+01   3.043149e-01
  2.849390e-01   5.940195e+01   3.124904e-01
  2.852380e-01   6.026197e+01   3.176658e-01
  2.855370e-01   5.903589e+01   3.175350e-01
  2.858360e-01   5.944818e+01   3.206816e-01
  2.861350e-01   5.929156e+01   3.230872e-01
  2.864340e-01   5.941812e+01   3.282168e-01
  2.867330e-01   5.903763e+01   3.262246e-01
  2.870320e-01   5.993448e+01   3.343342e-01
  2.873310e-01   5.905040e+01   3.287841e-01
  2.876290e-01   5.941156e+01   3.350335e-01
  2.879280e-01   5.946959e+01   3.382614e-01
  2.882270e-01   5.922331e+01   3.338340e-01
  2.885260e-01   5.909572e+01   3.375411e-01
  2.888250e-01   5.928618e+01   3.372236e-01
  2.891240e-01   5.928980e+01   3.423212e-01
  2.894230e-01   6.011396e+01   3.478051e-01
  2.897220e-01   5.957390e+01   3.380409e-01
  2.900210e-01   5.923995e+01   3.460067e-01
  2.903200e-01   5.895912e+01   3.431686e-01
  2.906190e-01   5.969861e+01   3.490311e-01
  2.909180e-01   5.913706e+01   3.483294e-01
  2.912160e-01   5.904013e+01   3.443173e-01
  2.915150e-01   5.916100e+01   3.560364e-01
  2.918140e-01   5.918391e+01   3.479000e-01
  2.921130e-01   5.867471e+01   3.496385e-01
  2.924120e-01   5.967358e+01   3.551621e-01
  2.927110e-01   5.887640e+01   3.517972e-01
  2.930100e-01   5.939677e+01   3.625598e-01
  2.933090e-01   5.909244e+01   3.558301e-01
  2.936080e-01   5.877731e+01   3.524849e-01
  2.939070e-01   5.935963e+01   3.599207e-01
  2.942060e-01   5.909781e+01   3.597511e-01
  2.945050e-01   5.933064e+01   3.680167e-01
  2.948030e-01   5.918781e+01   3.579523e-01
  2.951020e-01   5.830674e+01   3.607024e-01
  2.954010e-01   5.881447e+01   3.639967e-01
  2.957000e-01   5.861099e+01   3.651155e-01
  2.959990e-01   5.896685e+01   3.657813e-01
  2.962980e-01   5.866129e+01   3.654927e-01
  2.965970e-01   5.880938e+01   3.695416e-01
  2.968960e-01   5.896665e+01   3.698077e-01
  2.971950e-01   5.913701e+01   3.687574e-01
  2.974940e-01   5.939455e+01   3.682149e-01
  2.977930e-01   5.874705e+01   3.695733e-01
  2.980920e-01   5.928980e+01   3.715057e-01
  2.983900e-01   5.901011e+01   3.736389e-01
  2.986890e-01   5.942579e+01   3.707889e-01
  2.989880e-01   5.861482e+01   3.721519e-01
  2.992870e-01   5.923307e+01   3.750506e-01
  2.995860e-01   5.780806e+01   3.726296e-01
  2.998850e-01   5.917370e+01   3.748626e-01
  3.001840e-01   5.906506e+01   3.768993e-01
  3.004830e-01   5.876522e+01   3.808303e-01
  3.007820e-01   5.865993e+01   3.790037e-01
  3.010810e-01   5.950923e+01   3.790397e-01
  3.013800e-01   5.882242e+01   3.825206e-01
  3.016790e-01   5.810783e+01   3.791909e-01
  3.019780e-01   5.906196e+01   3.843141e-01
  3.022760e-01   5.848964e+01   3.842353e-01
  3.025750e-01   5.903867e+01   3.839837e-01
  3.028740e-01   5.854940e+01   3.878209e-01
  3.031730e-01   5.883347e+01   3.869200e-01
  3.034720e-01   5.886737e+01   3.886079e-01
  3.037710e-01   5.854145e+01   3.872673e-01
  3.040700e-01   5.879061e+01   3.899494e-01
  3.043690e-01   5.906617e+01   3.955009e-01
  3.046680e-01   5.916182e+01   3.944384e-01
  3.049670e-01   5.863000e+01   3.891496e-01
  3.052660e-01   5.882622e+01   3.966513e-01
  3.055650e-01   5.830041e+01   3.934818e-01
  3.058630e-01   5.878196e+01   4.004986e-01
  3.061620e-01   5.875683e+01   3.930861e-01
  3.064610e-01   5.860824e+01   3.976113e-01
  3.067600e-01   5.832385e+01   4.027414e-01
  3.070590e-01   5.879436e+01   3.982422e-01
  3.073580e-01   5.859361e+01   4.036717e-01
  3.076570e-01   5.854029e+01   3.962487e-01
  3.079560e-01   5.834103e+01   4.019125e-01
  3.082550e-01   5.896401e+01   4.040527e-01
  3.085540e-01   5.875867e+01   4.030527e-01
  3.088530e-01   5.897350e+01   4.089174e-01
  3.091520e-01   5.871879e+01   4.020326e-01
  3.094500e-01   5.820747e+01   4.090303e-01
  3.097490e-01   5.823247e+01   4.072599e-01
  3.100480e-01   5.843214e+01   4.049107e-01
  3.103470e-01   5.871564e+01   4.172212e-01
  3.106460e-01   5.897973e+01   4.058986e-01
  3.109450e-01   5.865010e+01   4.166609e-01
  3.112440e-01   5.801974e+01   4.074396e-01
  3.115430e-01   5.827263e+01   4.136974e-01
  3.118420e-01   5.787831e+01   4.168657e-01
  3.121410e-01   5.796585e+01   4.106924e-01
  3.124400e-01   5.834016e+01   4.195288e-01
  3.127390e-01   5.851629e+01   4.142390e-01
  3.130380e-01   5.824976e+01   4.222549e-01
  3.133360e-01   5.782529e+01   4.183434e-01
  3.136350e-01   5.795098e+01   4.181272e-01
  3.139340e-01   5.827783e+01   4.254763e-01
  3.142330e-01   5.803913e+01   4.181107e-01
  3.145320e-01   5.814491e+01   4.288948e-01
  3.148310e-01   5.839305e+01   4.248481e-01
  3.151300e-01   5.845796e+01   4.250842e-01
  3.154290e-01   5.849924e+01   4.301996e-01
  3.157280e-01   5.847676e+01   4.272590e-01
  3.160270e-01   5.778324e+01   4.330429e-01
  3.163260e-01   5.856729e+01   4.275896e-01
  3.166250e-01   5.817593e+01   4.345118e-01
  3.169230e-01   5.780403e+01   4.305350e-01
  3.172220e-01   5.889775e+01   4.394743e-01
  3.175210e-01   5.851725e+01   4.376720e-01
  3.178200e-01   5.765430e+01   4.314470e-01
  3.181190e-01   5.793267e+01   4.404794e-01
  3.184180e-01   5.877642e+01   4.390214e-01
  3.187170e-01   5.777910e+01   4.430543e-01
  3.190160e-01   5.801926e+01   4.427790e-01
  3.193150e-01   5.748442e+01   4.341694e-01
  3.196140e-01   5.773693e+01   4.465279e-01
  3.199130e-01   5.849204e+01   4.429944e-01
  3.202120e-01   5.785908e+01   4.478209e-01
  3.205100e-01   5.788646e+01   4.466968e-01
  3.208090e-01   5.811544e+01   4.443419e-01
  3.211080e-01   5.811883e+01   4.513208e-01
  3.214070e-01   5.813019e+01   4.435998e-01
  3.217060e-01   5.836433e+01   4.518532e-01
  3.220050e-01   5.852085e+01   4.495490e-01
  3.223040e-01   5.848600e+01   4.473714e-01
  3.226030e-01   5.798040e+01   4.567652e-01
  3.229020e-01   5.826020e+01   4.425095e-01
  3.232010e-01   5.765993e+01   4.524888e-01
  3.235000e-01   5.776771e+01   4.478790e-01
  3.237990e-01   5.805353e+01   4.523301e-01
  3.240970e-01   5.819020e+01   4.597898e-01
  3.243960e-01   5.827055e+01   4.506547e-01
  3.246950e-01   5.893873e+01   4.645311e-01
  3.249940e-01   5.752139e+01   4.510961e-01
  3.252930e-01   5.782692e+01   4.596828e-01
  3.255920e-01   5.729458e+01   4.602457e-01
  3.258910e-01   5.745099e+01   4.564205e-01
  3.261900e-01   5.863136e+01   4.683470e-01
  3.264890e-01   5.821792e+01   4.612342e-01
  3.267880e-01   5.756469e+01   4.622365e-01
  3.270870e-01   5.824825e+01   4.729538e-01
  3.273860e-01   5.761585e+01   4.647346e-01
  3.276850e-01   5.807544e+01   4.722517e-01
  3.279830e-01   5.833999e+01   4.662576e-01
  3.282820e-01   5.766420e+01   4.729912e-01
  3.285810e-01   5.892894e+01   4.761944e-01
  3.288800e-01   5.797942e+01   4.757528e-01
  3.291790e-01   5.821753e+01   4.728291e-01
  3.294780e-01   5.817053e+01   4.800275e-01
  3.297770e-01   5.853185e+01   4.840650e-01
  3.300760e-01   5.818130e+01   4.775702e-01
  3.303750e-01   5.767895e+01   4.830963e-01
  3.306740e-01   5.839274e+01   4.794349e-01
  3.309730e-01   5.837424e+01   4.880987e-01
  3.312720e-01   5.768928e+01   4.889449e-01
  3.315700e-01   5.833993e+01   4.827585e-01
  3.318690e-01   5.827501e+01   4.952451e-01
  3.321680e-01   5.708084e+01   4.790455e-01
  3.324670e-01   5.716657e+01   4.916111e-01
  3.327660e-01   5.920851e+01   4.975329e-01
  3.330650e-01   5.832608e+01   4.943598e-01
  3.333640e-01   5.770794e+01   4.995657e-01
  3.336630e-01   5.785352e+01   4.885678e-01
  3.339620e-01   5.853490e+01   5.060423e-01
  3.342610e-01   5.793251e+01   4.965664e-01
  3.345600e-01   5.860819e+01   5.046059e-01
  3.348590e-01   5.812327e+01   5.114298e-01
  3.351570e-01   5.816853e+01   4.959006e-01
  3.354560e-01   5.751586e+01   5.124327e-01
  3.357550e-01   5.830641e+01   4.992946e-01
  3.360540e-01   5.745009e+01   5.102896e-01
  3.363530e-01   5.744864e+01   5.165292e-01
  3.366520e-01   5.765557e+01   5.022270e-01
  3.369510e-01   5.835655e+01   5.271270e-01
  3.372500e-01   5.839096e+01   5.036699e-01
  3.375490e-01   5.773056e+01   5.216641e-01
  3.378480e-01   5.823709e+01   5.213474e-01
  3.381470e-01   5.803380e+01   5.191532e-01
  3.384460e-01   5.769756e+01   5.315773e-01
  3.387450e-01   5.749097e+01   5.092484e-01
  3.390430e-01   5.755506e+01   5.281837e-01
  3.393420e-01   5.716597e+01   5.237096e-01
  3.396410e-01   5.773027e+01   5.269590e-01
  3.399400e-01   5.864543e+01   5.466814e-01
  3.402390e-01   5.747204e+01   5.153666e-01
  3.405380e-01   5.887527e+01   5.448145e-01
  3.408370e-01   5.840770e+01   5.348386e-01
  3.411360e-01   5.728076e+01   5.331269e-01
  3.414350e-01   5.812054e+01   5.442294e-01
  3.417340e-01   5.709578e+01   5.315664e-01
  3.420330e-01   5.822594e+01   5.530050e-01
  3.423320e-01   5.855102e+01   5.390058e-01
  3.426300e-01   5.763471e+01   5.494255e-01
  3.429290e-01   5.717917e+01   5.449839e-01
  3.432280e-01   5.747295e+01   5.441382e-01
  3.435270e-01   5.733810e+01   5.622463e-01
  3.438260e-01   5.783682e+01   5.421672e-01
  3.441250e-01   5.792318e+01   5.618316e-01
  3.444240e-01   5.744545e+01   5.515957e-01
  3.447230e-01   5.747130e+01   5.564287e-01
  3.450220e-01   5.819925e+01   5.714880e-01
  3.453210e-01   5.728656e+01   5.508323e-01
  3.456200e-01   5.640054e+01   5.676788e-01
  3.459190e-01   5.790683e+01   5.617523e-01
  3.462170e-01   5.765340e+01   5.713581e-01
  3.465160e-01   5.748078e+01   5.696474e-01
  3.468150e-01   5.890769e+01   5.758132e-01
  3.471140e-01   5.594959e+01   5.759740e-01
  3.474130e-01   5.714986e+01   5.663123e-01
  3.477120e-01   5.728962e+01   5.828307e-01
  3.480110e-01   5.739008e+01   5.770252e-01
  3.483100e-01   5.884874e+01   5.861184e-01
  3.486090e-01   5.895541e+01   6.017425e-01
  3.489080e-01   5.726675e+01   5.781866e-01
  3.492070e-01   5.748436e+01   5.951579e-01
  3.495060e-01   5.632314e+01   5.778936e-01
  3.498040e-01   5.680116e+01   5.925796e-01
  3.501030e-01   5.673991e+01   5.932333e-01
  3.504020e-01   5.823541e+01   6.000144e-01
  3.507010e-01   5.693557e+01   6.073840e-01
  3.510000e-01   5.851261e+01   5.965707e-01
  3.512990e-01   5.721419e+01   6.088684e-01
  3.515980e-01   5.739235e+01   6.016022e-01
  3.518970e-01   5.781228e+01   6.173693e-01
  3.521960e-01   5.791596e+01   6.267506e-01
  3.524950e-01   5.813752e+01   6.044852e-01
  3.527940e-01   5.688164e+01   6.245076e-01
  3.530930e-01   5.798365e+01   6.140048e-01
  3.533920e-01   5.680535e+01   6.229570e-01
  3.536900e-01   5.703418e+01   6.264846e-01
  3.539890e-01   5.746477e+01   6.254304e-01
  3.542880e-01   5.684479e+01   6.371789e-01
  3.545870e-01   5.698818e+01   6.129533e-01
  3.548860e-01   5.731481e+01   6.362032e-01
  3.551850e-01   5.773024e+01   6.268734e-01
  3.554840e-01   5.687697e+01   6.337684e-01
  3.557830e-01   5.720661e+01   6.379964e-01
  3.560820e-01   5.794056e+01   6.202263e-01
  3.563810e-01   5.738851e+01   6.378076e-01
  3.566800e-01   5.748536e+01   6.232963e-01
  3.569790e-01   5.739386e+01   6.426879e-01
  3.572770e-01   5.731185e+01   6.410064e-01
  3.575760e-01   5.690247e+01   6.124922e-01
  3.578750e-01   5.726209e+01   6.545629e-01
  3.581740e-01   5.698297e+01   6.239302e-01
  3.584730e-01   5.616220e+01   6.482459e-01
  3.587720e-01   5.869018e+01   6.511492e-01
  3.590710e-01   5.650867e+01   6.377125e-01
  3.593700e-01   5.752841e+01   6.681225e-01
  3.596690e-01   5.765487e+01   6.404911e-01
  3.599680e-01   5.801546e+01   6.723296e-01
  3.602670e-01   5.882889e+01   6.595432e-01
  3.605660e-01   5.800173e+01   6.708654e-01
  3.608640e-01   5.794571e+01   6.877374e-01
  3.611630e-01   5.736594e+01   6.487517e-01
  3.614620e-01   5.746766e+01   6.893859e-01
  3.617610e-01   5.852076e+01   6.697388e-01
  3.620600e-01   5.650885e+01   6.806320e-01
  3.623590e-01   5.639557e+01   6.770122e-01
  3.626580e-01   5.701324e+01   6.807097e-01
  3.629570e-01   5.676336e+01   6.974944e-01
  3.632560e-01   5.643268e+01   6.658521e-01
  3.635550e-01   5.681410e+01   7.091797e-01
  3.638540e-01   5.621270e+01   6.878777e-01
  3.641530e-01   5.816170e+01   7.044342e-01
  3.644510e-01   5.733718e+01   7.297736e-01
  3.647500e-01   5.723848e+01   6.850119e-01
  3.650490e-01   5.801737e+01   7.322881e-01
  3.653480e-01   5.829318e+01   7.166713e-01
  3.656470e-01   5.859613e+01   7.270752e-01
  3.659460e-01   5.701609e+01   7.387264e-01
  3.662450e-01   5.749586e+01   7.100960e-01
  3.665440e-01   5.890311e+01   7.686139e-01
  3.668430e-01   5.782327e+01   7.205427e-01
  3.671420e-01   5.872533e+01   7.574468e-01
  3.674410e-01   5.869938e+01   7.476566e-01
  3.677400e-01   5.814575e+01   7.576355e-01
  3.680390e-01   5.715214e+01   7.802749e-01
  3.683370e-01   5.761169e+01   7.333270e-01
  3.686360e-01   5.797258e+01   7.771235e-01
  3.689350e-01   5.845178e+01   7.636353e-01
  3.692340e-01   5.734574e+01   7.772166e-01
  3.695330e-01   5.742433e+01   8.052074e-01
  3.698320e-01   5.724386e+01   7.497766e-01
  3.701310e-01   5.569162e+01   7.953512e-01
  3.704300e-01   5.731840e+01   7.684923e-01
  3.707290e-01   5.597201e+01   7.997634e-01
  3.710280e-01   5.723239e+01   8.038606e-01
  3.713270e-01   5.821061e+01   7.988309e-01
  3.716260e-01   5.645533e+01   8.341128e-01
  3.719240e-01   5.781608e+01   7.892659e-01
  3.722230e-01   5.750901e+01   8.446255e-01
  3.725220e-01   5.756107e+01   8.159971e-01
  3.728210e-01   5.755736e+01   8.340770e-01
  3.731200e-01   5.648485e+01   8.753397e-01
  3.734190e-01   5.702916e+01   8.024321e-01
  3.737180e-01   5.674133e+01   8.741858e-01
  3.740170e-01   5.645884e+01   8.208342e-01
  3.743160e-01   5.708545e+01   8.831637e-01
  3.746150e-01   5.771103e+01   8.816241e-01
  3.749140e-01   5.503985e+01   8.402296e-01
  3.752130e-01   5.745009e+01   9.199376e-01
  3.755110e-01   5.743257e+01   8.553942e-01
  3.758100e-01   5.668409e+01   9.137841e-01
  3.761090e-01   5.630282e+01   8.835144e-01
  3.764080e-01   5.720937e+01   9.144433e-01
  3.767070e-01   5.830797e+01   9.652526e-01
  3.770060e-01   5.643156e+01   8.717963e-01
  3.773050e-01   5.845178e+01   9.747380e-01
  3.776040e-01   5.772429e+01   9.257537e-01
  3.779030e-01   5.861023e+01   9.636765e-01
  3.782020e-01   5.841481e+01   1.039153e+00
  3.785010e-01   5.586630e+01   8.933179e-01
  3.788000e-01   5.810396e+01   1.031341e+00
  3.790990e-01   5.837387e+01   9.537501e-01
  3.793970e-01   5.775144e+01   1.018368e+00
  3.796960e-01   5.715325e+01   1.008290e+00
  3.799950e-01   5.678908e+01   9.866295e-01
  3.802940e-01   5.701114e+01   1.099013e+00
  3.805930e-01   5.742037e+01   9.619624e-01
  3.808920e-01   5.746616e+01   1.109642e+00
  3.811910e-01   5.923895e+01   1.041365e+00
  3.814900e-01   5.534976e+01   1.059338e+00
  3.817890e-01   5.685632e+01   1.172358e+00
  3.820880e-01   5.787564e+01   1.005204e+00
  3.823870e-01   5.881909e+01   1.200140e+00
  3.826860e-01   5.560461e+01   1.023937e+00
  3.829840e-01   5.539415e+01   1.188048e+00
  3.832830e-01   5.691541e+01   1.151040e+00
  3.835820e-01   5.716518e+01   1.126093e+00
  3.838810e-01   5.784175e+01   1.266439e+00
  3.841800e-01   5.654457e+01   1.107016e+00
  3.844790e-01   5.670695e+01   1.263278e+00
  3.847780e-01   5.932203e+01   1.197509e+00
  3.850770e-01   5.616628e+01   1.266729e+00
  3.853760e-01   5.796414e+01   1.372726e+00
  3.856750e-01   5.881439e+01   1.192374e+00
  3.859740e-01   5.723965e+01   1.388265e+00
  3.862730e-01   5.759220e+01   1.263704e+00
  3.865710e-01   5.599384e+01   1.373075e+00
  3.868700e-01   5.981356e+01   1.445177e+00
  3.871690e-01   5.712263e+01   1.328793e+00
  3.874680e-01   5.738604e+01   1.533706e+00
  3.877670e-01   5.794045e+01   1.360764e+00
  3.880660e-01   6.029447e+01   1.607424e+00
  3.883650e-01   5.414197e+01   1.443401e+00
  3.886640e-01   6.029542e+01   1.589476e+00
  3.889630e-01   5.770749e+01   1.692163e+00
  3.892620e-01   5.552317e+01   1.492472e+00
  3.895610e-01   5.489020e+01   1.695564e+00
  3.898600e-01   5.820368e+01   1.699423e+00
  3.901580e-01   5.737433e+01   1.758097e+00
  3.904570e-01   5.892317e+01   1.991967e+00
  3.907560e-01   5.745663e+01   1.734750e+00
  3.910550e-01   5.880096e+01   2.026415e+00
  3.913540e-01   5.712492e+01   1.997326e+00
  3.916530e-01   5.279516e+01   1.920141e+00
  3.919520e-01   5.090962e+01   2.449390e+00
  3.922510e-01   5.719475e+01   1.998546e+00
  3.925500e-01   5.820038e+01   2.704801e+00
  3.928490e-01   5.960406e+01   2.498732e+00
  3.931480e-01   5.631483e+01   2.660626e+00
  3.934470e-01   0.000000e+00   0.000000e+00
  3.937460e-01   5.706905e+01   2.678383e+00
creator: radaver
creator-version: 3725
header-file: /nas_data/SAXS_data/20151104Workshop/header/JH1_0183.txt
image-file: /nas_data/Pilatus1M/20151104_Workshop/JH1_0183.tif
angular-axis-file: /nas_data/SAXS_data/20151104Workshop/q20151029.dat
beamstop-mask-file: /nas_data/SAXS_data/20151104Workshop/fit2d20151031.msk
detector-response-file: none
beam-center-x: 949.7700
beam-center-y: 918.8000
unit-time: 1.0000
channel-first: 10
channel-last: 1315
Exposure time [s]: 1.093971
Transmitted Beam: 0.484795
Incident Beam: 0.484795
Code: JH1
Concentration [mg/ml]: 1
Run Number: 0183
