# Supplementary material for: SAXS analysis of a soluble cytosolic NgBR construct including extracellular and transmembrane domains
Source: PLoS One. 2018 Jan 18;13(1):e0191371. doi: 10.1371/journal.pone.0191371 (PMC5773207; doi:10.1371/journal.pone.0191371)
Supplement: S1 File — (ZIP) [file pone.0191371.s001.zip › JH1_0184.dat]

Sample:   c= 1.0000 mg/ml  Code: JH1
  3.656810e-03   2.272673e+04   4.138383e+01
  3.955720e-03   2.211199e+04   2.803549e+01
  4.254640e-03   1.916198e+04   2.338732e+01
  4.553560e-03   1.546291e+04   2.025577e+01
  4.852480e-03   1.250382e+04   1.705340e+01
  5.151400e-03   1.058809e+04   1.550251e+01
  5.450320e-03   8.759960e+03   1.339335e+01
  5.749240e-03   7.501784e+03   1.200885e+01
  6.048150e-03   6.413280e+03   1.088359e+01
  6.347070e-03   5.542101e+03   9.612363e+00
  6.645990e-03   4.864088e+03   8.965623e+00
  6.944910e-03   4.289843e+03   8.105883e+00
  7.243830e-03   3.834024e+03   7.425471e+00
  7.542750e-03   3.400534e+03   6.966566e+00
  7.841670e-03   3.089146e+03   6.270766e+00
  8.140580e-03   2.789130e+03   6.040673e+00
  8.439500e-03   2.550584e+03   5.567832e+00
  8.738420e-03   2.340745e+03   5.283001e+00
  9.037340e-03   2.162270e+03   4.909574e+00
  9.336260e-03   2.000097e+03   4.640221e+00
  9.635180e-03   1.851420e+03   4.451725e+00
  9.934100e-03   1.705116e+03   4.133616e+00
  1.023300e-02   1.564429e+03   4.057734e+00
  1.053190e-02   1.448524e+03   3.960231e+00
  1.083090e-02   1.339733e+03   3.808612e+00
  1.112980e-02   1.230855e+03   3.619503e+00
  1.142870e-02   1.149996e+03   3.478996e+00
  1.172760e-02   1.055042e+03   3.323003e+00
  1.202650e-02   9.838166e+02   3.200000e+00
  1.232540e-02   9.105242e+02   3.061628e+00
  1.262440e-02   8.458343e+02   2.895997e+00
  1.292330e-02   7.847907e+02   2.746509e+00
  1.322220e-02   7.298685e+02   2.648662e+00
  1.352110e-02   6.792786e+02   2.529538e+00
  1.382000e-02   6.275329e+02   2.407328e+00
  1.411900e-02   5.906481e+02   2.324144e+00
  1.441790e-02   5.549476e+02   2.236583e+00
  1.471680e-02   5.127946e+02   2.139748e+00
  1.501570e-02   4.831163e+02   2.033980e+00
  1.531460e-02   4.560634e+02   1.967290e+00
  1.561350e-02   4.238266e+02   1.863212e+00
  1.591250e-02   4.009600e+02   1.828220e+00
  1.621140e-02   3.785327e+02   1.745726e+00
  1.651030e-02   3.595071e+02   1.683399e+00
  1.680920e-02   3.378459e+02   1.631896e+00
  1.710810e-02   3.197691e+02   1.590970e+00
  1.740710e-02   3.058192e+02   1.533492e+00
  1.770600e-02   2.873443e+02   1.471511e+00
  1.800490e-02   2.725614e+02   1.421830e+00
  1.830380e-02   2.596882e+02   1.398905e+00
  1.860270e-02   2.476279e+02   1.339508e+00
  1.890170e-02   2.387227e+02   1.315202e+00
  1.920060e-02   2.277918e+02   1.272560e+00
  1.949950e-02   2.168045e+02   1.255788e+00
  1.979840e-02   2.104257e+02   1.213963e+00
  2.009730e-02   1.989976e+02   1.167589e+00
  2.039620e-02   1.922494e+02   1.145540e+00
  2.069520e-02   1.839430e+02   1.114479e+00
  2.099410e-02   1.790965e+02   1.107667e+00
  2.129300e-02   1.717623e+02   1.056324e+00
  2.159190e-02   1.665504e+02   1.076020e+00
  2.189080e-02   1.603659e+02   1.061746e+00
  2.218980e-02   1.532747e+02   1.055887e+00
  2.248870e-02   1.503902e+02   1.064565e+00
  2.278760e-02   1.445010e+02   1.033231e+00
  2.308650e-02   1.404940e+02   1.050160e+00
  2.338540e-02   1.390589e+02   1.042613e+00
  2.368430e-02   1.335705e+02   1.003269e+00
  2.398330e-02   1.296442e+02   1.010904e+00
  2.428220e-02   1.270145e+02   9.783376e-01
  2.458110e-02   1.244117e+02   1.000818e+00
  2.488000e-02   1.200909e+02   9.570591e-01
  2.517890e-02   1.194991e+02   9.433098e-01
  2.547790e-02   1.156242e+02   9.409986e-01
  2.577680e-02   1.141058e+02   9.272909e-01
  2.607570e-02   1.124230e+02   9.278811e-01
  2.637460e-02   1.094638e+02   9.082333e-01
  2.667350e-02   1.066031e+02   8.738548e-01
  2.697250e-02   1.054462e+02   8.423034e-01
  2.727140e-02   1.045705e+02   8.076688e-01
  2.757030e-02   1.019700e+02   7.988865e-01
  2.786920e-02   1.007963e+02   7.851979e-01
  2.816810e-02   9.948090e+01   7.676946e-01
  2.846700e-02   9.821277e+01   7.533684e-01
  2.876600e-02   9.715768e+01   7.402826e-01
  2.906490e-02   9.497950e+01   7.341387e-01
  2.936380e-02   9.305600e+01   7.212560e-01
  2.966270e-02   9.321039e+01   7.165579e-01
  2.996160e-02   9.260530e+01   7.152748e-01
  3.026060e-02   9.114574e+01   6.984399e-01
  3.055950e-02   8.965471e+01   6.917217e-01
  3.085840e-02   8.902620e+01   6.863824e-01
  3.115730e-02   8.860761e+01   6.818997e-01
  3.145620e-02   8.736589e+01   6.705986e-01
  3.175510e-02   8.771136e+01   6.737665e-01
  3.205410e-02   8.542694e+01   6.613109e-01
  3.235300e-02   8.392876e+01   6.528308e-01
  3.265190e-02   8.477188e+01   6.440621e-01
  3.295080e-02   8.334896e+01   6.428216e-01
  3.324970e-02   8.189897e+01   6.363689e-01
  3.354870e-02   8.247966e+01   6.369513e-01
  3.384760e-02   8.245070e+01   6.294864e-01
  3.414650e-02   8.172981e+01   6.267285e-01
  3.444540e-02   8.197192e+01   6.190308e-01
  3.474430e-02   8.118970e+01   6.214913e-01
  3.504330e-02   7.942661e+01   6.070887e-01
  3.534220e-02   7.944596e+01   6.079118e-01
  3.564110e-02   7.910179e+01   6.058461e-01
  3.594000e-02   7.885267e+01   5.933134e-01
  3.623890e-02   7.849702e+01   6.020446e-01
  3.653780e-02   7.752081e+01   5.821069e-01
  3.683680e-02   7.753711e+01   5.897424e-01
  3.713570e-02   7.744340e+01   5.900888e-01
  3.743460e-02   7.606633e+01   5.752869e-01
  3.773350e-02   7.674621e+01   5.771860e-01
  3.803240e-02   7.597146e+01   5.879728e-01
  3.833140e-02   7.550976e+01   6.001160e-01
  3.863030e-02   7.444714e+01   6.051414e-01
  3.892920e-02   7.428550e+01   6.029119e-01
  3.922810e-02   7.489355e+01   6.077469e-01
  3.952700e-02   7.416934e+01   6.008816e-01
  3.982600e-02   7.466068e+01   6.116236e-01
  4.012490e-02   7.426951e+01   6.005119e-01
  4.042380e-02   7.361774e+01   6.057278e-01
  4.072270e-02   7.373033e+01   6.037996e-01
  4.102160e-02   7.326114e+01   6.010870e-01
  4.132050e-02   7.241999e+01   5.984101e-01
  4.161950e-02   7.337150e+01   5.961027e-01
  4.191840e-02   7.307057e+01   6.026759e-01
  4.221730e-02   7.203968e+01   5.906678e-01
  4.251620e-02   7.183782e+01   5.975705e-01
  4.281510e-02   7.194101e+01   5.887516e-01
  4.311410e-02   7.140089e+01   5.872888e-01
  4.341300e-02   7.162344e+01   5.912432e-01
  4.371190e-02   7.100177e+01   5.871525e-01
  4.401080e-02   7.050165e+01   5.850810e-01
  4.430970e-02   7.057081e+01   5.808937e-01
  4.460860e-02   7.088940e+01   5.829436e-01
  4.490760e-02   6.926689e+01   5.777057e-01
  4.520650e-02   6.981924e+01   5.756049e-01
  4.550540e-02   7.014637e+01   5.798805e-01
  4.580430e-02   7.022866e+01   5.780186e-01
  4.610320e-02   6.986077e+01   5.736129e-01
  4.640220e-02   7.038911e+01   5.801454e-01
  4.670110e-02   6.964503e+01   5.684788e-01
  4.700000e-02   7.014945e+01   5.726534e-01
  4.729890e-02   6.926263e+01   5.711520e-01
  4.759780e-02   6.980401e+01   5.726644e-01
  4.789680e-02   6.967751e+01   5.686113e-01
  4.819570e-02   6.889531e+01   5.647156e-01
  4.849460e-02   6.891261e+01   5.668796e-01
  4.879350e-02   6.854215e+01   5.591599e-01
  4.909240e-02   6.837910e+01   5.660840e-01
  4.939130e-02   6.891736e+01   5.586629e-01
  4.969030e-02   6.905761e+01   5.612585e-01
  4.998920e-02   6.736182e+01   5.536546e-01
  5.028810e-02   6.872047e+01   5.571950e-01
  5.058700e-02   6.816520e+01   5.589754e-01
  5.088590e-02   6.849964e+01   5.510384e-01
  5.118490e-02   6.806260e+01   5.565271e-01
  5.148380e-02   6.830818e+01   5.548562e-01
  5.178270e-02   6.830887e+01   5.476992e-01
  5.208160e-02   6.715756e+01   5.488517e-01
  5.238050e-02   6.713636e+01   5.429783e-01
  5.267940e-02   6.694045e+01   5.499313e-01
  5.297840e-02   6.815155e+01   5.477069e-01
  5.327730e-02   6.709314e+01   5.409155e-01
  5.357620e-02   6.689922e+01   5.420185e-01
  5.387510e-02   6.723541e+01   5.402395e-01
  5.417400e-02   6.709615e+01   5.447236e-01
  5.447300e-02   6.719059e+01   5.369751e-01
  5.477190e-02   6.674366e+01   5.364095e-01
  5.507080e-02   6.721356e+01   5.382945e-01
  5.536970e-02   6.713636e+01   5.361481e-01
  5.566860e-02   6.725711e+01   5.403267e-01
  5.596760e-02   6.749895e+01   5.351669e-01
  5.626650e-02   6.658402e+01   5.339381e-01
  5.656540e-02   6.606933e+01   5.300664e-01
  5.686430e-02   6.669443e+01   5.295878e-01
  5.716320e-02   6.687116e+01   5.267732e-01
  5.746210e-02   6.662756e+01   5.311035e-01
  5.776110e-02   6.669192e+01   5.331601e-01
  5.806000e-02   6.685054e+01   5.255357e-01
  5.835890e-02   6.569734e+01   5.215554e-01
  5.865780e-02   6.604807e+01   5.200958e-01
  5.895670e-02   6.563130e+01   5.283064e-01
  5.925570e-02   6.660337e+01   5.200215e-01
  5.955460e-02   6.588331e+01   5.240234e-01
  5.985350e-02   6.654926e+01   5.192510e-01
  6.015240e-02   6.530544e+01   5.160430e-01
  6.045130e-02   6.591297e+01   5.189998e-01
  6.075020e-02   6.524405e+01   5.113917e-01
  6.104920e-02   6.561605e+01   5.167098e-01
  6.134810e-02   6.541146e+01   5.164617e-01
  6.164700e-02   6.632850e+01   5.118269e-01
  6.194590e-02   6.501184e+01   5.148817e-01
  6.224480e-02   6.634704e+01   5.087090e-01
  6.254380e-02   6.574386e+01   5.149930e-01
  6.284270e-02   6.528380e+01   5.148443e-01
  6.314160e-02   6.591428e+01   5.049606e-01
  6.344050e-02   6.479837e+01   5.080234e-01
  6.373940e-02   6.569093e+01   5.030724e-01
  6.403840e-02   6.536914e+01   5.097173e-01
  6.433730e-02   6.540813e+01   5.045746e-01
  6.463620e-02   6.463559e+01   4.974913e-01
  6.493510e-02   6.629748e+01   5.149562e-01
  6.523400e-02   6.455237e+01   4.976770e-01
  6.553290e-02   6.653446e+01   5.078522e-01
  6.583190e-02   6.520699e+01   5.007042e-01
  6.613080e-02   6.523149e+01   4.962615e-01
  6.642970e-02   6.540874e+01   5.061480e-01
  6.672860e-02   6.534079e+01   4.951908e-01
  6.702750e-02   6.499170e+01   4.988599e-01
  6.732650e-02   6.488793e+01   4.949529e-01
  6.762540e-02   6.482752e+01   4.947225e-01
  6.792430e-02   6.487945e+01   4.969162e-01
  6.822320e-02   6.530337e+01   4.906701e-01
  6.852210e-02   6.490817e+01   4.965249e-01
  6.882110e-02   6.534316e+01   4.942162e-01
  6.912000e-02   6.450123e+01   4.905356e-01
  6.941890e-02   6.541868e+01   4.906232e-01
  6.971780e-02   6.570981e+01   4.912342e-01
  7.001670e-02   6.491640e+01   4.945662e-01
  7.031560e-02   6.549767e+01   4.899633e-01
  7.061460e-02   6.536093e+01   4.899284e-01
  7.091350e-02   6.539349e+01   4.886238e-01
  7.121240e-02   6.497036e+01   4.833082e-01
  7.151130e-02   6.481304e+01   4.888245e-01
  7.181020e-02   6.511574e+01   4.833876e-01
  7.210920e-02   6.541014e+01   4.877417e-01
  7.240810e-02   6.409281e+01   4.782114e-01
  7.270700e-02   6.491688e+01   4.873123e-01
  7.300590e-02   6.470666e+01   4.818668e-01
  7.330480e-02   6.443947e+01   4.754677e-01
  7.360370e-02   6.463241e+01   4.820496e-01
  7.390270e-02   6.473192e+01   4.769897e-01
  7.420160e-02   6.567664e+01   4.877935e-01
  7.450050e-02   6.430824e+01   4.736621e-01
  7.479940e-02   6.418688e+01   4.745349e-01
  7.509830e-02   6.533449e+01   4.828214e-01
  7.539730e-02   6.515830e+01   4.750262e-01
  7.569620e-02   6.397710e+01   4.715685e-01
  7.599510e-02   6.406413e+01   4.749663e-01
  7.629400e-02   6.567326e+01   4.747231e-01
  7.659290e-02   6.489242e+01   4.762498e-01
  7.689190e-02   6.511735e+01   4.727096e-01
  7.719080e-02   6.459133e+01   4.733904e-01
  7.748970e-02   6.454250e+01   4.697635e-01
  7.778860e-02   6.501285e+01   4.744958e-01
  7.808750e-02   6.496140e+01   4.708584e-01
  7.838640e-02   6.405357e+01   4.650362e-01
  7.868540e-02   6.473925e+01   4.687805e-01
  7.898430e-02   6.418789e+01   4.642772e-01
  7.928320e-02   6.400200e+01   4.690711e-01
  7.958210e-02   6.477204e+01   4.630947e-01
  7.988100e-02   6.444662e+01   4.672990e-01
  8.018000e-02   6.386249e+01   4.626866e-01
  8.047890e-02   6.396322e+01   4.626400e-01
  8.077780e-02   6.468376e+01   4.644143e-01
  8.107670e-02   6.406676e+01   4.597593e-01
  8.137560e-02   6.425099e+01   4.636795e-01
  8.167450e-02   6.493934e+01   4.632855e-01
  8.197350e-02   6.526163e+01   4.616079e-01
  8.227240e-02   6.400031e+01   4.615460e-01
  8.257130e-02   6.482310e+01   4.549578e-01
  8.287020e-02   6.429279e+01   4.621914e-01
  8.316910e-02   6.405029e+01   4.580984e-01
  8.346810e-02   6.451651e+01   4.554270e-01
  8.376700e-02   6.432789e+01   4.610993e-01
  8.406590e-02   6.442464e+01   4.520276e-01
  8.436480e-02   6.387695e+01   4.570809e-01
  8.466370e-02   6.422889e+01   4.524845e-01
  8.496270e-02   6.392997e+01   4.621095e-01
  8.526160e-02   6.484268e+01   4.800923e-01
  8.556050e-02   6.475870e+01   4.802346e-01
  8.585940e-02   6.491521e+01   4.868336e-01
  8.615830e-02   6.477647e+01   4.863131e-01
  8.645720e-02   6.470140e+01   4.908104e-01
  8.675620e-02   6.390691e+01   4.902157e-01
  8.705510e-02   6.478392e+01   4.925857e-01
  8.735400e-02   6.437890e+01   4.935024e-01
  8.765290e-02   6.496710e+01   4.962503e-01
  8.795180e-02   6.377232e+01   4.956714e-01
  8.825080e-02   6.499931e+01   4.958746e-01
  8.854970e-02   6.521888e+01   5.033244e-01
  8.884860e-02   6.383782e+01   4.959259e-01
  8.914750e-02   6.510809e+01   5.070964e-01
  8.944640e-02   6.439999e+01   5.006710e-01
  8.974530e-02   6.460113e+01   4.973587e-01
  9.004430e-02   6.360157e+01   4.915020e-01
  9.034320e-02   6.346683e+01   4.736330e-01
  9.064210e-02   6.524026e+01   4.793063e-01
  9.094100e-02   6.385099e+01   4.643003e-01
  9.123990e-02   6.432558e+01   4.647748e-01
  9.153890e-02   6.416219e+01   4.666866e-01
  9.183780e-02   6.393310e+01   4.625310e-01
  9.213670e-02   6.373792e+01   4.601926e-01
  9.243560e-02   6.510129e+01   4.638628e-01
  9.273450e-02   6.406006e+01   4.561544e-01
  9.303350e-02   6.396354e+01   4.618216e-01
  9.333240e-02   6.346703e+01   4.497928e-01
  9.363130e-02   6.489518e+01   4.583286e-01
  9.393020e-02   6.359540e+01   4.513946e-01
  9.422910e-02   6.422425e+01   4.547825e-01
  9.452800e-02   6.412478e+01   4.555999e-01
  9.482700e-02   6.346271e+01   4.430807e-01
  9.512590e-02   6.413059e+01   4.536760e-01
  9.542480e-02   6.418230e+01   4.489151e-01
  9.572370e-02   6.397507e+01   4.481898e-01
  9.602260e-02   6.319723e+01   4.477009e-01
  9.632160e-02   6.393716e+01   4.425591e-01
  9.662050e-02   6.402878e+01   4.454183e-01
  9.691940e-02   6.405357e+01   4.455045e-01
  9.721830e-02   6.424349e+01   4.436180e-01
  9.751720e-02   6.404119e+01   4.450955e-01
  9.781610e-02   6.431143e+01   4.417031e-01
  9.811510e-02   6.405047e+01   4.451278e-01
  9.841400e-02   6.412545e+01   4.382502e-01
  9.871290e-02   6.401406e+01   4.410360e-01
  9.901180e-02   6.345816e+01   4.401831e-01
  9.931070e-02   6.422156e+01   4.389275e-01
  9.960970e-02   6.395009e+01   4.411715e-01
  9.990860e-02   6.400058e+01   4.340444e-01
  1.002070e-01   6.411056e+01   4.385480e-01
  1.005060e-01   6.394083e+01   4.355464e-01
  1.008050e-01   6.410456e+01   4.385275e-01
  1.011040e-01   6.414980e+01   4.325274e-01
  1.014030e-01   6.416542e+01   4.346030e-01
  1.017020e-01   6.460254e+01   4.402275e-01
  1.020010e-01   6.403302e+01   4.334776e-01
  1.023000e-01   6.462921e+01   4.334701e-01
  1.025990e-01   6.423299e+01   4.311424e-01
  1.028980e-01   6.356363e+01   4.305467e-01
  1.031970e-01   6.443094e+01   4.358419e-01
  1.034960e-01   6.371542e+01   4.254982e-01
  1.037950e-01   6.427640e+01   4.312881e-01
  1.040930e-01   6.362669e+01   4.255228e-01
  1.043920e-01   6.408545e+01   4.309781e-01
  1.046910e-01   6.431073e+01   4.310723e-01
  1.049900e-01   6.376113e+01   4.234214e-01
  1.052890e-01   6.377912e+01   4.270009e-01
  1.055880e-01   6.364784e+01   4.249521e-01
  1.058870e-01   6.424510e+01   4.285579e-01
  1.061860e-01   6.443203e+01   4.250093e-01
  1.064850e-01   6.469466e+01   4.265098e-01
  1.067840e-01   6.445422e+01   4.279580e-01
  1.070830e-01   6.448122e+01   4.245403e-01
  1.073820e-01   6.375391e+01   4.205820e-01
  1.076800e-01   6.510635e+01   4.247070e-01
  1.079790e-01   6.366504e+01   4.218449e-01
  1.082780e-01   6.536216e+01   4.293458e-01
  1.085770e-01   6.440494e+01   4.172299e-01
  1.088760e-01   6.450093e+01   4.233507e-01
  1.091750e-01   6.417493e+01   4.207310e-01
  1.094740e-01   6.414499e+01   4.215597e-01
  1.097730e-01   6.435751e+01   4.197953e-01
  1.100720e-01   6.407775e+01   4.149797e-01
  1.103710e-01   6.370726e+01   4.201189e-01
  1.106700e-01   6.391900e+01   4.147612e-01
  1.109690e-01   6.429978e+01   4.217580e-01
  1.112670e-01   6.471534e+01   4.155597e-01
  1.115660e-01   6.392475e+01   4.141886e-01
  1.118650e-01   6.475901e+01   4.207971e-01
  1.121640e-01   6.440697e+01   4.136905e-01
  1.124630e-01   6.519728e+01   4.173999e-01
  1.127620e-01   6.335344e+01   4.114554e-01
  1.130610e-01   6.410153e+01   4.132917e-01
  1.133600e-01   6.477060e+01   4.202252e-01
  1.136590e-01   6.386154e+01   4.070836e-01
  1.139580e-01   6.415440e+01   4.125877e-01
  1.142570e-01   6.357662e+01   4.104366e-01
  1.145560e-01   6.422894e+01   4.131183e-01
  1.148550e-01   6.429930e+01   4.121834e-01
  1.151530e-01   6.435211e+01   4.069659e-01
  1.154520e-01   6.390053e+01   4.106155e-01
  1.157510e-01   6.426260e+01   4.072395e-01
  1.160500e-01   6.445270e+01   4.141295e-01
  1.163490e-01   6.469617e+01   4.086110e-01
  1.166480e-01   6.434139e+01   4.103091e-01
  1.169470e-01   6.469534e+01   4.091693e-01
  1.172460e-01   6.371622e+01   4.066202e-01
  1.175450e-01   6.468154e+01   4.063443e-01
  1.178440e-01   6.420418e+01   4.048421e-01
  1.181430e-01   6.424274e+01   4.080158e-01
  1.184420e-01   6.543255e+01   4.095297e-01
  1.187400e-01   6.441508e+01   4.049581e-01
  1.190390e-01   6.497905e+01   4.059051e-01
  1.193380e-01   6.378733e+01   4.021657e-01
  1.196370e-01   6.439190e+01   4.062601e-01
  1.199360e-01   6.542758e+01   4.053984e-01
  1.202350e-01   6.461696e+01   4.058665e-01
  1.205340e-01   6.450188e+01   4.030580e-01
  1.208330e-01   6.520444e+01   4.038995e-01
  1.211320e-01   6.410950e+01   4.037237e-01
  1.214310e-01   6.430443e+01   3.976841e-01
  1.217300e-01   6.386644e+01   4.018745e-01
  1.220290e-01   6.427712e+01   4.018184e-01
  1.223270e-01   6.446010e+01   3.997338e-01
  1.226260e-01   6.559878e+01   4.027194e-01
  1.229250e-01   6.419094e+01   3.968153e-01
  1.232240e-01   6.430592e+01   4.008409e-01
  1.235230e-01   6.433727e+01   4.001433e-01
  1.238220e-01   6.443524e+01   3.970531e-01
  1.241210e-01   6.385876e+01   3.968220e-01
  1.244200e-01   6.445069e+01   3.950537e-01
  1.247190e-01   6.526325e+01   4.022164e-01
  1.250180e-01   6.428331e+01   3.942871e-01
  1.253170e-01   6.487171e+01   3.968524e-01
  1.256160e-01   6.393059e+01   3.965265e-01
  1.259140e-01   6.433240e+01   3.949449e-01
  1.262130e-01   6.465972e+01   3.959484e-01
  1.265120e-01   6.517245e+01   3.947309e-01
  1.268110e-01   6.436075e+01   3.930139e-01
  1.271100e-01   6.445918e+01   3.968692e-01
  1.274090e-01   6.470717e+01   3.943214e-01
  1.277080e-01   6.420161e+01   3.915314e-01
  1.280070e-01   6.539889e+01   3.939192e-01
  1.283060e-01   6.505769e+01   3.943832e-01
  1.286050e-01   6.462335e+01   3.958370e-01
  1.289040e-01   6.372359e+01   3.861752e-01
  1.292030e-01   6.441595e+01   3.931824e-01
  1.295020e-01   6.459755e+01   3.900275e-01
  1.298000e-01   6.497544e+01   3.919021e-01
  1.300990e-01   6.502004e+01   3.896001e-01
  1.303980e-01   6.414495e+01   3.876907e-01
  1.306970e-01   6.459829e+01   3.919946e-01
  1.309960e-01   6.448868e+01   3.894554e-01
  1.312950e-01   6.417806e+01   3.882740e-01
  1.315940e-01   6.613278e+01   3.897927e-01
  1.318930e-01   6.443362e+01   3.875991e-01
  1.321920e-01   6.507121e+01   3.892713e-01
  1.324910e-01   6.430164e+01   3.879228e-01
  1.327900e-01   6.413226e+01   3.852638e-01
  1.330890e-01   6.474849e+01   3.866357e-01
  1.333870e-01   6.374227e+01   3.833848e-01
  1.336860e-01   6.434305e+01   3.844821e-01
  1.339850e-01   6.500237e+01   3.850408e-01
  1.342840e-01   6.466920e+01   3.868733e-01
  1.345830e-01   6.470605e+01   3.855651e-01
  1.348820e-01   6.472902e+01   3.856335e-01
  1.351810e-01   6.456879e+01   3.803168e-01
  1.354800e-01   6.472050e+01   3.851388e-01
  1.357790e-01   6.538273e+01   3.847708e-01
  1.360780e-01   6.508116e+01   3.855075e-01
  1.363770e-01   6.479848e+01   3.842040e-01
  1.366760e-01   6.488268e+01   3.865627e-01
  1.369740e-01   6.450541e+01   3.990874e-01
  1.372730e-01   6.419580e+01   4.002322e-01
  1.375720e-01   6.435667e+01   4.100731e-01
  1.378710e-01   6.471228e+01   4.129263e-01
  1.381700e-01   6.453185e+01   4.140913e-01
  1.384690e-01   6.481814e+01   4.222165e-01
  1.387680e-01   6.387662e+01   4.076936e-01
  1.390670e-01   6.411988e+01   3.968541e-01
  1.393660e-01   6.474597e+01   3.980093e-01
  1.396650e-01   6.435750e+01   3.940091e-01
  1.399640e-01   6.475428e+01   3.962378e-01
  1.402630e-01   6.494669e+01   3.886585e-01
  1.405620e-01   6.450790e+01   3.917203e-01
  1.408600e-01   6.473433e+01   3.911744e-01
  1.411590e-01   6.487793e+01   3.925944e-01
  1.414580e-01   6.440844e+01   3.916655e-01
  1.417570e-01   6.461508e+01   3.848249e-01
  1.420560e-01   6.532516e+01   3.914846e-01
  1.423550e-01   6.501636e+01   3.879103e-01
  1.426540e-01   6.532391e+01   3.852929e-01
  1.429530e-01   6.449006e+01   3.819056e-01
  1.432520e-01   6.474167e+01   3.796986e-01
  1.435510e-01   6.496842e+01   3.830896e-01
  1.438500e-01   6.498890e+01   3.790810e-01
  1.441490e-01   6.495812e+01   3.781047e-01
  1.444470e-01   6.534891e+01   3.817007e-01
  1.447460e-01   6.469393e+01   3.760195e-01
  1.450450e-01   6.506353e+01   3.808664e-01
  1.453440e-01   6.406005e+01   3.720211e-01
  1.456430e-01   6.476086e+01   3.777509e-01
  1.459420e-01   6.536221e+01   3.788366e-01
  1.462410e-01   6.479104e+01   3.754315e-01
  1.465400e-01   6.451798e+01   3.759442e-01
  1.468390e-01   6.389337e+01   3.694246e-01
  1.471380e-01   6.463090e+01   3.745350e-01
  1.474370e-01   6.466557e+01   3.752846e-01
  1.477360e-01   6.552390e+01   3.766799e-01
  1.480340e-01   6.455269e+01   3.702777e-01
  1.483330e-01   6.470672e+01   3.791482e-01
  1.486320e-01   6.497335e+01   3.894602e-01
  1.489310e-01   6.512505e+01   3.916167e-01
  1.492300e-01   6.471599e+01   3.898978e-01
  1.495290e-01   6.480761e+01   3.926292e-01
  1.498280e-01   6.449656e+01   3.962141e-01
  1.501270e-01   6.496119e+01   3.991890e-01
  1.504260e-01   6.555784e+01   3.956453e-01
  1.507250e-01   6.525131e+01   4.006014e-01
  1.510240e-01   6.448907e+01   3.972189e-01
  1.513230e-01   6.584455e+01   4.066881e-01
  1.516210e-01   6.537674e+01   4.009862e-01
  1.519200e-01   6.538904e+01   4.010239e-01
  1.522190e-01   6.510755e+01   4.071290e-01
  1.525180e-01   6.519685e+01   4.025417e-01
  1.528170e-01   6.515891e+01   4.078410e-01
  1.531160e-01   6.447808e+01   4.024460e-01
  1.534150e-01   6.487107e+01   3.978772e-01
  1.537140e-01   6.512167e+01   3.918516e-01
  1.540130e-01   6.492711e+01   3.848178e-01
  1.543120e-01   6.528440e+01   3.861090e-01
  1.546110e-01   6.529525e+01   3.835923e-01
  1.549100e-01   6.474848e+01   3.822115e-01
  1.552090e-01   6.541747e+01   3.862683e-01
  1.555070e-01   6.459897e+01   3.746584e-01
  1.558060e-01   6.470612e+01   3.802692e-01
  1.561050e-01   6.544899e+01   3.786469e-01
  1.564040e-01   6.551344e+01   3.803846e-01
  1.567030e-01   6.536926e+01   3.779770e-01
  1.570020e-01   6.477166e+01   3.742964e-01
  1.573010e-01   6.489087e+01   3.781298e-01
  1.576000e-01   6.525825e+01   3.733495e-01
  1.578990e-01   6.542173e+01   3.757388e-01
  1.581980e-01   6.582844e+01   3.751898e-01
  1.584970e-01   6.517922e+01   3.731234e-01
  1.587960e-01   6.476276e+01   3.753496e-01
  1.590940e-01   6.437918e+01   3.689488e-01
  1.593930e-01   6.469834e+01   3.686231e-01
  1.596920e-01   6.452032e+01   3.691459e-01
  1.599910e-01   6.555176e+01   3.737647e-01
  1.602900e-01   6.506243e+01   3.717368e-01
  1.605890e-01   6.432976e+01   3.641372e-01
  1.608880e-01   6.509161e+01   3.687155e-01
  1.611870e-01   6.473070e+01   3.666770e-01
  1.614860e-01   6.499033e+01   3.678174e-01
  1.617850e-01   6.507224e+01   3.648382e-01
  1.620840e-01   6.522361e+01   3.652622e-01
  1.623830e-01   6.541544e+01   3.673981e-01
  1.626810e-01   6.487116e+01   3.636822e-01
  1.629800e-01   6.470017e+01   3.593345e-01
  1.632790e-01   6.569648e+01   3.632468e-01
  1.635780e-01   6.467211e+01   3.615620e-01
  1.638770e-01   6.509996e+01   3.651141e-01
  1.641760e-01   6.406168e+01   3.604321e-01
  1.644750e-01   6.481481e+01   3.617666e-01
  1.647740e-01   6.487161e+01   3.615378e-01
  1.650730e-01   6.489402e+01   3.629615e-01
  1.653720e-01   6.465318e+01   3.618976e-01
  1.656710e-01   6.473626e+01   3.600072e-01
  1.659700e-01   6.482693e+01   3.618004e-01
  1.662680e-01   6.511177e+01   3.612418e-01
  1.665670e-01   6.444849e+01   3.603568e-01
  1.668660e-01   6.494314e+01   3.583046e-01
  1.671650e-01   6.486297e+01   3.609352e-01
  1.674640e-01   6.491753e+01   3.603195e-01
  1.677630e-01   6.495397e+01   3.585226e-01
  1.680620e-01   6.520998e+01   3.615141e-01
  1.683610e-01   6.452358e+01   3.540019e-01
  1.686600e-01   6.463631e+01   3.591571e-01
  1.689590e-01   6.503955e+01   3.567039e-01
  1.692580e-01   6.467698e+01   3.555237e-01
  1.695570e-01   6.478910e+01   3.603456e-01
  1.698560e-01   6.494901e+01   3.548014e-01
  1.701540e-01   6.505754e+01   3.578698e-01
  1.704530e-01   6.440402e+01   3.531281e-01
  1.707520e-01   6.537542e+01   3.559642e-01
  1.710510e-01   6.544878e+01   3.591319e-01
  1.713500e-01   6.440523e+01   3.527690e-01
  1.716490e-01   6.480714e+01   3.566219e-01
  1.719480e-01   6.496416e+01   3.514247e-01
  1.722470e-01   6.492811e+01   3.536545e-01
  1.725460e-01   6.468737e+01   3.546338e-01
  1.728450e-01   6.481136e+01   3.526160e-01
  1.731440e-01   6.496378e+01   3.535709e-01
  1.734430e-01   6.441259e+01   3.488751e-01
  1.737410e-01   6.427917e+01   3.520627e-01
  1.740400e-01   6.419568e+01   3.511160e-01
  1.743390e-01   6.507221e+01   3.510092e-01
  1.746380e-01   6.496305e+01   3.523116e-01
  1.749370e-01   6.515300e+01   3.505231e-01
  1.752360e-01   6.500508e+01   3.524256e-01
  1.755350e-01   6.486341e+01   3.511521e-01
  1.758340e-01   6.485673e+01   3.464462e-01
  1.761330e-01   6.492866e+01   3.522183e-01
  1.764320e-01   6.440843e+01   3.459271e-01
  1.767310e-01   6.488790e+01   3.515733e-01
  1.770300e-01   6.448631e+01   3.468209e-01
  1.773280e-01   6.533020e+01   3.504736e-01
  1.776270e-01   6.497406e+01   3.483025e-01
  1.779260e-01   6.469203e+01   3.460060e-01
  1.782250e-01   6.470786e+01   3.488003e-01
  1.785240e-01   6.506841e+01   3.465010e-01
  1.788230e-01   6.487534e+01   3.476934e-01
  1.791220e-01   6.474322e+01   3.478557e-01
  1.794210e-01   6.411227e+01   3.429395e-01
  1.797200e-01   6.425713e+01   3.448411e-01
  1.800190e-01   6.501378e+01   3.445046e-01
  1.803180e-01   6.498342e+01   3.479829e-01
  1.806170e-01   6.462901e+01   3.441513e-01
  1.809160e-01   6.419596e+01   3.423310e-01
  1.812140e-01   6.398569e+01   3.426008e-01
  1.815130e-01   6.397492e+01   3.420727e-01
  1.818120e-01   6.475405e+01   3.454938e-01
  1.821110e-01   6.531972e+01   3.429956e-01
  1.824100e-01   6.461637e+01   3.436166e-01
  1.827090e-01   6.437938e+01   3.423225e-01
  1.830080e-01   6.432322e+01   3.423386e-01
  1.833070e-01   6.437683e+01   3.400238e-01
  1.836060e-01   6.360850e+01   3.371859e-01
  1.839050e-01   6.522965e+01   3.454110e-01
  1.842040e-01   6.502522e+01   3.420580e-01
  1.845030e-01   6.411624e+01   3.388507e-01
  1.848010e-01   6.446075e+01   3.415502e-01
  1.851000e-01   6.468037e+01   3.374633e-01
  1.853990e-01   6.401549e+01   3.406959e-01
  1.856980e-01   6.406608e+01   3.383966e-01
  1.859970e-01   6.393826e+01   3.367831e-01
  1.862960e-01   6.447401e+01   3.396334e-01
  1.865950e-01   6.393316e+01   3.364531e-01
  1.868940e-01   6.413870e+01   3.408597e-01
  1.871930e-01   6.408656e+01   3.335806e-01
  1.874920e-01   6.394743e+01   3.363326e-01
  1.877910e-01   6.432396e+01   3.371631e-01
  1.880900e-01   6.440172e+01   3.373668e-01
  1.883880e-01   6.366607e+01   3.371786e-01
  1.886870e-01   6.461151e+01   3.335635e-01
  1.889860e-01   6.392536e+01   3.373851e-01
  1.892850e-01   6.476048e+01   3.370428e-01
  1.895840e-01   6.425398e+01   3.346335e-01
  1.898830e-01   6.401687e+01   3.344799e-01
  1.901820e-01   6.458386e+01   3.356466e-01
  1.904810e-01   6.418253e+01   3.344474e-01
  1.907800e-01   6.408653e+01   3.334269e-01
  1.910790e-01   6.374073e+01   3.319154e-01
  1.913780e-01   6.413706e+01   3.340200e-01
  1.916770e-01   6.385718e+01   3.331367e-01
  1.919750e-01   6.418277e+01   3.347578e-01
  1.922740e-01   6.434734e+01   3.315200e-01
  1.925730e-01   6.415136e+01   3.317676e-01
  1.928720e-01   6.390361e+01   3.318828e-01
  1.931710e-01   6.383213e+01   3.323058e-01
  1.934700e-01   6.364387e+01   3.303023e-01
  1.937690e-01   6.342104e+01   3.288272e-01
  1.940680e-01   6.421214e+01   3.326831e-01
  1.943670e-01   6.376399e+01   3.295660e-01
  1.946660e-01   6.377149e+01   3.301830e-01
  1.949650e-01   6.380035e+01   3.281796e-01
  1.952640e-01   6.377592e+01   3.295968e-01
  1.955630e-01   6.363663e+01   3.304339e-01
  1.958610e-01   6.354007e+01   3.270702e-01
  1.961600e-01   6.378201e+01   3.290181e-01
  1.964590e-01   6.392236e+01   3.279062e-01
  1.967580e-01   6.378930e+01   3.297805e-01
  1.970570e-01   6.369696e+01   3.273275e-01
  1.973560e-01   6.299677e+01   3.237935e-01
  1.976550e-01   6.420760e+01   3.296688e-01
  1.979540e-01   6.377823e+01   3.262282e-01
  1.982530e-01   6.433354e+01   3.294006e-01
  1.985520e-01   6.358050e+01   3.254340e-01
  1.988510e-01   6.354841e+01   3.254957e-01
  1.991500e-01   6.391164e+01   3.286130e-01
  1.994480e-01   6.342780e+01   3.240417e-01
  1.997470e-01   6.363659e+01   3.264445e-01
  2.000460e-01   6.343377e+01   3.220818e-01
  2.003450e-01   6.391758e+01   3.255766e-01
  2.006440e-01   6.400803e+01   3.285662e-01
  2.009430e-01   6.357931e+01   3.224511e-01
  2.012420e-01   6.369814e+01   3.260233e-01
  2.015410e-01   6.367939e+01   3.225648e-01
  2.018400e-01   6.364823e+01   3.231874e-01
  2.021390e-01   6.302657e+01   3.225902e-01
  2.024380e-01   6.319490e+01   3.181776e-01
  2.027370e-01   6.310499e+01   3.229324e-01
  2.030350e-01   6.359799e+01   3.211078e-01
  2.033340e-01   6.318820e+01   3.209011e-01
  2.036330e-01   6.298322e+01   3.179147e-01
  2.039320e-01   6.326644e+01   3.194460e-01
  2.042310e-01   6.331873e+01   3.226309e-01
  2.045300e-01   6.329041e+01   3.178778e-01
  2.048290e-01   6.357776e+01   3.196841e-01
  2.051280e-01   6.401509e+01   3.203719e-01
  2.054270e-01   6.377873e+01   3.192370e-01
  2.057260e-01   6.333036e+01   3.215402e-01
  2.060250e-01   6.289422e+01   3.164792e-01
  2.063240e-01   6.301611e+01   3.193607e-01
  2.066230e-01   6.385779e+01   3.201143e-01
  2.069210e-01   6.309139e+01   3.194142e-01
  2.072200e-01   6.330966e+01   3.192819e-01
  2.075190e-01   6.330665e+01   3.168463e-01
  2.078180e-01   6.319050e+01   3.189813e-01
  2.081170e-01   6.364235e+01   3.184906e-01
  2.084160e-01   6.313662e+01   3.192548e-01
  2.087150e-01   6.296237e+01   3.153207e-01
  2.090140e-01   6.383999e+01   3.189847e-01
  2.093130e-01   6.316336e+01   3.171556e-01
  2.096120e-01   6.300288e+01   3.162183e-01
  2.099110e-01   6.277979e+01   3.142055e-01
  2.102100e-01   6.311160e+01   3.166245e-01
  2.105080e-01   6.357857e+01   3.194137e-01
  2.108070e-01   6.305489e+01   3.151563e-01
  2.111060e-01   6.303637e+01   3.143226e-01
  2.114050e-01   6.347535e+01   3.158095e-01
  2.117040e-01   6.315862e+01   3.199967e-01
  2.120030e-01   6.297703e+01   3.254725e-01
  2.123020e-01   6.288294e+01   3.275775e-01
  2.126010e-01   6.278922e+01   3.246970e-01
  2.129000e-01   6.344214e+01   3.296285e-01
  2.131990e-01   6.298002e+01   3.312995e-01
  2.134980e-01   6.311337e+01   3.336624e-01
  2.137970e-01   6.293954e+01   3.307344e-01
  2.140950e-01   6.300616e+01   3.327563e-01
  2.143940e-01   6.340552e+01   3.350618e-01
  2.146930e-01   6.312579e+01   3.346365e-01
  2.149920e-01   6.295165e+01   3.344897e-01
  2.152910e-01   6.314636e+01   3.354817e-01
  2.155900e-01   6.347878e+01   3.392647e-01
  2.158890e-01   6.312520e+01   3.383185e-01
  2.161880e-01   6.235659e+01   3.348056e-01
  2.164870e-01   6.270764e+01   3.370356e-01
  2.167860e-01   6.326685e+01   3.322067e-01
  2.170850e-01   6.233794e+01   3.271938e-01
  2.173840e-01   6.242914e+01   3.243433e-01
  2.176820e-01   6.319010e+01   3.248644e-01
  2.179810e-01   6.286035e+01   3.250258e-01
  2.182800e-01   6.286690e+01   3.207787e-01
  2.185790e-01   6.285215e+01   3.222848e-01
  2.188780e-01   6.226505e+01   3.173156e-01
  2.191770e-01   6.275284e+01   3.206269e-01
  2.194760e-01   6.237878e+01   3.205071e-01
  2.197750e-01   6.233914e+01   3.172321e-01
  2.200740e-01   6.253144e+01   3.156986e-01
  2.203730e-01   6.260637e+01   3.176393e-01
  2.206720e-01   6.197580e+01   3.150936e-01
  2.209710e-01   6.192115e+01   3.171193e-01
  2.212700e-01   6.227070e+01   3.135840e-01
  2.215680e-01   6.258918e+01   3.171889e-01
  2.218670e-01   6.272824e+01   3.132929e-01
  2.221660e-01   6.217603e+01   3.153342e-01
  2.224650e-01   6.210511e+01   3.126431e-01
  2.227640e-01   6.185067e+01   3.117416e-01
  2.230630e-01   6.213803e+01   3.133811e-01
  2.233620e-01   6.286156e+01   3.144100e-01
  2.236610e-01   6.222939e+01   3.128251e-01
  2.239600e-01   6.267980e+01   3.103493e-01
  2.242590e-01   6.206776e+01   3.118983e-01
  2.245580e-01   6.217587e+01   3.112648e-01
  2.248570e-01   6.220432e+01   3.131544e-01
  2.251550e-01   6.182921e+01   3.086141e-01
  2.254540e-01   6.205700e+01   3.094352e-01
  2.257530e-01   6.226516e+01   3.122640e-01
  2.260520e-01   6.226131e+01   3.084323e-01
  2.263510e-01   6.248952e+01   3.100043e-01
  2.266500e-01   6.230640e+01   3.094235e-01
  2.269490e-01   6.234173e+01   3.081320e-01
  2.272480e-01   6.210617e+01   3.100661e-01
  2.275470e-01   6.167228e+01   3.048753e-01
  2.278460e-01   6.189984e+01   3.089167e-01
  2.281450e-01   6.240134e+01   3.074107e-01
  2.284440e-01   6.236231e+01   3.088076e-01
  2.287420e-01   6.189743e+01   3.085322e-01
  2.290410e-01   6.200710e+01   3.026898e-01
  2.293400e-01   6.225652e+01   3.080459e-01
  2.296390e-01   6.236437e+01   3.068267e-01
  2.299380e-01   6.216661e+01   3.068320e-01
  2.302370e-01   6.225410e+01   3.064326e-01
  2.305360e-01   6.213836e+01   3.042053e-01
  2.308350e-01   6.204404e+01   3.082689e-01
  2.311340e-01   6.190261e+01   3.021978e-01
  2.314330e-01   6.150824e+01   3.033793e-01
  2.317320e-01   6.220732e+01   3.061949e-01
  2.320310e-01   6.176067e+01   3.019693e-01
  2.323290e-01   6.190312e+01   3.070461e-01
  2.326280e-01   6.199770e+01   3.018394e-01
  2.329270e-01   6.181290e+01   3.018605e-01
  2.332260e-01   6.159031e+01   3.028608e-01
  2.335250e-01   6.180352e+01   3.026677e-01
  2.338240e-01   6.187084e+01   3.040308e-01
  2.341230e-01   6.123420e+01   2.980057e-01
  2.344220e-01   6.206160e+01   3.030606e-01
  2.347210e-01   6.177037e+01   3.022300e-01
  2.350200e-01   6.172697e+01   3.012972e-01
  2.353190e-01   6.186449e+01   3.019865e-01
  2.356180e-01   6.151091e+01   2.977628e-01
  2.359170e-01   6.170830e+01   3.025535e-01
  2.362150e-01   6.191932e+01   3.010621e-01
  2.365140e-01   6.185397e+01   2.985920e-01
  2.368130e-01   6.167633e+01   3.004707e-01
  2.371120e-01   6.136908e+01   2.983338e-01
  2.374110e-01   6.145560e+01   3.011047e-01
  2.377100e-01   6.154166e+01   2.977234e-01
  2.380090e-01   6.154893e+01   2.991162e-01
  2.383080e-01   6.199315e+01   2.982440e-01
  2.386070e-01   6.147205e+01   2.985839e-01
  2.389060e-01   6.162414e+01   2.986085e-01
  2.392050e-01   6.214816e+01   2.982761e-01
  2.395040e-01   6.135249e+01   2.984083e-01
  2.398020e-01   6.175878e+01   2.973402e-01
  2.401010e-01   6.149484e+01   2.984097e-01
  2.404000e-01   6.146920e+01   2.955216e-01
  2.406990e-01   6.175578e+01   2.978994e-01
  2.409980e-01   6.185137e+01   2.971118e-01
  2.412970e-01   6.170862e+01   2.963201e-01
  2.415960e-01   6.116755e+01   2.959135e-01
  2.418950e-01   6.148033e+01   2.949927e-01
  2.421940e-01   6.081092e+01   2.946022e-01
  2.424930e-01   6.140860e+01   2.969476e-01
  2.427920e-01   6.134384e+01   2.930186e-01
  2.430910e-01   6.120214e+01   2.946568e-01
  2.433890e-01   6.121992e+01   2.937060e-01
  2.436880e-01   6.158611e+01   2.971501e-01
  2.439870e-01   6.099393e+01   2.921817e-01
  2.442860e-01   6.134690e+01   2.924831e-01
  2.445850e-01   6.106609e+01   2.935565e-01
  2.448840e-01   6.037998e+01   2.914663e-01
  2.451830e-01   6.124829e+01   2.951014e-01
  2.454820e-01   6.093405e+01   2.908522e-01
  2.457810e-01   6.133405e+01   2.929952e-01
  2.460800e-01   6.122417e+01   2.930594e-01
  2.463790e-01   6.102284e+01   2.916017e-01
  2.466780e-01   6.083635e+01   2.915875e-01
  2.469770e-01   6.102344e+01   2.911727e-01
  2.472750e-01   6.113899e+01   2.922035e-01
  2.475740e-01   6.105896e+01   2.929912e-01
  2.478730e-01   6.123584e+01   2.887134e-01
  2.481720e-01   6.117210e+01   2.915272e-01
  2.484710e-01   6.125168e+01   2.899052e-01
  2.487700e-01   6.148419e+01   2.935718e-01
  2.490690e-01   6.117341e+01   2.917455e-01
  2.493680e-01   6.121813e+01   2.888805e-01
  2.496670e-01   6.088240e+01   2.920229e-01
  2.499660e-01   6.094707e+01   2.891834e-01
  2.502650e-01   6.098751e+01   2.905518e-01
  2.505640e-01   6.051086e+01   2.864823e-01
  2.508620e-01   6.030761e+01   2.873486e-01
  2.511610e-01   6.097305e+01   2.912674e-01
  2.514600e-01   6.137468e+01   2.890406e-01
  2.517590e-01   6.054940e+01   2.868835e-01
  2.520580e-01   6.150528e+01   2.896620e-01
  2.523570e-01   6.073413e+01   2.881536e-01
  2.526560e-01   6.086739e+01   2.893105e-01
  2.529550e-01   6.039724e+01   2.848831e-01
  2.532540e-01   6.073823e+01   2.855844e-01
  2.535530e-01   6.050293e+01   2.848277e-01
  2.538520e-01   6.078376e+01   2.868180e-01
  2.541510e-01   6.080389e+01   2.853322e-01
  2.544490e-01   6.051598e+01   2.854686e-01
  2.547480e-01   6.084711e+01   2.865560e-01
  2.550470e-01   6.060436e+01   2.842582e-01
  2.553460e-01   6.016270e+01   2.836223e-01
  2.556450e-01   6.088562e+01   2.830206e-01
  2.559440e-01   6.090339e+01   2.859724e-01
  2.562430e-01   6.081836e+01   2.871059e-01
  2.565420e-01   6.040021e+01   2.835784e-01
  2.568410e-01   6.061404e+01   2.832803e-01
  2.571400e-01   6.066674e+01   2.838026e-01
  2.574390e-01   6.100128e+01   2.867135e-01
  2.577380e-01   6.089451e+01   2.854433e-01
  2.580360e-01   6.025800e+01   2.819522e-01
  2.583350e-01   6.040656e+01   2.848036e-01
  2.586340e-01   6.054977e+01   2.820421e-01
  2.589330e-01   6.097577e+01   2.858368e-01
  2.592320e-01   6.077837e+01   2.825740e-01
  2.595310e-01   6.021956e+01   2.822578e-01
  2.598300e-01   6.051232e+01   2.848498e-01
  2.601290e-01   6.072386e+01   2.809815e-01
  2.604280e-01   6.015780e+01   2.831089e-01
  2.607270e-01   6.038951e+01   2.799172e-01
  2.610260e-01   6.079699e+01   2.834089e-01
  2.613250e-01   6.086415e+01   2.841638e-01
  2.616240e-01   6.052169e+01   2.824695e-01
  2.619220e-01   6.059178e+01   2.827320e-01
  2.622210e-01   6.005555e+01   2.786628e-01
  2.625200e-01   6.062872e+01   2.817351e-01
  2.628190e-01   6.028048e+01   2.806325e-01
  2.631180e-01   6.067153e+01   2.798003e-01
  2.634170e-01   6.080203e+01   2.837192e-01
  2.637160e-01   6.092573e+01   2.803859e-01
  2.640150e-01   6.053304e+01   2.821999e-01
  2.643140e-01   5.999746e+01   2.778613e-01
  2.646130e-01   6.048442e+01   2.793686e-01
  2.649120e-01   6.011169e+01   2.815111e-01
  2.652110e-01   6.079599e+01   2.798955e-01
  2.655090e-01   6.091800e+01   2.809460e-01
  2.658080e-01   5.991814e+01   2.770161e-01
  2.661070e-01   6.044464e+01   2.794682e-01
  2.664060e-01   5.995560e+01   2.780494e-01
  2.667050e-01   6.028054e+01   2.790885e-01
  2.670040e-01   6.015667e+01   2.786106e-01
  2.673030e-01   6.016516e+01   2.777754e-01
  2.676020e-01   5.982884e+01   2.770923e-01
  2.679010e-01   6.004076e+01   2.774881e-01
  2.682000e-01   6.059864e+01   2.776426e-01
  2.684990e-01   6.005246e+01   2.774207e-01
  2.687980e-01   6.054772e+01   2.781841e-01
  2.690960e-01   6.048802e+01   2.791857e-01
  2.693950e-01   6.040432e+01   2.760809e-01
  2.696940e-01   5.979733e+01   2.750589e-01
  2.699930e-01   6.007794e+01   2.767276e-01
  2.702920e-01   6.042818e+01   2.772518e-01
  2.705910e-01   6.068394e+01   2.783081e-01
  2.708900e-01   5.976163e+01   2.740581e-01
  2.711890e-01   6.035449e+01   2.772700e-01
  2.714880e-01   6.031858e+01   2.761624e-01
  2.717870e-01   6.030601e+01   2.765981e-01
  2.720860e-01   5.979710e+01   2.744141e-01
  2.723850e-01   6.028069e+01   2.748792e-01
  2.726840e-01   6.013029e+01   2.756386e-01
  2.729820e-01   5.981504e+01   2.747309e-01
  2.732810e-01   5.951985e+01   2.731389e-01
  2.735800e-01   5.997005e+01   2.740788e-01
  2.738790e-01   5.998010e+01   2.746502e-01
  2.741780e-01   6.000432e+01   2.751652e-01
  2.744770e-01   6.010239e+01   2.728434e-01
  2.747760e-01   5.956516e+01   2.729706e-01
  2.750750e-01   6.014365e+01   2.774426e-01
  2.753740e-01   5.973480e+01   2.809222e-01
  2.756730e-01   6.025500e+01   2.836385e-01
  2.759720e-01   6.027248e+01   2.823818e-01
  2.762710e-01   6.000802e+01   2.858043e-01
  2.765690e-01   5.971416e+01   2.843854e-01
  2.768680e-01   5.998759e+01   2.877376e-01
  2.771670e-01   5.965321e+01   2.845472e-01
  2.774660e-01   6.015056e+01   2.865580e-01
  2.777650e-01   5.976822e+01   2.891236e-01
  2.780640e-01   6.001420e+01   2.883300e-01
  2.783630e-01   6.009537e+01   2.889501e-01
  2.786620e-01   5.984847e+01   2.900723e-01
  2.789610e-01   5.958926e+01   2.895516e-01
  2.792600e-01   5.975052e+01   2.927997e-01
  2.795590e-01   5.971888e+01   2.869873e-01
  2.798580e-01   5.935370e+01   2.906110e-01
  2.801560e-01   5.989984e+01   2.915050e-01
  2.804550e-01   6.006449e+01   2.927886e-01
  2.807540e-01   5.964909e+01   2.931097e-01
  2.810530e-01   5.975572e+01   2.906075e-01
  2.813520e-01   5.946857e+01   2.937911e-01
  2.816510e-01   6.005797e+01   2.942251e-01
  2.819500e-01   6.004048e+01   2.942949e-01
  2.822490e-01   5.963369e+01   2.932962e-01
  2.825480e-01   6.038925e+01   2.946974e-01
  2.828470e-01   6.000312e+01   2.971763e-01
  2.831460e-01   5.999285e+01   2.956533e-01
  2.834450e-01   6.039093e+01   2.950396e-01
  2.837430e-01   5.953039e+01   2.946255e-01
  2.840420e-01   5.990244e+01   2.971591e-01
  2.843410e-01   5.979626e+01   3.033741e-01
  2.846400e-01   5.951153e+01   3.047749e-01
  2.849390e-01   5.997364e+01   3.138562e-01
  2.852380e-01   5.957296e+01   3.157095e-01
  2.855370e-01   5.948026e+01   3.185914e-01
  2.858360e-01   5.978102e+01   3.214405e-01
  2.861350e-01   5.954867e+01   3.236484e-01
  2.864340e-01   5.994696e+01   3.295332e-01
  2.867330e-01   5.955087e+01   3.274993e-01
  2.870320e-01   5.917510e+01   3.320673e-01
  2.873310e-01   5.918279e+01   3.290117e-01
  2.876290e-01   5.948910e+01   3.351086e-01
  2.879280e-01   5.940334e+01   3.379283e-01
  2.882270e-01   5.926666e+01   3.338132e-01
  2.885260e-01   5.992356e+01   3.397517e-01
  2.888250e-01   5.992540e+01   3.388917e-01
  2.891240e-01   5.943261e+01   3.425866e-01
  2.894230e-01   5.944327e+01   3.457114e-01
  2.897220e-01   5.881191e+01   3.357284e-01
  2.900210e-01   5.923774e+01   3.458522e-01
  2.903200e-01   5.946349e+01   3.444858e-01
  2.906190e-01   5.914597e+01   3.472632e-01
  2.909180e-01   5.937347e+01   3.488756e-01
  2.912160e-01   5.916017e+01   3.445197e-01
  2.915150e-01   5.943152e+01   3.566968e-01
  2.918140e-01   5.938257e+01   3.483343e-01
  2.921130e-01   5.886183e+01   3.500457e-01
  2.924120e-01   5.883052e+01   3.524935e-01
  2.927110e-01   5.998957e+01   3.549555e-01
  2.930100e-01   5.897448e+01   3.611141e-01
  2.933090e-01   5.844674e+01   3.537293e-01
  2.936080e-01   5.895513e+01   3.528666e-01
  2.939070e-01   5.875938e+01   3.579430e-01
  2.942060e-01   5.935140e+01   3.603679e-01
  2.945050e-01   5.917725e+01   3.673834e-01
  2.948030e-01   5.881274e+01   3.566636e-01
  2.951020e-01   5.900597e+01   3.627036e-01
  2.954010e-01   5.850082e+01   3.628695e-01
  2.957000e-01   5.927216e+01   3.670120e-01
  2.959990e-01   5.924286e+01   3.664795e-01
  2.962980e-01   5.945068e+01   3.677862e-01
  2.965970e-01   5.923934e+01   3.707313e-01
  2.968960e-01   5.906220e+01   3.699489e-01
  2.971950e-01   5.887965e+01   3.677968e-01
  2.974940e-01   5.897426e+01   3.667528e-01
  2.977930e-01   5.872467e+01   3.693449e-01
  2.980920e-01   5.886927e+01   3.700275e-01
  2.983900e-01   5.847742e+01   3.717895e-01
  2.986890e-01   5.863063e+01   3.681422e-01
  2.989880e-01   5.864258e+01   3.720808e-01
  2.992870e-01   5.919664e+01   3.747749e-01
  2.995860e-01   5.934254e+01   3.773814e-01
  2.998850e-01   5.888107e+01   3.737746e-01
  3.001840e-01   5.851953e+01   3.749942e-01
  3.004830e-01   5.898126e+01   3.813665e-01
  3.007820e-01   5.911376e+01   3.803042e-01
  3.010810e-01   5.865989e+01   3.761640e-01
  3.013800e-01   5.793453e+01   3.794603e-01
  3.016790e-01   5.889625e+01   3.815914e-01
  3.019780e-01   5.854670e+01   3.824703e-01
  3.022760e-01   5.883052e+01   3.851884e-01
  3.025750e-01   5.829947e+01   3.814091e-01
  3.028740e-01   5.900495e+01   3.891602e-01
  3.031730e-01   5.854416e+01   3.858023e-01
  3.034720e-01   5.880420e+01   3.882332e-01
  3.037710e-01   5.856560e+01   3.871815e-01
  3.040700e-01   5.841470e+01   3.885344e-01
  3.043690e-01   5.882513e+01   3.945242e-01
  3.046680e-01   5.882218e+01   3.931363e-01
  3.049670e-01   5.834500e+01   3.880365e-01
  3.052660e-01   5.846591e+01   3.952656e-01
  3.055650e-01   5.859548e+01   3.943075e-01
  3.058630e-01   5.864170e+01   3.998494e-01
  3.061620e-01   5.808648e+01   3.906701e-01
  3.064610e-01   5.853923e+01   3.972072e-01
  3.067600e-01   5.859629e+01   4.035082e-01
  3.070590e-01   5.801637e+01   3.954293e-01
  3.073580e-01   5.858795e+01   4.034795e-01
  3.076570e-01   5.935580e+01   3.988284e-01
  3.079560e-01   5.944748e+01   4.055322e-01
  3.082550e-01   5.874482e+01   4.031284e-01
  3.085540e-01   5.820013e+01   4.009609e-01
  3.088530e-01   5.810998e+01   4.057390e-01
  3.091520e-01   5.842378e+01   4.008499e-01
  3.094500e-01   5.808588e+01   4.084280e-01
  3.097490e-01   5.835625e+01   4.075181e-01
  3.100480e-01   5.852233e+01   4.050497e-01
  3.103470e-01   5.836623e+01   4.158000e-01
  3.106460e-01   5.845760e+01   4.039251e-01
  3.109450e-01   5.865021e+01   4.164830e-01
  3.112440e-01   5.874769e+01   4.098122e-01
  3.115430e-01   5.785890e+01   4.120499e-01
  3.118420e-01   5.834178e+01   4.183524e-01
  3.121410e-01   5.893963e+01   4.139505e-01
  3.124400e-01   5.841384e+01   4.196141e-01
  3.127390e-01   5.760778e+01   4.108348e-01
  3.130380e-01   5.834061e+01   4.224033e-01
  3.133360e-01   5.877373e+01   4.215798e-01
  3.136350e-01   5.859771e+01   4.202740e-01
  3.139340e-01   5.840799e+01   4.257689e-01
  3.142330e-01   5.898863e+01   4.213366e-01
  3.145320e-01   5.777907e+01   4.273605e-01
  3.148310e-01   5.878474e+01   4.260883e-01
  3.151300e-01   5.841722e+01   4.247542e-01
  3.154290e-01   5.840810e+01   4.296805e-01
  3.157280e-01   5.877607e+01   4.281678e-01
  3.160270e-01   5.884925e+01   4.368322e-01
  3.163260e-01   5.852654e+01   4.272580e-01
  3.166250e-01   5.809374e+01   4.340190e-01
  3.169230e-01   5.840498e+01   4.325820e-01
  3.172220e-01   5.788411e+01   4.354898e-01
  3.175210e-01   5.855877e+01   4.376399e-01
  3.178200e-01   5.788886e+01   4.321388e-01
  3.181190e-01   5.793665e+01   4.403061e-01
  3.184180e-01   5.927330e+01   4.406846e-01
  3.187170e-01   5.809628e+01   4.440786e-01
  3.190160e-01   5.824310e+01   4.434425e-01
  3.193150e-01   5.775961e+01   4.350212e-01
  3.196140e-01   5.859155e+01   4.496280e-01
  3.199130e-01   5.832133e+01   4.421583e-01
  3.202120e-01   5.846758e+01   4.499770e-01
  3.205100e-01   5.826402e+01   4.479595e-01
  3.208090e-01   5.845609e+01   4.454517e-01
  3.211080e-01   5.763490e+01   4.492456e-01
  3.214070e-01   5.831722e+01   4.441227e-01
  3.217060e-01   5.896102e+01   4.539628e-01
  3.220050e-01   5.775655e+01   4.464127e-01
  3.223040e-01   5.838468e+01   4.467925e-01
  3.226030e-01   5.888355e+01   4.601120e-01
  3.229020e-01   5.818350e+01   4.420289e-01
  3.232010e-01   5.835211e+01   4.550019e-01
  3.235000e-01   5.859954e+01   4.508991e-01
  3.237990e-01   5.815881e+01   4.525463e-01
  3.240970e-01   5.813317e+01   4.593678e-01
  3.243960e-01   5.835303e+01   4.507806e-01
  3.246950e-01   5.791891e+01   4.602977e-01
  3.249940e-01   5.847601e+01   4.546293e-01
  3.252930e-01   5.784682e+01   4.595652e-01
  3.255920e-01   5.791418e+01   4.625296e-01
  3.258910e-01   5.852496e+01   4.604697e-01
  3.261900e-01   5.741870e+01   4.632801e-01
  3.264890e-01   5.783587e+01   4.595217e-01
  3.267880e-01   5.792709e+01   4.634909e-01
  3.270870e-01   5.782241e+01   4.710202e-01
  3.273860e-01   5.755907e+01   4.643068e-01
  3.276850e-01   5.718548e+01   4.684188e-01
  3.279830e-01   5.794383e+01   4.644731e-01
  3.282820e-01   5.754122e+01   4.722844e-01
  3.285810e-01   5.820185e+01   4.730451e-01
  3.288800e-01   5.764119e+01   4.741602e-01
  3.291790e-01   5.805262e+01   4.719569e-01
  3.294780e-01   5.867883e+01   4.819139e-01
  3.297770e-01   5.892976e+01   4.854998e-01
  3.300760e-01   5.733644e+01   4.738872e-01
  3.303750e-01   5.851498e+01   4.863767e-01
  3.306740e-01   5.734379e+01   4.749060e-01
  3.309730e-01   5.795730e+01   4.861444e-01
  3.312720e-01   5.791734e+01   4.897008e-01
  3.315700e-01   5.799865e+01   4.811385e-01
  3.318690e-01   5.843122e+01   4.956963e-01
  3.321680e-01   5.820495e+01   4.835326e-01
  3.324670e-01   5.851583e+01   4.971660e-01
  3.327660e-01   5.852292e+01   4.944324e-01
  3.330650e-01   5.768170e+01   4.914111e-01
  3.333640e-01   5.812092e+01   5.011355e-01
  3.336630e-01   5.824513e+01   4.900088e-01
  3.339620e-01   5.686317e+01   4.985504e-01
  3.342610e-01   5.878452e+01   4.999906e-01
  3.345600e-01   5.835403e+01   5.032952e-01
  3.348590e-01   5.896381e+01   5.148942e-01
  3.351570e-01   5.677130e+01   4.896989e-01
  3.354560e-01   5.776772e+01   5.133337e-01
  3.357550e-01   5.857266e+01   5.002192e-01
  3.360540e-01   5.841989e+01   5.143585e-01
  3.363530e-01   5.773823e+01   5.176079e-01
  3.366520e-01   5.803898e+01   5.036785e-01
  3.369510e-01   5.783565e+01   5.245446e-01
  3.372500e-01   5.738602e+01   4.991032e-01
  3.375490e-01   5.781305e+01   5.218133e-01
  3.378480e-01   5.787484e+01   5.195010e-01
  3.381470e-01   5.867555e+01   5.217924e-01
  3.384460e-01   5.719802e+01   5.290447e-01
  3.387450e-01   5.743277e+01   5.087729e-01
  3.390430e-01   5.831945e+01   5.314521e-01
  3.393420e-01   5.780736e+01   5.264141e-01
  3.396410e-01   5.936297e+01   5.341300e-01
  3.399400e-01   5.767876e+01   5.419251e-01
  3.402390e-01   5.757987e+01   5.156291e-01
  3.405380e-01   5.715254e+01   5.365549e-01
  3.408370e-01   5.731546e+01   5.295875e-01
  3.411360e-01   5.684506e+01   5.308683e-01
  3.414350e-01   5.845779e+01   5.455726e-01
  3.417340e-01   5.771447e+01   5.342101e-01
  3.420330e-01   5.756739e+01   5.496336e-01
  3.423320e-01   5.677565e+01   5.305441e-01
  3.426300e-01   5.753831e+01   5.487310e-01
  3.429290e-01   5.688114e+01   5.433292e-01
  3.432280e-01   5.777380e+01   5.453272e-01
  3.435270e-01   5.837424e+01   5.670610e-01
  3.438260e-01   5.781274e+01   5.418225e-01
  3.441250e-01   5.779195e+01   5.609548e-01
  3.444240e-01   5.854466e+01   5.566098e-01
  3.447230e-01   5.692155e+01   5.535241e-01
  3.450220e-01   5.727479e+01   5.666884e-01
  3.453210e-01   5.742277e+01   5.512509e-01
  3.456200e-01   5.795078e+01   5.751814e-01
  3.459190e-01   5.798252e+01   5.618789e-01
  3.462170e-01   5.797181e+01   5.726886e-01
  3.465160e-01   5.807463e+01   5.723375e-01
  3.468150e-01   5.725455e+01   5.674333e-01
  3.471140e-01   5.820628e+01   5.872237e-01
  3.474130e-01   5.775698e+01   5.690688e-01
  3.477120e-01   5.791599e+01   5.857575e-01
  3.480110e-01   5.777574e+01   5.787130e-01
  3.483100e-01   5.736358e+01   5.784277e-01
  3.486090e-01   5.727879e+01   5.928706e-01
  3.489080e-01   5.752106e+01   5.792211e-01
  3.492070e-01   5.721971e+01   5.935322e-01
  3.495060e-01   5.755460e+01   5.839272e-01
  3.498040e-01   5.736408e+01   5.952539e-01
  3.501030e-01   5.791221e+01   5.990740e-01
  3.504020e-01   5.675875e+01   5.921049e-01
  3.507010e-01   5.713935e+01   6.082097e-01
  3.510000e-01   5.767859e+01   5.920504e-01
  3.512990e-01   5.803276e+01   6.129462e-01
  3.515980e-01   5.792292e+01   6.041181e-01
  3.518970e-01   5.756521e+01   6.157852e-01
  3.521960e-01   5.686346e+01   6.207639e-01
  3.524950e-01   5.685696e+01   5.975350e-01
  3.527940e-01   5.702480e+01   6.250255e-01
  3.530930e-01   5.680369e+01   6.074653e-01
  3.533920e-01   5.821748e+01   6.303828e-01
  3.536900e-01   5.803737e+01   6.316999e-01
  3.539890e-01   5.679670e+01   6.215182e-01
  3.542880e-01   5.708874e+01   6.382715e-01
  3.545870e-01   5.734783e+01   6.146214e-01
  3.548860e-01   5.731517e+01   6.359330e-01
  3.551850e-01   5.704834e+01   6.228935e-01
  3.554840e-01   5.751274e+01   6.370281e-01
  3.557830e-01   5.665293e+01   6.346298e-01
  3.560820e-01   5.684290e+01   6.140604e-01
  3.563810e-01   5.809015e+01   6.414202e-01
  3.566800e-01   5.711882e+01   6.210402e-01
  3.569790e-01   5.600013e+01   6.345649e-01
  3.572770e-01   5.746340e+01   6.415788e-01
  3.575760e-01   5.778259e+01   6.169467e-01
  3.578750e-01   5.751962e+01   6.557525e-01
  3.581740e-01   5.767142e+01   6.274194e-01
  3.584730e-01   5.748972e+01   6.555820e-01
  3.587720e-01   5.825020e+01   6.484263e-01
  3.590710e-01   5.761082e+01   6.436260e-01
  3.593700e-01   5.633954e+01   6.608999e-01
  3.596690e-01   5.695151e+01   6.362999e-01
  3.599680e-01   5.661127e+01   6.638592e-01
  3.602670e-01   5.730097e+01   6.506435e-01
  3.605660e-01   5.819245e+01   6.716800e-01
  3.608640e-01   5.765963e+01   6.857442e-01
  3.611630e-01   5.648120e+01   6.434541e-01
  3.614620e-01   5.691447e+01   6.857663e-01
  3.617610e-01   5.689311e+01   6.600768e-01
  3.620600e-01   5.744343e+01   6.859437e-01
  3.623590e-01   5.595755e+01   6.740895e-01
  3.626580e-01   5.788208e+01   6.855833e-01
  3.629570e-01   5.767390e+01   7.027656e-01
  3.632560e-01   5.837038e+01   6.768974e-01
  3.635550e-01   5.703969e+01   7.102823e-01
  3.638540e-01   5.707294e+01   6.928246e-01
  3.641530e-01   5.731064e+01   6.989622e-01
  3.644510e-01   5.633224e+01   7.230406e-01
  3.647500e-01   5.656700e+01   6.806907e-01
  3.650490e-01   5.777380e+01   7.304367e-01
  3.653480e-01   5.694922e+01   7.080586e-01
  3.656470e-01   5.814037e+01   7.239323e-01
  3.659460e-01   5.816270e+01   7.457983e-01
  3.662450e-01   5.628127e+01   7.022551e-01
  3.665440e-01   5.727944e+01   7.576221e-01
  3.668430e-01   5.702023e+01   7.152157e-01
  3.671420e-01   5.848963e+01   7.556018e-01
  3.674410e-01   5.807828e+01   7.433725e-01
  3.677400e-01   5.757325e+01   7.535739e-01
  3.680390e-01   5.700746e+01   7.789533e-01
  3.683370e-01   5.736655e+01   7.314521e-01
  3.686360e-01   5.590375e+01   7.628048e-01
  3.689350e-01   5.792332e+01   7.598503e-01
  3.692340e-01   5.782292e+01   7.801097e-01
  3.695330e-01   5.784901e+01   8.078336e-01
  3.698320e-01   5.767568e+01   7.522773e-01
  3.701310e-01   5.795917e+01   8.110343e-01
  3.704300e-01   5.783557e+01   7.716212e-01
  3.707290e-01   5.633517e+01   8.020104e-01
  3.710280e-01   5.740905e+01   8.047559e-01
  3.713270e-01   5.733933e+01   7.924909e-01
  3.716260e-01   5.638241e+01   8.332173e-01
  3.719240e-01   5.606571e+01   7.768941e-01
  3.722230e-01   5.753418e+01   8.444489e-01
  3.725220e-01   5.747715e+01   8.150533e-01
  3.728210e-01   5.719413e+01   8.310854e-01
  3.731200e-01   5.910656e+01   8.950404e-01
  3.734190e-01   5.880790e+01   8.145013e-01
  3.737180e-01   5.752710e+01   8.798414e-01
  3.740170e-01   5.866410e+01   8.363535e-01
  3.743160e-01   5.672263e+01   8.799760e-01
  3.746150e-01   5.642366e+01   8.713623e-01
  3.749140e-01   5.627435e+01   8.492367e-01
  3.752130e-01   5.589969e+01   9.070514e-01
  3.755110e-01   5.775259e+01   8.574071e-01
  3.758100e-01   5.657672e+01   9.125278e-01
  3.761090e-01   5.637933e+01   8.837363e-01
  3.764080e-01   5.882530e+01   9.268713e-01
  3.767070e-01   5.656575e+01   9.503158e-01
  3.770060e-01   5.875165e+01   8.891565e-01
  3.773050e-01   5.750854e+01   9.664277e-01
  3.776040e-01   5.739306e+01   9.226990e-01
  3.779030e-01   5.556797e+01   9.379312e-01
  3.782020e-01   5.766298e+01   1.032002e+00
  3.785010e-01   5.797361e+01   9.096209e-01
  3.788000e-01   5.682879e+01   1.019525e+00
  3.790990e-01   5.580165e+01   9.321011e-01
  3.793970e-01   5.662550e+01   1.007961e+00
  3.796960e-01   5.552257e+01   9.933769e-01
  3.799950e-01   5.735706e+01   9.911269e-01
  3.802940e-01   5.808426e+01   1.108834e+00
  3.805930e-01   5.701701e+01   9.581676e-01
  3.808920e-01   5.653926e+01   1.100186e+00
  3.811910e-01   5.734093e+01   1.024108e+00
  3.814900e-01   5.815869e+01   1.085421e+00
  3.817890e-01   5.671108e+01   1.170358e+00
  3.820880e-01   5.725049e+01   9.993323e-01
  3.823870e-01   5.654232e+01   1.176180e+00
  3.826860e-01   5.612223e+01   1.028252e+00
  3.829840e-01   5.626327e+01   1.196820e+00
  3.832830e-01   5.791335e+01   1.160591e+00
  3.835820e-01   5.704978e+01   1.124475e+00
  3.838810e-01   5.748752e+01   1.262015e+00
  3.841800e-01   5.660447e+01   1.107128e+00
  3.844790e-01   5.820495e+01   1.279307e+00
  3.847780e-01   5.514113e+01   1.154045e+00
  3.850770e-01   5.620386e+01   1.266611e+00
  3.853760e-01   5.577078e+01   1.345927e+00
  3.856750e-01   5.654200e+01   1.168612e+00
  3.859740e-01   5.540768e+01   1.365285e+00
  3.862730e-01   5.820785e+01   1.269897e+00
  3.865710e-01   5.483577e+01   1.358220e+00
  3.868700e-01   5.564566e+01   1.393320e+00
  3.871690e-01   5.605459e+01   1.315748e+00
  3.874680e-01   5.737791e+01   1.532942e+00
  3.877670e-01   5.441041e+01   1.318096e+00
  3.880660e-01   5.510491e+01   1.536035e+00
  3.883650e-01   5.790196e+01   1.492041e+00
  3.886640e-01   6.041130e+01   1.590322e+00
  3.889630e-01   5.765812e+01   1.690716e+00
  3.892620e-01   5.687860e+01   1.509933e+00
  3.895610e-01   5.667485e+01   1.722170e+00
  3.898600e-01   5.483223e+01   1.648763e+00
  3.901580e-01   5.727142e+01   1.755768e+00
  3.904570e-01   5.873820e+01   1.987987e+00
  3.907560e-01   5.384895e+01   1.678686e+00
  3.910550e-01   5.484325e+01   1.956194e+00
  3.913540e-01   5.756448e+01   2.004138e+00
  3.916530e-01   5.805290e+01   2.012622e+00
  3.919520e-01   5.828403e+01   2.619673e+00
  3.922510e-01   5.288955e+01   1.921035e+00
  3.925500e-01   5.588988e+01   2.649434e+00
  3.928490e-01   5.452926e+01   2.388970e+00
  3.931480e-01   5.463392e+01   2.619496e+00
  3.934470e-01   0.000000e+00   0.000000e+00
  3.937460e-01   5.626666e+01   2.658350e+00
creator: radaver
creator-version: 3725
header-file: /nas_data/SAXS_data/20151104Workshop/header/JH1_0184.txt
image-file: /nas_data/Pilatus1M/20151104_Workshop/JH1_0184.tif
angular-axis-file: /nas_data/SAXS_data/20151104Workshop/q20151029.dat
beamstop-mask-file: /nas_data/SAXS_data/20151104Workshop/fit2d20151031.msk
detector-response-file: none
beam-center-x: 949.7700
beam-center-y: 918.8000
unit-time: 1.0000
channel-first: 10
channel-last: 1315
Exposure time [s]: 1.094023
Transmitted Beam: 0.485187
Incident Beam: 0.485187
Code: JH1
Concentration [mg/ml]: 1
Run Number: 0184
