# Supplementary material for: SAXS analysis of a soluble cytosolic NgBR construct including extracellular and transmembrane domains
Source: PLoS One. 2018 Jan 18;13(1):e0191371. doi: 10.1371/journal.pone.0191371 (PMC5773207; doi:10.1371/journal.pone.0191371)
Supplement: S1 File — (ZIP) [file pone.0191371.s001.zip › JH1_0185.dat]

Sample:   c= 1.0000 mg/ml  Code: JH1
  3.656810e-03   2.273346e+04   4.139423e+01
  3.955720e-03   2.209238e+04   2.802595e+01
  4.254640e-03   1.915877e+04   2.338777e+01
  4.553560e-03   1.546948e+04   2.026216e+01
  4.852480e-03   1.253294e+04   1.707501e+01
  5.151400e-03   1.057109e+04   1.549166e+01
  5.450320e-03   8.755235e+03   1.339112e+01
  5.749240e-03   7.484009e+03   1.199585e+01
  6.048150e-03   6.403243e+03   1.087619e+01
  6.347070e-03   5.544529e+03   9.615461e+00
  6.645990e-03   4.861903e+03   8.964534e+00
  6.944910e-03   4.277676e+03   8.095216e+00
  7.243830e-03   3.820561e+03   7.413187e+00
  7.542750e-03   3.406032e+03   6.972916e+00
  7.841670e-03   3.094202e+03   6.276543e+00
  8.140580e-03   2.788319e+03   6.040418e+00
  8.439500e-03   2.548825e+03   5.566487e+00
  8.738420e-03   2.345916e+03   5.289379e+00
  9.037340e-03   2.165672e+03   4.913941e+00
  9.336260e-03   1.999541e+03   4.640055e+00
  9.635180e-03   1.842327e+03   4.441238e+00
  9.934100e-03   1.699454e+03   4.127174e+00
  1.023300e-02   1.563036e+03   4.056346e+00
  1.053190e-02   1.439261e+03   3.947955e+00
  1.083090e-02   1.338039e+03   3.806595e+00
  1.112980e-02   1.233248e+03   3.623395e+00
  1.142870e-02   1.144633e+03   3.471233e+00
  1.172760e-02   1.058997e+03   3.329570e+00
  1.202650e-02   9.754934e+02   3.186764e+00
  1.232540e-02   9.048430e+02   3.052377e+00
  1.262440e-02   8.398799e+02   2.886083e+00
  1.292330e-02   7.891637e+02   2.754435e+00
  1.322220e-02   7.332302e+02   2.655028e+00
  1.352110e-02   6.763192e+02   2.524282e+00
  1.382000e-02   6.297777e+02   2.411879e+00
  1.411900e-02   5.941728e+02   2.331309e+00
  1.441790e-02   5.515280e+02   2.229912e+00
  1.471680e-02   5.147937e+02   2.144136e+00
  1.501570e-02   4.829163e+02   2.033769e+00
  1.531460e-02   4.573968e+02   1.970367e+00
  1.561350e-02   4.285020e+02   1.873655e+00
  1.591250e-02   4.029855e+02   1.833021e+00
  1.621140e-02   3.788605e+02   1.746662e+00
  1.651030e-02   3.599125e+02   1.684521e+00
  1.680920e-02   3.376161e+02   1.631510e+00
  1.710810e-02   3.226854e+02   1.598373e+00
  1.740710e-02   3.065054e+02   1.535370e+00
  1.770600e-02   2.909461e+02   1.480858e+00
  1.800490e-02   2.737824e+02   1.425158e+00
  1.830380e-02   2.590936e+02   1.397447e+00
  1.860270e-02   2.485197e+02   1.342056e+00
  1.890170e-02   2.396562e+02   1.317907e+00
  1.920060e-02   2.258550e+02   1.267269e+00
  1.949950e-02   2.184790e+02   1.260759e+00
  1.979840e-02   2.103080e+02   1.213749e+00
  2.009730e-02   2.005530e+02   1.172264e+00
  2.039620e-02   1.937365e+02   1.150080e+00
  2.069520e-02   1.847306e+02   1.116977e+00
  2.099410e-02   1.783112e+02   1.105351e+00
  2.129300e-02   1.714859e+02   1.055583e+00
  2.159190e-02   1.651733e+02   1.071673e+00
  2.189080e-02   1.613974e+02   1.065266e+00
  2.218980e-02   1.538083e+02   1.057833e+00
  2.248870e-02   1.491852e+02   1.060400e+00
  2.278760e-02   1.446860e+02   1.033999e+00
  2.308650e-02   1.430432e+02   1.059754e+00
  2.338540e-02   1.362885e+02   1.032282e+00
  2.368430e-02   1.339900e+02   1.004947e+00
  2.398330e-02   1.305934e+02   1.014703e+00
  2.428220e-02   1.282090e+02   9.830287e-01
  2.458110e-02   1.221022e+02   9.915869e-01
  2.488000e-02   1.220534e+02   9.649471e-01
  2.517890e-02   1.189801e+02   9.413562e-01
  2.547790e-02   1.144608e+02   9.363492e-01
  2.577680e-02   1.140163e+02   9.270229e-01
  2.607570e-02   1.110062e+02   9.221108e-01
  2.637460e-02   1.073684e+02   8.995914e-01
  2.667350e-02   1.078001e+02   8.788380e-01
  2.697250e-02   1.045931e+02   8.389759e-01
  2.727140e-02   1.047356e+02   8.083896e-01
  2.757030e-02   1.021037e+02   7.994928e-01
  2.786920e-02   1.007498e+02   7.850978e-01
  2.816810e-02   9.931182e+01   7.671211e-01
  2.846700e-02   9.871280e+01   7.553617e-01
  2.876600e-02   9.696900e+01   7.396398e-01
  2.906490e-02   9.643505e+01   7.398189e-01
  2.936380e-02   9.400339e+01   7.249931e-01
  2.966270e-02   9.333432e+01   7.171081e-01
  2.996160e-02   9.045829e+01   7.070075e-01
  3.026060e-02   8.980485e+01   6.933549e-01
  3.055950e-02   9.030845e+01   6.943107e-01
  3.085840e-02   8.935687e+01   6.877269e-01
  3.115730e-02   8.843170e+01   6.812928e-01
  3.145620e-02   8.667345e+01   6.680047e-01
  3.175510e-02   8.716521e+01   6.717349e-01
  3.205410e-02   8.604879e+01   6.637820e-01
  3.235300e-02   8.531234e+01   6.582578e-01
  3.265190e-02   8.437337e+01   6.426128e-01
  3.295080e-02   8.478932e+01   6.484191e-01
  3.324970e-02   8.384471e+01   6.439503e-01
  3.354870e-02   8.242290e+01   6.367978e-01
  3.384760e-02   8.262636e+01   6.302216e-01
  3.414650e-02   8.164574e+01   6.264707e-01
  3.444540e-02   7.979126e+01   6.108044e-01
  3.474430e-02   8.113985e+01   6.213646e-01
  3.504330e-02   7.931770e+01   6.067350e-01
  3.534220e-02   7.959264e+01   6.085356e-01
  3.564110e-02   7.875147e+01   6.045655e-01
  3.594000e-02   7.820364e+01   5.909276e-01
  3.623890e-02   7.705380e+01   5.965461e-01
  3.653780e-02   7.741003e+01   5.817508e-01
  3.683680e-02   7.676350e+01   5.868536e-01
  3.713570e-02   7.658244e+01   5.868601e-01
  3.743460e-02   7.589491e+01   5.746976e-01
  3.773350e-02   7.717886e+01   5.788704e-01
  3.803240e-02   7.645140e+01   5.898880e-01
  3.833140e-02   7.544425e+01   5.999175e-01
  3.863030e-02   7.627304e+01   6.125805e-01
  3.892920e-02   7.430573e+01   6.030562e-01
  3.922810e-02   7.463771e+01   6.067706e-01
  3.952700e-02   7.260708e+01   5.945810e-01
  3.982600e-02   7.406971e+01   6.092611e-01
  4.012490e-02   7.292988e+01   5.951328e-01
  4.042380e-02   7.385727e+01   6.067751e-01
  4.072270e-02   7.379996e+01   6.041470e-01
  4.102160e-02   7.307896e+01   6.004012e-01
  4.132050e-02   7.277125e+01   5.999215e-01
  4.161950e-02   7.224831e+01   5.915835e-01
  4.191840e-02   7.280724e+01   6.016511e-01
  4.221730e-02   7.164281e+01   5.890993e-01
  4.251620e-02   7.151457e+01   5.962861e-01
  4.281510e-02   7.098720e+01   5.848960e-01
  4.311410e-02   7.218385e+01   5.905610e-01
  4.341300e-02   7.130628e+01   5.899936e-01
  4.371190e-02   7.105042e+01   5.874143e-01
  4.401080e-02   7.057449e+01   5.854435e-01
  4.430970e-02   7.141754e+01   5.844285e-01
  4.460860e-02   7.109103e+01   5.838323e-01
  4.490760e-02   7.059202e+01   5.832657e-01
  4.520650e-02   7.154236e+01   5.827247e-01
  4.550540e-02   7.089445e+01   5.830246e-01
  4.580430e-02   7.109491e+01   5.816325e-01
  4.610320e-02   6.976685e+01   5.732863e-01
  4.640220e-02   7.036539e+01   5.801075e-01
  4.670110e-02   6.948304e+01   5.678759e-01
  4.700000e-02   6.921009e+01   5.688650e-01
  4.729890e-02   6.929106e+01   5.713282e-01
  4.759780e-02   6.931563e+01   5.707165e-01
  4.789680e-02   6.979400e+01   5.691452e-01
  4.819570e-02   6.936325e+01   5.666887e-01
  4.849460e-02   6.856770e+01   5.655176e-01
  4.879350e-02   6.788561e+01   5.565329e-01
  4.909240e-02   6.860415e+01   5.670733e-01
  4.939130e-02   6.847863e+01   5.569393e-01
  4.969030e-02   6.732442e+01   5.542278e-01
  4.998920e-02   6.758509e+01   5.546287e-01
  5.028810e-02   6.812463e+01   5.548314e-01
  5.058700e-02   6.817928e+01   5.590908e-01
  5.088590e-02   6.837190e+01   5.505812e-01
  5.118490e-02   6.810852e+01   5.567722e-01
  5.148380e-02   6.718178e+01   5.503191e-01
  5.178270e-02   6.768609e+01   5.452530e-01
  5.208160e-02   6.840969e+01   5.540018e-01
  5.238050e-02   6.750161e+01   5.445095e-01
  5.267940e-02   6.722540e+01   5.511575e-01
  5.297840e-02   6.695050e+01   5.429153e-01
  5.327730e-02   6.775255e+01   5.436232e-01
  5.357620e-02   6.689986e+01   5.420770e-01
  5.387510e-02   6.742296e+01   5.410483e-01
  5.417400e-02   6.658364e+01   5.426952e-01
  5.447300e-02   6.662500e+01   5.347655e-01
  5.477190e-02   6.676607e+01   5.365549e-01
  5.507080e-02   6.762845e+01   5.400090e-01
  5.536970e-02   6.644788e+01   5.334470e-01
  5.566860e-02   6.713206e+01   5.398799e-01
  5.596760e-02   6.619301e+01   5.300192e-01
  5.626650e-02   6.647358e+01   5.335501e-01
  5.656540e-02   6.660615e+01   5.322704e-01
  5.686430e-02   6.670399e+01   5.296804e-01
  5.716320e-02   6.708004e+01   5.276498e-01
  5.746210e-02   6.603580e+01   5.287943e-01
  5.776110e-02   6.557595e+01   5.287352e-01
  5.806000e-02   6.698831e+01   5.261313e-01
  5.835890e-02   6.697402e+01   5.266530e-01
  5.865780e-02   6.596749e+01   5.198321e-01
  5.895670e-02   6.569590e+01   5.286208e-01
  5.925570e-02   6.707195e+01   5.219015e-01
  5.955460e-02   6.635132e+01   5.259356e-01
  5.985350e-02   6.616993e+01   5.178225e-01
  6.015240e-02   6.535563e+01   5.162946e-01
  6.045130e-02   6.593476e+01   5.191391e-01
  6.075020e-02   6.597115e+01   5.142865e-01
  6.104920e-02   6.559297e+01   5.166723e-01
  6.134810e-02   6.620398e+01   5.196346e-01
  6.164700e-02   6.590370e+01   5.102379e-01
  6.194590e-02   6.564929e+01   5.174532e-01
  6.224480e-02   6.584187e+01   5.068209e-01
  6.254380e-02   6.538218e+01   5.136275e-01
  6.284270e-02   6.504144e+01   5.139408e-01
  6.314160e-02   6.574604e+01   5.043678e-01
  6.344050e-02   6.532566e+01   5.101388e-01
  6.373940e-02   6.542704e+01   5.021128e-01
  6.403840e-02   6.546612e+01   5.101479e-01
  6.433730e-02   6.570973e+01   5.057888e-01
  6.463620e-02   6.598941e+01   5.027263e-01
  6.493510e-02   6.519098e+01   5.106935e-01
  6.523400e-02   6.505308e+01   4.996550e-01
  6.553290e-02   6.489263e+01   5.015989e-01
  6.583190e-02   6.616646e+01   5.044265e-01
  6.613080e-02   6.586048e+01   4.986998e-01
  6.642970e-02   6.583750e+01   5.078567e-01
  6.672860e-02   6.643157e+01   4.993585e-01
  6.702750e-02   6.518513e+01   4.996533e-01
  6.732650e-02   6.619278e+01   4.999563e-01
  6.762540e-02   6.478427e+01   4.946084e-01
  6.792430e-02   6.424951e+01   4.945490e-01
  6.822320e-02   6.561555e+01   4.918922e-01
  6.852210e-02   6.534706e+01   4.982522e-01
  6.882110e-02   6.524449e+01   4.938939e-01
  6.912000e-02   6.480186e+01   4.917282e-01
  6.941890e-02   6.483598e+01   4.884837e-01
  6.971780e-02   6.534504e+01   4.899194e-01
  7.001670e-02   6.546872e+01   4.967169e-01
  7.031560e-02   6.472300e+01   4.871075e-01
  7.061460e-02   6.544054e+01   4.902773e-01
  7.091350e-02   6.501625e+01   4.872627e-01
  7.121240e-02   6.536136e+01   4.848104e-01
  7.151130e-02   6.514723e+01   4.901337e-01
  7.181020e-02   6.509330e+01   4.833542e-01
  7.210920e-02   6.540182e+01   4.877610e-01
  7.240810e-02   6.482337e+01   4.809787e-01
  7.270700e-02   6.510591e+01   4.880717e-01
  7.300590e-02   6.465183e+01   4.817123e-01
  7.330480e-02   6.451243e+01   4.757859e-01
  7.360370e-02   6.524269e+01   4.843701e-01
  7.390270e-02   6.501598e+01   4.780845e-01
  7.420160e-02   6.525898e+01   4.862902e-01
  7.450050e-02   6.529509e+01   4.773318e-01
  7.479940e-02   6.503878e+01   4.777229e-01
  7.509830e-02   6.461638e+01   4.802102e-01
  7.539730e-02   6.497778e+01   4.744167e-01
  7.569620e-02   6.439012e+01   4.731371e-01
  7.599510e-02   6.390478e+01   4.744242e-01
  7.629400e-02   6.515482e+01   4.728944e-01
  7.659290e-02   6.432200e+01   4.742009e-01
  7.689190e-02   6.478757e+01   4.715597e-01
  7.719080e-02   6.432706e+01   4.724697e-01
  7.748970e-02   6.382740e+01   4.672021e-01
  7.778860e-02   6.489118e+01   4.741005e-01
  7.808750e-02   6.602621e+01   4.747508e-01
  7.838640e-02   6.410731e+01   4.652793e-01
  7.868540e-02   6.386987e+01   4.656703e-01
  7.898430e-02   6.453031e+01   4.655620e-01
  7.928320e-02   6.427654e+01   4.701246e-01
  7.958210e-02   6.401381e+01   4.604237e-01
  7.988100e-02   6.529024e+01   4.703962e-01
  8.018000e-02   6.386562e+01   4.627457e-01
  8.047890e-02   6.429773e+01   4.638960e-01
  8.077780e-02   6.386669e+01   4.615194e-01
  8.107670e-02   6.498090e+01   4.630755e-01
  8.137560e-02   6.471944e+01   4.654148e-01
  8.167450e-02   6.417258e+01   4.605898e-01
  8.197350e-02   6.483423e+01   4.601414e-01
  8.227240e-02   6.458281e+01   4.636895e-01
  8.257130e-02   6.496104e+01   4.554886e-01
  8.287020e-02   6.464172e+01   4.634917e-01
  8.316910e-02   6.416510e+01   4.585562e-01
  8.346810e-02   6.479351e+01   4.564508e-01
  8.376700e-02   6.517094e+01   4.641588e-01
  8.406590e-02   6.473296e+01   4.531548e-01
  8.436480e-02   6.528047e+01   4.621228e-01
  8.466370e-02   6.356303e+01   4.501794e-01
  8.496270e-02   6.467819e+01   4.648538e-01
  8.526160e-02   6.453609e+01   4.790054e-01
  8.556050e-02   6.403473e+01   4.775919e-01
  8.585940e-02   6.462551e+01   4.857963e-01
  8.615830e-02   6.462917e+01   4.858100e-01
  8.645720e-02   6.361619e+01   4.867272e-01
  8.675620e-02   6.443538e+01   4.922893e-01
  8.705510e-02   6.399561e+01   4.896301e-01
  8.735400e-02   6.459652e+01   4.943869e-01
  8.765290e-02   6.446868e+01   4.943940e-01
  8.795180e-02   6.457159e+01   4.988194e-01
  8.825080e-02   6.443382e+01   4.937638e-01
  8.854970e-02   6.468454e+01   5.013100e-01
  8.884860e-02   6.378164e+01   4.957588e-01
  8.914750e-02   6.425641e+01   5.038208e-01
  8.944640e-02   6.483765e+01   5.024212e-01
  8.974530e-02   6.428510e+01   4.961918e-01
  9.004430e-02   6.781263e+01   5.075648e-01
  9.034320e-02   6.384407e+01   4.750876e-01
  9.064210e-02   6.381320e+01   4.740841e-01
  9.094100e-02   6.444501e+01   4.665031e-01
  9.123990e-02   6.383839e+01   4.630592e-01
  9.153890e-02   6.483749e+01   4.691845e-01
  9.183780e-02   6.341749e+01   4.607097e-01
  9.213670e-02   6.333899e+01   4.587975e-01
  9.243560e-02   6.536928e+01   4.648646e-01
  9.273450e-02   6.478478e+01   4.587748e-01
  9.303350e-02   6.365324e+01   4.607476e-01
  9.333240e-02   6.435055e+01   4.529596e-01
  9.363130e-02   6.383692e+01   4.546231e-01
  9.393020e-02   6.454428e+01   4.547966e-01
  9.422910e-02   6.402170e+01   4.541117e-01
  9.452800e-02   6.317644e+01   4.522651e-01
  9.482700e-02   6.493314e+01   4.482307e-01
  9.512590e-02   6.378109e+01   4.524848e-01
  9.542480e-02   6.443737e+01   4.498527e-01
  9.572370e-02   6.440597e+01   4.497430e-01
  9.602260e-02   6.367343e+01   4.494309e-01
  9.632160e-02   6.422918e+01   4.436144e-01
  9.662050e-02   6.383745e+01   4.447982e-01
  9.691940e-02   6.411948e+01   4.457796e-01
  9.721830e-02   6.408211e+01   4.431062e-01
  9.751720e-02   6.486198e+01   4.479850e-01
  9.781610e-02   6.445822e+01   4.422526e-01
  9.811510e-02   6.465467e+01   4.472685e-01
  9.841400e-02   6.406080e+01   4.380744e-01
  9.871290e-02   6.376591e+01   4.402258e-01
  9.901180e-02   6.439357e+01   4.434613e-01
  9.931070e-02   6.498795e+01   4.415843e-01
  9.960970e-02   6.368932e+01   4.403165e-01
  9.990860e-02   6.384008e+01   4.335446e-01
  1.002070e-01   6.351470e+01   4.365503e-01
  1.005060e-01   6.335758e+01   4.336002e-01
  1.008050e-01   6.433684e+01   4.393666e-01
  1.011040e-01   6.468809e+01   4.343831e-01
  1.014030e-01   6.396669e+01   4.339743e-01
  1.017020e-01   6.415981e+01   4.387617e-01
  1.020010e-01   6.457162e+01   4.353418e-01
  1.023000e-01   6.449425e+01   4.330620e-01
  1.025990e-01   6.438808e+01   4.317072e-01
  1.028980e-01   6.423305e+01   4.328526e-01
  1.031970e-01   6.343574e+01   4.325074e-01
  1.034960e-01   6.410658e+01   4.268463e-01
  1.037950e-01   6.426362e+01   4.312897e-01
  1.040930e-01   6.421765e+01   4.275385e-01
  1.043920e-01   6.413057e+01   4.311743e-01
  1.046910e-01   6.417083e+01   4.306476e-01
  1.049900e-01   6.431147e+01   4.252887e-01
  1.052890e-01   6.453001e+01   4.295514e-01
  1.055880e-01   6.409801e+01   4.264963e-01
  1.058870e-01   6.373225e+01   4.268880e-01
  1.061860e-01   6.388172e+01   4.232342e-01
  1.064850e-01   6.420460e+01   4.249352e-01
  1.067840e-01   6.437942e+01   4.277537e-01
  1.070830e-01   6.361388e+01   4.217189e-01
  1.073820e-01   6.442478e+01   4.228328e-01
  1.076800e-01   6.474570e+01   4.235728e-01
  1.079790e-01   6.415625e+01   4.235128e-01
  1.082780e-01   6.396242e+01   4.247675e-01
  1.085770e-01   6.405057e+01   4.161234e-01
  1.088760e-01   6.386391e+01   4.212985e-01
  1.091750e-01   6.473720e+01   4.226138e-01
  1.094740e-01   6.435498e+01   4.222928e-01
  1.097730e-01   6.417908e+01   4.192563e-01
  1.100720e-01   6.412593e+01   4.151785e-01
  1.103710e-01   6.408342e+01   4.214008e-01
  1.106700e-01   6.406410e+01   4.152746e-01
  1.109690e-01   6.485262e+01   4.236110e-01
  1.112670e-01   6.389331e+01   4.129546e-01
  1.115660e-01   6.437279e+01   4.156805e-01
  1.118650e-01   6.441412e+01   4.197183e-01
  1.121640e-01   6.438040e+01   4.136478e-01
  1.124630e-01   6.440089e+01   4.148856e-01
  1.127620e-01   6.497019e+01   4.167154e-01
  1.130610e-01   6.422937e+01   4.137463e-01
  1.133600e-01   6.438584e+01   4.190185e-01
  1.136590e-01   6.416282e+01   4.080848e-01
  1.139580e-01   6.418622e+01   4.127326e-01
  1.142570e-01   6.370636e+01   4.108976e-01
  1.145560e-01   6.427144e+01   4.132976e-01
  1.148550e-01   6.469578e+01   4.134950e-01
  1.151530e-01   6.486994e+01   4.086422e-01
  1.154520e-01   6.441515e+01   4.123082e-01
  1.157510e-01   6.422167e+01   4.071518e-01
  1.160500e-01   6.458844e+01   4.146081e-01
  1.163490e-01   6.414939e+01   4.069227e-01
  1.166480e-01   6.435467e+01   4.103938e-01
  1.169470e-01   6.423762e+01   4.077614e-01
  1.172460e-01   6.445092e+01   4.090000e-01
  1.175450e-01   6.441659e+01   4.055531e-01
  1.178440e-01   6.441404e+01   4.055451e-01
  1.181430e-01   6.432339e+01   4.083140e-01
  1.184420e-01   6.431803e+01   4.060689e-01
  1.187400e-01   6.403369e+01   4.037992e-01
  1.190390e-01   6.510659e+01   4.063452e-01
  1.193380e-01   6.423671e+01   4.036215e-01
  1.196370e-01   6.468464e+01   4.072245e-01
  1.199360e-01   6.376028e+01   4.002409e-01
  1.202350e-01   6.433962e+01   4.050364e-01
  1.205340e-01   6.485024e+01   4.041867e-01
  1.208330e-01   6.463734e+01   4.021808e-01
  1.211320e-01   6.448638e+01   4.049505e-01
  1.214310e-01   6.432263e+01   3.977814e-01
  1.217300e-01   6.385686e+01   4.018858e-01
  1.220290e-01   6.462455e+01   4.029444e-01
  1.223270e-01   6.451556e+01   3.999470e-01
  1.226260e-01   6.437590e+01   3.989892e-01
  1.229250e-01   6.482003e+01   3.987962e-01
  1.232240e-01   6.450413e+01   4.014996e-01
  1.235230e-01   6.415640e+01   3.996217e-01
  1.238220e-01   6.472018e+01   3.979711e-01
  1.241210e-01   6.420491e+01   3.979371e-01
  1.244200e-01   6.447369e+01   3.951650e-01
  1.247190e-01   6.405192e+01   3.985073e-01
  1.250180e-01   6.479488e+01   3.958937e-01
  1.253170e-01   6.481712e+01   3.967263e-01
  1.256160e-01   6.428081e+01   3.976521e-01
  1.259140e-01   6.467550e+01   3.960376e-01
  1.262130e-01   6.399889e+01   3.939605e-01
  1.265120e-01   6.498025e+01   3.941891e-01
  1.268110e-01   6.508456e+01   3.952585e-01
  1.271100e-01   6.476822e+01   3.978605e-01
  1.274090e-01   6.410525e+01   3.925236e-01
  1.277080e-01   6.420770e+01   3.915904e-01
  1.280070e-01   6.495199e+01   3.926115e-01
  1.283060e-01   6.448765e+01   3.926921e-01
  1.286050e-01   6.494468e+01   3.968609e-01
  1.289040e-01   6.405977e+01   3.872325e-01
  1.292030e-01   6.437884e+01   3.931097e-01
  1.295020e-01   6.440126e+01   3.894747e-01
  1.298000e-01   6.488483e+01   3.916692e-01
  1.300990e-01   6.435633e+01   3.876465e-01
  1.303980e-01   6.435741e+01   3.883723e-01
  1.306970e-01   6.508508e+01   3.935095e-01
  1.309960e-01   6.473018e+01   3.902242e-01
  1.312950e-01   6.456724e+01   3.894897e-01
  1.315940e-01   6.487797e+01   3.861168e-01
  1.318930e-01   6.423703e+01   3.870473e-01
  1.321920e-01   6.385483e+01   3.856556e-01
  1.324910e-01   6.476434e+01   3.893562e-01
  1.327900e-01   6.517099e+01   3.884114e-01
  1.330890e-01   6.472261e+01   3.865983e-01
  1.333870e-01   6.403450e+01   3.843023e-01
  1.336860e-01   6.447123e+01   3.849046e-01
  1.339850e-01   6.525761e+01   3.858358e-01
  1.342840e-01   6.439782e+01   3.861005e-01
  1.345830e-01   6.439770e+01   3.846850e-01
  1.348820e-01   6.481133e+01   3.859185e-01
  1.351810e-01   6.492269e+01   3.813970e-01
  1.354800e-01   6.556370e+01   3.876795e-01
  1.357790e-01   6.487533e+01   3.833144e-01
  1.360780e-01   6.471774e+01   3.844693e-01
  1.363770e-01   6.480047e+01   3.842495e-01
  1.366760e-01   6.484540e+01   3.864915e-01
  1.369740e-01   6.434833e+01   3.986423e-01
  1.372730e-01   6.496278e+01   4.026575e-01
  1.375720e-01   6.472016e+01   4.112720e-01
  1.378710e-01   6.478889e+01   4.132133e-01
  1.381700e-01   6.414918e+01   4.129044e-01
  1.384690e-01   6.375320e+01   4.187769e-01
  1.387680e-01   6.432966e+01   4.091790e-01
  1.390670e-01   6.461464e+01   3.984234e-01
  1.393660e-01   6.443387e+01   3.970898e-01
  1.396650e-01   6.511873e+01   3.963734e-01
  1.399640e-01   6.475067e+01   3.962677e-01
  1.402630e-01   6.462743e+01   3.877421e-01
  1.405620e-01   6.469252e+01   3.923209e-01
  1.408600e-01   6.431267e+01   3.899385e-01
  1.411590e-01   6.485806e+01   3.925748e-01
  1.414580e-01   6.484577e+01   3.930335e-01
  1.417570e-01   6.457340e+01   3.847405e-01
  1.420560e-01   6.543486e+01   3.918536e-01
  1.423550e-01   6.460616e+01   3.867246e-01
  1.426540e-01   6.458276e+01   3.831405e-01
  1.429530e-01   6.489924e+01   3.831549e-01
  1.432520e-01   6.474613e+01   3.797508e-01
  1.435510e-01   6.522585e+01   3.838874e-01
  1.438500e-01   6.451575e+01   3.777375e-01
  1.441490e-01   6.449825e+01   3.768028e-01
  1.444470e-01   6.474247e+01   3.799647e-01
  1.447460e-01   6.425479e+01   3.747798e-01
  1.450450e-01   6.469341e+01   3.798208e-01
  1.453440e-01   6.489226e+01   3.744685e-01
  1.456430e-01   6.378910e+01   3.749447e-01
  1.459420e-01   6.473882e+01   3.770646e-01
  1.462410e-01   6.468909e+01   3.751748e-01
  1.465400e-01   6.466714e+01   3.764174e-01
  1.468390e-01   6.435307e+01   3.707895e-01
  1.471380e-01   6.496336e+01   3.755359e-01
  1.474370e-01   6.457218e+01   3.750522e-01
  1.477360e-01   6.496130e+01   3.750980e-01
  1.480340e-01   6.465312e+01   3.706039e-01
  1.483330e-01   6.448010e+01   3.785227e-01
  1.486320e-01   6.464586e+01   3.885175e-01
  1.489310e-01   6.486527e+01   3.908752e-01
  1.492300e-01   6.489852e+01   3.904876e-01
  1.495290e-01   6.471869e+01   3.924003e-01
  1.498280e-01   6.466325e+01   3.967668e-01
  1.501270e-01   6.499423e+01   3.993317e-01
  1.504260e-01   6.477371e+01   3.933126e-01
  1.507250e-01   6.497943e+01   3.998072e-01
  1.510240e-01   6.520228e+01   3.994506e-01
  1.513230e-01   6.540089e+01   4.053575e-01
  1.516210e-01   6.522051e+01   4.005481e-01
  1.519200e-01   6.578629e+01   4.022818e-01
  1.522190e-01   6.492747e+01   4.066075e-01
  1.525180e-01   6.622207e+01   4.057362e-01
  1.528170e-01   6.554514e+01   4.090902e-01
  1.531160e-01   6.468485e+01   4.031324e-01
  1.534150e-01   6.504556e+01   3.984531e-01
  1.537140e-01   6.549123e+01   3.930024e-01
  1.540130e-01   6.532833e+01   3.860449e-01
  1.543120e-01   6.499639e+01   3.852961e-01
  1.546110e-01   6.463705e+01   3.816934e-01
  1.549100e-01   6.531924e+01   3.839320e-01
  1.552090e-01   6.563630e+01   3.869537e-01
  1.555070e-01   6.512523e+01   3.762202e-01
  1.558060e-01   6.487595e+01   3.808072e-01
  1.561050e-01   6.524778e+01   3.781035e-01
  1.564040e-01   6.546954e+01   3.802963e-01
  1.567030e-01   6.542429e+01   3.781751e-01
  1.570020e-01   6.498623e+01   3.749546e-01
  1.573010e-01   6.525909e+01   3.792403e-01
  1.576000e-01   6.471840e+01   3.718404e-01
  1.578990e-01   6.500140e+01   3.745685e-01
  1.581980e-01   6.490094e+01   3.725757e-01
  1.584970e-01   6.517345e+01   3.731454e-01
  1.587960e-01   6.543325e+01   3.773265e-01
  1.590940e-01   6.481121e+01   3.702229e-01
  1.593930e-01   6.502681e+01   3.695958e-01
  1.596920e-01   6.568705e+01   3.725070e-01
  1.599910e-01   6.513045e+01   3.726001e-01
  1.602900e-01   6.484219e+01   3.711454e-01
  1.605890e-01   6.454509e+01   3.647838e-01
  1.608880e-01   6.541631e+01   3.696722e-01
  1.611870e-01   6.454462e+01   3.661874e-01
  1.614860e-01   6.536395e+01   3.689112e-01
  1.617850e-01   6.422638e+01   3.624966e-01
  1.620840e-01   6.467239e+01   3.637531e-01
  1.623830e-01   6.602747e+01   3.691509e-01
  1.626810e-01   6.564929e+01   3.658947e-01
  1.629800e-01   6.484128e+01   3.597633e-01
  1.632790e-01   6.510136e+01   3.616351e-01
  1.635780e-01   6.575702e+01   3.646197e-01
  1.638770e-01   6.548003e+01   3.662162e-01
  1.641760e-01   6.493897e+01   3.629292e-01
  1.644750e-01   6.539975e+01   3.634329e-01
  1.647740e-01   6.493338e+01   3.617472e-01
  1.650730e-01   6.521403e+01   3.638929e-01
  1.653720e-01   6.555196e+01   3.644420e-01
  1.656710e-01   6.487779e+01   3.604377e-01
  1.659700e-01   6.531089e+01   3.631859e-01
  1.662680e-01   6.505906e+01   3.611329e-01
  1.665670e-01   6.501197e+01   3.619661e-01
  1.668660e-01   6.493480e+01   3.583186e-01
  1.671650e-01   6.481811e+01   3.608476e-01
  1.674640e-01   6.485292e+01   3.601773e-01
  1.677630e-01   6.493374e+01   3.585038e-01
  1.680620e-01   6.502900e+01   3.610494e-01
  1.683610e-01   6.544021e+01   3.565443e-01
  1.686600e-01   6.468957e+01   3.593422e-01
  1.689590e-01   6.491209e+01   3.563910e-01
  1.692580e-01   6.506564e+01   3.566271e-01
  1.695570e-01   6.460001e+01   3.598565e-01
  1.698560e-01   6.478601e+01   3.543925e-01
  1.701540e-01   6.513201e+01   3.581115e-01
  1.704530e-01   6.468651e+01   3.539382e-01
  1.707520e-01   6.516016e+01   3.554144e-01
  1.710510e-01   6.487295e+01   3.575855e-01
  1.713500e-01   6.470263e+01   3.536191e-01
  1.716490e-01   6.436907e+01   3.554512e-01
  1.719480e-01   6.496427e+01   3.514613e-01
  1.722470e-01   6.503014e+01   3.539688e-01
  1.725460e-01   6.448488e+01   3.541148e-01
  1.728450e-01   6.505500e+01   3.533146e-01
  1.731440e-01   6.492907e+01   3.535129e-01
  1.734430e-01   6.473207e+01   3.497753e-01
  1.737410e-01   6.477847e+01   3.534639e-01
  1.740400e-01   6.494076e+01   3.531842e-01
  1.743390e-01   6.488869e+01   3.505500e-01
  1.746380e-01   6.451972e+01   3.511436e-01
  1.749370e-01   6.462699e+01   3.491413e-01
  1.752360e-01   6.469171e+01   3.516114e-01
  1.755350e-01   6.439194e+01   3.499097e-01
  1.758340e-01   6.457952e+01   3.457407e-01
  1.761330e-01   6.435727e+01   3.507013e-01
  1.764320e-01   6.492161e+01   3.473383e-01
  1.767310e-01   6.492035e+01   3.516975e-01
  1.770300e-01   6.455000e+01   3.470280e-01
  1.773280e-01   6.450496e+01   3.482890e-01
  1.776270e-01   6.497440e+01   3.483394e-01
  1.779260e-01   6.450178e+01   3.455326e-01
  1.782250e-01   6.442222e+01   3.480655e-01
  1.785240e-01   6.475519e+01   3.457016e-01
  1.788230e-01   6.425504e+01   3.460629e-01
  1.791220e-01   6.483697e+01   3.481434e-01
  1.794210e-01   6.437503e+01   3.436771e-01
  1.797200e-01   6.455360e+01   3.456714e-01
  1.800190e-01   6.402662e+01   3.419145e-01
  1.803180e-01   6.399783e+01   3.453696e-01
  1.806170e-01   6.417677e+01   3.429805e-01
  1.809160e-01   6.407775e+01   3.420509e-01
  1.812140e-01   6.515481e+01   3.457523e-01
  1.815130e-01   6.430096e+01   3.429787e-01
  1.818120e-01   6.433045e+01   3.443974e-01
  1.821110e-01   6.394970e+01   3.394145e-01
  1.824100e-01   6.379630e+01   3.414644e-01
  1.827090e-01   6.502989e+01   3.440831e-01
  1.830080e-01   6.495792e+01   3.440589e-01
  1.833070e-01   6.440270e+01   3.401272e-01
  1.836060e-01   6.448513e+01   3.395365e-01
  1.839050e-01   6.456257e+01   3.436757e-01
  1.842040e-01   6.441234e+01   3.404773e-01
  1.845030e-01   6.398440e+01   3.385370e-01
  1.848010e-01   6.452475e+01   3.417550e-01
  1.851000e-01   6.467787e+01   3.374916e-01
  1.853990e-01   6.432795e+01   3.415616e-01
  1.856980e-01   6.458882e+01   3.398094e-01
  1.859970e-01   6.410760e+01   3.372636e-01
  1.862960e-01   6.451416e+01   3.397742e-01
  1.865950e-01   6.413232e+01   3.370115e-01
  1.868940e-01   6.427515e+01   3.412573e-01
  1.871930e-01   6.421788e+01   3.339567e-01
  1.874920e-01   6.453035e+01   3.378969e-01
  1.877910e-01   6.386351e+01   3.359888e-01
  1.880900e-01   6.442562e+01   3.374642e-01
  1.883880e-01   6.482230e+01   3.402617e-01
  1.886870e-01   6.456629e+01   3.334811e-01
  1.889860e-01   6.400624e+01   3.376334e-01
  1.892850e-01   6.438962e+01   3.361111e-01
  1.895840e-01   6.409119e+01   3.342438e-01
  1.898830e-01   6.371894e+01   3.337351e-01
  1.901820e-01   6.374750e+01   3.335007e-01
  1.904810e-01   6.401275e+01   3.340392e-01
  1.907800e-01   6.424377e+01   3.338702e-01
  1.910790e-01   6.410309e+01   3.328919e-01
  1.913780e-01   6.417119e+01   3.341434e-01
  1.916770e-01   6.389122e+01   3.332598e-01
  1.919750e-01   6.314821e+01   3.320831e-01
  1.922740e-01   6.390450e+01   3.304114e-01
  1.925730e-01   6.393980e+01   3.312543e-01
  1.928720e-01   6.447882e+01   3.334076e-01
  1.931710e-01   6.359441e+01   3.317207e-01
  1.934700e-01   6.379074e+01   3.307174e-01
  1.937690e-01   6.395083e+01   3.302319e-01
  1.940680e-01   6.395818e+01   3.320588e-01
  1.943670e-01   6.422694e+01   3.307944e-01
  1.946660e-01   6.425488e+01   3.314662e-01
  1.949650e-01   6.366325e+01   3.278607e-01
  1.952640e-01   6.388109e+01   3.299025e-01
  1.955630e-01   6.367894e+01   3.305779e-01
  1.958610e-01   6.375358e+01   3.276531e-01
  1.961600e-01   6.409735e+01   3.298645e-01
  1.964590e-01   6.380097e+01   3.276285e-01
  1.967580e-01   6.429189e+01   3.311113e-01
  1.970570e-01   6.347458e+01   3.267894e-01
  1.973560e-01   6.379713e+01   3.258775e-01
  1.976550e-01   6.343699e+01   3.277183e-01
  1.979540e-01   6.359279e+01   3.257872e-01
  1.982530e-01   6.355059e+01   3.274238e-01
  1.985520e-01   6.419341e+01   3.270325e-01
  1.988510e-01   6.345814e+01   3.252981e-01
  1.991500e-01   6.404651e+01   3.289935e-01
  1.994480e-01   6.334651e+01   3.238674e-01
  1.997470e-01   6.396294e+01   3.273143e-01
  2.000460e-01   6.388032e+01   3.232469e-01
  2.003450e-01   6.384286e+01   3.254198e-01
  2.006440e-01   6.363999e+01   3.276540e-01
  2.009430e-01   6.342233e+01   3.220860e-01
  2.012420e-01   6.415859e+01   3.272333e-01
  2.015410e-01   6.352421e+01   3.222048e-01
  2.018400e-01   6.349066e+01   3.228204e-01
  2.021390e-01   6.312546e+01   3.228765e-01
  2.024380e-01   6.343548e+01   3.188155e-01
  2.027370e-01   6.340232e+01   3.237257e-01
  2.030350e-01   6.380085e+01   3.216527e-01
  2.033340e-01   6.317516e+01   3.209012e-01
  2.036330e-01   6.330761e+01   3.187652e-01
  2.039320e-01   6.372155e+01   3.206260e-01
  2.042310e-01   6.352583e+01   3.231915e-01
  2.045300e-01   6.376019e+01   3.190883e-01
  2.048290e-01   6.358124e+01   3.197258e-01
  2.051280e-01   6.304044e+01   3.179565e-01
  2.054270e-01   6.337635e+01   3.182612e-01
  2.057260e-01   6.288950e+01   3.204522e-01
  2.060250e-01   6.329108e+01   3.175089e-01
  2.063240e-01   6.329299e+01   3.200946e-01
  2.066230e-01   6.334292e+01   3.188541e-01
  2.069210e-01   6.324998e+01   3.198485e-01
  2.072200e-01   6.313752e+01   3.188804e-01
  2.075190e-01   6.306119e+01   3.162641e-01
  2.078180e-01   6.287661e+01   3.182209e-01
  2.081170e-01   6.248218e+01   3.156068e-01
  2.084160e-01   6.321909e+01   3.194962e-01
  2.087150e-01   6.258998e+01   3.144193e-01
  2.090140e-01   6.294927e+01   3.167843e-01
  2.093130e-01   6.292314e+01   3.165846e-01
  2.096120e-01   6.329687e+01   3.169880e-01
  2.099110e-01   6.290600e+01   3.145536e-01
  2.102100e-01   6.315323e+01   3.167616e-01
  2.105080e-01   6.246817e+01   3.166448e-01
  2.108070e-01   6.292297e+01   3.148589e-01
  2.111060e-01   6.284246e+01   3.138711e-01
  2.114050e-01   6.289283e+01   3.143895e-01
  2.117040e-01   6.336463e+01   3.205512e-01
  2.120030e-01   6.274777e+01   3.249131e-01
  2.123020e-01   6.268257e+01   3.270890e-01
  2.126010e-01   6.346892e+01   3.264834e-01
  2.129000e-01   6.281286e+01   3.280235e-01
  2.131990e-01   6.283789e+01   3.309596e-01
  2.134980e-01   6.340516e+01   3.344673e-01
  2.137970e-01   6.268310e+01   3.300940e-01
  2.140950e-01   6.236528e+01   3.310938e-01
  2.143940e-01   6.246052e+01   3.325899e-01
  2.146930e-01   6.341385e+01   3.354338e-01
  2.149920e-01   6.363482e+01   3.363346e-01
  2.152910e-01   6.273868e+01   3.344315e-01
  2.155900e-01   6.269935e+01   3.372102e-01
  2.158890e-01   6.288252e+01   3.377025e-01
  2.161880e-01   6.361010e+01   3.381889e-01
  2.164870e-01   6.311557e+01   3.381650e-01
  2.167860e-01   6.288909e+01   3.312477e-01
  2.170850e-01   6.252258e+01   3.277119e-01
  2.173840e-01   6.260046e+01   3.248216e-01
  2.176820e-01   6.320148e+01   3.249272e-01
  2.179810e-01   6.231022e+01   3.236338e-01
  2.182800e-01   6.302395e+01   3.212123e-01
  2.185790e-01   6.278909e+01   3.221564e-01
  2.188780e-01   6.253022e+01   3.180234e-01
  2.191770e-01   6.258719e+01   3.202365e-01
  2.194760e-01   6.245754e+01   3.207425e-01
  2.197750e-01   6.214049e+01   3.167590e-01
  2.200740e-01   6.332550e+01   3.177295e-01
  2.203730e-01   6.243715e+01   3.172425e-01
  2.206720e-01   6.226900e+01   3.158707e-01
  2.209710e-01   6.281924e+01   3.194437e-01
  2.212700e-01   6.209560e+01   3.131751e-01
  2.215680e-01   6.253297e+01   3.170792e-01
  2.218670e-01   6.227638e+01   3.121946e-01
  2.221660e-01   6.243361e+01   3.160193e-01
  2.224650e-01   6.245166e+01   3.135465e-01
  2.227640e-01   6.253136e+01   3.134847e-01
  2.230630e-01   6.293810e+01   3.154247e-01
  2.233620e-01   6.221393e+01   3.128185e-01
  2.236610e-01   6.244043e+01   3.133874e-01
  2.239600e-01   6.250370e+01   3.099450e-01
  2.242590e-01   6.177488e+01   3.111937e-01
  2.245580e-01   6.271395e+01   3.126410e-01
  2.248570e-01   6.196172e+01   3.125754e-01
  2.251550e-01   6.211160e+01   3.093500e-01
  2.254540e-01   6.181055e+01   3.088521e-01
  2.257530e-01   6.239236e+01   3.126151e-01
  2.260520e-01   6.221304e+01   3.083445e-01
  2.263510e-01   6.182253e+01   3.083773e-01
  2.266500e-01   6.195500e+01   3.085816e-01
  2.269490e-01   6.225102e+01   3.079395e-01
  2.272480e-01   6.240853e+01   3.108520e-01
  2.275470e-01   6.189154e+01   3.054483e-01
  2.278460e-01   6.203290e+01   3.092805e-01
  2.281450e-01   6.223095e+01   3.070224e-01
  2.284440e-01   6.226201e+01   3.085910e-01
  2.287420e-01   6.251473e+01   3.100989e-01
  2.290410e-01   6.167556e+01   3.019107e-01
  2.293400e-01   6.177542e+01   3.068850e-01
  2.296390e-01   6.195901e+01   3.058595e-01
  2.299380e-01   6.221277e+01   3.069775e-01
  2.302370e-01   6.194109e+01   3.056928e-01
  2.305360e-01   6.166410e+01   3.030735e-01
  2.308350e-01   6.167233e+01   3.073758e-01
  2.311340e-01   6.165569e+01   3.016256e-01
  2.314330e-01   6.201485e+01   3.046576e-01
  2.317320e-01   6.193827e+01   3.055635e-01
  2.320310e-01   6.186350e+01   3.022518e-01
  2.323290e-01   6.182602e+01   3.068865e-01
  2.326280e-01   6.170772e+01   3.011638e-01
  2.329270e-01   6.193919e+01   3.021999e-01
  2.332260e-01   6.183093e+01   3.034832e-01
  2.335250e-01   6.150940e+01   3.019778e-01
  2.338240e-01   6.192695e+01   3.042001e-01
  2.341230e-01   6.186044e+01   2.995566e-01
  2.344220e-01   6.214547e+01   3.032966e-01
  2.347210e-01   6.132314e+01   3.011650e-01
  2.350200e-01   6.174854e+01   3.013810e-01
  2.353190e-01   6.178290e+01   3.018184e-01
  2.356180e-01   6.191864e+01   2.987789e-01
  2.359170e-01   6.170323e+01   3.025723e-01
  2.362150e-01   6.200385e+01   3.012986e-01
  2.365140e-01   6.175573e+01   2.983856e-01
  2.368130e-01   6.134500e+01   2.996935e-01
  2.371120e-01   6.166171e+01   2.990751e-01
  2.374110e-01   6.132369e+01   3.008124e-01
  2.377100e-01   6.128930e+01   2.971430e-01
  2.380090e-01   6.167505e+01   2.994534e-01
  2.383080e-01   6.074592e+01   2.952590e-01
  2.386070e-01   6.130922e+01   2.982190e-01
  2.389060e-01   6.135465e+01   2.979856e-01
  2.392050e-01   6.196770e+01   2.978734e-01
  2.395040e-01   6.150453e+01   2.988087e-01
  2.398020e-01   6.156821e+01   2.969117e-01
  2.401010e-01   6.172479e+01   2.989979e-01
  2.404000e-01   6.121332e+01   2.949363e-01
  2.406990e-01   6.111168e+01   2.963724e-01
  2.409980e-01   6.130455e+01   2.958261e-01
  2.412970e-01   6.102399e+01   2.947022e-01
  2.415960e-01   6.155532e+01   2.968806e-01
  2.418950e-01   6.182854e+01   2.958575e-01
  2.421940e-01   6.083776e+01   2.946976e-01
  2.424930e-01   6.110100e+01   2.962336e-01
  2.427920e-01   6.122212e+01   2.927579e-01
  2.430910e-01   6.128004e+01   2.948747e-01
  2.433890e-01   6.115787e+01   2.935875e-01
  2.436880e-01   6.115571e+01   2.961405e-01
  2.439870e-01   6.081753e+01   2.917890e-01
  2.442860e-01   6.121033e+01   2.921875e-01
  2.445850e-01   6.105612e+01   2.935628e-01
  2.448840e-01   6.094409e+01   2.928549e-01
  2.451830e-01   6.103908e+01   2.946274e-01
  2.454820e-01   6.158816e+01   2.924393e-01
  2.457810e-01   6.131591e+01   2.929821e-01
  2.460800e-01   6.159178e+01   2.939682e-01
  2.463790e-01   6.073718e+01   2.909484e-01
  2.466780e-01   6.099709e+01   2.920025e-01
  2.469770e-01   6.125977e+01   2.917661e-01
  2.472750e-01   6.100216e+01   2.919064e-01
  2.475740e-01   6.045565e+01   2.915702e-01
  2.478730e-01   6.107149e+01   2.883555e-01
  2.481720e-01   6.103604e+01   2.912329e-01
  2.484710e-01   6.123551e+01   2.898968e-01
  2.487700e-01   6.074540e+01   2.918328e-01
  2.490690e-01   6.139479e+01   2.923031e-01
  2.493680e-01   6.105079e+01   2.885152e-01
  2.496670e-01   6.094541e+01   2.922042e-01
  2.499660e-01   6.096652e+01   2.892594e-01
  2.502650e-01   6.105687e+01   2.907470e-01
  2.505640e-01   6.084758e+01   2.873079e-01
  2.508620e-01   6.136493e+01   2.898865e-01
  2.511610e-01   6.110811e+01   2.916199e-01
  2.514600e-01   6.045201e+01   2.868893e-01
  2.517590e-01   6.068834e+01   2.872421e-01
  2.520580e-01   6.104179e+01   2.885983e-01
  2.523570e-01   6.135244e+01   2.896465e-01
  2.526560e-01   6.111653e+01   2.899320e-01
  2.529550e-01   6.112473e+01   2.866233e-01
  2.532540e-01   6.066616e+01   2.854443e-01
  2.535530e-01   6.069782e+01   2.853155e-01
  2.538520e-01   6.096687e+01   2.872793e-01
  2.541510e-01   6.059145e+01   2.848627e-01
  2.544490e-01   6.091234e+01   2.864315e-01
  2.547480e-01   6.094471e+01   2.868153e-01
  2.550470e-01   6.078224e+01   2.847045e-01
  2.553460e-01   6.077425e+01   2.850896e-01
  2.556450e-01   6.024289e+01   2.815519e-01
  2.559440e-01   6.080583e+01   2.857728e-01
  2.562430e-01   6.058419e+01   2.865823e-01
  2.565420e-01   6.082284e+01   2.845982e-01
  2.568410e-01   6.085829e+01   2.838798e-01
  2.571400e-01   6.094618e+01   2.844848e-01
  2.574390e-01   6.132388e+01   2.875003e-01
  2.577380e-01   6.095258e+01   2.856089e-01
  2.580360e-01   6.030607e+01   2.820937e-01
  2.583350e-01   6.096566e+01   2.861481e-01
  2.586340e-01   6.073441e+01   2.825009e-01
  2.589330e-01   6.087980e+01   2.856413e-01
  2.592320e-01   6.086713e+01   2.828094e-01
  2.595310e-01   6.065411e+01   2.833036e-01
  2.598300e-01   6.023780e+01   2.842323e-01
  2.601290e-01   6.030076e+01   2.800298e-01
  2.604280e-01   6.066329e+01   2.843252e-01
  2.607270e-01   5.996334e+01   2.789566e-01
  2.610260e-01   5.994534e+01   2.814459e-01
  2.613250e-01   6.014555e+01   2.825105e-01
  2.616240e-01   6.036804e+01   2.821399e-01
  2.619220e-01   6.022954e+01   2.819147e-01
  2.622210e-01   6.032532e+01   2.793168e-01
  2.625200e-01   6.023530e+01   2.808485e-01
  2.628190e-01   5.998193e+01   2.799656e-01
  2.631180e-01   6.044142e+01   2.792981e-01
  2.634170e-01   6.027565e+01   2.825176e-01
  2.637160e-01   6.032526e+01   2.790296e-01
  2.640150e-01   6.050343e+01   2.821600e-01
  2.643140e-01   6.057617e+01   2.792270e-01
  2.646130e-01   6.006068e+01   2.784170e-01
  2.649120e-01   6.054606e+01   2.825556e-01
  2.652110e-01   6.051340e+01   2.792731e-01
  2.655090e-01   6.073360e+01   2.805494e-01
  2.658080e-01   6.006118e+01   2.773752e-01
  2.661070e-01   6.065874e+01   2.799916e-01
  2.664060e-01   6.002473e+01   2.782384e-01
  2.667050e-01   6.037182e+01   2.793286e-01
  2.670040e-01   6.047626e+01   2.793786e-01
  2.673030e-01   6.059703e+01   2.787994e-01
  2.676020e-01   6.025837e+01   2.781139e-01
  2.679010e-01   6.004674e+01   2.775306e-01
  2.682000e-01   6.004496e+01   2.763998e-01
  2.684990e-01   5.956750e+01   2.763268e-01
  2.687980e-01   5.999007e+01   2.769287e-01
  2.690960e-01   6.048375e+01   2.792047e-01
  2.693950e-01   6.061368e+01   2.765874e-01
  2.696940e-01   6.044242e+01   2.765672e-01
  2.699930e-01   6.047919e+01   2.776789e-01
  2.702920e-01   6.043430e+01   2.772945e-01
  2.705910e-01   5.981431e+01   2.763353e-01
  2.708900e-01   6.013851e+01   2.749493e-01
  2.711890e-01   6.047907e+01   2.775847e-01
  2.714880e-01   6.009581e+01   2.756805e-01
  2.717870e-01   6.008879e+01   2.761280e-01
  2.720860e-01   6.040522e+01   2.758344e-01
  2.723850e-01   6.015273e+01   2.746156e-01
  2.726840e-01   5.962455e+01   2.745053e-01
  2.729820e-01   6.028680e+01   2.758406e-01
  2.732810e-01   6.017780e+01   2.746728e-01
  2.735800e-01   5.976193e+01   2.736311e-01
  2.738790e-01   5.989689e+01   2.744879e-01
  2.741780e-01   6.007350e+01   2.753522e-01
  2.744770e-01   5.993765e+01   2.724973e-01
  2.747760e-01   5.979767e+01   2.735311e-01
  2.750750e-01   6.000629e+01   2.771542e-01
  2.753740e-01   5.966256e+01   2.807813e-01
  2.756730e-01   5.958369e+01   2.820832e-01
  2.759720e-01   6.041460e+01   2.827437e-01
  2.762710e-01   6.013886e+01   2.861453e-01
  2.765690e-01   6.027784e+01   2.857540e-01
  2.768680e-01   6.064051e+01   2.893291e-01
  2.771670e-01   5.976191e+01   2.848358e-01
  2.774660e-01   5.990764e+01   2.860083e-01
  2.777650e-01   6.003097e+01   2.897883e-01
  2.780640e-01   6.010695e+01   2.885825e-01
  2.783630e-01   6.007165e+01   2.889229e-01
  2.786620e-01   5.980317e+01   2.899925e-01
  2.789610e-01   5.971555e+01   2.898882e-01
  2.792600e-01   5.965809e+01   2.926034e-01
  2.795590e-01   6.021677e+01   2.882109e-01
  2.798580e-01   6.017576e+01   2.926468e-01
  2.801560e-01   6.030383e+01   2.925166e-01
  2.804550e-01   5.958440e+01   2.916462e-01
  2.807540e-01   6.014977e+01   2.943677e-01
  2.810530e-01   6.025292e+01   2.918442e-01
  2.813520e-01   6.058124e+01   2.965574e-01
  2.816510e-01   6.002711e+01   2.941799e-01
  2.819500e-01   6.004711e+01   2.943415e-01
  2.822490e-01   6.000671e+01   2.942425e-01
  2.825480e-01   5.983930e+01   2.933828e-01
  2.828470e-01   5.979322e+01   2.966867e-01
  2.831460e-01   5.992217e+01   2.955096e-01
  2.834450e-01   5.972868e+01   2.934477e-01
  2.837430e-01   5.990583e+01   2.955836e-01
  2.840420e-01   6.031880e+01   2.982208e-01
  2.843410e-01   5.966697e+01   3.030772e-01
  2.846400e-01   5.938176e+01   3.044738e-01
  2.849390e-01   5.911204e+01   3.116257e-01
  2.852380e-01   5.963881e+01   3.159165e-01
  2.855370e-01   5.956423e+01   3.188491e-01
  2.858360e-01   6.011664e+01   3.223748e-01
  2.861350e-01   5.960319e+01   3.238300e-01
  2.864340e-01   6.026011e+01   3.304268e-01
  2.867330e-01   5.941545e+01   3.271605e-01
  2.870320e-01   5.908668e+01   3.318534e-01
  2.873310e-01   5.984995e+01   3.308951e-01
  2.876290e-01   5.941264e+01   3.349278e-01
  2.879280e-01   5.923102e+01   3.374727e-01
  2.882270e-01   5.939549e+01   3.342104e-01
  2.885260e-01   5.930205e+01   3.380200e-01
  2.888250e-01   5.961957e+01   3.380607e-01
  2.891240e-01   5.973721e+01   3.434989e-01
  2.894230e-01   5.909155e+01   3.447227e-01
  2.897220e-01   5.952181e+01   3.377834e-01
  2.900210e-01   5.933883e+01   3.461830e-01
  2.903200e-01   5.948375e+01   3.445801e-01
  2.906190e-01   5.946612e+01   3.482377e-01
  2.909180e-01   5.827031e+01   3.456551e-01
  2.912160e-01   6.012558e+01   3.473552e-01
  2.915150e-01   5.921467e+01   3.560823e-01
  2.918140e-01   5.969321e+01   3.492803e-01
  2.921130e-01   5.879487e+01   3.498827e-01
  2.924120e-01   5.897787e+01   3.529711e-01
  2.927110e-01   5.973517e+01   3.542386e-01
  2.930100e-01   5.823027e+01   3.588654e-01
  2.933090e-01   5.931960e+01   3.563976e-01
  2.936080e-01   5.870536e+01   3.521547e-01
  2.939070e-01   5.895253e+01   3.585679e-01
  2.942060e-01   5.946214e+01   3.607412e-01
  2.945050e-01   5.983278e+01   3.694508e-01
  2.948030e-01   5.930083e+01   3.581775e-01
  2.951020e-01   5.838262e+01   3.608199e-01
  2.954010e-01   5.912749e+01   3.648455e-01
  2.957000e-01   5.904119e+01   3.663341e-01
  2.959990e-01   5.903287e+01   3.658672e-01
  2.962980e-01   5.898960e+01   3.663950e-01
  2.965970e-01   5.868303e+01   3.690246e-01
  2.968960e-01   5.911843e+01   3.701632e-01
  2.971950e-01   5.863674e+01   3.670752e-01
  2.974940e-01   5.896134e+01   3.667505e-01
  2.977930e-01   5.962668e+01   3.722090e-01
  2.980920e-01   5.901636e+01   3.705277e-01
  2.983900e-01   5.895998e+01   3.733589e-01
  2.986890e-01   5.922999e+01   3.700574e-01
  2.989880e-01   5.806909e+01   3.702952e-01
  2.992870e-01   5.925870e+01   3.750100e-01
  2.995860e-01   5.794096e+01   3.729366e-01
  2.998850e-01   5.886475e+01   3.737614e-01
  3.001840e-01   5.916132e+01   3.770838e-01
  3.004830e-01   5.845577e+01   3.797030e-01
  3.007820e-01   5.905255e+01   3.801465e-01
  3.010810e-01   5.880711e+01   3.766747e-01
  3.013800e-01   5.876435e+01   3.822077e-01
  3.016790e-01   5.836438e+01   3.799037e-01
  3.019780e-01   5.869624e+01   3.829980e-01
  3.022760e-01   5.854249e+01   3.842840e-01
  3.025750e-01   5.867090e+01   3.826617e-01
  3.028740e-01   5.831115e+01   3.869054e-01
  3.031730e-01   5.845198e+01   3.855383e-01
  3.034720e-01   5.889325e+01   3.885672e-01
  3.037710e-01   5.871594e+01   3.877182e-01
  3.040700e-01   5.884292e+01   3.899962e-01
  3.043690e-01   5.881876e+01   3.945435e-01
  3.046680e-01   5.835865e+01   3.916247e-01
  3.049670e-01   5.843965e+01   3.883912e-01
  3.052660e-01   5.836573e+01   3.949676e-01
  3.055650e-01   5.836076e+01   3.935576e-01
  3.058630e-01   5.833476e+01   3.988428e-01
  3.061620e-01   5.820885e+01   3.911217e-01
  3.064610e-01   5.884516e+01   3.982849e-01
  3.067600e-01   5.851111e+01   4.032565e-01
  3.070590e-01   5.852706e+01   3.972069e-01
  3.073580e-01   5.860561e+01   4.035820e-01
  3.076570e-01   5.920992e+01   3.983791e-01
  3.079560e-01   5.944316e+01   4.055593e-01
  3.082550e-01   5.872374e+01   4.030977e-01
  3.085540e-01   5.837516e+01   4.016048e-01
  3.088530e-01   5.843084e+01   4.068996e-01
  3.091520e-01   5.841384e+01   4.008571e-01
  3.094500e-01   5.868959e+01   4.105874e-01
  3.097490e-01   5.860170e+01   4.084164e-01
  3.100480e-01   5.859891e+01   4.053565e-01
  3.103470e-01   5.861827e+01   4.167398e-01
  3.106460e-01   5.880187e+01   4.051545e-01
  3.109450e-01   5.940776e+01   4.192074e-01
  3.112440e-01   5.916871e+01   4.113205e-01
  3.115430e-01   5.928556e+01   4.171420e-01
  3.118420e-01   5.910396e+01   4.211196e-01
  3.121410e-01   5.846618e+01   4.123271e-01
  3.124400e-01   5.866709e+01   4.205661e-01
  3.127390e-01   5.894426e+01   4.156160e-01
  3.130380e-01   5.879927e+01   4.241043e-01
  3.133360e-01   5.820514e+01   4.195789e-01
  3.136350e-01   5.841082e+01   4.196466e-01
  3.139340e-01   5.835796e+01   4.256305e-01
  3.142330e-01   5.808574e+01   4.181428e-01
  3.145320e-01   5.878059e+01   4.310929e-01
  3.148310e-01   5.770336e+01   4.221946e-01
  3.151300e-01   5.826865e+01   4.242576e-01
  3.154290e-01   5.785423e+01   4.276825e-01
  3.157280e-01   5.891924e+01   4.287332e-01
  3.160270e-01   5.771979e+01   4.326646e-01
  3.163260e-01   5.853551e+01   4.273348e-01
  3.166250e-01   5.810898e+01   4.341208e-01
  3.169230e-01   5.904194e+01   4.349794e-01
  3.172220e-01   5.850887e+01   4.378789e-01
  3.175210e-01   5.776610e+01   4.347127e-01
  3.178200e-01   5.832995e+01   4.338268e-01
  3.181190e-01   5.760388e+01   4.390851e-01
  3.184180e-01   5.809269e+01   4.363187e-01
  3.187170e-01   5.787061e+01   4.432611e-01
  3.190160e-01   5.846449e+01   4.443304e-01
  3.193150e-01   5.887918e+01   4.392624e-01
  3.196140e-01   5.817571e+01   4.480759e-01
  3.199130e-01   5.798132e+01   4.409130e-01
  3.202120e-01   5.839652e+01   4.497499e-01
  3.205100e-01   5.854474e+01   4.490837e-01
  3.208090e-01   5.861076e+01   4.460866e-01
  3.211080e-01   5.847688e+01   4.525619e-01
  3.214070e-01   5.826161e+01   4.439567e-01
  3.217060e-01   5.821107e+01   4.511131e-01
  3.220050e-01   5.830340e+01   4.485673e-01
  3.223040e-01   5.883790e+01   4.485696e-01
  3.226030e-01   5.841744e+01   4.583346e-01
  3.229020e-01   5.935432e+01   4.465003e-01
  3.232010e-01   5.920518e+01   4.583631e-01
  3.235000e-01   5.803906e+01   4.487839e-01
  3.237990e-01   5.806515e+01   4.522285e-01
  3.240970e-01   5.799631e+01   4.588741e-01
  3.243960e-01   5.841384e+01   4.510620e-01
  3.246950e-01   5.828578e+01   4.618008e-01
  3.249940e-01   5.806738e+01   4.530848e-01
  3.252930e-01   5.768348e+01   4.589633e-01
  3.255920e-01   5.890893e+01   4.665332e-01
  3.258910e-01   5.805872e+01   4.586792e-01
  3.261900e-01   5.783434e+01   4.650018e-01
  3.264890e-01   5.780764e+01   4.594569e-01
  3.267880e-01   5.806517e+01   4.640909e-01
  3.270870e-01   5.711285e+01   4.681696e-01
  3.273860e-01   5.889335e+01   4.697061e-01
  3.276850e-01   5.989903e+01   4.794532e-01
  3.279830e-01   5.796324e+01   4.645988e-01
  3.282820e-01   5.765003e+01   4.727795e-01
  3.285810e-01   5.811004e+01   4.727207e-01
  3.288800e-01   5.853868e+01   4.778867e-01
  3.291790e-01   5.817974e+01   4.725221e-01
  3.294780e-01   5.846134e+01   4.810696e-01
  3.297770e-01   5.814179e+01   4.822928e-01
  3.300760e-01   5.864889e+01   4.793298e-01
  3.303750e-01   5.766577e+01   4.828843e-01
  3.306740e-01   5.817387e+01   4.783803e-01
  3.309730e-01   5.759812e+01   4.846857e-01
  3.312720e-01   5.787132e+01   4.895567e-01
  3.315700e-01   5.814237e+01   4.817840e-01
  3.318690e-01   5.810680e+01   4.943693e-01
  3.321680e-01   5.788350e+01   4.822453e-01
  3.324670e-01   5.739563e+01   4.924351e-01
  3.327660e-01   5.900713e+01   4.965249e-01
  3.330650e-01   5.807466e+01   4.931331e-01
  3.333640e-01   5.820639e+01   5.015556e-01
  3.336630e-01   5.804687e+01   4.892247e-01
  3.339620e-01   5.751321e+01   5.014437e-01
  3.342610e-01   5.785237e+01   4.960618e-01
  3.345600e-01   5.805782e+01   5.020680e-01
  3.348590e-01   5.824744e+01   5.118096e-01
  3.351570e-01   5.767448e+01   4.936299e-01
  3.354560e-01   5.791196e+01   5.140273e-01
  3.357550e-01   5.765328e+01   4.963291e-01
  3.360540e-01   5.742638e+01   5.100187e-01
  3.363530e-01   5.881298e+01   5.224571e-01
  3.366520e-01   5.793292e+01   5.032701e-01
  3.369510e-01   5.818544e+01   5.261827e-01
  3.372500e-01   5.802308e+01   5.019178e-01
  3.375490e-01   5.809351e+01   5.231314e-01
  3.378480e-01   5.781216e+01   5.192733e-01
  3.381470e-01   5.809824e+01   5.192727e-01
  3.384460e-01   5.800761e+01   5.328306e-01
  3.387450e-01   5.772863e+01   5.101343e-01
  3.390430e-01   5.807960e+01   5.304129e-01
  3.393420e-01   5.753161e+01   5.252113e-01
  3.396410e-01   5.843307e+01   5.299847e-01
  3.399400e-01   5.751752e+01   5.412230e-01
  3.402390e-01   5.682972e+01   5.123122e-01
  3.405380e-01   5.769840e+01   5.391668e-01
  3.408370e-01   5.702874e+01   5.283158e-01
  3.411360e-01   5.813119e+01   5.368956e-01
  3.414350e-01   5.736983e+01   5.405277e-01
  3.417340e-01   5.852759e+01   5.380156e-01
  3.420330e-01   5.689694e+01   5.464800e-01
  3.423320e-01   5.764524e+01   5.346468e-01
  3.426300e-01   5.808932e+01   5.514091e-01
  3.429290e-01   5.825811e+01   5.499230e-01
  3.432280e-01   5.759009e+01   5.445157e-01
  3.435270e-01   5.671685e+01   5.590106e-01
  3.438260e-01   5.800244e+01   5.427667e-01
  3.441250e-01   5.762961e+01   5.602242e-01
  3.444240e-01   5.846148e+01   5.562716e-01
  3.447230e-01   5.722403e+01   5.550501e-01
  3.450220e-01   5.706790e+01   5.657223e-01
  3.453210e-01   5.747168e+01   5.515425e-01
  3.456200e-01   5.747739e+01   5.728865e-01
  3.459190e-01   5.769497e+01   5.605417e-01
  3.462170e-01   5.754241e+01   5.706226e-01
  3.465160e-01   5.832921e+01   5.736498e-01
  3.468150e-01   5.718763e+01   5.671601e-01
  3.471140e-01   5.785684e+01   5.855188e-01
  3.474130e-01   5.718006e+01   5.662780e-01
  3.477120e-01   5.826570e+01   5.875840e-01
  3.480110e-01   5.819352e+01   5.808616e-01
  3.483100e-01   5.698456e+01   5.765731e-01
  3.486090e-01   5.794123e+01   5.963506e-01
  3.489080e-01   5.722374e+01   5.777819e-01
  3.492070e-01   5.797047e+01   5.974750e-01
  3.495060e-01   5.840791e+01   5.883006e-01
  3.498040e-01   5.741917e+01   5.956012e-01
  3.501030e-01   5.652952e+01   5.919403e-01
  3.504020e-01   5.848180e+01   6.010872e-01
  3.507010e-01   5.708640e+01   6.079906e-01
  3.510000e-01   5.780599e+01   5.927651e-01
  3.512990e-01   5.704755e+01   6.077837e-01
  3.515980e-01   5.706520e+01   5.996904e-01
  3.518970e-01   5.828207e+01   6.196715e-01
  3.521960e-01   5.709888e+01   6.221118e-01
  3.524950e-01   5.718903e+01   5.993393e-01
  3.527940e-01   5.629655e+01   6.210858e-01
  3.530930e-01   5.782905e+01   6.129867e-01
  3.533920e-01   5.772429e+01   6.277718e-01
  3.536900e-01   5.604813e+01   6.208437e-01
  3.539890e-01   5.679482e+01   6.215721e-01
  3.542880e-01   5.655093e+01   6.353236e-01
  3.545870e-01   5.757051e+01   6.158771e-01
  3.548860e-01   5.731289e+01   6.359860e-01
  3.551850e-01   5.732542e+01   6.244689e-01
  3.554840e-01   5.748932e+01   6.369642e-01
  3.557830e-01   5.736858e+01   6.386915e-01
  3.560820e-01   5.778352e+01   6.191842e-01
  3.563810e-01   5.764169e+01   6.390055e-01
  3.566800e-01   5.738726e+01   6.225621e-01
  3.569790e-01   5.700420e+01   6.402945e-01
  3.572770e-01   5.828487e+01   6.462151e-01
  3.575760e-01   5.685895e+01   6.120592e-01
  3.578750e-01   5.848861e+01   6.613212e-01
  3.581740e-01   5.768332e+01   6.275490e-01
  3.584730e-01   5.704547e+01   6.531115e-01
  3.587720e-01   5.742475e+01   6.438821e-01
  3.590710e-01   5.702577e+01   6.404157e-01
  3.593700e-01   5.812693e+01   6.713710e-01
  3.596690e-01   5.762456e+01   6.401148e-01
  3.599680e-01   5.870194e+01   6.760761e-01
  3.602670e-01   5.746060e+01   6.516164e-01
  3.605660e-01   5.747556e+01   6.675987e-01
  3.608640e-01   5.765522e+01   6.857887e-01
  3.611630e-01   5.785661e+01   6.513088e-01
  3.614620e-01   5.774441e+01   6.908195e-01
  3.617610e-01   5.836022e+01   6.686024e-01
  3.620600e-01   5.616904e+01   6.783622e-01
  3.623590e-01   5.678131e+01   6.791031e-01
  3.626580e-01   5.703309e+01   6.806071e-01
  3.629570e-01   5.577579e+01   6.911759e-01
  3.632560e-01   5.666299e+01   6.669928e-01
  3.635550e-01   5.770611e+01   7.144933e-01
  3.638540e-01   5.646222e+01   6.891790e-01
  3.641530e-01   5.681942e+01   6.960321e-01
  3.644510e-01   5.763412e+01   7.314234e-01
  3.647500e-01   5.635748e+01   6.794991e-01
  3.650490e-01   5.792429e+01   7.314629e-01
  3.653480e-01   5.742765e+01   7.111000e-01
  3.656470e-01   5.697130e+01   7.166910e-01
  3.659460e-01   5.691212e+01   7.378130e-01
  3.662450e-01   5.764258e+01   7.107707e-01
  3.665440e-01   5.806304e+01   7.628655e-01
  3.668430e-01   5.769600e+01   7.195157e-01
  3.671420e-01   5.703721e+01   7.462383e-01
  3.674410e-01   5.763347e+01   7.405967e-01
  3.677400e-01   5.779231e+01   7.550842e-01
  3.680390e-01   5.634854e+01   7.745184e-01
  3.683370e-01   5.712653e+01   7.299957e-01
  3.686360e-01   5.665445e+01   7.679886e-01
  3.689350e-01   5.738694e+01   7.564020e-01
  3.692340e-01   5.658216e+01   7.717742e-01
  3.695330e-01   5.685674e+01   8.009580e-01
  3.698320e-01   5.821756e+01   7.558809e-01
  3.701310e-01   5.724465e+01   8.061028e-01
  3.704300e-01   5.690021e+01   7.654352e-01
  3.707290e-01   5.748881e+01   8.102643e-01
  3.710280e-01   5.910212e+01   8.166206e-01
  3.713270e-01   5.723066e+01   7.918213e-01
  3.716260e-01   5.575363e+01   8.286438e-01
  3.719240e-01   5.544200e+01   7.726405e-01
  3.722230e-01   5.775681e+01   8.461684e-01
  3.725220e-01   5.725782e+01   8.135807e-01
  3.728210e-01   5.704892e+01   8.301153e-01
  3.731200e-01   5.894253e+01   8.938899e-01
  3.734190e-01   5.850411e+01   8.124787e-01
  3.737180e-01   5.681217e+01   8.744474e-01
  3.740170e-01   5.704234e+01   8.247972e-01
  3.743160e-01   5.775842e+01   8.880658e-01
  3.746150e-01   5.504899e+01   8.607711e-01
  3.749140e-01   5.631161e+01   8.496055e-01
  3.752130e-01   5.574930e+01   9.059239e-01
  3.755110e-01   5.716612e+01   8.531306e-01
  3.758100e-01   5.620565e+01   9.096243e-01
  3.761090e-01   5.761023e+01   8.934235e-01
  3.764080e-01   5.763966e+01   9.175778e-01
  3.767070e-01   5.585883e+01   9.444565e-01
  3.770060e-01   5.708136e+01   8.765166e-01
  3.773050e-01   5.799149e+01   9.705774e-01
  3.776040e-01   5.644050e+01   9.151043e-01
  3.779030e-01   5.679871e+01   9.483590e-01
  3.782020e-01   5.763794e+01   1.031885e+00
  3.785010e-01   5.677220e+01   9.002392e-01
  3.788000e-01   5.607216e+01   1.012820e+00
  3.790990e-01   5.819582e+01   9.519853e-01
  3.793970e-01   5.663720e+01   1.008169e+00
  3.796960e-01   5.795165e+01   1.014979e+00
  3.799950e-01   5.587858e+01   9.783705e-01
  3.802940e-01   5.807509e+01   1.108861e+00
  3.805930e-01   5.809173e+01   9.672556e-01
  3.808920e-01   5.862797e+01   1.120439e+00
  3.811910e-01   5.706006e+01   1.021703e+00
  3.814900e-01   5.843410e+01   1.088100e+00
  3.817890e-01   5.783405e+01   1.182011e+00
  3.820880e-01   5.700060e+01   9.972519e-01
  3.823870e-01   5.518358e+01   1.162082e+00
  3.826860e-01   5.607729e+01   1.027947e+00
  3.829840e-01   5.574015e+01   1.191366e+00
  3.832830e-01   5.599447e+01   1.141319e+00
  3.835820e-01   5.621916e+01   1.116374e+00
  3.838810e-01   5.597531e+01   1.245434e+00
  3.841800e-01   5.594473e+01   1.100771e+00
  3.844790e-01   5.382960e+01   1.230411e+00
  3.847780e-01   5.853463e+01   1.189149e+00
  3.850770e-01   5.795703e+01   1.286347e+00
  3.853760e-01   5.613966e+01   1.350510e+00
  3.856750e-01   5.802731e+01   1.183984e+00
  3.859740e-01   5.676506e+01   1.382049e+00
  3.862730e-01   5.652952e+01   1.251585e+00
  3.865710e-01   5.525088e+01   1.363492e+00
  3.868700e-01   5.621547e+01   1.400580e+00
  3.871690e-01   5.560281e+01   1.310571e+00
  3.874680e-01   5.751264e+01   1.534899e+00
  3.877670e-01   5.809446e+01   1.362129e+00
  3.880660e-01   5.614409e+01   1.550611e+00
  3.883650e-01   5.579887e+01   1.464845e+00
  3.886640e-01   5.761824e+01   1.553284e+00
  3.889630e-01   5.528984e+01   1.655800e+00
  3.892620e-01   5.596824e+01   1.497955e+00
  3.895610e-01   5.474989e+01   1.692846e+00
  3.898600e-01   5.568654e+01   1.661730e+00
  3.901580e-01   5.507591e+01   1.721963e+00
  3.904570e-01   5.552007e+01   1.932961e+00
  3.907560e-01   5.454052e+01   1.689606e+00
  3.910550e-01   5.666910e+01   1.988696e+00
  3.913540e-01   5.897216e+01   2.028704e+00
  3.916530e-01   5.722742e+01   1.998468e+00
  3.919520e-01   5.947377e+01   2.646548e+00
  3.922510e-01   5.701805e+01   1.994809e+00
  3.925500e-01   5.514769e+01   2.632056e+00
  3.928490e-01   5.433115e+01   2.384873e+00
  3.931480e-01   5.715763e+01   2.679591e+00
  3.934470e-01   0.000000e+00   0.000000e+00
  3.937460e-01   5.879070e+01   2.717601e+00
creator: radaver
creator-version: 3725
header-file: /nas_data/SAXS_data/20151104Workshop/header/JH1_0185.txt
image-file: /nas_data/Pilatus1M/20151104_Workshop/JH1_0185.tif
angular-axis-file: /nas_data/SAXS_data/20151104Workshop/q20151029.dat
beamstop-mask-file: /nas_data/SAXS_data/20151104Workshop/fit2d20151031.msk
detector-response-file: none
beam-center-x: 949.7700
beam-center-y: 918.8000
unit-time: 1.0000
channel-first: 10
channel-last: 1315
Exposure time [s]: 1.094070
Transmitted Beam: 0.485066
Incident Beam: 0.485066
Code: JH1
Concentration [mg/ml]: 1
Run Number: 0185
