# Supplementary material for: SAXS analysis of a soluble cytosolic NgBR construct including extracellular and transmembrane domains
Source: PLoS One. 2018 Jan 18;13(1):e0191371. doi: 10.1371/journal.pone.0191371 (PMC5773207; doi:10.1371/journal.pone.0191371)
Supplement: S1 File — (ZIP) [file pone.0191371.s001.zip › JH1_0186.dat]

Sample:   c= 1.0000 mg/ml  Code: JH1
  3.656810e-03   2.270970e+04   4.138637e+01
  3.955720e-03   2.211006e+04   2.804650e+01
  4.254640e-03   1.912600e+04   2.337555e+01
  4.553560e-03   1.550648e+04   2.029313e+01
  4.852480e-03   1.249970e+04   1.705803e+01
  5.151400e-03   1.056925e+04   1.549547e+01
  5.450320e-03   8.736456e+03   1.338121e+01
  5.749240e-03   7.468929e+03   1.198776e+01
  6.048150e-03   6.387602e+03   1.086652e+01
  6.347070e-03   5.548275e+03   9.621914e+00
  6.645990e-03   4.845742e+03   8.952605e+00
  6.944910e-03   4.266639e+03   8.087459e+00
  7.243830e-03   3.824303e+03   7.419288e+00
  7.542750e-03   3.420859e+03   6.990405e+00
  7.841670e-03   3.086722e+03   6.271041e+00
  8.140580e-03   2.788580e+03   6.042714e+00
  8.439500e-03   2.549247e+03   5.568802e+00
  8.738420e-03   2.339495e+03   5.283896e+00
  9.037340e-03   2.168744e+03   4.919065e+00
  9.336260e-03   2.006530e+03   4.649707e+00
  9.635180e-03   1.847776e+03   4.449283e+00
  9.934100e-03   1.698390e+03   4.127257e+00
  1.023300e-02   1.567027e+03   4.062875e+00
  1.053190e-02   1.452585e+03   3.967509e+00
  1.083090e-02   1.338974e+03   3.809194e+00
  1.112980e-02   1.231034e+03   3.621347e+00
  1.142870e-02   1.151969e+03   3.483499e+00
  1.172760e-02   1.061944e+03   3.335311e+00
  1.202650e-02   9.902490e+02   3.211845e+00
  1.232540e-02   9.150183e+02   3.070514e+00
  1.262440e-02   8.443498e+02   2.894717e+00
  1.292330e-02   7.880350e+02   2.753382e+00
  1.322220e-02   7.305346e+02   2.651027e+00
  1.352110e-02   6.735457e+02   2.519940e+00
  1.382000e-02   6.341535e+02   2.421050e+00
  1.411900e-02   5.896627e+02   2.323218e+00
  1.441790e-02   5.530143e+02   2.233658e+00
  1.471680e-02   5.135015e+02   2.142157e+00
  1.501570e-02   4.817897e+02   2.032072e+00
  1.531460e-02   4.561049e+02   1.968238e+00
  1.561350e-02   4.287548e+02   1.874832e+00
  1.591250e-02   4.026033e+02   1.832762e+00
  1.621140e-02   3.814660e+02   1.753241e+00
  1.651030e-02   3.568546e+02   1.677909e+00
  1.680920e-02   3.375571e+02   1.631911e+00
  1.710810e-02   3.208010e+02   1.594230e+00
  1.740710e-02   3.037928e+02   1.529070e+00
  1.770600e-02   2.882815e+02   1.474552e+00
  1.800490e-02   2.760286e+02   1.431469e+00
  1.830380e-02   2.604807e+02   1.401650e+00
  1.860270e-02   2.486926e+02   1.342971e+00
  1.890170e-02   2.393880e+02   1.317608e+00
  1.920060e-02   2.256925e+02   1.267235e+00
  1.949950e-02   2.158872e+02   1.253676e+00
  1.979840e-02   2.093898e+02   1.211500e+00
  2.009730e-02   2.017838e+02   1.176247e+00
  2.039620e-02   1.927726e+02   1.147598e+00
  2.069520e-02   1.837724e+02   1.114448e+00
  2.099410e-02   1.803705e+02   1.112085e+00
  2.129300e-02   1.709435e+02   1.054263e+00
  2.159190e-02   1.657913e+02   1.074034e+00
  2.189080e-02   1.618427e+02   1.067090e+00
  2.218980e-02   1.570850e+02   1.069398e+00
  2.248870e-02   1.486963e+02   1.059014e+00
  2.278760e-02   1.486423e+02   1.048390e+00
  2.308650e-02   1.395874e+02   1.047223e+00
  2.338540e-02   1.379207e+02   1.038790e+00
  2.368430e-02   1.339813e+02   1.005249e+00
  2.398330e-02   1.310750e+02   1.016910e+00
  2.428220e-02   1.266200e+02   9.772438e-01
  2.458110e-02   1.244156e+02   1.001270e+00
  2.488000e-02   1.207683e+02   9.601735e-01
  2.517890e-02   1.187911e+02   9.409216e-01
  2.547790e-02   1.160624e+02   9.431917e-01
  2.577680e-02   1.146278e+02   9.298152e-01
  2.607570e-02   1.108656e+02   9.218336e-01
  2.637460e-02   1.110829e+02   9.153250e-01
  2.667350e-02   1.066173e+02   8.742946e-01
  2.697250e-02   1.072353e+02   8.497898e-01
  2.727140e-02   1.050364e+02   8.098195e-01
  2.757030e-02   1.042077e+02   8.079572e-01
  2.786920e-02   1.002231e+02   7.833040e-01
  2.816810e-02   9.849453e+01   7.642126e-01
  2.846700e-02   9.792835e+01   7.526051e-01
  2.876600e-02   9.725946e+01   7.409935e-01
  2.906490e-02   9.578372e+01   7.375620e-01
  2.936380e-02   9.277916e+01   7.204967e-01
  2.966270e-02   9.219462e+01   7.129539e-01
  2.996160e-02   9.122083e+01   7.102178e-01
  3.026060e-02   9.119854e+01   6.989472e-01
  3.055950e-02   9.044342e+01   6.950609e-01
  3.085840e-02   9.018443e+01   6.911344e-01
  3.115730e-02   8.896860e+01   6.835856e-01
  3.145620e-02   8.588632e+01   6.651861e-01
  3.175510e-02   8.544134e+01   6.652809e-01
  3.205410e-02   8.474833e+01   6.589666e-01
  3.235300e-02   8.479998e+01   6.564968e-01
  3.265190e-02   8.334234e+01   6.388872e-01
  3.295080e-02   8.391794e+01   6.452936e-01
  3.324970e-02   8.169333e+01   6.358469e-01
  3.354870e-02   8.297508e+01   6.391402e-01
  3.384760e-02   8.192143e+01   6.277366e-01
  3.414650e-02   8.068523e+01   6.229823e-01
  3.444540e-02   8.186570e+01   6.188996e-01
  3.474430e-02   8.037971e+01   6.186533e-01
  3.504330e-02   7.902689e+01   6.058235e-01
  3.534220e-02   7.874713e+01   6.054964e-01
  3.564110e-02   7.865535e+01   6.043977e-01
  3.594000e-02   7.754979e+01   5.886482e-01
  3.623890e-02   7.749799e+01   5.984624e-01
  3.653780e-02   7.806099e+01   5.843864e-01
  3.683680e-02   7.762277e+01   5.903256e-01
  3.713570e-02   7.716900e+01   5.892996e-01
  3.743460e-02   7.749576e+01   5.809206e-01
  3.773350e-02   7.591822e+01   5.743146e-01
  3.803240e-02   7.591027e+01   5.879925e-01
  3.833140e-02   7.584301e+01   6.017013e-01
  3.863030e-02   7.550663e+01   6.096982e-01
  3.892920e-02   7.441403e+01   6.036967e-01
  3.922810e-02   7.463317e+01   6.069543e-01
  3.952700e-02   7.331324e+01   5.976645e-01
  3.982600e-02   7.431466e+01   6.104710e-01
  4.012490e-02   7.469398e+01   6.024883e-01
  4.042380e-02   7.358226e+01   6.058462e-01
  4.072270e-02   7.298802e+01   6.010146e-01
  4.102160e-02   7.320171e+01   6.011054e-01
  4.132050e-02   7.253271e+01   5.991371e-01
  4.161950e-02   7.141912e+01   5.883750e-01
  4.191840e-02   7.237816e+01   6.000755e-01
  4.221730e-02   7.197655e+01   5.906666e-01
  4.251620e-02   7.098512e+01   5.942727e-01
  4.281510e-02   7.206652e+01   5.895221e-01
  4.311410e-02   7.239151e+01   5.916069e-01
  4.341300e-02   7.216470e+01   5.937320e-01
  4.371190e-02   7.190449e+01   5.911312e-01
  4.401080e-02   7.120469e+01   5.882476e-01
  4.430970e-02   7.084300e+01   5.822669e-01
  4.460860e-02   7.036595e+01   5.810409e-01
  4.490760e-02   7.013754e+01   5.815789e-01
  4.520650e-02   6.988021e+01   5.761075e-01
  4.550540e-02   7.098008e+01   5.835710e-01
  4.580430e-02   7.025666e+01   5.783861e-01
  4.610320e-02   6.983221e+01   5.737459e-01
  4.640220e-02   6.961307e+01   5.771903e-01
  4.670110e-02   6.961760e+01   5.686149e-01
  4.700000e-02   7.047272e+01   5.742219e-01
  4.729890e-02   6.891299e+01   5.699573e-01
  4.759780e-02   6.911261e+01   5.700700e-01
  4.789680e-02   7.006345e+01   5.704328e-01
  4.819570e-02   6.953457e+01   5.675772e-01
  4.849460e-02   6.918748e+01   5.682570e-01
  4.879350e-02   6.807696e+01   5.575024e-01
  4.909240e-02   6.913300e+01   5.694445e-01
  4.939130e-02   6.865572e+01   5.578448e-01
  4.969030e-02   6.888050e+01   5.607830e-01
  4.998920e-02   6.890997e+01   5.602251e-01
  5.028810e-02   6.850012e+01   5.565438e-01
  5.058700e-02   6.794028e+01   5.582960e-01
  5.088590e-02   6.830212e+01   5.504836e-01
  5.118490e-02   6.763925e+01   5.550357e-01
  5.148380e-02   6.933768e+01   5.592657e-01
  5.178270e-02   6.741914e+01   5.443581e-01
  5.208160e-02   6.742721e+01   5.501925e-01
  5.238050e-02   6.743232e+01   5.444113e-01
  5.267940e-02   6.818812e+01   5.552749e-01
  5.297840e-02   6.760750e+01   5.457544e-01
  5.327730e-02   6.771042e+01   5.436352e-01
  5.357620e-02   6.737519e+01   5.441806e-01
  5.387510e-02   6.716378e+01   5.401874e-01
  5.417400e-02   6.776113e+01   5.476553e-01
  5.447300e-02   6.690135e+01   5.360520e-01
  5.477190e-02   6.725068e+01   5.386781e-01
  5.507080e-02   6.695727e+01   5.375017e-01
  5.536970e-02   6.734497e+01   5.372148e-01
  5.566860e-02   6.763734e+01   5.420884e-01
  5.596760e-02   6.717568e+01   5.341168e-01
  5.626650e-02   6.602507e+01   5.319243e-01
  5.656540e-02   6.658670e+01   5.323701e-01
  5.686430e-02   6.669374e+01   5.298162e-01
  5.716320e-02   6.687971e+01   5.270369e-01
  5.746210e-02   6.613914e+01   5.293842e-01
  5.776110e-02   6.644300e+01   5.323965e-01
  5.806000e-02   6.636722e+01   5.238611e-01
  5.835890e-02   6.692335e+01   5.266291e-01
  5.865780e-02   6.647056e+01   5.219843e-01
  5.895670e-02   6.613979e+01   5.305805e-01
  5.925570e-02   6.582439e+01   5.171972e-01
  5.955460e-02   6.557374e+01   5.230190e-01
  5.985350e-02   6.613294e+01   5.178502e-01
  6.015240e-02   6.601139e+01   5.190512e-01
  6.045130e-02   6.597053e+01   5.194530e-01
  6.075020e-02   6.595495e+01   5.143947e-01
  6.104920e-02   6.512762e+01   5.150078e-01
  6.134810e-02   6.641136e+01   5.206213e-01
  6.164700e-02   6.599507e+01   5.107616e-01
  6.194590e-02   6.568081e+01   5.177498e-01
  6.224480e-02   6.607705e+01   5.078945e-01
  6.254380e-02   6.520773e+01   5.131128e-01
  6.284270e-02   6.586097e+01   5.173409e-01
  6.314160e-02   6.608412e+01   5.058314e-01
  6.344050e-02   6.576784e+01   5.120330e-01
  6.373940e-02   6.597579e+01   5.043820e-01
  6.403840e-02   6.580810e+01   5.116491e-01
  6.433730e-02   6.652880e+01   5.091009e-01
  6.463620e-02   6.512893e+01   4.996043e-01
  6.493510e-02   6.627530e+01   5.150948e-01
  6.523400e-02   6.442824e+01   4.974153e-01
  6.553290e-02   6.577004e+01   5.051468e-01
  6.583190e-02   6.551021e+01   5.020861e-01
  6.613080e-02   6.500883e+01   4.956300e-01
  6.642970e-02   6.561482e+01   5.071660e-01
  6.672860e-02   6.567955e+01   4.966895e-01
  6.702750e-02   6.524391e+01   5.000451e-01
  6.732650e-02   6.620668e+01   5.001754e-01
  6.762540e-02   6.564365e+01   4.980441e-01
  6.792430e-02   6.557605e+01   4.997948e-01
  6.822320e-02   6.543788e+01   4.913895e-01
  6.852210e-02   6.496485e+01   4.969585e-01
  6.882110e-02   6.538899e+01   4.946053e-01
  6.912000e-02   6.454635e+01   4.909213e-01
  6.941890e-02   6.525483e+01   4.902223e-01
  6.971780e-02   6.460570e+01   4.873023e-01
  7.001670e-02   6.401899e+01   4.913502e-01
  7.031560e-02   6.507796e+01   4.886041e-01
  7.061460e-02   6.471597e+01   4.877180e-01
  7.091350e-02   6.512902e+01   4.878476e-01
  7.121240e-02   6.485437e+01   4.830874e-01
  7.151130e-02   6.595817e+01   4.933391e-01
  7.181020e-02   6.582627e+01   4.862299e-01
  7.210920e-02   6.612975e+01   4.906313e-01
  7.240810e-02   6.470945e+01   4.807160e-01
  7.270700e-02   6.399233e+01   4.840409e-01
  7.300590e-02   6.491401e+01   4.828489e-01
  7.330480e-02   6.508213e+01   4.780413e-01
  7.360370e-02   6.568920e+01   4.861867e-01
  7.390270e-02   6.490805e+01   4.778467e-01
  7.420160e-02   6.426542e+01   4.827349e-01
  7.450050e-02   6.544686e+01   4.780455e-01
  7.479940e-02   6.503648e+01   4.778737e-01
  7.509830e-02   6.414164e+01   4.786023e-01
  7.539730e-02   6.441451e+01   4.725134e-01
  7.569620e-02   6.453044e+01   4.738102e-01
  7.599510e-02   6.476857e+01   4.777789e-01
  7.629400e-02   6.486166e+01   4.719865e-01
  7.659290e-02   6.478466e+01   4.760619e-01
  7.689190e-02   6.397898e+01   4.687640e-01
  7.719080e-02   6.412339e+01   4.718783e-01
  7.748970e-02   6.484182e+01   4.710571e-01
  7.778860e-02   6.510427e+01   4.750365e-01
  7.808750e-02   6.492931e+01   4.709476e-01
  7.838640e-02   6.492049e+01   4.683770e-01
  7.868540e-02   6.450020e+01   4.681185e-01
  7.898430e-02   6.506405e+01   4.676391e-01
  7.928320e-02   6.348327e+01   4.673703e-01
  7.958210e-02   6.419897e+01   4.612428e-01
  7.988100e-02   6.440793e+01   4.673627e-01
  8.018000e-02   6.524352e+01   4.678668e-01
  8.047890e-02   6.463196e+01   4.652552e-01
  8.077780e-02   6.426969e+01   4.631275e-01
  8.107670e-02   6.438028e+01   4.610840e-01
  8.137560e-02   6.487980e+01   4.661463e-01
  8.167450e-02   6.457923e+01   4.622009e-01
  8.197350e-02   6.474020e+01   4.599608e-01
  8.227240e-02   6.441932e+01   4.632565e-01
  8.257130e-02   6.362692e+01   4.509373e-01
  8.287020e-02   6.425914e+01   4.622721e-01
  8.316910e-02   6.411605e+01   4.585336e-01
  8.346810e-02   6.506515e+01   4.575590e-01
  8.376700e-02   6.497289e+01   4.636074e-01
  8.406590e-02   6.461422e+01   4.528898e-01
  8.436480e-02   6.388362e+01   4.573042e-01
  8.466370e-02   6.373302e+01   4.509311e-01
  8.496270e-02   6.467450e+01   4.649955e-01
  8.526160e-02   6.428738e+01   4.782408e-01
  8.556050e-02   6.392415e+01   4.773384e-01
  8.585940e-02   6.435067e+01   4.849237e-01
  8.615830e-02   6.433971e+01   4.848824e-01
  8.645720e-02   6.432935e+01   4.896109e-01
  8.675620e-02   6.417724e+01   4.914659e-01
  8.705510e-02   6.482174e+01   4.929446e-01
  8.735400e-02   6.372708e+01   4.912121e-01
  8.765290e-02   6.396912e+01   4.926389e-01
  8.795180e-02   6.457992e+01   4.990178e-01
  8.825080e-02   6.445783e+01   4.940204e-01
  8.854970e-02   6.389567e+01   4.984098e-01
  8.884860e-02   6.552464e+01   5.026545e-01
  8.914750e-02   6.558791e+01   5.091836e-01
  8.944640e-02   6.488866e+01   5.027863e-01
  8.974530e-02   6.490282e+01   4.987363e-01
  9.004430e-02   7.029083e+01   5.169282e-01
  9.034320e-02   6.415195e+01   4.763904e-01
  9.064210e-02   6.505404e+01   4.788307e-01
  9.094100e-02   6.376482e+01   4.641894e-01
  9.123990e-02   6.468088e+01   4.662601e-01
  9.153890e-02   6.414347e+01   4.668222e-01
  9.183780e-02   6.423676e+01   4.638305e-01
  9.213670e-02   6.412280e+01   4.617814e-01
  9.243560e-02   6.551210e+01   4.655272e-01
  9.273450e-02   6.454188e+01   4.580665e-01
  9.303350e-02   6.415956e+01   4.627305e-01
  9.333240e-02   6.480821e+01   4.547189e-01
  9.363130e-02   6.505552e+01   4.590947e-01
  9.393020e-02   6.403253e+01   4.531410e-01
  9.422910e-02   6.327791e+01   4.516166e-01
  9.452800e-02   6.477366e+01   4.580991e-01
  9.482700e-02   6.477827e+01   4.478450e-01
  9.512590e-02   6.457206e+01   4.554335e-01
  9.542480e-02   6.408435e+01   4.487682e-01
  9.572370e-02   6.429491e+01   4.495049e-01
  9.602260e-02   6.380476e+01   4.500441e-01
  9.632160e-02   6.408803e+01   4.432744e-01
  9.662050e-02   6.367222e+01   4.443702e-01
  9.691940e-02   6.398855e+01   4.454727e-01
  9.721830e-02   6.331234e+01   4.405836e-01
  9.751720e-02   6.414975e+01   4.456671e-01
  9.781610e-02   6.443135e+01   4.423077e-01
  9.811510e-02   6.480923e+01   4.479520e-01
  9.841400e-02   6.390265e+01   4.376791e-01
  9.871290e-02   6.438017e+01   4.424884e-01
  9.901180e-02   6.374888e+01   4.413828e-01
  9.931070e-02   6.399240e+01   4.383349e-01
  9.960970e-02   6.396023e+01   4.413991e-01
  9.990860e-02   6.418020e+01   4.348428e-01
  1.002070e-01   6.340391e+01   4.363148e-01
  1.005060e-01   6.462914e+01   4.380756e-01
  1.008050e-01   6.448781e+01   4.400284e-01
  1.011040e-01   6.445976e+01   4.337603e-01
  1.014030e-01   6.375890e+01   4.334132e-01
  1.017020e-01   6.401041e+01   4.383966e-01
  1.020010e-01   6.391859e+01   4.332792e-01
  1.023000e-01   6.378650e+01   4.308227e-01
  1.025990e-01   6.455555e+01   4.324123e-01
  1.028980e-01   6.412993e+01   4.326491e-01
  1.031970e-01   6.423048e+01   4.353533e-01
  1.034960e-01   6.398436e+01   4.265814e-01
  1.037950e-01   6.415584e+01   4.310715e-01
  1.040930e-01   6.473612e+01   4.294040e-01
  1.043920e-01   6.461425e+01   4.329415e-01
  1.046910e-01   6.442183e+01   4.316328e-01
  1.049900e-01   6.405602e+01   4.245847e-01
  1.052890e-01   6.423253e+01   4.287030e-01
  1.055880e-01   6.344784e+01   4.244691e-01
  1.058870e-01   6.410377e+01   4.282731e-01
  1.061860e-01   6.372228e+01   4.228465e-01
  1.064850e-01   6.374927e+01   4.235668e-01
  1.067840e-01   6.437114e+01   4.278688e-01
  1.070830e-01   6.450955e+01   4.248189e-01
  1.073820e-01   6.420391e+01   4.222480e-01
  1.076800e-01   6.412059e+01   4.216635e-01
  1.079790e-01   6.422699e+01   4.238875e-01
  1.082780e-01   6.431838e+01   4.260897e-01
  1.085770e-01   6.396612e+01   4.159875e-01
  1.088760e-01   6.373683e+01   4.210194e-01
  1.091750e-01   6.479968e+01   4.229585e-01
  1.094740e-01   6.447552e+01   4.228289e-01
  1.097730e-01   6.442741e+01   4.202066e-01
  1.100720e-01   6.443497e+01   4.163164e-01
  1.103710e-01   6.407622e+01   4.215176e-01
  1.106700e-01   6.454856e+01   4.169807e-01
  1.109690e-01   6.488477e+01   4.238572e-01
  1.112670e-01   6.401068e+01   4.134715e-01
  1.115660e-01   6.386507e+01   4.141759e-01
  1.118650e-01   6.427643e+01   4.194092e-01
  1.121640e-01   6.492064e+01   4.155181e-01
  1.124630e-01   6.466848e+01   4.158852e-01
  1.127620e-01   6.464976e+01   4.158250e-01
  1.130610e-01   6.382413e+01   4.125765e-01
  1.133600e-01   6.378204e+01   4.171881e-01
  1.136590e-01   6.427052e+01   4.085633e-01
  1.139580e-01   6.378018e+01   4.115622e-01
  1.142570e-01   6.414928e+01   4.124609e-01
  1.145560e-01   6.466799e+01   4.147088e-01
  1.148550e-01   6.450618e+01   4.130262e-01
  1.151530e-01   6.385448e+01   4.055663e-01
  1.154520e-01   6.358132e+01   4.097674e-01
  1.157510e-01   6.482240e+01   4.091879e-01
  1.160500e-01   6.505495e+01   4.162414e-01
  1.163490e-01   6.410433e+01   4.069153e-01
  1.166480e-01   6.457565e+01   4.112348e-01
  1.169470e-01   6.428562e+01   4.080496e-01
  1.172460e-01   6.436662e+01   4.088686e-01
  1.175450e-01   6.490920e+01   4.072365e-01
  1.178440e-01   6.472269e+01   4.066510e-01
  1.181430e-01   6.399797e+01   4.074156e-01
  1.184420e-01   6.421981e+01   4.058939e-01
  1.187400e-01   6.436685e+01   4.049832e-01
  1.190390e-01   6.463989e+01   4.050211e-01
  1.193380e-01   6.447747e+01   4.045119e-01
  1.196370e-01   6.420955e+01   4.058615e-01
  1.199360e-01   6.425029e+01   4.019098e-01
  1.202350e-01   6.437741e+01   4.052903e-01
  1.205340e-01   6.423806e+01   4.024085e-01
  1.208330e-01   6.401184e+01   4.003634e-01
  1.211320e-01   6.432324e+01   4.045727e-01
  1.214310e-01   6.405288e+01   3.970788e-01
  1.217300e-01   6.431957e+01   4.034736e-01
  1.220290e-01   6.463494e+01   4.031111e-01
  1.223270e-01   6.427820e+01   3.993437e-01
  1.226260e-01   6.431488e+01   3.989330e-01
  1.229250e-01   6.532481e+01   4.004794e-01
  1.232240e-01   6.476720e+01   4.024515e-01
  1.235230e-01   6.368356e+01   3.982790e-01
  1.238220e-01   6.527757e+01   3.998143e-01
  1.241210e-01   6.532623e+01   4.015308e-01
  1.244200e-01   6.464996e+01   3.958367e-01
  1.247190e-01   6.412438e+01   3.988655e-01
  1.250180e-01   6.460086e+01   3.954323e-01
  1.253170e-01   6.426744e+01   3.951722e-01
  1.256160e-01   6.400119e+01   3.969185e-01
  1.259140e-01   6.460940e+01   3.959671e-01
  1.262130e-01   6.481810e+01   3.966061e-01
  1.265120e-01   6.413821e+01   3.917572e-01
  1.268110e-01   6.461632e+01   3.939653e-01
  1.271100e-01   6.432960e+01   3.966432e-01
  1.274090e-01   6.489836e+01   3.950759e-01
  1.277080e-01   6.328979e+01   3.889108e-01
  1.280070e-01   6.479818e+01   3.922770e-01
  1.283060e-01   6.418846e+01   3.919107e-01
  1.286050e-01   6.410707e+01   3.944248e-01
  1.289040e-01   6.428049e+01   3.880283e-01
  1.292030e-01   6.531290e+01   3.960832e-01
  1.295020e-01   6.459739e+01   3.901973e-01
  1.298000e-01   6.437920e+01   3.902702e-01
  1.300990e-01   6.438053e+01   3.878486e-01
  1.303980e-01   6.491626e+01   3.901849e-01
  1.306970e-01   6.531417e+01   3.943327e-01
  1.309960e-01   6.491693e+01   3.909169e-01
  1.312950e-01   6.468081e+01   3.899620e-01
  1.315940e-01   6.516496e+01   3.870988e-01
  1.318930e-01   6.430319e+01   3.873756e-01
  1.321920e-01   6.440317e+01   3.874370e-01
  1.324910e-01   6.421959e+01   3.878444e-01
  1.327900e-01   6.436662e+01   3.861356e-01
  1.330890e-01   6.476113e+01   3.868422e-01
  1.333870e-01   6.497727e+01   3.872500e-01
  1.336860e-01   6.524544e+01   3.873378e-01
  1.339850e-01   6.463225e+01   3.841106e-01
  1.342840e-01   6.439673e+01   3.862259e-01
  1.345830e-01   6.441763e+01   3.848727e-01
  1.348820e-01   6.497870e+01   3.865452e-01
  1.351810e-01   6.395479e+01   3.786695e-01
  1.354800e-01   6.490547e+01   3.858571e-01
  1.357790e-01   6.439958e+01   3.820336e-01
  1.360780e-01   6.458260e+01   3.841957e-01
  1.363770e-01   6.459742e+01   3.837749e-01
  1.366760e-01   6.493472e+01   3.868865e-01
  1.369740e-01   6.449748e+01   3.992371e-01
  1.372730e-01   6.420690e+01   4.004415e-01
  1.375720e-01   6.410165e+01   4.094385e-01
  1.378710e-01   6.407258e+01   4.110596e-01
  1.381700e-01   6.409620e+01   4.128713e-01
  1.384690e-01   6.418382e+01   4.203289e-01
  1.387680e-01   6.427097e+01   4.091286e-01
  1.390670e-01   6.432829e+01   3.976720e-01
  1.393660e-01   6.450620e+01   3.974450e-01
  1.396650e-01   6.506315e+01   3.963362e-01
  1.399640e-01   6.489818e+01   3.968510e-01
  1.402630e-01   6.443307e+01   3.872876e-01
  1.405620e-01   6.453804e+01   3.919828e-01
  1.408600e-01   6.486183e+01   3.917303e-01
  1.411590e-01   6.523894e+01   3.938570e-01
  1.414580e-01   6.486277e+01   3.932160e-01
  1.417570e-01   6.507063e+01   3.863477e-01
  1.420560e-01   6.528827e+01   3.915449e-01
  1.423550e-01   6.477663e+01   3.873635e-01
  1.426540e-01   6.465765e+01   3.834903e-01
  1.429530e-01   6.506926e+01   3.837843e-01
  1.432520e-01   6.486060e+01   3.802131e-01
  1.435510e-01   6.484880e+01   3.829038e-01
  1.438500e-01   6.410064e+01   3.766458e-01
  1.441490e-01   6.437823e+01   3.765775e-01
  1.444470e-01   6.439512e+01   3.790704e-01
  1.447460e-01   6.440699e+01   3.753484e-01
  1.450450e-01   6.463612e+01   3.797790e-01
  1.453440e-01   6.498741e+01   3.748678e-01
  1.456430e-01   6.422858e+01   3.763595e-01
  1.459420e-01   6.484131e+01   3.774887e-01
  1.462410e-01   6.493906e+01   3.760242e-01
  1.465400e-01   6.509175e+01   3.777770e-01
  1.468390e-01   6.519124e+01   3.733207e-01
  1.471380e-01   6.421594e+01   3.734937e-01
  1.474370e-01   6.479615e+01   3.758273e-01
  1.477360e-01   6.480304e+01   3.747657e-01
  1.480340e-01   6.494918e+01   3.715752e-01
  1.483330e-01   6.527686e+01   3.809811e-01
  1.486320e-01   6.440390e+01   3.879190e-01
  1.489310e-01   6.557317e+01   3.931333e-01
  1.492300e-01   6.528034e+01   3.917651e-01
  1.495290e-01   6.600221e+01   3.964043e-01
  1.498280e-01   6.451877e+01   3.964553e-01
  1.501270e-01   6.471592e+01   3.986086e-01
  1.504260e-01   6.443451e+01   3.924122e-01
  1.507250e-01   6.482336e+01   3.994598e-01
  1.510240e-01   6.489066e+01   3.986277e-01
  1.513230e-01   6.579394e+01   4.067092e-01
  1.516210e-01   6.536244e+01   4.011174e-01
  1.519200e-01   6.488243e+01   3.996418e-01
  1.522190e-01   6.566127e+01   4.090350e-01
  1.525180e-01   6.501248e+01   4.021476e-01
  1.528170e-01   6.506250e+01   4.077171e-01
  1.531160e-01   6.530118e+01   4.051834e-01
  1.534150e-01   6.434886e+01   3.964455e-01
  1.537140e-01   6.433605e+01   3.896508e-01
  1.540130e-01   6.497010e+01   3.851133e-01
  1.543120e-01   6.480659e+01   3.848614e-01
  1.546110e-01   6.512220e+01   3.832508e-01
  1.549100e-01   6.553892e+01   3.847053e-01
  1.552090e-01   6.475780e+01   3.844835e-01
  1.555070e-01   6.444659e+01   3.743796e-01
  1.558060e-01   6.545378e+01   3.826267e-01
  1.561050e-01   6.530662e+01   3.784000e-01
  1.564040e-01   6.534518e+01   3.800616e-01
  1.567030e-01   6.513759e+01   3.774713e-01
  1.570020e-01   6.498625e+01   3.750796e-01
  1.573010e-01   6.546137e+01   3.799542e-01
  1.576000e-01   6.513780e+01   3.731676e-01
  1.578990e-01   6.501016e+01   3.747186e-01
  1.581980e-01   6.540650e+01   3.741487e-01
  1.584970e-01   6.484064e+01   3.723155e-01
  1.587960e-01   6.481278e+01   3.756584e-01
  1.590940e-01   6.431900e+01   3.689373e-01
  1.593930e-01   6.499027e+01   3.696151e-01
  1.596920e-01   6.528692e+01   3.714945e-01
  1.599910e-01   6.536370e+01   3.733911e-01
  1.602900e-01   6.462394e+01   3.706437e-01
  1.605890e-01   6.477172e+01   3.655454e-01
  1.608880e-01   6.494358e+01   3.684568e-01
  1.611870e-01   6.514064e+01   3.679968e-01
  1.614860e-01   6.494081e+01   3.678378e-01
  1.617850e-01   6.526827e+01   3.655468e-01
  1.620840e-01   6.457219e+01   3.635923e-01
  1.623830e-01   6.529288e+01   3.672140e-01
  1.626810e-01   6.557877e+01   3.658199e-01
  1.629800e-01   6.484055e+01   3.598811e-01
  1.632790e-01   6.487337e+01   3.611217e-01
  1.635780e-01   6.528090e+01   3.634183e-01
  1.638770e-01   6.474280e+01   3.642701e-01
  1.641760e-01   6.474885e+01   3.625183e-01
  1.644750e-01   6.524124e+01   3.631132e-01
  1.647740e-01   6.499884e+01   3.620501e-01
  1.650730e-01   6.491208e+01   3.631705e-01
  1.653720e-01   6.543345e+01   3.642337e-01
  1.656710e-01   6.461245e+01   3.598198e-01
  1.659700e-01   6.526752e+01   3.631863e-01
  1.662680e-01   6.475340e+01   3.604036e-01
  1.665670e-01   6.499077e+01   3.620277e-01
  1.668660e-01   6.480199e+01   3.580713e-01
  1.671650e-01   6.498796e+01   3.614404e-01
  1.674640e-01   6.494219e+01   3.605452e-01
  1.677630e-01   6.528204e+01   3.595838e-01
  1.680620e-01   6.537123e+01   3.621188e-01
  1.683610e-01   6.431360e+01   3.535797e-01
  1.686600e-01   6.466478e+01   3.593930e-01
  1.689590e-01   6.508655e+01   3.569885e-01
  1.692580e-01   6.505228e+01   3.567093e-01
  1.695570e-01   6.425593e+01   3.590165e-01
  1.698560e-01   6.515122e+01   3.555084e-01
  1.701540e-01   6.464345e+01   3.568848e-01
  1.704530e-01   6.550866e+01   3.562990e-01
  1.707520e-01   6.389029e+01   3.520513e-01
  1.710510e-01   6.493197e+01   3.578673e-01
  1.713500e-01   6.418685e+01   3.523242e-01
  1.716490e-01   6.490694e+01   3.570522e-01
  1.719480e-01   6.490863e+01   3.514278e-01
  1.722470e-01   6.480164e+01   3.534641e-01
  1.725460e-01   6.468548e+01   3.547834e-01
  1.728450e-01   6.481803e+01   3.527881e-01
  1.731440e-01   6.446388e+01   3.523616e-01
  1.734430e-01   6.509105e+01   3.508608e-01
  1.737410e-01   6.404195e+01   3.515659e-01
  1.740400e-01   6.502249e+01   3.535241e-01
  1.743390e-01   6.464390e+01   3.500048e-01
  1.746380e-01   6.552081e+01   3.539752e-01
  1.749370e-01   6.440016e+01   3.486442e-01
  1.752360e-01   6.451109e+01   3.512372e-01
  1.755350e-01   6.423317e+01   3.495945e-01
  1.758340e-01   6.479297e+01   3.464270e-01
  1.761330e-01   6.402535e+01   3.499123e-01
  1.764320e-01   6.541675e+01   3.487765e-01
  1.767310e-01   6.476344e+01   3.513893e-01
  1.770300e-01   6.467143e+01   3.474700e-01
  1.773280e-01   6.536278e+01   3.507140e-01
  1.776270e-01   6.489811e+01   3.482508e-01
  1.779260e-01   6.516342e+01   3.474160e-01
  1.782250e-01   6.429956e+01   3.478499e-01
  1.785240e-01   6.427571e+01   3.445342e-01
  1.788230e-01   6.441910e+01   3.466199e-01
  1.791220e-01   6.486148e+01   3.483252e-01
  1.794210e-01   6.531942e+01   3.463041e-01
  1.797200e-01   6.448179e+01   3.455942e-01
  1.800190e-01   6.430865e+01   3.427809e-01
  1.803180e-01   6.490588e+01   3.479270e-01
  1.806170e-01   6.427641e+01   3.433610e-01
  1.809160e-01   6.457723e+01   3.434959e-01
  1.812140e-01   6.420130e+01   3.433273e-01
  1.815130e-01   6.484542e+01   3.445425e-01
  1.818120e-01   6.437517e+01   3.446319e-01
  1.821110e-01   6.426993e+01   3.403767e-01
  1.824100e-01   6.463255e+01   3.438096e-01
  1.827090e-01   6.442285e+01   3.425875e-01
  1.830080e-01   6.417697e+01   3.420984e-01
  1.833070e-01   6.506756e+01   3.419922e-01
  1.836060e-01   6.437069e+01   3.393481e-01
  1.839050e-01   6.448661e+01   3.435879e-01
  1.842040e-01   6.415272e+01   3.399037e-01
  1.845030e-01   6.424572e+01   3.393407e-01
  1.848010e-01   6.449893e+01   3.418004e-01
  1.851000e-01   6.383988e+01   3.354099e-01
  1.853990e-01   6.407501e+01   3.410031e-01
  1.856980e-01   6.448160e+01   3.396404e-01
  1.859970e-01   6.402072e+01   3.371473e-01
  1.862960e-01   6.477741e+01   3.405802e-01
  1.865950e-01   6.483431e+01   3.389638e-01
  1.868940e-01   6.439958e+01   3.417013e-01
  1.871930e-01   6.397047e+01   3.334238e-01
  1.874920e-01   6.413959e+01   3.369846e-01
  1.877910e-01   6.381587e+01   3.359754e-01
  1.880900e-01   6.371682e+01   3.357145e-01
  1.883880e-01   6.393256e+01   3.380310e-01
  1.886870e-01   6.353727e+01   3.309233e-01
  1.889860e-01   6.421643e+01   3.383000e-01
  1.892850e-01   6.447292e+01   3.364405e-01
  1.895840e-01   6.410601e+01   3.343938e-01
  1.898830e-01   6.402904e+01   3.346577e-01
  1.901820e-01   6.432773e+01   3.351267e-01
  1.904810e-01   6.441300e+01   3.351935e-01
  1.907800e-01   6.432826e+01   3.342010e-01
  1.910790e-01   6.406798e+01   3.329116e-01
  1.913780e-01   6.422266e+01   3.343887e-01
  1.916770e-01   6.347459e+01   3.322822e-01
  1.919750e-01   6.384562e+01   3.340231e-01
  1.922740e-01   6.425993e+01   3.314394e-01
  1.925730e-01   6.364583e+01   3.306020e-01
  1.928720e-01   6.404739e+01   3.324010e-01
  1.931710e-01   6.366797e+01   3.320231e-01
  1.934700e-01   6.386072e+01   3.310090e-01
  1.937690e-01   6.391838e+01   3.302581e-01
  1.940680e-01   6.312617e+01   3.300018e-01
  1.943670e-01   6.353325e+01   3.291127e-01
  1.946660e-01   6.336006e+01   3.292598e-01
  1.949650e-01   6.332046e+01   3.270858e-01
  1.952640e-01   6.380433e+01   3.298141e-01
  1.955630e-01   6.425890e+01   3.321905e-01
  1.958610e-01   6.368823e+01   3.275943e-01
  1.961600e-01   6.345379e+01   3.283137e-01
  1.964590e-01   6.351352e+01   3.269985e-01
  1.967580e-01   6.398834e+01   3.304388e-01
  1.970570e-01   6.370376e+01   3.274879e-01
  1.973560e-01   6.327498e+01   3.246493e-01
  1.976550e-01   6.351316e+01   3.280243e-01
  1.979540e-01   6.384562e+01   3.265429e-01
  1.982530e-01   6.336675e+01   3.270588e-01
  1.985520e-01   6.335427e+01   3.249963e-01
  1.988510e-01   6.407112e+01   3.269743e-01
  1.991500e-01   6.390318e+01   3.287347e-01
  1.994480e-01   6.376651e+01   3.250476e-01
  1.997470e-01   6.320610e+01   3.254805e-01
  2.000460e-01   6.332057e+01   3.219348e-01
  2.003450e-01   6.341734e+01   3.244416e-01
  2.006440e-01   6.365878e+01   3.278116e-01
  2.009430e-01   6.376250e+01   3.230562e-01
  2.012420e-01   6.334291e+01   3.252548e-01
  2.015410e-01   6.332779e+01   3.218135e-01
  2.018400e-01   6.407500e+01   3.244106e-01
  2.021390e-01   6.412106e+01   3.255212e-01
  2.024380e-01   6.316831e+01   3.182495e-01
  2.027370e-01   6.275486e+01   3.221758e-01
  2.030350e-01   6.332573e+01   3.205596e-01
  2.033340e-01   6.320259e+01   3.210778e-01
  2.036330e-01   6.298040e+01   3.180463e-01
  2.039320e-01   6.410627e+01   3.216996e-01
  2.042310e-01   6.367512e+01   3.236788e-01
  2.045300e-01   6.343197e+01   3.183720e-01
  2.048290e-01   6.291412e+01   3.181500e-01
  2.051280e-01   6.309369e+01   3.181968e-01
  2.054270e-01   6.355614e+01   3.188185e-01
  2.057260e-01   6.333174e+01   3.216840e-01
  2.060250e-01   6.346875e+01   3.180602e-01
  2.063240e-01   6.357979e+01   3.209259e-01
  2.066230e-01   6.315868e+01   3.184962e-01
  2.069210e-01   6.325492e+01   3.199675e-01
  2.072200e-01   6.309902e+01   3.188894e-01
  2.075190e-01   6.285562e+01   3.158534e-01
  2.078180e-01   6.346486e+01   3.198125e-01
  2.081170e-01   6.327199e+01   3.177011e-01
  2.084160e-01   6.261170e+01   3.180637e-01
  2.087150e-01   6.365746e+01   3.171949e-01
  2.090140e-01   6.287797e+01   3.167103e-01
  2.093130e-01   6.273556e+01   3.162177e-01
  2.096120e-01   6.266553e+01   3.155083e-01
  2.099110e-01   6.317930e+01   3.153412e-01
  2.102100e-01   6.337180e+01   3.174150e-01
  2.105080e-01   6.379309e+01   3.200918e-01
  2.108070e-01   6.270635e+01   3.144213e-01
  2.111060e-01   6.260041e+01   3.133705e-01
  2.114050e-01   6.295991e+01   3.146619e-01
  2.117040e-01   6.353019e+01   3.210767e-01
  2.120030e-01   6.237881e+01   3.240643e-01
  2.123020e-01   6.290539e+01   3.277790e-01
  2.126010e-01   6.312638e+01   3.257097e-01
  2.129000e-01   6.254618e+01   3.274355e-01
  2.131990e-01   6.320072e+01   3.320243e-01
  2.134980e-01   6.287363e+01   3.331734e-01
  2.137970e-01   6.323107e+01   3.316442e-01
  2.140950e-01   6.336899e+01   3.338587e-01
  2.143940e-01   6.309937e+01   3.343978e-01
  2.146930e-01   6.290039e+01   3.341844e-01
  2.149920e-01   6.278959e+01   3.342048e-01
  2.152910e-01   6.341378e+01   3.363381e-01
  2.155900e-01   6.308777e+01   3.383658e-01
  2.158890e-01   6.293169e+01   3.379470e-01
  2.161880e-01   6.284825e+01   3.362696e-01
  2.164870e-01   6.257022e+01   3.368130e-01
  2.167860e-01   6.284895e+01   3.312523e-01
  2.170850e-01   6.250581e+01   3.277771e-01
  2.173840e-01   6.309419e+01   3.262087e-01
  2.176820e-01   6.299286e+01   3.244986e-01
  2.179810e-01   6.302794e+01   3.256008e-01
  2.182800e-01   6.300043e+01   3.212594e-01
  2.185790e-01   6.218092e+01   3.206992e-01
  2.188780e-01   6.250069e+01   3.180542e-01
  2.191770e-01   6.259776e+01   3.203703e-01
  2.194760e-01   6.292277e+01   3.220421e-01
  2.197750e-01   6.283467e+01   3.186295e-01
  2.200740e-01   6.270249e+01   3.162681e-01
  2.203730e-01   6.266588e+01   3.179289e-01
  2.206720e-01   6.284764e+01   3.174406e-01
  2.209710e-01   6.243849e+01   3.185803e-01
  2.212700e-01   6.219547e+01   3.135313e-01
  2.215680e-01   6.244433e+01   3.169600e-01
  2.218670e-01   6.268592e+01   3.133239e-01
  2.221660e-01   6.198863e+01   3.149960e-01
  2.224650e-01   6.284772e+01   3.146440e-01
  2.227640e-01   6.252744e+01   3.135793e-01
  2.230630e-01   6.251815e+01   3.144754e-01
  2.233620e-01   6.253714e+01   3.137345e-01
  2.236610e-01   6.233725e+01   3.132327e-01
  2.239600e-01   6.223007e+01   3.093689e-01
  2.242590e-01   6.223647e+01   3.124582e-01
  2.245580e-01   6.210851e+01   3.112319e-01
  2.248570e-01   6.165273e+01   3.118990e-01
  2.251550e-01   6.271112e+01   3.109430e-01
  2.254540e-01   6.232276e+01   3.102324e-01
  2.257530e-01   6.222079e+01   3.122890e-01
  2.260520e-01   6.203888e+01   3.080152e-01
  2.263510e-01   6.249637e+01   3.101566e-01
  2.266500e-01   6.190863e+01   3.085689e-01
  2.269490e-01   6.206539e+01   3.075825e-01
  2.272480e-01   6.235407e+01   3.108199e-01
  2.275470e-01   6.219074e+01   3.062877e-01
  2.278460e-01   6.225478e+01   3.099363e-01
  2.281450e-01   6.159186e+01   3.055436e-01
  2.284440e-01   6.137143e+01   3.064781e-01
  2.287420e-01   6.186374e+01   3.085828e-01
  2.290410e-01   6.143568e+01   3.014234e-01
  2.293400e-01   6.203628e+01   3.076347e-01
  2.296390e-01   6.200333e+01   3.060708e-01
  2.299380e-01   6.239520e+01   3.075297e-01
  2.302370e-01   6.231148e+01   3.067076e-01
  2.305360e-01   6.166496e+01   3.031766e-01
  2.308350e-01   6.185754e+01   3.079396e-01
  2.311340e-01   6.188136e+01   3.022778e-01
  2.314330e-01   6.169375e+01   3.039691e-01
  2.317320e-01   6.173669e+01   3.051676e-01
  2.320310e-01   6.155895e+01   3.016074e-01
  2.323290e-01   6.165535e+01   3.065648e-01
  2.326280e-01   6.159148e+01   3.009803e-01
  2.329270e-01   6.200704e+01   3.024662e-01
  2.332260e-01   6.133256e+01   3.023584e-01
  2.335250e-01   6.147919e+01   3.020042e-01
  2.338240e-01   6.195477e+01   3.043698e-01
  2.341230e-01   6.177249e+01   2.994434e-01
  2.344220e-01   6.152627e+01   3.018824e-01
  2.347210e-01   6.225796e+01   3.035530e-01
  2.350200e-01   6.165428e+01   3.012512e-01
  2.353190e-01   6.143163e+01   3.010595e-01
  2.356180e-01   6.150403e+01   2.978761e-01
  2.359170e-01   6.164637e+01   3.025336e-01
  2.362150e-01   6.219316e+01   3.018587e-01
  2.365140e-01   6.223258e+01   2.996352e-01
  2.368130e-01   6.163349e+01   3.004975e-01
  2.371120e-01   6.158814e+01   2.989962e-01
  2.374110e-01   6.150484e+01   3.013567e-01
  2.377100e-01   6.167757e+01   2.981820e-01
  2.380090e-01   6.159394e+01   2.993562e-01
  2.383080e-01   6.155327e+01   2.973137e-01
  2.386070e-01   6.189006e+01   2.997282e-01
  2.389060e-01   6.155485e+01   2.985708e-01
  2.392050e-01   6.217091e+01   2.984609e-01
  2.395040e-01   6.137992e+01   2.986053e-01
  2.398020e-01   6.148603e+01   2.968124e-01
  2.401010e-01   6.117461e+01   2.977616e-01
  2.404000e-01   6.154847e+01   2.958412e-01
  2.406990e-01   6.153499e+01   2.974962e-01
  2.409980e-01   6.095116e+01   2.950705e-01
  2.412970e-01   6.119853e+01   2.952217e-01
  2.415960e-01   6.148030e+01   2.967985e-01
  2.418950e-01   6.091068e+01   2.937510e-01
  2.421940e-01   6.157826e+01   2.965845e-01
  2.424930e-01   6.173241e+01   2.978595e-01
  2.427920e-01   6.154590e+01   2.936289e-01
  2.430910e-01   6.119878e+01   2.947773e-01
  2.433890e-01   6.066977e+01   2.925110e-01
  2.436880e-01   6.148347e+01   2.970320e-01
  2.439870e-01   6.112144e+01   2.926146e-01
  2.442860e-01   6.113529e+01   2.921057e-01
  2.445850e-01   6.134540e+01   2.943555e-01
  2.448840e-01   6.172542e+01   2.948244e-01
  2.451830e-01   6.107266e+01   2.948066e-01
  2.454820e-01   6.112343e+01   2.914309e-01
  2.457810e-01   6.149687e+01   2.935119e-01
  2.460800e-01   6.119900e+01   2.931270e-01
  2.463790e-01   6.150986e+01   2.928908e-01
  2.466780e-01   6.105873e+01   2.922474e-01
  2.469770e-01   6.090986e+01   2.910286e-01
  2.472750e-01   6.128882e+01   2.926890e-01
  2.475740e-01   6.125721e+01   2.935945e-01
  2.478730e-01   6.102909e+01   2.883514e-01
  2.481720e-01   6.057335e+01   2.902236e-01
  2.484710e-01   6.096596e+01   2.893544e-01
  2.487700e-01   6.064560e+01   2.916901e-01
  2.490690e-01   6.108478e+01   2.916614e-01
  2.493680e-01   6.052663e+01   2.873697e-01
  2.496670e-01   6.123978e+01   2.930066e-01
  2.499660e-01   6.133126e+01   2.902200e-01
  2.502650e-01   6.102552e+01   2.907692e-01
  2.505640e-01   6.122887e+01   2.883027e-01
  2.508620e-01   6.100707e+01   2.891363e-01
  2.511610e-01   6.130759e+01   2.921928e-01
  2.514600e-01   6.095416e+01   2.881744e-01
  2.517590e-01   6.096687e+01   2.879964e-01
  2.520580e-01   6.027008e+01   2.868638e-01
  2.523570e-01   6.072559e+01   2.882591e-01
  2.526560e-01   6.072097e+01   2.890885e-01
  2.529550e-01   6.091263e+01   2.862209e-01
  2.532540e-01   6.070122e+01   2.856220e-01
  2.535530e-01   6.055844e+01   2.850827e-01
  2.538520e-01   6.092624e+01   2.872793e-01
  2.541510e-01   6.072967e+01   2.852825e-01
  2.544490e-01   6.091116e+01   2.865242e-01
  2.547480e-01   6.046396e+01   2.857770e-01
  2.550470e-01   6.109365e+01   2.855280e-01
  2.553460e-01   6.101282e+01   2.857438e-01
  2.556450e-01   6.043579e+01   2.820962e-01
  2.559440e-01   6.030206e+01   2.846813e-01
  2.562430e-01   6.037498e+01   2.861823e-01
  2.565420e-01   6.032502e+01   2.835256e-01
  2.568410e-01   6.062721e+01   2.834347e-01
  2.571400e-01   6.060411e+01   2.837799e-01
  2.574390e-01   6.091697e+01   2.866403e-01
  2.577380e-01   6.077358e+01   2.852843e-01
  2.580360e-01   6.053509e+01   2.827231e-01
  2.583350e-01   6.039883e+01   2.849096e-01
  2.586340e-01   6.025682e+01   2.814818e-01
  2.589330e-01   6.038663e+01   2.845768e-01
  2.592320e-01   6.062105e+01   2.823312e-01
  2.595310e-01   6.099777e+01   2.841998e-01
  2.598300e-01   6.089127e+01   2.858651e-01
  2.601290e-01   6.083805e+01   2.813683e-01
  2.604280e-01   6.066906e+01   2.844334e-01
  2.607270e-01   6.073183e+01   2.808320e-01
  2.610260e-01   6.065834e+01   2.832091e-01
  2.613250e-01   6.060923e+01   2.836919e-01
  2.616240e-01   6.027369e+01   2.820132e-01
  2.619220e-01   5.976924e+01   2.809290e-01
  2.622210e-01   6.048976e+01   2.797905e-01
  2.625200e-01   6.028069e+01   2.810480e-01
  2.628190e-01   6.043250e+01   2.811087e-01
  2.631180e-01   6.025440e+01   2.789586e-01
  2.634170e-01   6.002696e+01   2.820281e-01
  2.637160e-01   6.015367e+01   2.787253e-01
  2.640150e-01   6.056746e+01   2.824034e-01
  2.643140e-01   6.059594e+01   2.793656e-01
  2.646130e-01   5.995219e+01   2.782581e-01
  2.649120e-01   6.029085e+01   2.820534e-01
  2.652110e-01   5.988050e+01   2.779014e-01
  2.655090e-01   6.018532e+01   2.793733e-01
  2.658080e-01   5.977563e+01   2.768072e-01
  2.661070e-01   6.012755e+01   2.788558e-01
  2.664060e-01   6.012540e+01   2.785644e-01
  2.667050e-01   6.014695e+01   2.789008e-01
  2.670040e-01   6.049978e+01   2.795260e-01
  2.673030e-01   6.053859e+01   2.787578e-01
  2.676020e-01   5.995301e+01   2.775008e-01
  2.679010e-01   6.037429e+01   2.783792e-01
  2.682000e-01   5.991183e+01   2.761853e-01
  2.684990e-01   6.011388e+01   2.776837e-01
  2.687980e-01   6.013239e+01   2.773494e-01
  2.690960e-01   6.020938e+01   2.786635e-01
  2.693950e-01   5.994305e+01   2.751447e-01
  2.696940e-01   6.021805e+01   2.761453e-01
  2.699930e-01   5.971195e+01   2.760038e-01
  2.702920e-01   6.025305e+01   2.769706e-01
  2.705910e-01   6.063600e+01   2.783196e-01
  2.708900e-01   6.047043e+01   2.757988e-01
  2.711890e-01   6.039189e+01   2.774770e-01
  2.714880e-01   6.051805e+01   2.767394e-01
  2.717870e-01   5.940635e+01   2.746471e-01
  2.720860e-01   6.050094e+01   2.761449e-01
  2.723850e-01   5.977255e+01   2.738376e-01
  2.726840e-01   5.976926e+01   2.749298e-01
  2.729820e-01   5.967657e+01   2.745325e-01
  2.732810e-01   5.981771e+01   2.739411e-01
  2.735800e-01   5.974284e+01   2.736785e-01
  2.738790e-01   6.016339e+01   2.751896e-01
  2.741780e-01   5.984833e+01   2.749273e-01
  2.744770e-01   5.942717e+01   2.714249e-01
  2.747760e-01   6.033334e+01   2.748451e-01
  2.750750e-01   6.029736e+01   2.779182e-01
  2.753740e-01   5.999059e+01   2.816460e-01
  2.756730e-01   5.988934e+01   2.829000e-01
  2.759720e-01   5.968422e+01   2.811231e-01
  2.762710e-01   6.009720e+01   2.861415e-01
  2.765690e-01   6.039935e+01   2.861372e-01
  2.768680e-01   5.976370e+01   2.873255e-01
  2.771670e-01   5.990635e+01   2.852748e-01
  2.774660e-01   5.998719e+01   2.862935e-01
  2.777650e-01   5.936547e+01   2.882736e-01
  2.780640e-01   5.989191e+01   2.881618e-01
  2.783630e-01   6.019512e+01   2.893161e-01
  2.786620e-01   5.972202e+01   2.898922e-01
  2.789610e-01   6.018908e+01   2.911322e-01
  2.792600e-01   6.037425e+01   2.944525e-01
  2.795590e-01   5.953084e+01   2.866602e-01
  2.798580e-01   6.029847e+01   2.930427e-01
  2.801560e-01   5.965256e+01   2.910296e-01
  2.804550e-01   6.017836e+01   2.931939e-01
  2.807540e-01   5.990299e+01   2.938611e-01
  2.810530e-01   5.994511e+01   2.911947e-01
  2.813520e-01   5.976309e+01   2.946462e-01
  2.816510e-01   6.039606e+01   2.951809e-01
  2.819500e-01   5.994997e+01   2.942013e-01
  2.822490e-01   6.015932e+01   2.947146e-01
  2.825480e-01   5.998570e+01   2.938393e-01
  2.828470e-01   6.006141e+01   2.974503e-01
  2.831460e-01   6.011523e+01   2.960838e-01
  2.834450e-01   5.952035e+01   2.930331e-01
  2.837430e-01   5.984069e+01   2.955213e-01
  2.840420e-01   6.030146e+01   2.982773e-01
  2.843410e-01   5.985155e+01   3.036468e-01
  2.846400e-01   5.963224e+01   3.052169e-01
  2.849390e-01   5.936351e+01   3.123919e-01
  2.852380e-01   5.991970e+01   3.167651e-01
  2.855370e-01   5.939044e+01   3.184897e-01
  2.858360e-01   5.992318e+01   3.219629e-01
  2.861350e-01   5.959011e+01   3.239023e-01
  2.864340e-01   5.926865e+01   3.278065e-01
  2.867330e-01   5.913959e+01   3.265089e-01
  2.870320e-01   5.951772e+01   3.331726e-01
  2.873310e-01   5.892142e+01   3.284277e-01
  2.876290e-01   5.886843e+01   3.335014e-01
  2.879280e-01   5.844316e+01   3.353324e-01
  2.882270e-01   5.982085e+01   3.355167e-01
  2.885260e-01   5.909672e+01   3.375468e-01
  2.888250e-01   5.910112e+01   3.366998e-01
  2.891240e-01   5.900026e+01   3.414873e-01
  2.894230e-01   5.883915e+01   3.441003e-01
  2.897220e-01   5.921238e+01   3.370165e-01
  2.900210e-01   5.923894e+01   3.460067e-01
  2.903200e-01   5.912791e+01   3.436624e-01
  2.906190e-01   5.914864e+01   3.474226e-01
  2.909180e-01   5.955457e+01   3.495598e-01
  2.912160e-01   5.931825e+01   3.451303e-01
  2.915150e-01   5.790639e+01   3.522440e-01
  2.918140e-01   5.913788e+01   3.477676e-01
  2.921130e-01   5.923409e+01   3.513042e-01
  2.924120e-01   5.885230e+01   3.527126e-01
  2.927110e-01   5.890683e+01   3.518911e-01
  2.930100e-01   5.930482e+01   3.622822e-01
  2.933090e-01   5.952627e+01   3.571369e-01
  2.936080e-01   5.923914e+01   3.538699e-01
  2.939070e-01   5.913804e+01   3.592513e-01
  2.942060e-01   5.932001e+01   3.604298e-01
  2.945050e-01   5.921522e+01   3.676617e-01
  2.948030e-01   5.908058e+01   3.576309e-01
  2.951020e-01   5.886782e+01   3.624369e-01
  2.954010e-01   5.943048e+01   3.659010e-01
  2.957000e-01   5.903505e+01   3.664371e-01
  2.959990e-01   5.941258e+01   3.671643e-01
  2.962980e-01   5.919744e+01   3.671622e-01
  2.965970e-01   5.918657e+01   3.707279e-01
  2.968960e-01   5.860817e+01   3.686850e-01
  2.971950e-01   5.884599e+01   3.678521e-01
  2.974940e-01   5.920153e+01   3.676192e-01
  2.977930e-01   5.899915e+01   3.703686e-01
  2.980920e-01   5.857848e+01   3.692736e-01
  2.983900e-01   5.886916e+01   3.731956e-01
  2.986890e-01   5.889930e+01   3.691458e-01
  2.989880e-01   5.949480e+01   3.749383e-01
  2.992870e-01   5.809418e+01   3.714307e-01
  2.995860e-01   5.883710e+01   3.759348e-01
  2.998850e-01   5.905834e+01   3.745002e-01
  3.001840e-01   5.866202e+01   3.756144e-01
  3.004830e-01   5.840341e+01   3.796594e-01
  3.007820e-01   5.864868e+01   3.789706e-01
  3.010810e-01   5.880768e+01   3.768020e-01
  3.013800e-01   5.896770e+01   3.829960e-01
  3.016790e-01   5.904418e+01   3.822371e-01
  3.019780e-01   5.847278e+01   3.823956e-01
  3.022760e-01   5.848559e+01   3.842252e-01
  3.025750e-01   5.950920e+01   3.855141e-01
  3.028740e-01   5.804432e+01   3.861478e-01
  3.031730e-01   5.883193e+01   3.869182e-01
  3.034720e-01   5.876319e+01   3.882672e-01
  3.037710e-01   5.812485e+01   3.858902e-01
  3.040700e-01   5.787339e+01   3.868988e-01
  3.043690e-01   5.916781e+01   3.958444e-01
  3.046680e-01   5.873679e+01   3.930224e-01
  3.049670e-01   5.903136e+01   3.904826e-01
  3.052660e-01   5.854104e+01   3.956921e-01
  3.055650e-01   5.899455e+01   3.958207e-01
  3.058630e-01   5.781697e+01   3.972010e-01
  3.061620e-01   5.810038e+01   3.908874e-01
  3.064610e-01   5.871444e+01   3.979748e-01
  3.067600e-01   5.866692e+01   4.039276e-01
  3.070590e-01   5.915953e+01   3.994804e-01
  3.073580e-01   5.884769e+01   4.045494e-01
  3.076570e-01   5.930303e+01   3.988251e-01
  3.079560e-01   5.856353e+01   4.026816e-01
  3.082550e-01   5.843616e+01   4.022435e-01
  3.085540e-01   5.870713e+01   4.028793e-01
  3.088530e-01   5.832518e+01   4.066670e-01
  3.091520e-01   5.822155e+01   4.003302e-01
  3.094500e-01   5.867123e+01   4.106600e-01
  3.097490e-01   5.851829e+01   4.082616e-01
  3.100480e-01   5.900835e+01   4.069057e-01
  3.103470e-01   5.879372e+01   4.175021e-01
  3.106460e-01   5.782984e+01   4.019257e-01
  3.109450e-01   5.835213e+01   4.156046e-01
  3.112440e-01   5.853003e+01   4.092309e-01
  3.115430e-01   5.783894e+01   4.121586e-01
  3.118420e-01   5.845878e+01   4.189544e-01
  3.121410e-01   5.769622e+01   4.097396e-01
  3.124400e-01   5.825668e+01   4.192321e-01
  3.127390e-01   5.880467e+01   4.152620e-01
  3.130380e-01   5.852318e+01   4.232484e-01
  3.133360e-01   5.797155e+01   4.188757e-01
  3.136350e-01   5.884196e+01   4.213328e-01
  3.139340e-01   5.833163e+01   4.256762e-01
  3.142330e-01   5.817265e+01   4.185949e-01
  3.145320e-01   5.857616e+01   4.304860e-01
  3.148310e-01   5.848369e+01   4.251813e-01
  3.151300e-01   5.907409e+01   4.273221e-01
  3.154290e-01   5.854769e+01   4.303814e-01
  3.157280e-01   5.903655e+01   4.293028e-01
  3.160270e-01   5.882275e+01   4.369244e-01
  3.163260e-01   5.820615e+01   4.262729e-01
  3.166250e-01   5.792053e+01   4.335607e-01
  3.169230e-01   5.839826e+01   4.327460e-01
  3.172220e-01   5.819371e+01   4.368435e-01
  3.175210e-01   5.856408e+01   4.378508e-01
  3.178200e-01   5.861744e+01   4.350395e-01
  3.181190e-01   5.784658e+01   4.401557e-01
  3.184180e-01   5.777725e+01   4.352775e-01
  3.187170e-01   5.912547e+01   4.481904e-01
  3.190160e-01   5.843926e+01   4.443825e-01
  3.193150e-01   5.778709e+01   4.353146e-01
  3.196140e-01   5.817650e+01   4.482282e-01
  3.199130e-01   5.820450e+01   4.419080e-01
  3.202120e-01   5.853943e+01   4.504499e-01
  3.205100e-01   5.781851e+01   4.464383e-01
  3.208090e-01   5.807566e+01   4.441936e-01
  3.211080e-01   5.819693e+01   4.516277e-01
  3.214070e-01   5.812441e+01   4.435815e-01
  3.217060e-01   5.811344e+01   4.508848e-01
  3.220050e-01   5.838716e+01   4.490390e-01
  3.223040e-01   5.854175e+01   4.475883e-01
  3.226030e-01   5.799937e+01   4.568438e-01
  3.229020e-01   5.790492e+01   4.411619e-01
  3.232010e-01   5.777809e+01   4.529560e-01
  3.235000e-01   5.784856e+01   4.481961e-01
  3.237990e-01   5.856203e+01   4.543106e-01
  3.240970e-01   5.815850e+01   4.596684e-01
  3.243960e-01   5.788815e+01   4.491774e-01
  3.246950e-01   5.825506e+01   4.618330e-01
  3.249940e-01   5.819806e+01   4.537456e-01
  3.252930e-01   5.830295e+01   4.615749e-01
  3.255920e-01   5.818288e+01   4.638037e-01
  3.258910e-01   5.811555e+01   4.590566e-01
  3.261900e-01   5.791404e+01   4.654772e-01
  3.264890e-01   5.843816e+01   4.621098e-01
  3.267880e-01   5.862723e+01   4.664870e-01
  3.270870e-01   5.806107e+01   4.721973e-01
  3.273860e-01   5.818662e+01   4.670349e-01
  3.276850e-01   5.847582e+01   4.738808e-01
  3.279830e-01   5.770376e+01   4.637122e-01
  3.282820e-01   5.733928e+01   4.716607e-01
  3.285810e-01   5.748305e+01   4.703202e-01
  3.288800e-01   5.788671e+01   4.753764e-01
  3.291790e-01   5.814171e+01   4.725251e-01
  3.294780e-01   5.812399e+01   4.798394e-01
  3.297770e-01   5.834869e+01   4.833112e-01
  3.300760e-01   5.773540e+01   4.757406e-01
  3.303750e-01   5.884527e+01   4.879603e-01
  3.306740e-01   5.746866e+01   4.756303e-01
  3.309730e-01   5.763651e+01   4.850087e-01
  3.312720e-01   5.688630e+01   4.855342e-01
  3.315700e-01   5.790148e+01   4.809452e-01
  3.318690e-01   5.827600e+01   4.952535e-01
  3.321680e-01   5.783765e+01   4.822149e-01
  3.324670e-01   5.815261e+01   4.958369e-01
  3.327660e-01   5.853639e+01   4.947051e-01
  3.330650e-01   5.796253e+01   4.928209e-01
  3.333640e-01   5.722023e+01   4.974544e-01
  3.336630e-01   5.784213e+01   4.885238e-01
  3.339620e-01   5.793654e+01   5.034535e-01
  3.342610e-01   5.859324e+01   4.993943e-01
  3.345600e-01   5.813562e+01   5.025717e-01
  3.348590e-01   5.805676e+01   5.111415e-01
  3.351570e-01   5.727324e+01   4.920737e-01
  3.354560e-01   5.817884e+01   5.153820e-01
  3.357550e-01   5.761902e+01   4.963469e-01
  3.360540e-01   5.851170e+01   5.149872e-01
  3.363530e-01   5.766325e+01   5.174975e-01
  3.366520e-01   5.756905e+01   5.018543e-01
  3.369510e-01   5.751475e+01   5.233157e-01
  3.372500e-01   5.790101e+01   5.015566e-01
  3.375490e-01   5.767498e+01   5.214173e-01
  3.378480e-01   5.786937e+01   5.197032e-01
  3.381470e-01   5.813232e+01   5.195981e-01
  3.384460e-01   5.789445e+01   5.324880e-01
  3.387450e-01   5.768592e+01   5.101154e-01
  3.390430e-01   5.704223e+01   5.258298e-01
  3.393420e-01   5.785784e+01   5.268737e-01
  3.396410e-01   5.828923e+01   5.295084e-01
  3.399400e-01   5.904902e+01   5.485639e-01
  3.402390e-01   5.738059e+01   5.149608e-01
  3.405380e-01   5.756041e+01   5.387011e-01
  3.408370e-01   5.794832e+01   5.327357e-01
  3.411360e-01   5.744548e+01   5.338975e-01
  3.414350e-01   5.867701e+01   5.468331e-01
  3.417340e-01   5.803706e+01   5.359348e-01
  3.420330e-01   5.713970e+01   5.478271e-01
  3.423320e-01   5.823445e+01   5.375513e-01
  3.426300e-01   5.705955e+01   5.466818e-01
  3.429290e-01   5.777750e+01   5.478325e-01
  3.432280e-01   5.726270e+01   5.431466e-01
  3.435270e-01   5.778014e+01   5.644143e-01
  3.438260e-01   5.767008e+01   5.413898e-01
  3.441250e-01   5.728110e+01   5.587138e-01
  3.444240e-01   5.734050e+01   5.510963e-01
  3.447230e-01   5.788710e+01   5.584427e-01
  3.450220e-01   5.825075e+01   5.717456e-01
  3.453210e-01   5.759473e+01   5.523166e-01
  3.456200e-01   5.749856e+01   5.731829e-01
  3.459190e-01   5.768983e+01   5.607035e-01
  3.462170e-01   5.811303e+01   5.736360e-01
  3.465160e-01   5.610428e+01   5.627901e-01
  3.468150e-01   5.764789e+01   5.696276e-01
  3.471140e-01   5.758707e+01   5.843468e-01
  3.474130e-01   5.725746e+01   5.668499e-01
  3.477120e-01   5.871960e+01   5.900648e-01
  3.480110e-01   5.682828e+01   5.741988e-01
  3.483100e-01   5.782231e+01   5.809893e-01
  3.486090e-01   5.751920e+01   5.943728e-01
  3.489080e-01   5.835937e+01   5.836813e-01
  3.492070e-01   5.606192e+01   5.877532e-01
  3.495060e-01   5.774124e+01   5.851284e-01
  3.498040e-01   5.732143e+01   5.952924e-01
  3.501030e-01   5.717505e+01   5.955088e-01
  3.504020e-01   5.737089e+01   5.955491e-01
  3.507010e-01   5.726052e+01   6.091200e-01
  3.510000e-01   5.654895e+01   5.864799e-01
  3.512990e-01   5.849813e+01   6.156675e-01
  3.515980e-01   5.791044e+01   6.043166e-01
  3.518970e-01   5.731220e+01   6.146986e-01
  3.521960e-01   5.763208e+01   6.252180e-01
  3.524950e-01   5.810709e+01   6.043321e-01
  3.527940e-01   5.699231e+01   6.251202e-01
  3.530930e-01   5.765303e+01   6.122571e-01
  3.533920e-01   5.715474e+01   6.248752e-01
  3.536900e-01   5.746182e+01   6.288341e-01
  3.539890e-01   5.722069e+01   6.241060e-01
  3.542880e-01   5.743142e+01   6.404637e-01
  3.545870e-01   5.762207e+01   6.163581e-01
  3.548860e-01   5.753471e+01   6.374279e-01
  3.551850e-01   5.690075e+01   6.223588e-01
  3.554840e-01   5.737934e+01   6.365666e-01
  3.557830e-01   5.797605e+01   6.422780e-01
  3.560820e-01   5.839302e+01   6.226486e-01
  3.563810e-01   5.777227e+01   6.399420e-01
  3.566800e-01   5.806079e+01   6.264135e-01
  3.569790e-01   5.723651e+01   6.418117e-01
  3.572770e-01   5.709774e+01   6.398134e-01
  3.575760e-01   5.731220e+01   6.146986e-01
  3.578750e-01   5.641007e+01   6.496804e-01
  3.581740e-01   5.688146e+01   6.233796e-01
  3.584730e-01   5.812355e+01   6.594737e-01
  3.587720e-01   5.757140e+01   6.449185e-01
  3.590710e-01   5.730128e+01   6.421748e-01
  3.593700e-01   5.720349e+01   6.662387e-01
  3.596690e-01   5.638220e+01   6.333880e-01
  3.599680e-01   5.679316e+01   6.652150e-01
  3.602670e-01   5.664115e+01   6.471689e-01
  3.605660e-01   5.644305e+01   6.617955e-01
  3.608640e-01   5.716308e+01   6.830831e-01
  3.611630e-01   5.904706e+01   6.581946e-01
  3.614620e-01   5.803100e+01   6.927624e-01
  3.617610e-01   5.769395e+01   6.649964e-01
  3.620600e-01   5.798548e+01   6.894733e-01
  3.623590e-01   5.783509e+01   6.856041e-01
  3.626580e-01   5.702234e+01   6.807697e-01
  3.629570e-01   5.862419e+01   7.088410e-01
  3.632560e-01   5.688146e+01   6.685001e-01
  3.635550e-01   5.748786e+01   7.133784e-01
  3.638540e-01   5.704701e+01   6.929696e-01
  3.641530e-01   5.679757e+01   6.961302e-01
  3.644510e-01   5.783973e+01   7.329711e-01
  3.647500e-01   5.703450e+01   6.837961e-01
  3.650490e-01   5.649326e+01   7.226116e-01
  3.653480e-01   5.781838e+01   7.137527e-01
  3.656470e-01   5.710851e+01   7.177927e-01
  3.659460e-01   5.793592e+01   7.446678e-01
  3.662450e-01   5.822475e+01   7.145890e-01
  3.665440e-01   5.806162e+01   7.631104e-01
  3.668430e-01   5.769855e+01   7.197713e-01
  3.671420e-01   5.696776e+01   7.460323e-01
  3.674410e-01   5.686242e+01   7.358712e-01
  3.677400e-01   5.726812e+01   7.519025e-01
  3.680390e-01   5.668438e+01   7.770819e-01
  3.683370e-01   5.694992e+01   7.291092e-01
  3.686360e-01   5.725476e+01   7.723039e-01
  3.689350e-01   5.748505e+01   7.573005e-01
  3.692340e-01   5.568235e+01   7.658681e-01
  3.695330e-01   5.733498e+01   8.045876e-01
  3.698320e-01   5.731357e+01   7.502394e-01
  3.701310e-01   5.775988e+01   8.099922e-01
  3.704300e-01   5.838065e+01   7.755872e-01
  3.707290e-01   5.686432e+01   8.061200e-01
  3.710280e-01   5.880279e+01   8.148215e-01
  3.713270e-01   5.782791e+01   7.962074e-01
  3.716260e-01   5.747918e+01   8.416495e-01
  3.719240e-01   5.589917e+01   7.760780e-01
  3.722230e-01   5.634391e+01   8.360330e-01
  3.725220e-01   5.723814e+01   8.137119e-01
  3.728210e-01   5.724407e+01   8.318111e-01
  3.731200e-01   5.649938e+01   8.754597e-01
  3.734190e-01   5.762854e+01   8.066447e-01
  3.737180e-01   5.710594e+01   8.769975e-01
  3.740170e-01   5.499191e+01   8.101074e-01
  3.743160e-01   5.710008e+01   8.832844e-01
  3.746150e-01   5.629783e+01   8.707702e-01
  3.749140e-01   5.864518e+01   8.673197e-01
  3.752130e-01   5.730375e+01   9.187731e-01
  3.755110e-01   5.728066e+01   8.542695e-01
  3.758100e-01   5.792246e+01   9.237197e-01
  3.761090e-01   5.594330e+01   8.806966e-01
  3.764080e-01   5.582174e+01   9.032928e-01
  3.767070e-01   5.456977e+01   9.338063e-01
  3.770060e-01   5.777936e+01   8.821533e-01
  3.773050e-01   5.876162e+01   9.773263e-01
  3.776040e-01   5.696807e+01   9.196776e-01
  3.779030e-01   5.759714e+01   9.553196e-01
  3.782020e-01   5.686298e+01   1.025266e+00
  3.785010e-01   5.591011e+01   8.936756e-01
  3.788000e-01   5.678688e+01   1.019594e+00
  3.790990e-01   5.706587e+01   9.430121e-01
  3.793970e-01   5.753693e+01   1.016484e+00
  3.796960e-01   5.614028e+01   9.993234e-01
  3.799950e-01   5.834993e+01   1.000105e+00
  3.802940e-01   5.593162e+01   1.088568e+00
  3.805930e-01   5.651885e+01   9.543891e-01
  3.808920e-01   5.768140e+01   1.111727e+00
  3.811910e-01   5.656720e+01   1.017620e+00
  3.814900e-01   5.662803e+01   1.071509e+00
  3.817890e-01   5.765503e+01   1.180574e+00
  3.820880e-01   5.763220e+01   1.003096e+00
  3.823870e-01   5.850175e+01   1.196908e+00
  3.826860e-01   5.820765e+01   1.047639e+00
  3.829840e-01   5.743355e+01   1.209731e+00
  3.832830e-01   5.717245e+01   1.153646e+00
  3.835820e-01   5.694432e+01   1.123925e+00
  3.838810e-01   5.695541e+01   1.256709e+00
  3.841800e-01   5.606872e+01   1.102357e+00
  3.844790e-01   5.831206e+01   1.281042e+00
  3.847780e-01   5.724407e+01   1.176358e+00
  3.850770e-01   5.605295e+01   1.265462e+00
  3.853760e-01   5.676226e+01   1.358431e+00
  3.856750e-01   5.743747e+01   1.178344e+00
  3.859740e-01   5.740898e+01   1.390329e+00
  3.862730e-01   5.545804e+01   1.240080e+00
  3.865710e-01   5.680290e+01   1.382971e+00
  3.868700e-01   5.792901e+01   1.422240e+00
  3.871690e-01   5.474345e+01   1.300837e+00
  3.874680e-01   5.603432e+01   1.515549e+00
  3.877670e-01   5.902804e+01   1.373488e+00
  3.880660e-01   5.875275e+01   1.586754e+00
  3.883650e-01   5.926088e+01   1.510107e+00
  3.886640e-01   5.748904e+01   1.552058e+00
  3.889630e-01   5.651758e+01   1.674641e+00
  3.892620e-01   5.981681e+01   1.549118e+00
  3.895610e-01   5.881941e+01   1.755217e+00
  3.898600e-01   5.547555e+01   1.659131e+00
  3.901580e-01   5.495100e+01   1.720582e+00
  3.904570e-01   5.872214e+01   1.988583e+00
  3.907560e-01   5.819089e+01   1.745814e+00
  3.910550e-01   5.873212e+01   2.025246e+00
  3.913540e-01   5.433245e+01   1.947913e+00
  3.916530e-01   5.670687e+01   1.990021e+00
  3.919520e-01   5.809923e+01   2.616658e+00
  3.922510e-01   5.936064e+01   2.036053e+00
  3.925500e-01   5.719573e+01   2.681377e+00
  3.928490e-01   6.044310e+01   2.516279e+00
  3.931480e-01   5.744714e+01   2.687264e+00
  3.934470e-01   0.000000e+00   0.000000e+00
  3.937460e-01   5.656720e+01   2.666603e+00
creator: radaver
creator-version: 3725
header-file: /nas_data/SAXS_data/20151104Workshop/header/JH1_0186.txt
image-file: /nas_data/Pilatus1M/20151104_Workshop/JH1_0186.tif
angular-axis-file: /nas_data/SAXS_data/20151104Workshop/q20151029.dat
beamstop-mask-file: /nas_data/SAXS_data/20151104Workshop/fit2d20151031.msk
detector-response-file: none
beam-center-x: 949.7700
beam-center-y: 918.8000
unit-time: 1.0000
channel-first: 10
channel-last: 1315
Exposure time [s]: 1.093808
Transmitted Beam: 0.484859
Incident Beam: 0.484859
Code: JH1
Concentration [mg/ml]: 1
Run Number: 0186
