# Supplementary material for: SAXS analysis of a soluble cytosolic NgBR construct including extracellular and transmembrane domains
Source: PLoS One. 2018 Jan 18;13(1):e0191371. doi: 10.1371/journal.pone.0191371 (PMC5773207; doi:10.1371/journal.pone.0191371)
Supplement: S1 File — (ZIP) [file pone.0191371.s001.zip › JH1_0187.dat]

Sample:   c= 1.0000 mg/ml  Code: JH1
  3.656810e-03   2.274090e+04   4.138555e+01
  3.955720e-03   2.212495e+04   2.803614e+01
  4.254640e-03   1.909743e+04   2.334159e+01
  4.553560e-03   1.546209e+04   2.024976e+01
  4.852480e-03   1.252905e+04   1.706599e+01
  5.151400e-03   1.056808e+04   1.548367e+01
  5.450320e-03   8.723364e+03   1.336174e+01
  5.749240e-03   7.512988e+03   1.201457e+01
  6.048150e-03   6.393296e+03   1.086369e+01
  6.347070e-03   5.566369e+03   9.630785e+00
  6.645990e-03   4.858324e+03   8.957890e+00
  6.944910e-03   4.270243e+03   8.085161e+00
  7.243830e-03   3.836611e+03   7.425969e+00
  7.542750e-03   3.412163e+03   6.976584e+00
  7.841670e-03   3.082784e+03   6.262613e+00
  8.140580e-03   2.778458e+03   6.027477e+00
  8.439500e-03   2.562946e+03   5.579802e+00
  8.738420e-03   2.338647e+03   5.279207e+00
  9.037340e-03   2.160568e+03   4.906316e+00
  9.336260e-03   2.002342e+03   4.641571e+00
  9.635180e-03   1.846098e+03   4.444122e+00
  9.934100e-03   1.710204e+03   4.138662e+00
  1.023300e-02   1.561480e+03   4.052814e+00
  1.053190e-02   1.448868e+03   3.959630e+00
  1.083090e-02   1.339237e+03   3.806878e+00
  1.112980e-02   1.230264e+03   3.617658e+00
  1.142870e-02   1.142464e+03   3.466648e+00
  1.172760e-02   1.054891e+03   3.321868e+00
  1.202650e-02   9.820370e+02   3.196241e+00
  1.232540e-02   9.112981e+02   3.062102e+00
  1.262440e-02   8.419784e+02   2.888608e+00
  1.292330e-02   7.832910e+02   2.743143e+00
  1.322220e-02   7.333651e+02   2.654282e+00
  1.352110e-02   6.745435e+02   2.520025e+00
  1.382000e-02   6.320490e+02   2.415323e+00
  1.411900e-02   5.892049e+02   2.320676e+00
  1.441790e-02   5.542966e+02   2.234667e+00
  1.471680e-02   5.148736e+02   2.143502e+00
  1.501570e-02   4.820852e+02   2.031260e+00
  1.531460e-02   4.528147e+02   1.959741e+00
  1.561350e-02   4.264876e+02   1.868548e+00
  1.591250e-02   4.043677e+02   1.835477e+00
  1.621140e-02   3.767834e+02   1.741217e+00
  1.651030e-02   3.598881e+02   1.683836e+00
  1.680920e-02   3.348194e+02   1.624132e+00
  1.710810e-02   3.182278e+02   1.586702e+00
  1.740710e-02   3.021035e+02   1.523736e+00
  1.770600e-02   2.887783e+02   1.474780e+00
  1.800490e-02   2.761652e+02   1.430812e+00
  1.830380e-02   2.610694e+02   1.402242e+00
  1.860270e-02   2.470017e+02   1.337452e+00
  1.890170e-02   2.386445e+02   1.314631e+00
  1.920060e-02   2.263117e+02   1.268077e+00
  1.949950e-02   2.182432e+02   1.259608e+00
  1.979840e-02   2.117890e+02   1.217560e+00
  2.009730e-02   2.013003e+02   1.174007e+00
  2.039620e-02   1.909654e+02   1.141400e+00
  2.069520e-02   1.844578e+02   1.115736e+00
  2.099410e-02   1.796229e+02   1.108994e+00
  2.129300e-02   1.724812e+02   1.058246e+00
  2.159190e-02   1.651612e+02   1.071234e+00
  2.189080e-02   1.597172e+02   1.059311e+00
  2.218980e-02   1.552348e+02   1.062330e+00
  2.248870e-02   1.496462e+02   1.061641e+00
  2.278760e-02   1.470147e+02   1.041898e+00
  2.308650e-02   1.412889e+02   1.052842e+00
  2.338540e-02   1.358899e+02   1.030386e+00
  2.368430e-02   1.335587e+02   1.002954e+00
  2.398330e-02   1.307166e+02   1.014802e+00
  2.428220e-02   1.274204e+02   9.796351e-01
  2.458110e-02   1.233548e+02   9.962883e-01
  2.488000e-02   1.225112e+02   9.663942e-01
  2.517890e-02   1.184671e+02   9.389740e-01
  2.547790e-02   1.158067e+02   9.414867e-01
  2.577680e-02   1.129822e+02   9.224651e-01
  2.607570e-02   1.115587e+02   9.240575e-01
  2.637460e-02   1.106022e+02   9.126974e-01
  2.667350e-02   1.080777e+02   8.796401e-01
  2.697250e-02   1.043536e+02   8.377022e-01
  2.727140e-02   1.069643e+02   8.166405e-01
  2.757030e-02   1.033287e+02   8.039741e-01
  2.786920e-02   1.011942e+02   7.865339e-01
  2.816810e-02   9.945087e+01   7.673715e-01
  2.846700e-02   9.788828e+01   7.519197e-01
  2.876600e-02   9.633853e+01   7.369562e-01
  2.906490e-02   9.462763e+01   7.325796e-01
  2.936380e-02   9.382150e+01   7.240210e-01
  2.966270e-02   9.256545e+01   7.138818e-01
  2.996160e-02   9.143991e+01   7.105679e-01
  3.026060e-02   9.180262e+01   7.007629e-01
  3.055950e-02   9.046508e+01   6.946532e-01
  3.085840e-02   8.961282e+01   6.884541e-01
  3.115730e-02   8.892690e+01   6.829427e-01
  3.145620e-02   8.781260e+01   6.721292e-01
  3.175510e-02   8.672771e+01   6.697970e-01
  3.205410e-02   8.621993e+01   6.641938e-01
  3.235300e-02   8.566992e+01   6.593897e-01
  3.265190e-02   8.445223e+01   6.426731e-01
  3.295080e-02   8.483506e+01   6.483519e-01
  3.324970e-02   8.222540e+01   6.374636e-01
  3.354870e-02   8.157971e+01   6.332958e-01
  3.384760e-02   8.192585e+01   6.273102e-01
  3.414650e-02   8.163284e+01   6.261874e-01
  3.444540e-02   8.021295e+01   6.121877e-01
  3.474430e-02   8.047543e+01   6.185844e-01
  3.504330e-02   7.973619e+01   6.081065e-01
  3.534220e-02   7.841744e+01   6.038009e-01
  3.564110e-02   7.881328e+01   6.045770e-01
  3.594000e-02   7.768124e+01   5.887308e-01
  3.623890e-02   7.849617e+01   6.018788e-01
  3.653780e-02   7.695034e+01   5.798045e-01
  3.683680e-02   7.755352e+01   5.896456e-01
  3.713570e-02   7.664662e+01   5.868869e-01
  3.743460e-02   7.649490e+01   5.767495e-01
  3.773350e-02   7.653557e+01   5.762377e-01
  3.803240e-02   7.606688e+01   5.881831e-01
  3.833140e-02   7.465862e+01   5.965630e-01
  3.863030e-02   7.572941e+01   6.101657e-01
  3.892920e-02   7.514038e+01   6.062074e-01
  3.922810e-02   7.467074e+01   6.066783e-01
  3.952700e-02   7.530671e+01   6.053078e-01
  3.982600e-02   7.466544e+01   6.114780e-01
  4.012490e-02   7.464190e+01   6.018529e-01
  4.042380e-02   7.410600e+01   6.075691e-01
  4.072270e-02   7.205471e+01   5.967379e-01
  4.102160e-02   7.347297e+01   6.017928e-01
  4.132050e-02   7.196081e+01   5.963489e-01
  4.161950e-02   7.220408e+01   5.911817e-01
  4.191840e-02   7.257405e+01   6.004626e-01
  4.221730e-02   7.187009e+01   5.898128e-01
  4.251620e-02   7.151088e+01   5.960482e-01
  4.281510e-02   7.202255e+01   5.889261e-01
  4.311410e-02   7.127060e+01   5.865943e-01
  4.341300e-02   7.289695e+01   5.963153e-01
  4.371190e-02   7.089549e+01   5.865545e-01
  4.401080e-02   7.179812e+01   5.902766e-01
  4.430970e-02   7.200462e+01   5.866067e-01
  4.460860e-02   7.141168e+01   5.849291e-01
  4.490760e-02   7.051045e+01   5.827111e-01
  4.520650e-02   7.035543e+01   5.776549e-01
  4.550540e-02   6.992643e+01   5.788144e-01
  4.580430e-02   7.010991e+01   5.773737e-01
  4.610320e-02   6.977127e+01   5.730905e-01
  4.640220e-02   7.087201e+01   5.819748e-01
  4.670110e-02   6.956104e+01   5.679825e-01
  4.700000e-02   6.915377e+01   5.684213e-01
  4.729890e-02   6.928172e+01   5.710764e-01
  4.759780e-02   6.822618e+01   5.660024e-01
  4.789680e-02   6.869379e+01   5.644307e-01
  4.819570e-02   6.833071e+01   5.622451e-01
  4.849460e-02   6.877752e+01   5.661708e-01
  4.879350e-02   6.935313e+01   5.623063e-01
  4.909240e-02   6.790190e+01   5.639529e-01
  4.939130e-02   6.830079e+01   5.560081e-01
  4.969030e-02   6.800820e+01   5.568273e-01
  4.998920e-02   6.833512e+01   5.574895e-01
  5.028810e-02   6.893622e+01   5.579183e-01
  5.058700e-02   6.834830e+01   5.595744e-01
  5.088590e-02   6.775379e+01   5.478823e-01
  5.118490e-02   6.770294e+01   5.549048e-01
  5.148380e-02   6.765417e+01   5.520445e-01
  5.178270e-02   6.818860e+01   5.470690e-01
  5.208160e-02   6.827346e+01   5.532434e-01
  5.238050e-02   6.830271e+01   5.475266e-01
  5.267940e-02   6.757258e+01   5.523726e-01
  5.297840e-02   6.687854e+01   5.424209e-01
  5.327730e-02   6.810734e+01   5.448413e-01
  5.357620e-02   6.714400e+01   5.428625e-01
  5.387510e-02   6.621426e+01   5.359766e-01
  5.417400e-02   6.760358e+01   5.466319e-01
  5.447300e-02   6.568744e+01   5.307913e-01
  5.477190e-02   6.672916e+01   5.362065e-01
  5.507080e-02   6.715573e+01   5.379176e-01
  5.536970e-02   6.647532e+01   5.333580e-01
  5.566860e-02   6.709498e+01   5.395293e-01
  5.596760e-02   6.681790e+01   5.323164e-01
  5.626650e-02   6.670641e+01   5.342842e-01
  5.656540e-02   6.682422e+01   5.329421e-01
  5.686430e-02   6.666682e+01   5.293352e-01
  5.716320e-02   6.681431e+01   5.264071e-01
  5.746210e-02   6.688354e+01   5.319791e-01
  5.776110e-02   6.673685e+01   5.331957e-01
  5.806000e-02   6.681444e+01   5.252519e-01
  5.835890e-02   6.592672e+01   5.223240e-01
  5.865780e-02   6.633168e+01   5.210705e-01
  5.895670e-02   6.626317e+01   5.307001e-01
  5.925570e-02   6.683929e+01   5.208010e-01
  5.955460e-02   6.606019e+01   5.245847e-01
  5.985350e-02   6.559010e+01   5.153563e-01
  6.015240e-02   6.681889e+01   5.218474e-01
  6.045130e-02   6.615921e+01   5.198279e-01
  6.075020e-02   6.554534e+01   5.124328e-01
  6.104920e-02   6.591816e+01   5.177582e-01
  6.134810e-02   6.564513e+01   5.172437e-01
  6.164700e-02   6.675848e+01   5.133445e-01
  6.194590e-02   6.578370e+01   5.177893e-01
  6.224480e-02   6.567968e+01   5.060074e-01
  6.254380e-02   6.555918e+01   5.141303e-01
  6.284270e-02   6.615349e+01   5.181223e-01
  6.314160e-02   6.601015e+01   5.051912e-01
  6.344050e-02   6.614870e+01   5.131508e-01
  6.373940e-02   6.559000e+01   5.025500e-01
  6.403840e-02   6.536165e+01   5.095505e-01
  6.433730e-02   6.544672e+01   5.045871e-01
  6.463620e-02   6.590572e+01   5.022199e-01
  6.493510e-02   6.580195e+01   5.128895e-01
  6.523400e-02   6.558360e+01   5.015010e-01
  6.553290e-02   6.556095e+01   5.039871e-01
  6.583190e-02   6.542156e+01   5.013919e-01
  6.613080e-02   6.554719e+01   4.973266e-01
  6.642970e-02   6.545954e+01   5.062078e-01
  6.672860e-02   6.475039e+01   4.928154e-01
  6.702750e-02   6.553067e+01   5.007888e-01
  6.732650e-02   6.503402e+01   4.953760e-01
  6.762540e-02   6.507175e+01   4.955196e-01
  6.792430e-02   6.517535e+01   4.979136e-01
  6.822320e-02   6.550394e+01   4.912903e-01
  6.852210e-02   6.461118e+01   4.952539e-01
  6.882110e-02   6.446729e+01   4.907602e-01
  6.912000e-02   6.524194e+01   4.932109e-01
  6.941890e-02   6.560769e+01   4.911988e-01
  6.971780e-02   6.492190e+01   4.881483e-01
  7.001670e-02   6.538221e+01   4.962034e-01
  7.031560e-02   6.498974e+01   4.879280e-01
  7.061460e-02   6.580646e+01   4.914626e-01
  7.091350e-02   6.612448e+01   4.912145e-01
  7.121240e-02   6.580487e+01   4.862709e-01
  7.151130e-02   6.489595e+01   4.890050e-01
  7.181020e-02   6.496581e+01   4.827004e-01
  7.210920e-02   6.513128e+01   4.865694e-01
  7.240810e-02   6.491051e+01   4.811223e-01
  7.270700e-02   6.451256e+01   4.856612e-01
  7.300590e-02   6.538543e+01   4.842568e-01
  7.330480e-02   6.455545e+01   4.757669e-01
  7.360370e-02   6.527665e+01   4.843153e-01
  7.390270e-02   6.508339e+01   4.781538e-01
  7.420160e-02   6.393932e+01   4.811686e-01
  7.450050e-02   6.422122e+01   4.732137e-01
  7.479940e-02   6.504634e+01   4.775724e-01
  7.509830e-02   6.498896e+01   4.814129e-01
  7.539730e-02   6.379054e+01   4.698872e-01
  7.569620e-02   6.451229e+01   4.734090e-01
  7.599510e-02   6.416680e+01   4.752183e-01
  7.629400e-02   6.478037e+01   4.713575e-01
  7.659290e-02   6.494122e+01   4.763002e-01
  7.689190e-02   6.435509e+01   4.698078e-01
  7.719080e-02   6.496910e+01   4.746445e-01
  7.748970e-02   6.428553e+01   4.687008e-01
  7.778860e-02   6.483929e+01   4.737340e-01
  7.808750e-02   6.405309e+01   4.674287e-01
  7.838640e-02   6.433280e+01   4.659229e-01
  7.868540e-02   6.430735e+01   4.670880e-01
  7.898430e-02   6.430762e+01   4.645845e-01
  7.928320e-02   6.487797e+01   4.721427e-01
  7.958210e-02   6.571989e+01   4.663448e-01
  7.988100e-02   6.382256e+01   4.649054e-01
  8.018000e-02   6.460864e+01   4.652561e-01
  8.047890e-02   6.439355e+01   4.640683e-01
  8.077780e-02   6.492211e+01   4.651435e-01
  8.107670e-02   6.482359e+01   4.623420e-01
  8.137560e-02   6.458084e+01   4.647427e-01
  8.167450e-02   6.459046e+01   4.619146e-01
  8.197350e-02   6.491638e+01   4.602610e-01
  8.227240e-02   6.478745e+01   4.642502e-01
  8.257130e-02   6.428705e+01   4.529504e-01
  8.287020e-02   6.435770e+01   4.622997e-01
  8.316910e-02   6.445778e+01   4.594293e-01
  8.346810e-02   6.434993e+01   4.547159e-01
  8.376700e-02   6.433610e+01   4.610042e-01
  8.406590e-02   6.473220e+01   4.529830e-01
  8.436480e-02   6.459431e+01   4.595162e-01
  8.466370e-02   6.430572e+01   4.526327e-01
  8.496270e-02   6.394219e+01   4.620289e-01
  8.526160e-02   6.452701e+01   4.787929e-01
  8.556050e-02   6.451017e+01   4.791828e-01
  8.585940e-02   6.535453e+01   4.883463e-01
  8.615830e-02   6.506991e+01   4.872818e-01
  8.645720e-02   6.460692e+01   4.903195e-01
  8.675620e-02   6.433468e+01   4.917208e-01
  8.705510e-02   6.402647e+01   4.895654e-01
  8.735400e-02   6.508899e+01   4.960826e-01
  8.765290e-02   6.492444e+01   4.959534e-01
  8.795180e-02   6.370709e+01   4.952841e-01
  8.825080e-02   6.473358e+01   4.947264e-01
  8.854970e-02   6.515261e+01   5.029328e-01
  8.884860e-02   6.429237e+01   4.975540e-01
  8.914750e-02   6.461898e+01   5.050516e-01
  8.944640e-02   6.413569e+01   4.995076e-01
  8.974530e-02   6.445526e+01   4.966627e-01
  9.004430e-02   7.378658e+01   5.292523e-01
  9.034320e-02   6.404371e+01   4.756522e-01
  9.064210e-02   6.455394e+01   4.766498e-01
  9.094100e-02   6.520676e+01   4.690770e-01
  9.123990e-02   6.417337e+01   4.640993e-01
  9.153890e-02   6.456180e+01   4.680112e-01
  9.183780e-02   6.459756e+01   4.648029e-01
  9.213670e-02   6.357399e+01   4.594763e-01
  9.243560e-02   6.461358e+01   4.619973e-01
  9.273450e-02   6.501562e+01   4.594199e-01
  9.303350e-02   6.452220e+01   4.637087e-01
  9.333240e-02   6.392659e+01   4.512965e-01
  9.363130e-02   6.331693e+01   4.525987e-01
  9.393020e-02   6.380763e+01   4.520251e-01
  9.422910e-02   6.450500e+01   4.556524e-01
  9.452800e-02   6.344311e+01   4.530495e-01
  9.482700e-02   6.455077e+01   4.467422e-01
  9.512590e-02   6.368217e+01   4.519650e-01
  9.542480e-02   6.471252e+01   4.506438e-01
  9.572370e-02   6.386521e+01   4.476839e-01
  9.602260e-02   6.437718e+01   4.517391e-01
  9.632160e-02   6.330562e+01   4.402491e-01
  9.662050e-02   6.492637e+01   4.484083e-01
  9.691940e-02   6.414595e+01   4.457052e-01
  9.721830e-02   6.409552e+01   4.429872e-01
  9.751720e-02   6.369125e+01   4.437579e-01
  9.781610e-02   6.423122e+01   4.413084e-01
  9.811510e-02   6.472391e+01   4.473409e-01
  9.841400e-02   6.317182e+01   4.348618e-01
  9.871290e-02   6.413135e+01   4.413206e-01
  9.901180e-02   6.346967e+01   4.401041e-01
  9.931070e-02   6.385108e+01   4.375414e-01
  9.960970e-02   6.422887e+01   4.420127e-01
  9.990860e-02   6.468094e+01   4.362275e-01
  1.002070e-01   6.357524e+01   4.365953e-01
  1.005060e-01   6.418207e+01   4.362495e-01
  1.008050e-01   6.424085e+01   4.388749e-01
  1.011040e-01   6.419095e+01   4.325492e-01
  1.014030e-01   6.429259e+01   4.349160e-01
  1.017020e-01   6.490347e+01   4.411325e-01
  1.020010e-01   6.412456e+01   4.336702e-01
  1.023000e-01   6.352210e+01   4.296253e-01
  1.025990e-01   6.478545e+01   4.328756e-01
  1.028980e-01   6.526648e+01   4.361579e-01
  1.031970e-01   6.375673e+01   4.334385e-01
  1.034960e-01   6.469490e+01   4.286405e-01
  1.037950e-01   6.367479e+01   4.291491e-01
  1.040930e-01   6.387108e+01   4.262241e-01
  1.043920e-01   6.428548e+01   4.315337e-01
  1.046910e-01   6.362622e+01   4.286563e-01
  1.049900e-01   6.403865e+01   4.242273e-01
  1.052890e-01   6.413898e+01   4.280882e-01
  1.055880e-01   6.409838e+01   4.263383e-01
  1.058870e-01   6.405041e+01   4.277925e-01
  1.061860e-01   6.393772e+01   4.232616e-01
  1.064850e-01   6.467659e+01   4.263351e-01
  1.067840e-01   6.482553e+01   4.290730e-01
  1.070830e-01   6.384577e+01   4.223291e-01
  1.073820e-01   6.388310e+01   4.208943e-01
  1.076800e-01   6.406051e+01   4.211683e-01
  1.079790e-01   6.382901e+01   4.222737e-01
  1.082780e-01   6.415146e+01   4.252359e-01
  1.085770e-01   6.437287e+01   4.170133e-01
  1.088760e-01   6.455775e+01   4.234228e-01
  1.091750e-01   6.469716e+01   4.223254e-01
  1.094740e-01   6.379192e+01   4.202844e-01
  1.097730e-01   6.363857e+01   4.173312e-01
  1.100720e-01   6.454276e+01   4.163702e-01
  1.103710e-01   6.402452e+01   4.210499e-01
  1.106700e-01   6.381455e+01   4.143103e-01
  1.109690e-01   6.403557e+01   4.207770e-01
  1.112670e-01   6.434969e+01   4.142722e-01
  1.115660e-01   6.387146e+01   4.139041e-01
  1.118650e-01   6.426767e+01   4.190845e-01
  1.121640e-01   6.396586e+01   4.121601e-01
  1.124630e-01   6.421662e+01   4.141370e-01
  1.127620e-01   6.370115e+01   4.124716e-01
  1.130610e-01   6.424003e+01   4.136262e-01
  1.133600e-01   6.413070e+01   4.180314e-01
  1.136590e-01   6.455844e+01   4.091882e-01
  1.139580e-01   6.341698e+01   4.100988e-01
  1.142570e-01   6.453009e+01   4.133912e-01
  1.145560e-01   6.467494e+01   4.144382e-01
  1.148550e-01   6.405067e+01   4.112747e-01
  1.151530e-01   6.395724e+01   4.056059e-01
  1.154520e-01   6.377373e+01   4.100971e-01
  1.157510e-01   6.458127e+01   4.081378e-01
  1.160500e-01   6.430620e+01   4.135468e-01
  1.163490e-01   6.466639e+01   4.084066e-01
  1.166480e-01   6.413666e+01   4.095452e-01
  1.169470e-01   6.421813e+01   4.075473e-01
  1.172460e-01   6.497081e+01   4.104930e-01
  1.175450e-01   6.429963e+01   4.050335e-01
  1.178440e-01   6.388886e+01   4.037377e-01
  1.181430e-01   6.518447e+01   4.108845e-01
  1.184420e-01   6.399080e+01   4.048834e-01
  1.187400e-01   6.443373e+01   4.049074e-01
  1.190390e-01   6.484513e+01   4.053771e-01
  1.193380e-01   6.440925e+01   4.040123e-01
  1.196370e-01   6.415219e+01   4.053937e-01
  1.199360e-01   6.432276e+01   4.018524e-01
  1.202350e-01   6.428651e+01   4.047181e-01
  1.205340e-01   6.476661e+01   4.037752e-01
  1.208330e-01   6.485666e+01   4.027121e-01
  1.211320e-01   6.465678e+01   4.053338e-01
  1.214310e-01   6.402881e+01   3.967238e-01
  1.217300e-01   6.382690e+01   4.016416e-01
  1.220290e-01   6.472946e+01   4.031209e-01
  1.223270e-01   6.427416e+01   3.990491e-01
  1.226260e-01   6.425372e+01   3.984617e-01
  1.229250e-01   6.418324e+01   3.966844e-01
  1.232240e-01   6.437608e+01   4.009512e-01
  1.235230e-01   6.517310e+01   4.026254e-01
  1.238220e-01   6.483817e+01   3.981850e-01
  1.241210e-01   6.490375e+01   3.999476e-01
  1.244200e-01   6.465307e+01   3.955667e-01
  1.247190e-01   6.428655e+01   3.990875e-01
  1.250180e-01   6.424377e+01   3.940594e-01
  1.253170e-01   6.448485e+01   3.955605e-01
  1.256160e-01   6.480066e+01   3.991078e-01
  1.259140e-01   6.463935e+01   3.957791e-01
  1.262130e-01   6.441882e+01   3.951034e-01
  1.265120e-01   6.442280e+01   3.923481e-01
  1.268110e-01   6.481772e+01   3.943002e-01
  1.271100e-01   6.437554e+01   3.965045e-01
  1.274090e-01   6.442246e+01   3.933467e-01
  1.277080e-01   6.506902e+01   3.940611e-01
  1.280070e-01   6.469009e+01   3.916729e-01
  1.283060e-01   6.430572e+01   3.919914e-01
  1.286050e-01   6.474597e+01   3.961054e-01
  1.289040e-01   6.419908e+01   3.875086e-01
  1.292030e-01   6.480572e+01   3.942637e-01
  1.295020e-01   6.474390e+01   3.903636e-01
  1.298000e-01   6.420798e+01   3.894756e-01
  1.300990e-01   6.444363e+01   3.877646e-01
  1.303980e-01   6.486442e+01   3.897536e-01
  1.306970e-01   6.489149e+01   3.927771e-01
  1.309960e-01   6.438804e+01   3.890463e-01
  1.312950e-01   6.469044e+01   3.897156e-01
  1.315940e-01   6.541279e+01   3.875603e-01
  1.318930e-01   6.499772e+01   3.891870e-01
  1.321920e-01   6.473816e+01   3.881690e-01
  1.324910e-01   6.368450e+01   3.859525e-01
  1.327900e-01   6.439371e+01   3.859441e-01
  1.330890e-01   6.457970e+01   3.860271e-01
  1.333870e-01   6.426788e+01   3.848583e-01
  1.336860e-01   6.471244e+01   3.854800e-01
  1.339850e-01   6.511088e+01   3.852580e-01
  1.342840e-01   6.438446e+01   3.859164e-01
  1.345830e-01   6.413838e+01   3.837664e-01
  1.348820e-01   6.441852e+01   3.846036e-01
  1.351810e-01   6.441079e+01   3.797486e-01
  1.354800e-01   6.460309e+01   3.846854e-01
  1.357790e-01   6.423850e+01   3.812861e-01
  1.360780e-01   6.429970e+01   3.830826e-01
  1.363770e-01   6.503898e+01   3.848124e-01
  1.366760e-01   6.410415e+01   3.841327e-01
  1.369740e-01   6.423861e+01   3.981537e-01
  1.372730e-01   6.493674e+01   4.024266e-01
  1.375720e-01   6.404248e+01   4.089605e-01
  1.378710e-01   6.443770e+01   4.119380e-01
  1.381700e-01   6.430314e+01   4.132453e-01
  1.384690e-01   6.461271e+01   4.214331e-01
  1.387680e-01   6.485381e+01   4.106893e-01
  1.390670e-01   6.417609e+01   3.969208e-01
  1.393660e-01   6.444936e+01   3.969893e-01
  1.396650e-01   6.484833e+01   3.954019e-01
  1.399640e-01   6.535907e+01   3.979764e-01
  1.402630e-01   6.421657e+01   3.863634e-01
  1.405620e-01   6.421155e+01   3.907139e-01
  1.408600e-01   6.477025e+01   3.911772e-01
  1.411590e-01   6.474080e+01   3.920734e-01
  1.414580e-01   6.493306e+01   3.931512e-01
  1.417570e-01   6.422743e+01   3.835653e-01
  1.420560e-01   6.467788e+01   3.894350e-01
  1.423550e-01   6.452556e+01   3.863390e-01
  1.426540e-01   6.511829e+01   3.845822e-01
  1.429530e-01   6.499999e+01   3.833090e-01
  1.432520e-01   6.510065e+01   3.806470e-01
  1.435510e-01   6.464436e+01   3.820298e-01
  1.438500e-01   6.436153e+01   3.771449e-01
  1.441490e-01   6.456450e+01   3.768555e-01
  1.444470e-01   6.527797e+01   3.813905e-01
  1.447460e-01   6.487524e+01   3.764444e-01
  1.450450e-01   6.513981e+01   3.809867e-01
  1.453440e-01   6.456528e+01   3.733844e-01
  1.456430e-01   6.403660e+01   3.755312e-01
  1.459420e-01   6.447983e+01   3.761692e-01
  1.462410e-01   6.503436e+01   3.760342e-01
  1.465400e-01   6.511151e+01   3.775675e-01
  1.468390e-01   6.498605e+01   3.724695e-01
  1.471380e-01   6.455478e+01   3.742133e-01
  1.474370e-01   6.498982e+01   3.761227e-01
  1.477360e-01   6.427653e+01   3.729765e-01
  1.480340e-01   6.523534e+01   3.721299e-01
  1.483330e-01   6.518248e+01   3.804367e-01
  1.486320e-01   6.483794e+01   3.889491e-01
  1.489310e-01   6.535114e+01   3.921900e-01
  1.492300e-01   6.525391e+01   3.914092e-01
  1.495290e-01   6.467277e+01   3.921146e-01
  1.498280e-01   6.543238e+01   3.989705e-01
  1.501270e-01   6.497760e+01   3.991316e-01
  1.504260e-01   6.579211e+01   3.962446e-01
  1.507250e-01   6.483015e+01   3.991986e-01
  1.510240e-01   6.557911e+01   4.004537e-01
  1.513230e-01   6.525668e+01   4.047592e-01
  1.516210e-01   6.533161e+01   4.007395e-01
  1.519200e-01   6.445161e+01   3.980315e-01
  1.522190e-01   6.539554e+01   4.079182e-01
  1.525180e-01   6.502999e+01   4.019177e-01
  1.528170e-01   6.563655e+01   4.092226e-01
  1.531160e-01   6.506086e+01   4.041515e-01
  1.534150e-01   6.500434e+01   3.981782e-01
  1.537140e-01   6.510536e+01   3.916967e-01
  1.540130e-01   6.481454e+01   3.843803e-01
  1.543120e-01   6.516242e+01   3.856440e-01
  1.546110e-01   6.535909e+01   3.836761e-01
  1.549100e-01   6.503823e+01   3.829623e-01
  1.552090e-01   6.505618e+01   3.850961e-01
  1.555070e-01   6.567386e+01   3.776605e-01
  1.558060e-01   6.522288e+01   3.816815e-01
  1.561050e-01   6.614930e+01   3.805645e-01
  1.564040e-01   6.552663e+01   3.803201e-01
  1.567030e-01   6.491238e+01   3.765521e-01
  1.570020e-01   6.516472e+01   3.753290e-01
  1.573010e-01   6.538877e+01   3.794752e-01
  1.576000e-01   6.516751e+01   3.729891e-01
  1.578990e-01   6.453662e+01   3.730877e-01
  1.581980e-01   6.507264e+01   3.729290e-01
  1.584970e-01   6.522302e+01   3.731480e-01
  1.587960e-01   6.506697e+01   3.761285e-01
  1.590940e-01   6.474383e+01   3.698923e-01
  1.593930e-01   6.544218e+01   3.706360e-01
  1.596920e-01   6.399154e+01   3.675308e-01
  1.599910e-01   6.562925e+01   3.738845e-01
  1.602900e-01   6.487871e+01   3.711113e-01
  1.605890e-01   6.543631e+01   3.671565e-01
  1.608880e-01   6.516501e+01   3.688237e-01
  1.611870e-01   6.441757e+01   3.656903e-01
  1.614860e-01   6.471389e+01   3.669352e-01
  1.617850e-01   6.539078e+01   3.656313e-01
  1.620840e-01   6.504937e+01   3.646755e-01
  1.623830e-01   6.522338e+01   3.667593e-01
  1.626810e-01   6.463439e+01   3.629199e-01
  1.629800e-01   6.560669e+01   3.617454e-01
  1.632790e-01   6.443450e+01   3.596439e-01
  1.635780e-01   6.472406e+01   3.616095e-01
  1.638770e-01   6.449789e+01   3.633237e-01
  1.641760e-01   6.534654e+01   3.639304e-01
  1.644750e-01   6.472129e+01   3.614079e-01
  1.647740e-01   6.412772e+01   3.593619e-01
  1.650730e-01   6.492594e+01   3.629527e-01
  1.653720e-01   6.518314e+01   3.632797e-01
  1.656710e-01   6.503347e+01   3.607352e-01
  1.659700e-01   6.479798e+01   3.616220e-01
  1.662680e-01   6.451174e+01   3.594764e-01
  1.665670e-01   6.464326e+01   3.608035e-01
  1.668660e-01   6.518864e+01   3.588843e-01
  1.671650e-01   6.473762e+01   3.604889e-01
  1.674640e-01   6.524027e+01   3.611165e-01
  1.677630e-01   6.438884e+01   3.568632e-01
  1.680620e-01   6.544719e+01   3.620733e-01
  1.683610e-01   6.434315e+01   3.534111e-01
  1.686600e-01   6.472906e+01   3.593177e-01
  1.689590e-01   6.401898e+01   3.537986e-01
  1.692580e-01   6.469870e+01   3.554874e-01
  1.695570e-01   6.459988e+01   3.597219e-01
  1.698560e-01   6.450908e+01   3.535023e-01
  1.701540e-01   6.477254e+01   3.569886e-01
  1.704530e-01   6.488206e+01   3.543405e-01
  1.707520e-01   6.445290e+01   3.533483e-01
  1.710510e-01   6.495059e+01   3.576659e-01
  1.713500e-01   6.522790e+01   3.549191e-01
  1.716490e-01   6.480941e+01   3.565318e-01
  1.719480e-01   6.436288e+01   3.497002e-01
  1.722470e-01   6.520879e+01   3.543224e-01
  1.725460e-01   6.453197e+01   3.541119e-01
  1.728450e-01   6.467282e+01   3.521438e-01
  1.731440e-01   6.448634e+01   3.521741e-01
  1.734430e-01   6.469320e+01   3.495398e-01
  1.737410e-01   6.528517e+01   3.547112e-01
  1.740400e-01   6.465621e+01   3.522780e-01
  1.743390e-01   6.432933e+01   3.489056e-01
  1.746380e-01   6.491651e+01   3.520903e-01
  1.749370e-01   6.499719e+01   3.500092e-01
  1.752360e-01   6.459760e+01   3.512244e-01
  1.755350e-01   6.456428e+01   3.502469e-01
  1.758340e-01   6.447398e+01   3.453292e-01
  1.761330e-01   6.444292e+01   3.508036e-01
  1.764320e-01   6.509413e+01   3.476697e-01
  1.767310e-01   6.514606e+01   3.521769e-01
  1.770300e-01   6.464537e+01   3.471546e-01
  1.773280e-01   6.464098e+01   3.485259e-01
  1.776270e-01   6.428957e+01   3.463694e-01
  1.779260e-01   6.459606e+01   3.456559e-01
  1.782250e-01   6.479131e+01   3.489309e-01
  1.785240e-01   6.464969e+01   3.452910e-01
  1.788230e-01   6.467455e+01   3.470612e-01
  1.791220e-01   6.490253e+01   3.481893e-01
  1.794210e-01   6.459284e+01   3.441295e-01
  1.797200e-01   6.479397e+01   3.461851e-01
  1.800190e-01   6.512464e+01   3.447051e-01
  1.803180e-01   6.452742e+01   3.466662e-01
  1.806170e-01   6.464173e+01   3.440922e-01
  1.809160e-01   6.431273e+01   3.425496e-01
  1.812140e-01   6.531520e+01   3.460484e-01
  1.815130e-01   6.455277e+01   3.435214e-01
  1.818120e-01   6.434324e+01   3.443031e-01
  1.821110e-01   6.479482e+01   3.415224e-01
  1.824100e-01   6.448286e+01   3.431687e-01
  1.827090e-01   6.402262e+01   3.412805e-01
  1.830080e-01   6.458167e+01   3.429330e-01
  1.833070e-01   6.473876e+01   3.408861e-01
  1.836060e-01   6.464423e+01   3.398283e-01
  1.839050e-01   6.416522e+01   3.424886e-01
  1.842040e-01   6.408732e+01   3.394905e-01
  1.845030e-01   6.453445e+01   3.398622e-01
  1.848010e-01   6.431561e+01   3.410733e-01
  1.851000e-01   6.421783e+01   3.361637e-01
  1.853990e-01   6.446479e+01   3.417971e-01
  1.856980e-01   6.518374e+01   3.412434e-01
  1.859970e-01   6.416968e+01   3.373010e-01
  1.862960e-01   6.458761e+01   3.398406e-01
  1.865950e-01   6.477993e+01   3.385824e-01
  1.868940e-01   6.441186e+01   3.414925e-01
  1.871930e-01   6.356083e+01   3.321198e-01
  1.874920e-01   6.458827e+01   3.379224e-01
  1.877910e-01   6.424154e+01   3.368560e-01
  1.880900e-01   6.356503e+01   3.350776e-01
  1.883880e-01   6.431346e+01   3.387971e-01
  1.886870e-01   6.422551e+01   3.324758e-01
  1.889860e-01   6.379474e+01   3.369493e-01
  1.892850e-01   6.415397e+01   3.353703e-01
  1.895840e-01   6.414787e+01   3.342668e-01
  1.898830e-01   6.328538e+01   3.324736e-01
  1.901820e-01   6.391960e+01   3.338259e-01
  1.904810e-01   6.432554e+01   3.347293e-01
  1.907800e-01   6.355605e+01   3.319544e-01
  1.910790e-01   6.363721e+01   3.315563e-01
  1.913780e-01   6.429542e+01   3.343418e-01
  1.916770e-01   6.359862e+01   3.323718e-01
  1.919750e-01   6.395441e+01   3.340715e-01
  1.922740e-01   6.395070e+01   3.304074e-01
  1.925730e-01   6.421790e+01   3.318500e-01
  1.928720e-01   6.412406e+01   3.323650e-01
  1.931710e-01   6.383743e+01   3.322299e-01
  1.934700e-01   6.443702e+01   3.322644e-01
  1.937690e-01   6.379064e+01   3.296949e-01
  1.940680e-01   6.395524e+01   3.319272e-01
  1.943670e-01   6.395599e+01   3.299727e-01
  1.946660e-01   6.346538e+01   3.293006e-01
  1.949650e-01   6.348751e+01   3.272857e-01
  1.952640e-01   6.403260e+01   3.301702e-01
  1.955630e-01   6.378061e+01   3.307182e-01
  1.958610e-01   6.353942e+01   3.269802e-01
  1.961600e-01   6.368480e+01   3.286785e-01
  1.964590e-01   6.423081e+01   3.286076e-01
  1.967580e-01   6.382132e+01   3.297742e-01
  1.970570e-01   6.396182e+01   3.279188e-01
  1.973560e-01   6.435331e+01   3.271728e-01
  1.976550e-01   6.369416e+01   3.282594e-01
  1.979540e-01   6.352032e+01   3.254800e-01
  1.982530e-01   6.410326e+01   3.287217e-01
  1.985520e-01   6.354617e+01   3.252582e-01
  1.988510e-01   6.367905e+01   3.257422e-01
  1.991500e-01   6.373528e+01   3.280707e-01
  1.994480e-01   6.341009e+01   3.239090e-01
  1.997470e-01   6.351185e+01   3.260364e-01
  2.000460e-01   6.335702e+01   3.218000e-01
  2.003450e-01   6.372560e+01   3.249995e-01
  2.006440e-01   6.321491e+01   3.264360e-01
  2.009430e-01   6.331616e+01   3.216962e-01
  2.012420e-01   6.371211e+01   3.259710e-01
  2.015410e-01   6.342618e+01   3.218359e-01
  2.018400e-01   6.341704e+01   3.225128e-01
  2.021390e-01   6.304864e+01   3.225596e-01
  2.024380e-01   6.342336e+01   3.186661e-01
  2.027370e-01   6.401568e+01   3.251664e-01
  2.030350e-01   6.347776e+01   3.207175e-01
  2.033340e-01   6.344726e+01   3.214715e-01
  2.036330e-01   6.343358e+01   3.189631e-01
  2.039320e-01   6.316780e+01   3.191107e-01
  2.042310e-01   6.336341e+01   3.226576e-01
  2.045300e-01   6.354985e+01   3.184426e-01
  2.048290e-01   6.310644e+01   3.184109e-01
  2.051280e-01   6.355907e+01   3.191426e-01
  2.054270e-01   6.388642e+01   3.194201e-01
  2.057260e-01   6.354744e+01   3.220038e-01
  2.060250e-01   6.340142e+01   3.176670e-01
  2.063240e-01   6.346090e+01   3.203993e-01
  2.066230e-01   6.383454e+01   3.199696e-01
  2.069210e-01   6.328036e+01   3.198059e-01
  2.072200e-01   6.276049e+01   3.178082e-01
  2.075190e-01   6.338342e+01   3.169527e-01
  2.078180e-01   6.298418e+01   3.183741e-01
  2.081170e-01   6.315239e+01   3.171766e-01
  2.084160e-01   6.390120e+01   3.210953e-01
  2.087150e-01   6.318564e+01   3.157940e-01
  2.090140e-01   6.313168e+01   3.171245e-01
  2.093130e-01   6.293825e+01   3.165045e-01
  2.096120e-01   6.297204e+01   3.160555e-01
  2.099110e-01   6.312310e+01   3.149783e-01
  2.102100e-01   6.326010e+01   3.169111e-01
  2.105080e-01   6.281129e+01   3.173947e-01
  2.108070e-01   6.256271e+01   3.138391e-01
  2.111060e-01   6.323574e+01   3.147342e-01
  2.114050e-01   6.339082e+01   3.155139e-01
  2.117040e-01   6.297868e+01   3.194542e-01
  2.120030e-01   6.302036e+01   3.254965e-01
  2.123020e-01   6.325490e+01   3.284562e-01
  2.126010e-01   6.295334e+01   3.250333e-01
  2.129000e-01   6.287211e+01   3.280557e-01
  2.131990e-01   6.282409e+01   3.307997e-01
  2.134980e-01   6.325383e+01   3.339433e-01
  2.137970e-01   6.372543e+01   3.327029e-01
  2.140950e-01   6.310211e+01   3.329197e-01
  2.143940e-01   6.290410e+01   3.336442e-01
  2.146930e-01   6.269101e+01   3.333921e-01
  2.149920e-01   6.260502e+01   3.334775e-01
  2.152910e-01   6.267760e+01   3.341440e-01
  2.155900e-01   6.324334e+01   3.385436e-01
  2.158890e-01   6.316360e+01   3.383301e-01
  2.161880e-01   6.229777e+01   3.345573e-01
  2.164870e-01   6.243299e+01   3.362059e-01
  2.167860e-01   6.269222e+01   3.306053e-01
  2.170850e-01   6.270077e+01   3.280560e-01
  2.173840e-01   6.288890e+01   3.254475e-01
  2.176820e-01   6.236642e+01   3.226531e-01
  2.179810e-01   6.272059e+01   3.245766e-01
  2.182800e-01   6.235855e+01   3.193929e-01
  2.185790e-01   6.240529e+01   3.210504e-01
  2.188780e-01   6.298136e+01   3.190494e-01
  2.191770e-01   6.285485e+01   3.208008e-01
  2.194760e-01   6.251462e+01   3.207692e-01
  2.197750e-01   6.231839e+01   3.170937e-01
  2.200740e-01   6.258529e+01   3.157492e-01
  2.203730e-01   6.301390e+01   3.185854e-01
  2.206720e-01   6.205921e+01   3.152205e-01
  2.209710e-01   6.227891e+01   3.179482e-01
  2.212700e-01   6.298993e+01   3.153046e-01
  2.215680e-01   6.236742e+01   3.165410e-01
  2.218670e-01   6.209853e+01   3.116322e-01
  2.221660e-01   6.270670e+01   3.165915e-01
  2.224650e-01   6.247899e+01   3.134980e-01
  2.227640e-01   6.192720e+01   3.118502e-01
  2.230630e-01   6.224348e+01   3.135622e-01
  2.233620e-01   6.223509e+01   3.127549e-01
  2.236610e-01   6.265788e+01   3.138155e-01
  2.239600e-01   6.191491e+01   3.083666e-01
  2.242590e-01   6.255588e+01   3.130378e-01
  2.245580e-01   6.250206e+01   3.119959e-01
  2.248570e-01   6.259931e+01   3.140622e-01
  2.251550e-01   6.207756e+01   3.091498e-01
  2.254540e-01   6.175363e+01   3.085946e-01
  2.257530e-01   6.239119e+01   3.124955e-01
  2.260520e-01   6.249952e+01   3.089383e-01
  2.263510e-01   6.238815e+01   3.096691e-01
  2.266500e-01   6.201474e+01   3.086151e-01
  2.269490e-01   6.160636e+01   3.062265e-01
  2.272480e-01   6.252441e+01   3.110244e-01
  2.275470e-01   6.250813e+01   3.068514e-01
  2.278460e-01   6.225625e+01   3.097211e-01
  2.281450e-01   6.211942e+01   3.066327e-01
  2.284440e-01   6.218039e+01   3.082736e-01
  2.287420e-01   6.205460e+01   3.088402e-01
  2.290410e-01   6.242995e+01   3.036381e-01
  2.293400e-01   6.223966e+01   3.079210e-01
  2.296390e-01   6.205761e+01   3.059885e-01
  2.299380e-01   6.238581e+01   3.072894e-01
  2.302370e-01   6.228381e+01   3.064229e-01
  2.305360e-01   6.170441e+01   3.030594e-01
  2.308350e-01   6.173499e+01   3.074171e-01
  2.311340e-01   6.207414e+01   3.025344e-01
  2.314330e-01   6.152289e+01   3.033335e-01
  2.317320e-01   6.168266e+01   3.048186e-01
  2.320310e-01   6.219214e+01   3.029405e-01
  2.323290e-01   6.195036e+01   3.070803e-01
  2.326280e-01   6.206116e+01   3.019123e-01
  2.329270e-01   6.148633e+01   3.009808e-01
  2.332260e-01   6.218668e+01   3.042414e-01
  2.335250e-01   6.161164e+01   3.021159e-01
  2.338240e-01   6.215100e+01   3.046361e-01
  2.341230e-01   6.145045e+01   2.984509e-01
  2.344220e-01   6.191568e+01   3.026224e-01
  2.347210e-01   6.230160e+01   3.034449e-01
  2.350200e-01   6.198467e+01   3.018440e-01
  2.353190e-01   6.189297e+01   3.019744e-01
  2.356180e-01   6.154541e+01   2.977659e-01
  2.359170e-01   6.155192e+01   3.020883e-01
  2.362150e-01   6.139870e+01   2.997128e-01
  2.365140e-01   6.157710e+01   2.978425e-01
  2.368130e-01   6.147478e+01   2.998984e-01
  2.371120e-01   6.148959e+01   2.985459e-01
  2.374110e-01   6.156397e+01   3.012886e-01
  2.377100e-01   6.175171e+01   2.981505e-01
  2.380090e-01   6.169585e+01   2.993921e-01
  2.383080e-01   6.128854e+01   2.964642e-01
  2.386070e-01   6.150698e+01   2.985881e-01
  2.389060e-01   6.130597e+01   2.977562e-01
  2.392050e-01   6.170683e+01   2.971349e-01
  2.395040e-01   6.161384e+01   2.989625e-01
  2.398020e-01   6.120034e+01   2.959129e-01
  2.401010e-01   6.174241e+01   2.989290e-01
  2.404000e-01   6.125141e+01   2.949179e-01
  2.406990e-01   6.106320e+01   2.961443e-01
  2.409980e-01   6.122029e+01   2.955123e-01
  2.412970e-01   6.119177e+01   2.949969e-01
  2.415960e-01   6.072818e+01   2.947692e-01
  2.418950e-01   6.166357e+01   2.953522e-01
  2.421940e-01   6.112044e+01   2.952713e-01
  2.424930e-01   6.095781e+01   2.957758e-01
  2.427920e-01   6.118482e+01   2.925595e-01
  2.430910e-01   6.092097e+01   2.938998e-01
  2.433890e-01   6.152486e+01   2.943571e-01
  2.436880e-01   6.127056e+01   2.963078e-01
  2.439870e-01   6.140445e+01   2.930841e-01
  2.442860e-01   6.088172e+01   2.912934e-01
  2.445850e-01   6.155074e+01   2.946395e-01
  2.448840e-01   6.112219e+01   2.931731e-01
  2.451830e-01   6.126495e+01   2.950618e-01
  2.454820e-01   6.107459e+01   2.911088e-01
  2.457810e-01   6.140305e+01   2.930808e-01
  2.460800e-01   6.083219e+01   2.920409e-01
  2.463790e-01   6.108877e+01   2.916804e-01
  2.466780e-01   6.095157e+01   2.917846e-01
  2.469770e-01   6.089746e+01   2.907935e-01
  2.472750e-01   6.114506e+01   2.921391e-01
  2.475740e-01   6.064239e+01   2.919111e-01
  2.478730e-01   6.119053e+01   2.885287e-01
  2.481720e-01   6.095855e+01   2.909393e-01
  2.484710e-01   6.068240e+01   2.884769e-01
  2.487700e-01   6.132630e+01   2.931154e-01
  2.490690e-01   6.146439e+01   2.923596e-01
  2.493680e-01   6.075863e+01   2.877166e-01
  2.496670e-01   6.120651e+01   2.927201e-01
  2.499660e-01   6.050961e+01   2.880659e-01
  2.502650e-01   6.064053e+01   2.896459e-01
  2.505640e-01   6.095535e+01   2.874549e-01
  2.508620e-01   6.114946e+01   2.892691e-01
  2.511610e-01   6.012939e+01   2.891672e-01
  2.514600e-01   6.098646e+01   2.880471e-01
  2.517590e-01   6.085226e+01   2.875224e-01
  2.520580e-01   6.088034e+01   2.881089e-01
  2.523570e-01   6.085301e+01   2.883576e-01
  2.526560e-01   6.065448e+01   2.887261e-01
  2.529550e-01   6.076888e+01   2.856811e-01
  2.532540e-01   6.037931e+01   2.846624e-01
  2.535530e-01   6.115910e+01   2.862907e-01
  2.538520e-01   6.077393e+01   2.867173e-01
  2.541510e-01   6.087678e+01   2.854261e-01
  2.544490e-01   6.043216e+01   2.851938e-01
  2.547480e-01   6.060114e+01   2.858990e-01
  2.550470e-01   6.099006e+01   2.850843e-01
  2.553460e-01   6.068480e+01   2.847734e-01
  2.556450e-01   6.093427e+01   2.830572e-01
  2.559440e-01   6.102618e+01   2.861832e-01
  2.562430e-01   6.109979e+01   2.876917e-01
  2.565420e-01   6.031038e+01   2.832910e-01
  2.568410e-01   6.090020e+01   2.838715e-01
  2.571400e-01   6.075075e+01   2.839223e-01
  2.574390e-01   6.097373e+01   2.865713e-01
  2.577380e-01   6.031735e+01   2.840107e-01
  2.580360e-01   6.079245e+01   2.831233e-01
  2.583350e-01   6.045447e+01   2.848395e-01
  2.586340e-01   6.080070e+01   2.825495e-01
  2.589330e-01   6.046877e+01   2.845691e-01
  2.592320e-01   6.027942e+01   2.813357e-01
  2.595310e-01   6.035497e+01   2.824987e-01
  2.598300e-01   6.033223e+01   2.843488e-01
  2.601290e-01   6.026615e+01   2.798449e-01
  2.604280e-01   6.045956e+01   2.837414e-01
  2.607270e-01   6.014423e+01   2.792728e-01
  2.610260e-01   6.076548e+01   2.832589e-01
  2.613250e-01   6.077162e+01   2.838711e-01
  2.616240e-01   6.047716e+01   2.822893e-01
  2.619220e-01   6.034414e+01   2.820774e-01
  2.622210e-01   6.051291e+01   2.796464e-01
  2.625200e-01   6.046644e+01   2.812819e-01
  2.628190e-01   6.030800e+01   2.806207e-01
  2.631180e-01   6.036923e+01   2.790270e-01
  2.634170e-01   6.016186e+01   2.821455e-01
  2.637160e-01   6.007131e+01   2.783377e-01
  2.640150e-01   6.061475e+01   2.823141e-01
  2.643140e-01   6.025959e+01   2.783924e-01
  2.646130e-01   6.013193e+01   2.784781e-01
  2.649120e-01   6.013852e+01   2.814979e-01
  2.652110e-01   6.072582e+01   2.796584e-01
  2.655090e-01   5.972739e+01   2.781118e-01
  2.658080e-01   6.021860e+01   2.776348e-01
  2.661070e-01   6.013564e+01   2.786776e-01
  2.664060e-01   6.046323e+01   2.791486e-01
  2.667050e-01   6.007236e+01   2.785310e-01
  2.670040e-01   6.008808e+01   2.783765e-01
  2.673030e-01   6.065819e+01   2.788359e-01
  2.676020e-01   6.070208e+01   2.790318e-01
  2.679010e-01   5.997245e+01   2.772553e-01
  2.682000e-01   6.007898e+01   2.763749e-01
  2.684990e-01   6.063870e+01   2.786963e-01
  2.687980e-01   6.080628e+01   2.787022e-01
  2.690960e-01   5.966201e+01   2.771980e-01
  2.693950e-01   5.982815e+01   2.746868e-01
  2.696940e-01   5.992311e+01   2.752737e-01
  2.699930e-01   6.004550e+01   2.765782e-01
  2.702920e-01   5.998871e+01   2.761672e-01
  2.705910e-01   6.013197e+01   2.769647e-01
  2.708900e-01   6.031847e+01   2.752576e-01
  2.711890e-01   6.031681e+01   2.771086e-01
  2.714880e-01   5.972872e+01   2.747346e-01
  2.717870e-01   6.002112e+01   2.758695e-01
  2.720860e-01   6.041678e+01   2.757579e-01
  2.723850e-01   6.043606e+01   2.751589e-01
  2.726840e-01   6.030620e+01   2.759669e-01
  2.729820e-01   6.035279e+01   2.758886e-01
  2.732810e-01   6.006148e+01   2.743048e-01
  2.735800e-01   5.999401e+01   2.740595e-01
  2.738790e-01   5.949270e+01   2.734581e-01
  2.741780e-01   6.030234e+01   2.757732e-01
  2.744770e-01   5.963295e+01   2.717024e-01
  2.747760e-01   5.961052e+01   2.730008e-01
  2.750750e-01   5.957393e+01   2.760509e-01
  2.753740e-01   6.039312e+01   2.823897e-01
  2.756730e-01   5.992355e+01   2.827810e-01
  2.759720e-01   6.040918e+01   2.826255e-01
  2.762710e-01   5.944639e+01   2.843869e-01
  2.765690e-01   6.011238e+01   2.852550e-01
  2.768680e-01   5.992347e+01   2.875061e-01
  2.771670e-01   5.974309e+01   2.846846e-01
  2.774660e-01   5.996663e+01   2.860422e-01
  2.777650e-01   5.976530e+01   2.890385e-01
  2.780640e-01   5.957752e+01   2.872015e-01
  2.783630e-01   5.947694e+01   2.873819e-01
  2.786620e-01   6.003536e+01   2.904464e-01
  2.789610e-01   6.007316e+01   2.906463e-01
  2.792600e-01   5.959349e+01   2.923358e-01
  2.795590e-01   5.971971e+01   2.869118e-01
  2.798580e-01   5.974830e+01   2.914967e-01
  2.801560e-01   5.994690e+01   2.915407e-01
  2.804550e-01   5.987943e+01   2.922582e-01
  2.807540e-01   5.963991e+01   2.930080e-01
  2.810530e-01   5.958926e+01   2.901241e-01
  2.813520e-01   5.986439e+01   2.946876e-01
  2.816510e-01   5.996791e+01   2.939250e-01
  2.819500e-01   6.040742e+01   2.951131e-01
  2.822490e-01   5.957698e+01   2.930776e-01
  2.825480e-01   5.975440e+01   2.930652e-01
  2.828470e-01   5.984568e+01   2.967060e-01
  2.831460e-01   5.970416e+01   2.948614e-01
  2.834450e-01   6.045629e+01   2.951195e-01
  2.837430e-01   5.987279e+01   2.953918e-01
  2.840420e-01   6.041080e+01   2.983368e-01
  2.843410e-01   5.989934e+01   3.035535e-01
  2.846400e-01   5.991776e+01   3.057307e-01
  2.849390e-01   5.948981e+01   3.125032e-01
  2.852380e-01   5.961772e+01   3.157427e-01
  2.855370e-01   5.972103e+01   3.191494e-01
  2.858360e-01   5.937562e+01   3.202622e-01
  2.861350e-01   5.904711e+01   3.221955e-01
  2.864340e-01   5.967018e+01   3.286827e-01
  2.867330e-01   5.905069e+01   3.260330e-01
  2.870320e-01   5.981176e+01   3.337587e-01
  2.873310e-01   5.942687e+01   3.296004e-01
  2.876290e-01   5.959093e+01   3.353048e-01
  2.879280e-01   5.862194e+01   3.356077e-01
  2.882270e-01   5.922714e+01   3.336118e-01
  2.885260e-01   5.947535e+01   3.383872e-01
  2.888250e-01   5.954826e+01   3.377324e-01
  2.891240e-01   5.926236e+01   3.420032e-01
  2.894230e-01   5.913386e+01   3.447174e-01
  2.897220e-01   5.938928e+01   3.372812e-01
  2.900210e-01   5.932684e+01   3.460188e-01
  2.903200e-01   5.963483e+01   3.448886e-01
  2.906190e-01   5.880633e+01   3.461712e-01
  2.909180e-01   5.878617e+01   3.470521e-01
  2.912160e-01   5.933677e+01   3.449404e-01
  2.915150e-01   5.863770e+01   3.542110e-01
  2.918140e-01   5.947508e+01   3.485114e-01
  2.921130e-01   5.862407e+01   3.492437e-01
  2.924120e-01   5.919771e+01   3.534964e-01
  2.927110e-01   5.866832e+01   3.509300e-01
  2.930100e-01   5.922993e+01   3.617976e-01
  2.933090e-01   5.919616e+01   3.558937e-01
  2.936080e-01   5.889375e+01   3.525876e-01
  2.939070e-01   5.972359e+01   3.607705e-01
  2.942060e-01   5.888416e+01   3.588497e-01
  2.945050e-01   5.927523e+01   3.675882e-01
  2.948030e-01   5.918524e+01   3.576947e-01
  2.951020e-01   5.866661e+01   3.615614e-01
  2.954010e-01   5.906537e+01   3.645177e-01
  2.957000e-01   5.904937e+01   3.662227e-01
  2.959990e-01   5.925619e+01   3.664218e-01
  2.962980e-01   5.925030e+01   3.670667e-01
  2.965970e-01   5.878300e+01   3.692009e-01
  2.968960e-01   5.827529e+01   3.673769e-01
  2.971950e-01   5.851032e+01   3.665424e-01
  2.974940e-01   5.872130e+01   3.658666e-01
  2.977930e-01   5.915034e+01   3.705810e-01
  2.980920e-01   5.901880e+01   3.703971e-01
  2.983900e-01   5.873880e+01   3.725189e-01
  2.986890e-01   5.819466e+01   3.666719e-01
  2.989880e-01   5.840800e+01   3.712356e-01
  2.992870e-01   5.907930e+01   3.743022e-01
  2.995860e-01   5.862450e+01   3.749900e-01
  2.998850e-01   5.823270e+01   3.716106e-01
  3.001840e-01   5.888660e+01   3.760669e-01
  3.004830e-01   5.867831e+01   3.802831e-01
  3.007820e-01   5.850963e+01   3.782537e-01
  3.010810e-01   5.852213e+01   3.756207e-01
  3.013800e-01   5.881986e+01   3.822454e-01
  3.016790e-01   5.908684e+01   3.821051e-01
  3.019780e-01   5.860249e+01   3.825492e-01
  3.022760e-01   5.836772e+01   3.835668e-01
  3.025750e-01   5.883411e+01   3.830505e-01
  3.028740e-01   5.844720e+01   3.872119e-01
  3.031730e-01   5.858623e+01   3.858368e-01
  3.034720e-01   5.906449e+01   3.889864e-01
  3.037710e-01   5.900982e+01   3.885422e-01
  3.040700e-01   5.919160e+01   3.910040e-01
  3.043690e-01   5.906311e+01   3.952147e-01
  3.046680e-01   5.889809e+01   3.932837e-01
  3.049670e-01   5.876230e+01   3.893166e-01
  3.052660e-01   5.882161e+01   3.963591e-01
  3.055650e-01   5.856914e+01   3.941125e-01
  3.058630e-01   5.802418e+01   3.976312e-01
  3.061620e-01   5.859872e+01   3.922829e-01
  3.064610e-01   5.853726e+01   3.970933e-01
  3.067600e-01   5.807031e+01   4.015847e-01
  3.070590e-01   5.859113e+01   3.972759e-01
  3.073580e-01   5.933392e+01   4.059304e-01
  3.076570e-01   5.832739e+01   3.952515e-01
  3.079560e-01   5.911677e+01   4.042935e-01
  3.082550e-01   5.777855e+01   3.996913e-01
  3.085540e-01   5.845859e+01   4.017417e-01
  3.088530e-01   5.920269e+01   4.094254e-01
  3.091520e-01   5.870560e+01   4.017070e-01
  3.094500e-01   5.920550e+01   4.122342e-01
  3.097490e-01   5.848117e+01   4.078439e-01
  3.100480e-01   5.856638e+01   4.050928e-01
  3.103470e-01   5.904525e+01   4.180987e-01
  3.106460e-01   5.856551e+01   4.041885e-01
  3.109450e-01   5.805988e+01   4.142698e-01
  3.112440e-01   5.861597e+01   4.092420e-01
  3.115430e-01   5.808576e+01   4.127454e-01
  3.118420e-01   5.887995e+01   4.201640e-01
  3.121410e-01   5.906471e+01   4.142776e-01
  3.124400e-01   5.854799e+01   4.199822e-01
  3.127390e-01   5.854009e+01   4.140341e-01
  3.130380e-01   5.812571e+01   4.215108e-01
  3.133360e-01   5.800454e+01   4.186990e-01
  3.136350e-01   5.847268e+01   4.197120e-01
  3.139340e-01   5.864012e+01   4.264990e-01
  3.142330e-01   5.791907e+01   4.173866e-01
  3.145320e-01   5.797850e+01   4.279818e-01
  3.148310e-01   5.839185e+01   4.245473e-01
  3.151300e-01   5.854619e+01   4.251080e-01
  3.154290e-01   5.858507e+01   4.302147e-01
  3.157280e-01   5.853547e+01   4.271752e-01
  3.160270e-01   5.846747e+01   4.352953e-01
  3.163260e-01   5.900931e+01   4.289007e-01
  3.166250e-01   5.861007e+01   4.358258e-01
  3.169230e-01   5.854317e+01   4.329765e-01
  3.172220e-01   5.841609e+01   4.373682e-01
  3.175210e-01   5.820026e+01   4.361804e-01
  3.178200e-01   5.824450e+01   4.333472e-01
  3.181190e-01   5.868128e+01   4.430069e-01
  3.184180e-01   5.855362e+01   4.378828e-01
  3.187170e-01   5.838721e+01   4.450689e-01
  3.190160e-01   5.822177e+01   4.432416e-01
  3.193150e-01   5.903499e+01   4.396790e-01
  3.196140e-01   5.869096e+01   4.498878e-01
  3.199130e-01   5.831664e+01   4.420211e-01
  3.202120e-01   5.892750e+01   4.516214e-01
  3.205100e-01   5.812929e+01   4.473204e-01
  3.208090e-01   5.769511e+01   4.424232e-01
  3.211080e-01   5.851024e+01   4.525220e-01
  3.214070e-01   5.770768e+01   4.416763e-01
  3.217060e-01   5.841566e+01   4.517365e-01
  3.220050e-01   5.811160e+01   4.476618e-01
  3.223040e-01   5.850010e+01   4.471131e-01
  3.226030e-01   5.853195e+01   4.586124e-01
  3.229020e-01   5.797420e+01   4.411140e-01
  3.232010e-01   5.809721e+01   4.538844e-01
  3.235000e-01   5.808590e+01   4.487974e-01
  3.237990e-01   5.802182e+01   4.518910e-01
  3.240970e-01   5.874393e+01   4.616499e-01
  3.243960e-01   5.798740e+01   4.492448e-01
  3.246950e-01   5.723684e+01   4.574558e-01
  3.249940e-01   5.825720e+01   4.536554e-01
  3.252930e-01   5.810022e+01   4.604462e-01
  3.255920e-01   5.826687e+01   4.638106e-01
  3.258910e-01   5.788141e+01   4.578074e-01
  3.261900e-01   5.845991e+01   4.673354e-01
  3.264890e-01   5.862568e+01   4.625237e-01
  3.267880e-01   5.807002e+01   4.639370e-01
  3.270870e-01   5.832039e+01   4.729164e-01
  3.273860e-01   5.782371e+01   4.652474e-01
  3.276850e-01   5.773366e+01   4.705315e-01
  3.279830e-01   5.839629e+01   4.661571e-01
  3.282820e-01   5.850972e+01   4.761138e-01
  3.285810e-01   5.772083e+01   4.709591e-01
  3.288800e-01   5.779719e+01   4.746732e-01
  3.291790e-01   5.741537e+01   4.692327e-01
  3.294780e-01   5.855616e+01   4.812799e-01
  3.297770e-01   5.781457e+01   4.807542e-01
  3.300760e-01   5.839765e+01   4.781235e-01
  3.303750e-01   5.813185e+01   4.846509e-01
  3.306740e-01   5.780026e+01   4.766637e-01
  3.309730e-01   5.774668e+01   4.851292e-01
  3.312720e-01   5.751776e+01   4.878768e-01
  3.315700e-01   5.785165e+01   4.803986e-01
  3.318690e-01   5.779024e+01   4.928368e-01
  3.321680e-01   5.812133e+01   4.830547e-01
  3.324670e-01   5.774542e+01   4.937490e-01
  3.327660e-01   5.851219e+01   4.942536e-01
  3.330650e-01   5.708987e+01   4.887516e-01
  3.333640e-01   5.806362e+01   5.007532e-01
  3.336630e-01   5.788819e+01   4.883732e-01
  3.339620e-01   5.752272e+01   5.012980e-01
  3.342610e-01   5.717589e+01   4.929689e-01
  3.345600e-01   5.751122e+01   4.995125e-01
  3.348590e-01   5.760630e+01   5.087950e-01
  3.351570e-01   5.695173e+01   4.903441e-01
  3.354560e-01   5.836113e+01   5.158242e-01
  3.357550e-01   5.879294e+01   5.010236e-01
  3.360540e-01   5.736542e+01   5.095577e-01
  3.363530e-01   5.799923e+01   5.186364e-01
  3.366520e-01   5.760135e+01   5.016405e-01
  3.369510e-01   5.685346e+01   5.199310e-01
  3.372500e-01   5.817501e+01   5.023869e-01
  3.375490e-01   5.832317e+01   5.239689e-01
  3.378480e-01   5.748006e+01   5.175864e-01
  3.381470e-01   5.770705e+01   5.173284e-01
  3.384460e-01   5.810615e+01   5.330839e-01
  3.387450e-01   5.813150e+01   5.117202e-01
  3.390430e-01   5.750866e+01   5.276024e-01
  3.393420e-01   5.699040e+01   5.225399e-01
  3.396410e-01   5.849033e+01   5.300464e-01
  3.399400e-01   5.712854e+01   5.391885e-01
  3.402390e-01   5.711036e+01   5.133839e-01
  3.405380e-01   5.753451e+01   5.381996e-01
  3.408370e-01   5.734809e+01   5.295952e-01
  3.411360e-01   5.770627e+01   5.347301e-01
  3.414350e-01   5.805982e+01   5.435655e-01
  3.417340e-01   5.781674e+01   5.345388e-01
  3.420330e-01   5.805555e+01   5.518100e-01
  3.423320e-01   5.781033e+01   5.352120e-01
  3.426300e-01   5.796751e+01   5.506251e-01
  3.429290e-01   5.833912e+01   5.500999e-01
  3.432280e-01   5.816446e+01   5.470200e-01
  3.435270e-01   5.830968e+01   5.665943e-01
  3.438260e-01   5.750746e+01   5.402441e-01
  3.441250e-01   5.745600e+01   5.591709e-01
  3.444240e-01   5.778845e+01   5.528540e-01
  3.447230e-01   5.796676e+01   5.584322e-01
  3.450220e-01   5.738396e+01   5.670750e-01
  3.453210e-01   5.840198e+01   5.557810e-01
  3.456200e-01   5.730326e+01   5.718046e-01
  3.459190e-01   5.697711e+01   5.568357e-01
  3.462170e-01   5.700754e+01   5.677523e-01
  3.465160e-01   5.732168e+01   5.684616e-01
  3.468150e-01   5.674588e+01   5.647545e-01
  3.471140e-01   5.749392e+01   5.834617e-01
  3.474130e-01   5.856638e+01   5.728877e-01
  3.477120e-01   5.745247e+01   5.832513e-01
  3.480110e-01   5.819644e+01   5.806594e-01
  3.483100e-01   5.840522e+01   5.834982e-01
  3.486090e-01   5.681853e+01   5.903244e-01
  3.489080e-01   5.771735e+01   5.800519e-01
  3.492070e-01   5.813027e+01   5.980746e-01
  3.495060e-01   5.686628e+01   5.802682e-01
  3.498040e-01   5.700591e+01   5.932325e-01
  3.501030e-01   5.814727e+01   6.001265e-01
  3.504020e-01   5.641943e+01   5.901730e-01
  3.507010e-01   5.708262e+01   6.077436e-01
  3.510000e-01   5.810907e+01   5.940952e-01
  3.512990e-01   5.727673e+01   6.087760e-01
  3.515980e-01   5.719264e+01   6.001356e-01
  3.518970e-01   5.657292e+01   6.102899e-01
  3.521960e-01   5.843120e+01   6.290931e-01
  3.524950e-01   5.794973e+01   6.030870e-01
  3.527940e-01   5.790465e+01   6.296588e-01
  3.530930e-01   5.759760e+01   6.115305e-01
  3.533920e-01   5.722413e+01   6.248129e-01
  3.536900e-01   5.714017e+01   6.266289e-01
  3.539890e-01   5.821390e+01   6.290547e-01
  3.542880e-01   5.755717e+01   6.407117e-01
  3.545870e-01   5.838341e+01   6.199785e-01
  3.548860e-01   5.869464e+01   6.433666e-01
  3.551850e-01   5.787403e+01   6.272156e-01
  3.554840e-01   5.808111e+01   6.399952e-01
  3.557830e-01   5.756734e+01   6.395582e-01
  3.560820e-01   5.750835e+01   6.174776e-01
  3.563810e-01   5.775441e+01   6.393912e-01
  3.566800e-01   5.694625e+01   6.199339e-01
  3.569790e-01   5.642984e+01   6.368229e-01
  3.572770e-01   5.709588e+01   6.393511e-01
  3.575760e-01   5.700744e+01   6.126292e-01
  3.578750e-01   5.817598e+01   6.593052e-01
  3.581740e-01   5.630314e+01   6.197645e-01
  3.584730e-01   5.683104e+01   6.516396e-01
  3.587720e-01   5.730976e+01   6.429970e-01
  3.590710e-01   5.769470e+01   6.439204e-01
  3.593700e-01   5.717696e+01   6.656138e-01
  3.596690e-01   5.743945e+01   6.388474e-01
  3.599680e-01   5.756884e+01   6.692694e-01
  3.602670e-01   5.774261e+01   6.529697e-01
  3.605660e-01   5.682827e+01   6.635811e-01
  3.608640e-01   5.760404e+01   6.852285e-01
  3.611630e-01   5.724929e+01   6.476396e-01
  3.614620e-01   5.732143e+01   6.880278e-01
  3.617610e-01   5.672461e+01   6.589207e-01
  3.620600e-01   5.709314e+01   6.836644e-01
  3.623590e-01   5.682009e+01   6.790815e-01
  3.626580e-01   5.853257e+01   6.892388e-01
  3.629570e-01   5.718059e+01   6.995647e-01
  3.632560e-01   5.688745e+01   6.680632e-01
  3.635550e-01   5.742437e+01   7.124809e-01
  3.638540e-01   5.695806e+01   6.919401e-01
  3.641530e-01   5.722857e+01   6.982730e-01
  3.644510e-01   5.723864e+01   7.286376e-01
  3.647500e-01   5.615987e+01   6.780536e-01
  3.650490e-01   5.679192e+01   7.240076e-01
  3.653480e-01   5.705045e+01   7.084962e-01
  3.656470e-01   5.726212e+01   7.182497e-01
  3.659460e-01   5.661159e+01   7.355877e-01
  3.662450e-01   5.900080e+01   7.188274e-01
  3.665440e-01   5.710829e+01   7.562852e-01
  3.668430e-01   5.772468e+01   7.194258e-01
  3.671420e-01   5.746294e+01   7.487385e-01
  3.674410e-01   5.666802e+01   7.340934e-01
  3.677400e-01   5.709854e+01   7.502582e-01
  3.680390e-01   5.850854e+01   7.889290e-01
  3.683370e-01   5.631955e+01   7.245508e-01
  3.686360e-01   5.727795e+01   7.719148e-01
  3.689350e-01   5.829055e+01   7.620493e-01
  3.692340e-01   5.676083e+01   7.727033e-01
  3.695330e-01   5.779522e+01   8.072400e-01
  3.698320e-01   5.613429e+01   7.419564e-01
  3.701310e-01   5.638525e+01   7.997304e-01
  3.704300e-01   5.702237e+01   7.659704e-01
  3.707290e-01   5.684109e+01   8.053861e-01
  3.710280e-01   5.631821e+01   7.968583e-01
  3.713270e-01   5.653112e+01   7.866735e-01
  3.716260e-01   5.701652e+01   8.376634e-01
  3.719240e-01   5.657341e+01   7.801930e-01
  3.722230e-01   5.684657e+01   8.391609e-01
  3.725220e-01   5.804680e+01   8.188611e-01
  3.728210e-01   5.742879e+01   8.325636e-01
  3.731200e-01   5.808578e+01   8.870384e-01
  3.734190e-01   5.678048e+01   8.001220e-01
  3.737180e-01   5.757673e+01   8.799832e-01
  3.740170e-01   5.677335e+01   8.225430e-01
  3.743160e-01   5.942086e+01   9.004193e-01
  3.746150e-01   5.707911e+01   8.761722e-01
  3.749140e-01   5.703812e+01   8.547495e-01
  3.752130e-01   5.616371e+01   9.089454e-01
  3.755110e-01   5.798857e+01   8.589251e-01
  3.758100e-01   5.688451e+01   9.147595e-01
  3.761090e-01   5.589200e+01   8.796710e-01
  3.764080e-01   5.734851e+01   9.149158e-01
  3.767070e-01   5.647138e+01   9.492664e-01
  3.770060e-01   5.822230e+01   8.849028e-01
  3.773050e-01   5.651980e+01   9.578251e-01
  3.776040e-01   5.659112e+01   9.159825e-01
  3.779030e-01   5.756328e+01   9.543644e-01
  3.782020e-01   5.602584e+01   1.016972e+00
  3.785010e-01   5.785672e+01   9.084580e-01
  3.788000e-01   5.624969e+01   1.014043e+00
  3.790990e-01   5.625392e+01   9.356181e-01
  3.793970e-01   5.820885e+01   1.021680e+00
  3.796960e-01   5.739326e+01   1.009700e+00
  3.799950e-01   5.660716e+01   9.843606e-01
  3.802940e-01   5.688930e+01   1.097072e+00
  3.805930e-01   5.722762e+01   9.596765e-01
  3.808920e-01   5.734320e+01   1.107681e+00
  3.811910e-01   5.632281e+01   1.014702e+00
  3.814900e-01   5.772236e+01   1.081049e+00
  3.817890e-01   5.699427e+01   1.172960e+00
  3.820880e-01   5.735905e+01   1.000009e+00
  3.823870e-01   5.685414e+01   1.179100e+00
  3.826860e-01   5.831376e+01   1.047853e+00
  3.829840e-01   5.709801e+01   1.205340e+00
  3.832830e-01   5.832375e+01   1.164381e+00
  3.835820e-01   5.631012e+01   1.116860e+00
  3.838810e-01   5.662578e+01   1.252182e+00
  3.841800e-01   5.767768e+01   1.117273e+00
  3.844790e-01   5.808921e+01   1.277689e+00
  3.847780e-01   5.684943e+01   1.171469e+00
  3.850770e-01   5.674409e+01   1.272340e+00
  3.853760e-01   5.723401e+01   1.363101e+00
  3.856750e-01   5.612524e+01   1.163983e+00
  3.859740e-01   5.995055e+01   1.419768e+00
  3.862730e-01   5.562895e+01   1.241112e+00
  3.865710e-01   5.665545e+01   1.380199e+00
  3.868700e-01   5.714984e+01   1.411645e+00
  3.871690e-01   5.747509e+01   1.331956e+00
  3.874680e-01   5.730599e+01   1.531567e+00
  3.877670e-01   5.862556e+01   1.367831e+00
  3.880660e-01   5.554588e+01   1.541752e+00
  3.883650e-01   5.879294e+01   1.503071e+00
  3.886640e-01   6.109001e+01   1.598799e+00
  3.889630e-01   5.762699e+01   1.689803e+00
  3.892620e-01   5.552585e+01   1.491467e+00
  3.895610e-01   5.748109e+01   1.733908e+00
  3.898600e-01   5.777564e+01   1.691981e+00
  3.901580e-01   5.890822e+01   1.780200e+00
  3.904570e-01   5.729430e+01   1.962870e+00
  3.907560e-01   5.528436e+01   1.700454e+00
  3.910550e-01   6.234528e+01   2.085138e+00
  3.913540e-01   5.425574e+01   1.945162e+00
  3.916530e-01   5.788208e+01   2.009116e+00
  3.919520e-01   6.072388e+01   2.673220e+00
  3.922510e-01   5.871893e+01   2.023588e+00
  3.925500e-01   5.648733e+01   2.662838e+00
  3.928490e-01   5.952091e+01   2.495246e+00
  3.931480e-01   5.749155e+01   2.686404e+00
  3.934470e-01   0.000000e+00   0.000000e+00
  3.937460e-01   5.322362e+01   2.584768e+00
creator: radaver
creator-version: 3725
header-file: /nas_data/SAXS_data/20151104Workshop/header/JH1_0187.txt
image-file: /nas_data/Pilatus1M/20151104_Workshop/JH1_0187.tif
angular-axis-file: /nas_data/SAXS_data/20151104Workshop/q20151029.dat
beamstop-mask-file: /nas_data/SAXS_data/20151104Workshop/fit2d20151031.msk
detector-response-file: none
beam-center-x: 949.7700
beam-center-y: 918.8000
unit-time: 1.0000
channel-first: 10
channel-last: 1315
Exposure time [s]: 1.094003
Transmitted Beam: 0.485458
Incident Beam: 0.485458
Code: JH1
Concentration [mg/ml]: 1
Run Number: 0187
