# Supplementary material for: SAXS analysis of a soluble cytosolic NgBR construct including extracellular and transmembrane domains
Source: PLoS One. 2018 Jan 18;13(1):e0191371. doi: 10.1371/journal.pone.0191371 (PMC5773207; doi:10.1371/journal.pone.0191371)
Supplement: S1 File — (ZIP) [file pone.0191371.s001.zip › JH1_0188.dat]

Sample:   c= 1.0000 mg/ml  Code: JH1
  3.656810e-03   2.278387e+04   4.143865e+01
  3.955720e-03   2.209364e+04   2.802577e+01
  4.254640e-03   1.916805e+04   2.339262e+01
  4.553560e-03   1.545120e+04   2.024947e+01
  4.852480e-03   1.251397e+04   1.706149e+01
  5.151400e-03   1.060576e+04   1.551650e+01
  5.450320e-03   8.775246e+03   1.340595e+01
  5.749240e-03   7.481928e+03   1.199377e+01
  6.048150e-03   6.387962e+03   1.086283e+01
  6.347070e-03   5.540473e+03   9.611607e+00
  6.645990e-03   4.860736e+03   8.963145e+00
  6.944910e-03   4.283366e+03   8.100315e+00
  7.243830e-03   3.829327e+03   7.421427e+00
  7.542750e-03   3.401312e+03   6.967839e+00
  7.841670e-03   3.076277e+03   6.258117e+00
  8.140580e-03   2.787548e+03   6.039372e+00
  8.439500e-03   2.561763e+03   5.580402e+00
  8.738420e-03   2.345859e+03   5.289130e+00
  9.037340e-03   2.161551e+03   4.909093e+00
  9.336260e-03   1.999939e+03   4.640355e+00
  9.635180e-03   1.844371e+03   4.443546e+00
  9.934100e-03   1.706160e+03   4.135165e+00
  1.023300e-02   1.567863e+03   4.062463e+00
  1.053190e-02   1.452740e+03   3.966259e+00
  1.083090e-02   1.333191e+03   3.799561e+00
  1.112980e-02   1.236366e+03   3.627846e+00
  1.142870e-02   1.146848e+03   3.474467e+00
  1.172760e-02   1.060284e+03   3.331475e+00
  1.202650e-02   9.818689e+02   3.197049e+00
  1.232540e-02   9.043267e+02   3.051399e+00
  1.262440e-02   8.426673e+02   2.890767e+00
  1.292330e-02   7.849267e+02   2.746935e+00
  1.322220e-02   7.347843e+02   2.657748e+00
  1.352110e-02   6.767335e+02   2.524967e+00
  1.382000e-02   6.303801e+02   2.412948e+00
  1.411900e-02   5.870976e+02   2.317306e+00
  1.441790e-02   5.509124e+02   2.228589e+00
  1.471680e-02   5.154810e+02   2.145492e+00
  1.501570e-02   4.841158e+02   2.036222e+00
  1.531460e-02   4.519754e+02   1.958586e+00
  1.561350e-02   4.253344e+02   1.866651e+00
  1.591250e-02   4.014649e+02   1.829496e+00
  1.621140e-02   3.777631e+02   1.744069e+00
  1.651030e-02   3.616533e+02   1.688531e+00
  1.680920e-02   3.398077e+02   1.636739e+00
  1.710810e-02   3.191161e+02   1.589453e+00
  1.740710e-02   3.000931e+02   1.519171e+00
  1.770600e-02   2.847306e+02   1.464903e+00
  1.800490e-02   2.746089e+02   1.427257e+00
  1.830380e-02   2.638613e+02   1.410197e+00
  1.860270e-02   2.484371e+02   1.341786e+00
  1.890170e-02   2.377335e+02   1.312564e+00
  1.920060e-02   2.277092e+02   1.272416e+00
  1.949950e-02   2.171033e+02   1.256739e+00
  1.979840e-02   2.084792e+02   1.208418e+00
  2.009730e-02   1.986274e+02   1.166581e+00
  2.039620e-02   1.932314e+02   1.148540e+00
  2.069520e-02   1.869126e+02   1.123515e+00
  2.099410e-02   1.796417e+02   1.109428e+00
  2.129300e-02   1.742872e+02   1.064132e+00
  2.159190e-02   1.660795e+02   1.074571e+00
  2.189080e-02   1.612807e+02   1.064843e+00
  2.218980e-02   1.557981e+02   1.064616e+00
  2.248870e-02   1.482477e+02   1.057026e+00
  2.278760e-02   1.463754e+02   1.039982e+00
  2.308650e-02   1.404503e+02   1.050068e+00
  2.338540e-02   1.365526e+02   1.033245e+00
  2.368430e-02   1.340410e+02   1.005103e+00
  2.398330e-02   1.301113e+02   1.012792e+00
  2.428220e-02   1.262857e+02   9.755934e-01
  2.458110e-02   1.242274e+02   1.000144e+00
  2.488000e-02   1.219839e+02   9.646384e-01
  2.517890e-02   1.198953e+02   9.449364e-01
  2.547790e-02   1.158544e+02   9.419994e-01
  2.577680e-02   1.121844e+02   9.195134e-01
  2.607570e-02   1.119635e+02   9.260460e-01
  2.637460e-02   1.099460e+02   9.102937e-01
  2.667350e-02   1.066320e+02   8.740328e-01
  2.697250e-02   1.065440e+02   8.467345e-01
  2.727140e-02   1.049903e+02   8.093437e-01
  2.757030e-02   1.031106e+02   8.033972e-01
  2.786920e-02   1.006143e+02   7.845422e-01
  2.816810e-02   9.954188e+01   7.679823e-01
  2.846700e-02   9.744592e+01   7.504726e-01
  2.876600e-02   9.673093e+01   7.387054e-01
  2.906490e-02   9.548053e+01   7.361227e-01
  2.936380e-02   9.391854e+01   7.246404e-01
  2.966270e-02   9.249588e+01   7.138550e-01
  2.996160e-02   9.122552e+01   7.099746e-01
  3.026060e-02   9.132412e+01   6.991707e-01
  3.055950e-02   8.926129e+01   6.902494e-01
  3.085840e-02   8.944589e+01   6.880453e-01
  3.115730e-02   8.858296e+01   6.818514e-01
  3.145620e-02   8.771759e+01   6.719928e-01
  3.175510e-02   8.566315e+01   6.658987e-01
  3.205410e-02   8.572020e+01   6.624903e-01
  3.235300e-02   8.513370e+01   6.575452e-01
  3.265190e-02   8.488623e+01   6.445403e-01
  3.295080e-02   8.396030e+01   6.452188e-01
  3.324970e-02   8.167771e+01   6.355521e-01
  3.354870e-02   8.245649e+01   6.369053e-01
  3.384760e-02   7.999617e+01   6.200881e-01
  3.414650e-02   8.230334e+01   6.289665e-01
  3.444540e-02   8.037010e+01   6.129945e-01
  3.474430e-02   8.042998e+01   6.186190e-01
  3.504330e-02   7.995722e+01   6.091548e-01
  3.534220e-02   7.953589e+01   6.082973e-01
  3.564110e-02   7.888983e+01   6.050752e-01
  3.594000e-02   7.892148e+01   5.936127e-01
  3.623890e-02   7.844308e+01   6.018788e-01
  3.653780e-02   7.781118e+01   5.832358e-01
  3.683680e-02   7.730544e+01   5.889009e-01
  3.713570e-02   7.756639e+01   5.905975e-01
  3.743460e-02   7.690784e+01   5.784998e-01
  3.773350e-02   7.642673e+01   5.760227e-01
  3.803240e-02   7.635048e+01   5.894779e-01
  3.833140e-02   7.581104e+01   6.013530e-01
  3.863030e-02   7.475248e+01   6.064224e-01
  3.892920e-02   7.494654e+01   6.056298e-01
  3.922810e-02   7.405046e+01   6.043577e-01
  3.952700e-02   7.363903e+01   5.987705e-01
  3.982600e-02   7.514693e+01   6.136540e-01
  4.012490e-02   7.442047e+01   6.011629e-01
  4.042380e-02   7.408139e+01   6.076738e-01
  4.072270e-02   7.414592e+01   6.055402e-01
  4.102160e-02   7.396661e+01   6.040154e-01
  4.132050e-02   7.339917e+01   6.024832e-01
  4.161950e-02   7.252903e+01   5.927110e-01
  4.191840e-02   7.336392e+01   6.039257e-01
  4.221730e-02   7.196233e+01   5.903909e-01
  4.251620e-02   7.287175e+01   6.018965e-01
  4.281510e-02   7.310736e+01   5.935455e-01
  4.311410e-02   7.146861e+01   5.876073e-01
  4.341300e-02   7.136475e+01   5.902147e-01
  4.371190e-02   7.052099e+01   5.852011e-01
  4.401080e-02   7.062782e+01   5.856442e-01
  4.430970e-02   7.048002e+01   5.805595e-01
  4.460860e-02   7.179083e+01   5.866783e-01
  4.490760e-02   7.039915e+01   5.824480e-01
  4.520650e-02   7.082544e+01   5.797773e-01
  4.550540e-02   7.059703e+01   5.817800e-01
  4.580430e-02   7.074736e+01   5.801888e-01
  4.610320e-02   7.002576e+01   5.743290e-01
  4.640220e-02   6.964313e+01   5.771024e-01
  4.670110e-02   7.010470e+01   5.703906e-01
  4.700000e-02   6.964473e+01   5.706285e-01
  4.729890e-02   6.968660e+01   5.729365e-01
  4.759780e-02   6.948933e+01   5.714111e-01
  4.789680e-02   6.997939e+01   5.698806e-01
  4.819570e-02   6.859454e+01   5.635201e-01
  4.849460e-02   6.902462e+01   5.673789e-01
  4.879350e-02   6.809072e+01   5.573536e-01
  4.909240e-02   6.970549e+01   5.715869e-01
  4.939130e-02   6.880448e+01   5.582433e-01
  4.969030e-02   6.824584e+01   5.579880e-01
  4.998920e-02   6.888655e+01   5.599237e-01
  5.028810e-02   6.824638e+01   5.553076e-01
  5.058700e-02   6.781693e+01   5.575836e-01
  5.088590e-02   6.779521e+01   5.482352e-01
  5.118490e-02   6.812195e+01   5.568077e-01
  5.148380e-02   6.924156e+01   5.586723e-01
  5.178270e-02   6.708842e+01   5.428214e-01
  5.208160e-02   6.617977e+01   5.448787e-01
  5.238050e-02   6.792291e+01   5.461870e-01
  5.267940e-02   6.692699e+01   5.499136e-01
  5.297840e-02   6.690179e+01   5.426988e-01
  5.327730e-02   6.832790e+01   5.459074e-01
  5.357620e-02   6.732999e+01   5.437978e-01
  5.387510e-02   6.760927e+01   5.417764e-01
  5.417400e-02   6.707877e+01   5.446902e-01
  5.447300e-02   6.770192e+01   5.390513e-01
  5.477190e-02   6.689505e+01   5.370542e-01
  5.507080e-02   6.684331e+01   5.368465e-01
  5.536970e-02   6.692284e+01   5.353314e-01
  5.566860e-02   6.654561e+01   5.374978e-01
  5.596760e-02   6.768640e+01   5.359460e-01
  5.626650e-02   6.691428e+01   5.352971e-01
  5.656540e-02   6.675036e+01   5.328277e-01
  5.686430e-02   6.599696e+01   5.268474e-01
  5.716320e-02   6.715005e+01   5.279066e-01
  5.746210e-02   6.725484e+01   5.336341e-01
  5.776110e-02   6.728930e+01   5.355792e-01
  5.806000e-02   6.650844e+01   5.242251e-01
  5.835890e-02   6.667946e+01   5.254751e-01
  5.865780e-02   6.620455e+01   5.207471e-01
  5.895670e-02   6.672058e+01   5.327088e-01
  5.925570e-02   6.562570e+01   5.162259e-01
  5.955460e-02   6.629248e+01   5.256840e-01
  5.985350e-02   6.632738e+01   5.184200e-01
  6.015240e-02   6.528988e+01   5.160167e-01
  6.045130e-02   6.715630e+01   5.239077e-01
  6.075020e-02   6.558168e+01   5.127482e-01
  6.104920e-02   6.506748e+01   5.145805e-01
  6.134810e-02   6.609331e+01   5.191820e-01
  6.164700e-02   6.532238e+01   5.079648e-01
  6.194590e-02   6.540408e+01   5.164678e-01
  6.224480e-02   6.485421e+01   5.029877e-01
  6.254380e-02   6.632172e+01   5.172867e-01
  6.284270e-02   6.567442e+01   5.164175e-01
  6.314160e-02   6.651523e+01   5.072919e-01
  6.344050e-02   6.576724e+01   5.118422e-01
  6.373940e-02   6.507954e+01   5.007600e-01
  6.403840e-02   6.581929e+01   5.115043e-01
  6.433730e-02   6.589589e+01   5.064870e-01
  6.463620e-02   6.568608e+01   5.015520e-01
  6.493510e-02   6.643454e+01   5.155234e-01
  6.523400e-02   6.543611e+01   5.011063e-01
  6.553290e-02   6.483769e+01   5.013690e-01
  6.583190e-02   6.495441e+01   4.997676e-01
  6.613080e-02   6.512334e+01   4.958838e-01
  6.642970e-02   6.477133e+01   5.037101e-01
  6.672860e-02   6.529341e+01   4.950450e-01
  6.702750e-02   6.570906e+01   5.016397e-01
  6.732650e-02   6.501384e+01   4.954667e-01
  6.762540e-02   6.516865e+01   4.960563e-01
  6.792430e-02   6.446198e+01   4.953487e-01
  6.822320e-02   6.566995e+01   4.920789e-01
  6.852210e-02   6.524372e+01   4.978407e-01
  6.882110e-02   6.537825e+01   4.943826e-01
  6.912000e-02   6.615543e+01   4.968198e-01
  6.941890e-02   6.536137e+01   4.904417e-01
  6.971780e-02   6.512377e+01   4.890721e-01
  7.001670e-02   6.442407e+01   4.927208e-01
  7.031560e-02   6.485777e+01   4.875973e-01
  7.061460e-02   6.502093e+01   4.886858e-01
  7.091350e-02   6.496423e+01   4.870507e-01
  7.121240e-02   6.552219e+01   4.853895e-01
  7.151130e-02   6.503206e+01   4.896831e-01
  7.181020e-02   6.510310e+01   4.833737e-01
  7.210920e-02   6.474614e+01   4.852929e-01
  7.240810e-02   6.526134e+01   4.825839e-01
  7.270700e-02   6.491842e+01   4.873514e-01
  7.300590e-02   6.474420e+01   4.820395e-01
  7.330480e-02   6.518159e+01   4.782304e-01
  7.360370e-02   6.456572e+01   4.818337e-01
  7.390270e-02   6.528914e+01   4.790710e-01
  7.420160e-02   6.502977e+01   4.854184e-01
  7.450050e-02   6.401346e+01   4.726075e-01
  7.479940e-02   6.475002e+01   4.766446e-01
  7.509830e-02   6.472249e+01   4.805875e-01
  7.539730e-02   6.512216e+01   4.749269e-01
  7.569620e-02   6.521994e+01   4.761594e-01
  7.599510e-02   6.438280e+01   4.761786e-01
  7.629400e-02   6.512624e+01   4.727741e-01
  7.659290e-02   6.492225e+01   4.763918e-01
  7.689190e-02   6.459771e+01   4.708518e-01
  7.719080e-02   6.407619e+01   4.715310e-01
  7.748970e-02   6.435297e+01   4.691053e-01
  7.778860e-02   6.483122e+01   4.738648e-01
  7.808750e-02   6.489859e+01   4.706628e-01
  7.838640e-02   6.485583e+01   4.679713e-01
  7.868540e-02   6.442217e+01   4.676630e-01
  7.898430e-02   6.467022e+01   4.660501e-01
  7.928320e-02   6.459524e+01   4.712722e-01
  7.958210e-02   6.431066e+01   4.614740e-01
  7.988100e-02   6.447236e+01   4.674242e-01
  8.018000e-02   6.454844e+01   4.651966e-01
  8.047890e-02   6.499269e+01   4.663800e-01
  8.077780e-02   6.391891e+01   4.616919e-01
  8.107670e-02   6.371913e+01   4.585416e-01
  8.137560e-02   6.458439e+01   4.649127e-01
  8.167450e-02   6.405570e+01   4.601541e-01
  8.197350e-02   6.418313e+01   4.578091e-01
  8.227240e-02   6.428868e+01   4.626162e-01
  8.257130e-02   6.442318e+01   4.535831e-01
  8.287020e-02   6.450095e+01   4.629706e-01
  8.316910e-02   6.422615e+01   4.587582e-01
  8.346810e-02   6.519411e+01   4.578436e-01
  8.376700e-02   6.443584e+01   4.615175e-01
  8.406590e-02   6.472209e+01   4.531009e-01
  8.436480e-02   6.438288e+01   4.589187e-01
  8.466370e-02   6.460429e+01   4.538358e-01
  8.496270e-02   6.303002e+01   4.588767e-01
  8.526160e-02   6.465600e+01   4.794335e-01
  8.556050e-02   6.516290e+01   4.817638e-01
  8.585940e-02   6.401119e+01   4.834649e-01
  8.615830e-02   6.425219e+01   4.843741e-01
  8.645720e-02   6.393570e+01   4.879309e-01
  8.675620e-02   6.416009e+01   4.912193e-01
  8.705510e-02   6.459423e+01   4.918976e-01
  8.735400e-02   6.479631e+01   4.951335e-01
  8.765290e-02   6.468405e+01   4.952018e-01
  8.795180e-02   6.404690e+01   4.967712e-01
  8.825080e-02   6.425527e+01   4.930620e-01
  8.854970e-02   6.532879e+01   5.037827e-01
  8.884860e-02   6.469808e+01   4.992903e-01
  8.914750e-02   6.422426e+01   5.036771e-01
  8.944640e-02   6.483700e+01   5.024011e-01
  8.974530e-02   6.415422e+01   4.956692e-01
  9.004430e-02   7.227143e+01   5.239675e-01
  9.034320e-02   6.537381e+01   4.807288e-01
  9.064210e-02   6.483007e+01   4.778298e-01
  9.094100e-02   6.458232e+01   4.669835e-01
  9.123990e-02   6.418994e+01   4.643162e-01
  9.153890e-02   6.463945e+01   4.684510e-01
  9.183780e-02   6.404892e+01   4.629814e-01
  9.213670e-02   6.350735e+01   4.593908e-01
  9.243560e-02   6.561263e+01   4.657128e-01
  9.273450e-02   6.454960e+01   4.579253e-01
  9.303350e-02   6.431242e+01   4.631109e-01
  9.333240e-02   6.427591e+01   4.526810e-01
  9.363130e-02   6.430188e+01   4.562598e-01
  9.393020e-02   6.327082e+01   4.502720e-01
  9.422910e-02   6.380786e+01   4.533368e-01
  9.452800e-02   6.376123e+01   4.543376e-01
  9.482700e-02   6.415513e+01   4.455217e-01
  9.512590e-02   6.420675e+01   4.539763e-01
  9.542480e-02   6.456476e+01   4.502814e-01
  9.572370e-02   6.371059e+01   4.472929e-01
  9.602260e-02   6.469671e+01   4.530120e-01
  9.632160e-02   6.402554e+01   4.428951e-01
  9.662050e-02   6.447138e+01   4.469856e-01
  9.691940e-02   6.438460e+01   4.466847e-01
  9.721830e-02   6.384785e+01   4.422801e-01
  9.751720e-02   6.438098e+01   4.463052e-01
  9.781610e-02   6.409265e+01   4.409813e-01
  9.811510e-02   6.356728e+01   4.434759e-01
  9.841400e-02   6.358902e+01   4.364430e-01
  9.871290e-02   6.345451e+01   4.391342e-01
  9.901180e-02   6.332329e+01   4.397451e-01
  9.931070e-02   6.395730e+01   4.380534e-01
  9.960970e-02   6.413841e+01   4.418507e-01
  9.990860e-02   6.445092e+01   4.355985e-01
  1.002070e-01   6.408331e+01   4.384847e-01
  1.005060e-01   6.391691e+01   4.354947e-01
  1.008050e-01   6.411331e+01   4.385874e-01
  1.011040e-01   6.480023e+01   4.347443e-01
  1.014030e-01   6.443915e+01   4.355587e-01
  1.017020e-01   6.340224e+01   4.361484e-01
  1.020010e-01   6.515114e+01   4.372757e-01
  1.023000e-01   6.392274e+01   4.311238e-01
  1.025990e-01   6.397259e+01   4.302970e-01
  1.028980e-01   6.439481e+01   4.333821e-01
  1.031970e-01   6.411244e+01   4.347930e-01
  1.034960e-01   6.522749e+01   4.305468e-01
  1.037950e-01   6.419255e+01   4.310361e-01
  1.040930e-01   6.367807e+01   4.257237e-01
  1.043920e-01   6.374055e+01   4.298462e-01
  1.046910e-01   6.428194e+01   4.310052e-01
  1.049900e-01   6.412137e+01   4.246448e-01
  1.052890e-01   6.369920e+01   4.267624e-01
  1.055880e-01   6.397150e+01   4.260603e-01
  1.058870e-01   6.438539e+01   4.290548e-01
  1.061860e-01   6.466794e+01   4.258157e-01
  1.064850e-01   6.396669e+01   4.241323e-01
  1.067840e-01   6.452270e+01   4.282145e-01
  1.070830e-01   6.423004e+01   4.237415e-01
  1.073820e-01   6.469500e+01   4.237037e-01
  1.076800e-01   6.390714e+01   4.208061e-01
  1.079790e-01   6.434186e+01   4.241102e-01
  1.082780e-01   6.394384e+01   4.246909e-01
  1.085770e-01   6.452457e+01   4.176457e-01
  1.088760e-01   6.437356e+01   4.229614e-01
  1.091750e-01   6.458922e+01   4.221157e-01
  1.094740e-01   6.347766e+01   4.193898e-01
  1.097730e-01   6.410065e+01   4.189853e-01
  1.100720e-01   6.414294e+01   4.152190e-01
  1.103710e-01   6.390714e+01   4.208061e-01
  1.106700e-01   6.438531e+01   4.162998e-01
  1.109690e-01   6.399867e+01   4.207981e-01
  1.112670e-01   6.417440e+01   4.138475e-01
  1.115660e-01   6.429850e+01   4.154260e-01
  1.118650e-01   6.466667e+01   4.205256e-01
  1.121640e-01   6.382579e+01   4.118479e-01
  1.124630e-01   6.396075e+01   4.134510e-01
  1.127620e-01   6.444449e+01   4.150115e-01
  1.130610e-01   6.423287e+01   4.137431e-01
  1.133600e-01   6.394233e+01   4.175582e-01
  1.136590e-01   6.432703e+01   4.085924e-01
  1.139580e-01   6.453203e+01   4.138284e-01
  1.142570e-01   6.409941e+01   4.121488e-01
  1.145560e-01   6.387362e+01   4.120022e-01
  1.148550e-01   6.450891e+01   4.128829e-01
  1.151530e-01   6.425021e+01   4.066713e-01
  1.154520e-01   6.423120e+01   4.117046e-01
  1.157510e-01   6.473081e+01   4.087483e-01
  1.160500e-01   6.507626e+01   4.161563e-01
  1.163490e-01   6.421717e+01   4.071233e-01
  1.166480e-01   6.349705e+01   4.076358e-01
  1.169470e-01   6.452300e+01   4.086518e-01
  1.172460e-01   6.388842e+01   4.071970e-01
  1.175450e-01   6.396018e+01   4.040997e-01
  1.178440e-01   6.487675e+01   4.069848e-01
  1.181430e-01   6.443293e+01   4.086472e-01
  1.184420e-01   6.407769e+01   4.052953e-01
  1.187400e-01   6.452572e+01   4.053334e-01
  1.190390e-01   6.476983e+01   4.052787e-01
  1.193380e-01   6.518572e+01   4.065778e-01
  1.196370e-01   6.503901e+01   4.083242e-01
  1.199360e-01   6.389399e+01   4.006464e-01
  1.202350e-01   6.459518e+01   4.058258e-01
  1.205340e-01   6.444771e+01   4.029162e-01
  1.208330e-01   6.447768e+01   4.016697e-01
  1.211320e-01   6.334271e+01   4.013295e-01
  1.214310e-01   6.446817e+01   3.982173e-01
  1.217300e-01   6.440374e+01   4.035889e-01
  1.220290e-01   6.454466e+01   4.026812e-01
  1.223270e-01   6.506638e+01   4.016367e-01
  1.226260e-01   6.432194e+01   3.988081e-01
  1.229250e-01   6.395436e+01   3.961105e-01
  1.232240e-01   6.425722e+01   4.007164e-01
  1.235230e-01   6.366655e+01   3.980793e-01
  1.238220e-01   6.475725e+01   3.980711e-01
  1.241210e-01   6.485150e+01   3.999219e-01
  1.244200e-01   6.419793e+01   3.943052e-01
  1.247190e-01   6.452344e+01   3.999574e-01
  1.250180e-01   6.382285e+01   3.928993e-01
  1.253170e-01   6.452850e+01   3.958282e-01
  1.256160e-01   6.490847e+01   3.995748e-01
  1.259140e-01   6.463702e+01   3.959059e-01
  1.262130e-01   6.393136e+01   3.937389e-01
  1.265120e-01   6.407426e+01   3.914178e-01
  1.268110e-01   6.537284e+01   3.961190e-01
  1.271100e-01   6.399144e+01   3.954536e-01
  1.274090e-01   6.515581e+01   3.957131e-01
  1.277080e-01   6.506530e+01   3.941831e-01
  1.280070e-01   6.483592e+01   3.922468e-01
  1.283060e-01   6.499962e+01   3.942340e-01
  1.286050e-01   6.425873e+01   3.947457e-01
  1.289040e-01   6.501259e+01   3.900880e-01
  1.292030e-01   6.437434e+01   3.930822e-01
  1.295020e-01   6.514100e+01   3.916914e-01
  1.298000e-01   6.414978e+01   3.894308e-01
  1.300990e-01   6.450359e+01   3.880762e-01
  1.303980e-01   6.468803e+01   3.893550e-01
  1.306970e-01   6.434779e+01   3.912606e-01
  1.309960e-01   6.473742e+01   3.902323e-01
  1.312950e-01   6.450869e+01   3.892994e-01
  1.315940e-01   6.491479e+01   3.862129e-01
  1.318930e-01   6.445407e+01   3.876871e-01
  1.321920e-01   6.433481e+01   3.870888e-01
  1.324910e-01   6.534262e+01   3.910769e-01
  1.327900e-01   6.444192e+01   3.862192e-01
  1.330890e-01   6.492589e+01   3.871914e-01
  1.333870e-01   6.483028e+01   3.866694e-01
  1.336860e-01   6.459999e+01   3.852753e-01
  1.339850e-01   6.478770e+01   3.844307e-01
  1.342840e-01   6.475210e+01   3.871476e-01
  1.345830e-01   6.493547e+01   3.862744e-01
  1.348820e-01   6.493777e+01   3.862812e-01
  1.351810e-01   6.447230e+01   3.800585e-01
  1.354800e-01   6.554078e+01   3.875982e-01
  1.357790e-01   6.473491e+01   3.828860e-01
  1.360780e-01   6.550799e+01   3.867960e-01
  1.363770e-01   6.502149e+01   3.848908e-01
  1.366760e-01   6.481552e+01   3.863889e-01
  1.369740e-01   6.391908e+01   3.972966e-01
  1.372730e-01   6.438424e+01   4.008466e-01
  1.375720e-01   6.425569e+01   4.097793e-01
  1.378710e-01   6.495565e+01   4.137303e-01
  1.381700e-01   6.406231e+01   4.126102e-01
  1.384690e-01   6.550914e+01   4.244900e-01
  1.387680e-01   6.476497e+01   4.105468e-01
  1.390670e-01   6.434727e+01   3.975843e-01
  1.393660e-01   6.458352e+01   3.975368e-01
  1.396650e-01   6.400923e+01   3.929684e-01
  1.399640e-01   6.481889e+01   3.964625e-01
  1.402630e-01   6.511373e+01   3.891846e-01
  1.405620e-01   6.418126e+01   3.907539e-01
  1.408600e-01   6.472426e+01   3.911706e-01
  1.411590e-01   6.437119e+01   3.910849e-01
  1.414580e-01   6.483885e+01   3.929988e-01
  1.417570e-01   6.518319e+01   3.865394e-01
  1.420560e-01   6.466769e+01   3.895361e-01
  1.423550e-01   6.526365e+01   3.886738e-01
  1.426540e-01   6.446460e+01   3.827765e-01
  1.429530e-01   6.399445e+01   3.804613e-01
  1.432520e-01   6.476609e+01   3.797961e-01
  1.435510e-01   6.423627e+01   3.809509e-01
  1.438500e-01   6.496681e+01   3.790424e-01
  1.441490e-01   6.502201e+01   3.783164e-01
  1.444470e-01   6.433657e+01   3.787586e-01
  1.447460e-01   6.507653e+01   3.771555e-01
  1.450450e-01   6.506572e+01   3.808988e-01
  1.453440e-01   6.494606e+01   3.746105e-01
  1.456430e-01   6.467935e+01   3.775388e-01
  1.459420e-01   6.523718e+01   3.784999e-01
  1.462410e-01   6.538080e+01   3.771621e-01
  1.465400e-01   6.473054e+01   3.765886e-01
  1.468390e-01   6.485914e+01   3.722315e-01
  1.471380e-01   6.474826e+01   3.749005e-01
  1.474370e-01   6.461994e+01   3.751777e-01
  1.477360e-01   6.419009e+01   3.728518e-01
  1.480340e-01   6.521576e+01   3.721999e-01
  1.483330e-01   6.471777e+01   3.792064e-01
  1.486320e-01   6.478610e+01   3.889251e-01
  1.489310e-01   6.503973e+01   3.913868e-01
  1.492300e-01   6.530982e+01   3.917093e-01
  1.495290e-01   6.469751e+01   3.923223e-01
  1.498280e-01   6.487051e+01   3.973882e-01
  1.501270e-01   6.505592e+01   3.995072e-01
  1.504260e-01   6.554769e+01   3.956417e-01
  1.507250e-01   6.516429e+01   4.003615e-01
  1.510240e-01   6.577520e+01   4.011877e-01
  1.513230e-01   6.541641e+01   4.053914e-01
  1.516210e-01   6.577677e+01   4.022386e-01
  1.519200e-01   6.518642e+01   4.004295e-01
  1.522190e-01   6.579627e+01   4.093046e-01
  1.525180e-01   6.459923e+01   4.007199e-01
  1.528170e-01   6.609457e+01   4.107869e-01
  1.531160e-01   6.557971e+01   4.058971e-01
  1.534150e-01   6.518013e+01   3.988511e-01
  1.537140e-01   6.557862e+01   3.932508e-01
  1.540130e-01   6.563170e+01   3.869267e-01
  1.543120e-01   6.542577e+01   3.865532e-01
  1.546110e-01   6.623949e+01   3.863823e-01
  1.549100e-01   6.416159e+01   3.805013e-01
  1.552090e-01   6.492228e+01   3.848298e-01
  1.555070e-01   6.449043e+01   3.743690e-01
  1.558060e-01   6.504352e+01   3.812853e-01
  1.561050e-01   6.472177e+01   3.765631e-01
  1.564040e-01   6.469405e+01   3.780241e-01
  1.567030e-01   6.541752e+01   3.781423e-01
  1.570020e-01   6.530185e+01   3.758508e-01
  1.573010e-01   6.487108e+01   3.780980e-01
  1.576000e-01   6.531843e+01   3.735471e-01
  1.578990e-01   6.472490e+01   3.737579e-01
  1.581980e-01   6.427618e+01   3.707651e-01
  1.584970e-01   6.477582e+01   3.719923e-01
  1.587960e-01   6.478465e+01   3.754386e-01
  1.590940e-01   6.559757e+01   3.724490e-01
  1.593930e-01   6.492143e+01   3.692833e-01
  1.596920e-01   6.464531e+01   3.695285e-01
  1.599910e-01   6.485946e+01   3.718111e-01
  1.602900e-01   6.519240e+01   3.721333e-01
  1.605890e-01   6.496729e+01   3.659621e-01
  1.608880e-01   6.555796e+01   3.700593e-01
  1.611870e-01   6.515709e+01   3.679078e-01
  1.614860e-01   6.477851e+01   3.672426e-01
  1.617850e-01   6.504225e+01   3.647790e-01
  1.620840e-01   6.510362e+01   3.649510e-01
  1.623830e-01   6.467936e+01   3.653502e-01
  1.626810e-01   6.508801e+01   3.643144e-01
  1.629800e-01   6.429384e+01   3.582288e-01
  1.632790e-01   6.453235e+01   3.600387e-01
  1.635780e-01   6.509335e+01   3.627623e-01
  1.638770e-01   6.483851e+01   3.644051e-01
  1.641760e-01   6.568486e+01   3.649947e-01
  1.644750e-01   6.497916e+01   3.622497e-01
  1.647740e-01   6.420942e+01   3.597124e-01
  1.650730e-01   6.489882e+01   3.629997e-01
  1.653720e-01   6.418792e+01   3.606177e-01
  1.656710e-01   6.463698e+01   3.597556e-01
  1.659700e-01   6.455103e+01   3.610544e-01
  1.662680e-01   6.489817e+01   3.606734e-01
  1.665670e-01   6.439884e+01   3.602426e-01
  1.668660e-01   6.498364e+01   3.584408e-01
  1.671650e-01   6.459864e+01   3.602235e-01
  1.674640e-01   6.461236e+01   3.594961e-01
  1.677630e-01   6.505784e+01   3.588337e-01
  1.680620e-01   6.493224e+01   3.607681e-01
  1.683610e-01   6.474217e+01   3.546252e-01
  1.686600e-01   6.488265e+01   3.598654e-01
  1.689590e-01   6.436949e+01   3.548859e-01
  1.692580e-01   6.480113e+01   3.558890e-01
  1.695570e-01   6.531910e+01   3.618412e-01
  1.698560e-01   6.485320e+01   3.545638e-01
  1.701540e-01   6.473565e+01   3.570077e-01
  1.704530e-01   6.487175e+01   3.544322e-01
  1.707520e-01   6.508194e+01   3.551885e-01
  1.710510e-01   6.488023e+01   3.575931e-01
  1.713500e-01   6.446813e+01   3.529653e-01
  1.716490e-01   6.417026e+01   3.548895e-01
  1.719480e-01   6.381514e+01   3.483268e-01
  1.722470e-01   6.411433e+01   3.514552e-01
  1.725460e-01   6.422564e+01   3.533899e-01
  1.728450e-01   6.427529e+01   3.511786e-01
  1.731440e-01   6.514201e+01   3.540797e-01
  1.734430e-01   6.443272e+01   3.489534e-01
  1.737410e-01   6.437666e+01   3.523537e-01
  1.740400e-01   6.434849e+01   3.515576e-01
  1.743390e-01   6.461904e+01   3.498087e-01
  1.746380e-01   6.456297e+01   3.512490e-01
  1.749370e-01   6.534484e+01   3.510627e-01
  1.752360e-01   6.479993e+01   3.518930e-01
  1.755350e-01   6.486466e+01   3.511794e-01
  1.758340e-01   6.495443e+01   3.467307e-01
  1.761330e-01   6.501013e+01   3.524633e-01
  1.764320e-01   6.464949e+01   3.465975e-01
  1.767310e-01   6.452716e+01   3.506186e-01
  1.770300e-01   6.408656e+01   3.457679e-01
  1.773280e-01   6.527518e+01   3.503499e-01
  1.776270e-01   6.507816e+01   3.486052e-01
  1.779260e-01   6.452132e+01   3.455728e-01
  1.782250e-01   6.471858e+01   3.488530e-01
  1.785240e-01   6.506253e+01   3.465089e-01
  1.788230e-01   6.437354e+01   3.463698e-01
  1.791220e-01   6.392399e+01   3.456714e-01
  1.794210e-01   6.444759e+01   3.438586e-01
  1.797200e-01   6.430477e+01   3.449924e-01
  1.800190e-01   6.417551e+01   3.422998e-01
  1.803180e-01   6.447605e+01   3.466454e-01
  1.806170e-01   6.427675e+01   3.432355e-01
  1.809160e-01   6.455892e+01   3.433208e-01
  1.812140e-01   6.442924e+01   3.438097e-01
  1.815130e-01   6.481049e+01   3.443229e-01
  1.818120e-01   6.455087e+01   3.449748e-01
  1.821110e-01   6.445680e+01   3.407457e-01
  1.824100e-01   6.356705e+01   3.408384e-01
  1.827090e-01   6.415697e+01   3.417540e-01
  1.830080e-01   6.496067e+01   3.440542e-01
  1.833070e-01   6.443052e+01   3.401887e-01
  1.836060e-01   6.430900e+01   3.390607e-01
  1.839050e-01   6.500440e+01   3.448376e-01
  1.842040e-01   6.448702e+01   3.406627e-01
  1.845030e-01   6.442947e+01   3.397006e-01
  1.848010e-01   6.403335e+01   3.404392e-01
  1.851000e-01   6.378937e+01   3.351538e-01
  1.853990e-01   6.476774e+01   3.427153e-01
  1.856980e-01   6.416242e+01   3.386740e-01
  1.859970e-01   6.425037e+01   3.376272e-01
  1.862960e-01   6.431103e+01   3.392270e-01
  1.865950e-01   6.400918e+01   3.366760e-01
  1.868940e-01   6.486128e+01   3.427977e-01
  1.871930e-01   6.398937e+01   3.333503e-01
  1.874920e-01   6.424807e+01   3.371453e-01
  1.877910e-01   6.491602e+01   3.387343e-01
  1.880900e-01   6.423022e+01   3.369403e-01
  1.883880e-01   6.435521e+01   3.390217e-01
  1.886870e-01   6.406231e+01   3.321655e-01
  1.889860e-01   6.417807e+01   3.380744e-01
  1.892850e-01   6.437108e+01   3.360509e-01
  1.895840e-01   6.403616e+01   3.340886e-01
  1.898830e-01   6.417068e+01   3.349043e-01
  1.901820e-01   6.347786e+01   3.327830e-01
  1.904810e-01   6.457649e+01   3.354951e-01
  1.907800e-01   6.409354e+01   3.334679e-01
  1.910790e-01   6.406749e+01   3.327878e-01
  1.913780e-01   6.356821e+01   3.325582e-01
  1.916770e-01   6.386416e+01   3.331776e-01
  1.919750e-01   6.414264e+01   3.346760e-01
  1.922740e-01   6.415114e+01   3.310368e-01
  1.925730e-01   6.379633e+01   3.308708e-01
  1.928720e-01   6.426572e+01   3.328446e-01
  1.931710e-01   6.338234e+01   3.311555e-01
  1.934700e-01   6.416860e+01   3.316838e-01
  1.937690e-01   6.399240e+01   3.303276e-01
  1.940680e-01   6.362100e+01   3.311708e-01
  1.943670e-01   6.406912e+01   3.303761e-01
  1.946660e-01   6.431194e+01   3.316018e-01
  1.949650e-01   6.402348e+01   3.287754e-01
  1.952640e-01   6.392091e+01   3.299938e-01
  1.955630e-01   6.416870e+01   3.318351e-01
  1.958610e-01   6.338373e+01   3.266899e-01
  1.961600e-01   6.369735e+01   3.288221e-01
  1.964590e-01   6.347350e+01   3.267752e-01
  1.967580e-01   6.396682e+01   3.302616e-01
  1.970570e-01   6.433989e+01   3.289978e-01
  1.973560e-01   6.415885e+01   3.267886e-01
  1.976550e-01   6.341901e+01   3.276604e-01
  1.979540e-01   6.422085e+01   3.273806e-01
  1.982530e-01   6.399484e+01   3.285547e-01
  1.985520e-01   6.376077e+01   3.259172e-01
  1.988510e-01   6.348705e+01   3.253608e-01
  1.991500e-01   6.400485e+01   3.288750e-01
  1.994480e-01   6.370799e+01   3.247788e-01
  1.997470e-01   6.413098e+01   3.277325e-01
  2.000460e-01   6.350621e+01   3.222877e-01
  2.003450e-01   6.356804e+01   3.247073e-01
  2.006440e-01   6.344999e+01   3.271531e-01
  2.009430e-01   6.336228e+01   3.219223e-01
  2.012420e-01   6.342479e+01   3.253452e-01
  2.015410e-01   6.345113e+01   3.220082e-01
  2.018400e-01   6.386536e+01   3.237603e-01
  2.021390e-01   6.370066e+01   3.243329e-01
  2.024380e-01   6.377551e+01   3.196577e-01
  2.027370e-01   6.336483e+01   3.236187e-01
  2.030350e-01   6.353370e+01   3.209673e-01
  2.033340e-01   6.401667e+01   3.230200e-01
  2.036330e-01   6.360811e+01   3.195097e-01
  2.039320e-01   6.328153e+01   3.195059e-01
  2.042310e-01   6.359373e+01   3.233528e-01
  2.045300e-01   6.397928e+01   3.196248e-01
  2.048290e-01   6.335333e+01   3.191411e-01
  2.051280e-01   6.303122e+01   3.179221e-01
  2.054270e-01   6.352214e+01   3.186159e-01
  2.057260e-01   6.312022e+01   3.210282e-01
  2.060250e-01   6.278336e+01   3.162217e-01
  2.063240e-01   6.287903e+01   3.190349e-01
  2.066230e-01   6.360330e+01   3.194976e-01
  2.069210e-01   6.391028e+01   3.215024e-01
  2.072200e-01   6.318624e+01   3.189923e-01
  2.075190e-01   6.318683e+01   3.165679e-01
  2.078180e-01   6.348739e+01   3.197515e-01
  2.081170e-01   6.330035e+01   3.176553e-01
  2.084160e-01   6.340680e+01   3.199590e-01
  2.087150e-01   6.337055e+01   3.163627e-01
  2.090140e-01   6.319832e+01   3.173992e-01
  2.093130e-01   6.347141e+01   3.179498e-01
  2.096120e-01   6.234797e+01   3.145920e-01
  2.099110e-01   6.335456e+01   3.156620e-01
  2.102100e-01   6.294546e+01   3.162290e-01
  2.105080e-01   6.342194e+01   3.190418e-01
  2.108070e-01   6.298316e+01   3.149985e-01
  2.111060e-01   6.309670e+01   3.144944e-01
  2.114050e-01   6.334101e+01   3.154966e-01
  2.117040e-01   6.339425e+01   3.206149e-01
  2.120030e-01   6.314713e+01   3.259340e-01
  2.123020e-01   6.254335e+01   3.267141e-01
  2.126010e-01   6.276084e+01   3.246458e-01
  2.129000e-01   6.318702e+01   3.289875e-01
  2.131990e-01   6.282478e+01   3.309135e-01
  2.134980e-01   6.272856e+01   3.326663e-01
  2.137970e-01   6.272043e+01   3.301807e-01
  2.140950e-01   6.246462e+01   3.313458e-01
  2.143940e-01   6.298917e+01   3.339827e-01
  2.146930e-01   6.308118e+01   3.345411e-01
  2.149920e-01   6.363392e+01   3.363204e-01
  2.152910e-01   6.305515e+01   3.352622e-01
  2.155900e-01   6.287268e+01   3.376642e-01
  2.158890e-01   6.186621e+01   3.349506e-01
  2.161880e-01   6.274266e+01   3.358634e-01
  2.164870e-01   6.352604e+01   3.392509e-01
  2.167860e-01   6.273814e+01   3.308383e-01
  2.170850e-01   6.301287e+01   3.289828e-01
  2.173840e-01   6.288933e+01   3.255588e-01
  2.176820e-01   6.260407e+01   3.233766e-01
  2.179810e-01   6.237310e+01   3.237857e-01
  2.182800e-01   6.276744e+01   3.205468e-01
  2.185790e-01   6.225415e+01   3.207699e-01
  2.188780e-01   6.226708e+01   3.173424e-01
  2.191770e-01   6.297276e+01   3.212102e-01
  2.194760e-01   6.265576e+01   3.212398e-01
  2.197750e-01   6.312910e+01   3.192576e-01
  2.200740e-01   6.203625e+01   3.144676e-01
  2.203730e-01   6.248920e+01   3.173636e-01
  2.206720e-01   6.217332e+01   3.156169e-01
  2.209710e-01   6.299677e+01   3.198836e-01
  2.212700e-01   6.282882e+01   3.150076e-01
  2.215680e-01   6.257200e+01   3.171670e-01
  2.218670e-01   6.242538e+01   3.125570e-01
  2.221660e-01   6.231728e+01   3.157137e-01
  2.224650e-01   6.272118e+01   3.142114e-01
  2.227640e-01   6.236984e+01   3.130686e-01
  2.230630e-01   6.210383e+01   3.133162e-01
  2.233620e-01   6.304630e+01   3.148931e-01
  2.236610e-01   6.205545e+01   3.124089e-01
  2.239600e-01   6.230722e+01   3.094466e-01
  2.242590e-01   6.196807e+01   3.116690e-01
  2.245580e-01   6.232774e+01   3.116660e-01
  2.248570e-01   6.256600e+01   3.140849e-01
  2.251550e-01   6.205795e+01   3.092056e-01
  2.254540e-01   6.230312e+01   3.100694e-01
  2.257530e-01   6.256029e+01   3.130245e-01
  2.260520e-01   6.175177e+01   3.071885e-01
  2.263510e-01   6.230271e+01   3.095617e-01
  2.266500e-01   6.166328e+01   3.078434e-01
  2.269490e-01   6.210349e+01   3.075636e-01
  2.272480e-01   6.249860e+01   3.110654e-01
  2.275470e-01   6.237408e+01   3.066259e-01
  2.278460e-01   6.252042e+01   3.104825e-01
  2.281450e-01   6.227809e+01   3.071279e-01
  2.284440e-01   6.132168e+01   3.062411e-01
  2.287420e-01   6.225503e+01   3.094432e-01
  2.290410e-01   6.233625e+01   3.035128e-01
  2.293400e-01   6.179397e+01   3.069203e-01
  2.296390e-01   6.172821e+01   3.052786e-01
  2.299380e-01   6.223871e+01   3.070308e-01
  2.302370e-01   6.208308e+01   3.060323e-01
  2.305360e-01   6.200981e+01   3.039113e-01
  2.308350e-01   6.213829e+01   3.085240e-01
  2.311340e-01   6.190959e+01   3.022354e-01
  2.314330e-01   6.188928e+01   3.043384e-01
  2.317320e-01   6.207261e+01   3.058840e-01
  2.320310e-01   6.222242e+01   3.031168e-01
  2.323290e-01   6.146984e+01   3.059906e-01
  2.326280e-01   6.194003e+01   3.017196e-01
  2.329270e-01   6.183313e+01   3.019305e-01
  2.332260e-01   6.249240e+01   3.050916e-01
  2.335250e-01   6.193352e+01   3.030065e-01
  2.338240e-01   6.175078e+01   3.037565e-01
  2.341230e-01   6.217667e+01   3.003108e-01
  2.344220e-01   6.180957e+01   3.024653e-01
  2.347210e-01   6.137653e+01   3.012855e-01
  2.350200e-01   6.254878e+01   3.033170e-01
  2.353190e-01   6.173583e+01   3.016929e-01
  2.356180e-01   6.245635e+01   3.000629e-01
  2.359170e-01   6.135027e+01   3.016951e-01
  2.362150e-01   6.121627e+01   2.993684e-01
  2.365140e-01   6.144002e+01   2.976115e-01
  2.368130e-01   6.212103e+01   3.015726e-01
  2.371120e-01   6.173137e+01   2.992335e-01
  2.374110e-01   6.153334e+01   3.013156e-01
  2.377100e-01   6.149244e+01   2.976246e-01
  2.380090e-01   6.099760e+01   2.977938e-01
  2.383080e-01   6.151084e+01   2.971018e-01
  2.386070e-01   6.171397e+01   2.991913e-01
  2.389060e-01   6.169767e+01   2.988070e-01
  2.392050e-01   6.146797e+01   2.966596e-01
  2.395040e-01   6.169909e+01   2.992705e-01
  2.398020e-01   6.137491e+01   2.964349e-01
  2.401010e-01   6.165530e+01   2.988191e-01
  2.404000e-01   6.119198e+01   2.948746e-01
  2.406990e-01   6.123531e+01   2.966617e-01
  2.409980e-01   6.206108e+01   2.976354e-01
  2.412970e-01   6.141249e+01   2.956284e-01
  2.415960e-01   6.121885e+01   2.960578e-01
  2.418950e-01   6.129619e+01   2.945707e-01
  2.421940e-01   6.126886e+01   2.957296e-01
  2.424930e-01   6.157065e+01   2.973595e-01
  2.427920e-01   6.131442e+01   2.929683e-01
  2.430910e-01   6.101753e+01   2.942321e-01
  2.433890e-01   6.146222e+01   2.943068e-01
  2.436880e-01   6.115860e+01   2.961372e-01
  2.439870e-01   6.107645e+01   2.923992e-01
  2.442860e-01   6.110702e+01   2.919307e-01
  2.445850e-01   6.066231e+01   2.926043e-01
  2.448840e-01   6.134227e+01   2.937998e-01
  2.451830e-01   6.119977e+01   2.950046e-01
  2.454820e-01   6.140334e+01   2.919900e-01
  2.457810e-01   6.165038e+01   2.937698e-01
  2.460800e-01   6.067975e+01   2.917734e-01
  2.463790e-01   6.084860e+01   2.912050e-01
  2.466780e-01   6.059865e+01   2.910371e-01
  2.469770e-01   6.154311e+01   2.924299e-01
  2.472750e-01   6.088755e+01   2.916219e-01
  2.475740e-01   6.124587e+01   2.934593e-01
  2.478730e-01   6.095966e+01   2.880813e-01
  2.481720e-01   6.081918e+01   2.907048e-01
  2.484710e-01   6.096363e+01   2.892424e-01
  2.487700e-01   6.065563e+01   2.916069e-01
  2.490690e-01   6.112331e+01   2.916459e-01
  2.493680e-01   6.126193e+01   2.890035e-01
  2.496670e-01   6.090192e+01   2.920897e-01
  2.499660e-01   6.097735e+01   2.892750e-01
  2.502650e-01   6.089616e+01   2.903539e-01
  2.505640e-01   6.128826e+01   2.883363e-01
  2.508620e-01   6.047880e+01   2.877757e-01
  2.511610e-01   6.051798e+01   2.901982e-01
  2.514600e-01   6.074729e+01   2.875790e-01
  2.517590e-01   6.054407e+01   2.868904e-01
  2.520580e-01   6.094610e+01   2.883620e-01
  2.523570e-01   6.119091e+01   2.892549e-01
  2.526560e-01   6.071203e+01   2.889608e-01
  2.529550e-01   6.069846e+01   2.856121e-01
  2.532540e-01   6.045778e+01   2.849437e-01
  2.535530e-01   6.054472e+01   2.849455e-01
  2.538520e-01   6.123603e+01   2.879027e-01
  2.541510e-01   6.033143e+01   2.842409e-01
  2.544490e-01   6.068586e+01   2.858885e-01
  2.547480e-01   6.126167e+01   2.875501e-01
  2.550470e-01   6.034728e+01   2.836740e-01
  2.553460e-01   6.087297e+01   2.853110e-01
  2.556450e-01   6.091893e+01   2.831173e-01
  2.559440e-01   6.066057e+01   2.854212e-01
  2.562430e-01   6.063824e+01   2.867000e-01
  2.565420e-01   6.052830e+01   2.838983e-01
  2.568410e-01   6.080504e+01   2.837456e-01
  2.571400e-01   6.024879e+01   2.828426e-01
  2.574390e-01   6.079127e+01   2.862390e-01
  2.577380e-01   6.061511e+01   2.848072e-01
  2.580360e-01   6.060797e+01   2.827891e-01
  2.583350e-01   6.064445e+01   2.853833e-01
  2.586340e-01   6.026766e+01   2.814035e-01
  2.589330e-01   6.075359e+01   2.853351e-01
  2.592320e-01   6.071046e+01   2.824353e-01
  2.595310e-01   6.046066e+01   2.828416e-01
  2.598300e-01   6.087998e+01   2.857333e-01
  2.601290e-01   6.063072e+01   2.807851e-01
  2.604280e-01   6.004609e+01   2.828652e-01
  2.607270e-01   6.052751e+01   2.802560e-01
  2.610260e-01   6.048288e+01   2.826951e-01
  2.613250e-01   6.041734e+01   2.831382e-01
  2.616240e-01   6.020955e+01   2.817594e-01
  2.619220e-01   6.049713e+01   2.825304e-01
  2.622210e-01   6.002495e+01   2.786108e-01
  2.625200e-01   6.034762e+01   2.811004e-01
  2.628190e-01   6.071990e+01   2.816727e-01
  2.631180e-01   6.016101e+01   2.786397e-01
  2.634170e-01   6.086595e+01   2.838877e-01
  2.637160e-01   6.012359e+01   2.785530e-01
  2.640150e-01   6.104393e+01   2.834076e-01
  2.643140e-01   6.004040e+01   2.779797e-01
  2.646130e-01   6.035330e+01   2.790846e-01
  2.649120e-01   6.046535e+01   2.823573e-01
  2.652110e-01   6.037255e+01   2.789382e-01
  2.655090e-01   6.057255e+01   2.801674e-01
  2.658080e-01   6.027216e+01   2.778522e-01
  2.661070e-01   6.010526e+01   2.787015e-01
  2.664060e-01   6.024880e+01   2.787475e-01
  2.667050e-01   5.989203e+01   2.782067e-01
  2.670040e-01   6.042041e+01   2.792398e-01
  2.673030e-01   6.070181e+01   2.790306e-01
  2.676020e-01   6.062380e+01   2.789462e-01
  2.679010e-01   6.031318e+01   2.781359e-01
  2.682000e-01   5.970235e+01   2.756005e-01
  2.684990e-01   5.991838e+01   2.771298e-01
  2.687980e-01   6.037447e+01   2.778048e-01
  2.690960e-01   5.994984e+01   2.779599e-01
  2.693950e-01   6.025860e+01   2.757665e-01
  2.696940e-01   6.004718e+01   2.756518e-01
  2.699930e-01   6.023657e+01   2.771116e-01
  2.702920e-01   6.024686e+01   2.768545e-01
  2.705910e-01   6.017522e+01   2.771580e-01
  2.708900e-01   5.983515e+01   2.742453e-01
  2.711890e-01   6.023534e+01   2.770151e-01
  2.714880e-01   5.993227e+01   2.752955e-01
  2.717870e-01   5.988157e+01   2.756419e-01
  2.720860e-01   6.035691e+01   2.757145e-01
  2.723850e-01   5.980127e+01   2.738026e-01
  2.726840e-01   5.996285e+01   2.752733e-01
  2.729820e-01   6.025482e+01   2.757578e-01
  2.732810e-01   6.038921e+01   2.751453e-01
  2.735800e-01   5.988678e+01   2.739072e-01
  2.738790e-01   5.985371e+01   2.743794e-01
  2.741780e-01   5.967934e+01   2.744378e-01
  2.744770e-01   5.951227e+01   2.715192e-01
  2.747760e-01   5.990234e+01   2.737608e-01
  2.750750e-01   6.045650e+01   2.781823e-01
  2.753740e-01   6.033226e+01   2.823429e-01
  2.756730e-01   5.941260e+01   2.816681e-01
  2.759720e-01   6.012987e+01   2.820668e-01
  2.762710e-01   6.014010e+01   2.861382e-01
  2.765690e-01   6.006366e+01   2.852359e-01
  2.768680e-01   5.983014e+01   2.873793e-01
  2.771670e-01   6.014597e+01   2.857396e-01
  2.774660e-01   5.931361e+01   2.845768e-01
  2.777650e-01   6.013447e+01   2.900279e-01
  2.780640e-01   6.019696e+01   2.887883e-01
  2.783630e-01   5.978954e+01   2.882336e-01
  2.786620e-01   5.996210e+01   2.903674e-01
  2.789610e-01   6.001954e+01   2.906149e-01
  2.792600e-01   5.978020e+01   2.928924e-01
  2.795590e-01   6.032704e+01   2.884646e-01
  2.798580e-01   6.013313e+01   2.925329e-01
  2.801560e-01   5.987397e+01   2.914619e-01
  2.804550e-01   6.034961e+01   2.935027e-01
  2.807540e-01   6.022335e+01   2.945374e-01
  2.810530e-01   5.973561e+01   2.905785e-01
  2.813520e-01   5.958991e+01   2.941107e-01
  2.816510e-01   6.026078e+01   2.947416e-01
  2.819500e-01   5.975725e+01   2.936199e-01
  2.822490e-01   6.013380e+01   2.945436e-01
  2.825480e-01   6.008394e+01   2.939716e-01
  2.828470e-01   5.975518e+01   2.965819e-01
  2.831460e-01   5.928263e+01   2.939181e-01
  2.834450e-01   6.023627e+01   2.946816e-01
  2.837430e-01   5.965372e+01   2.949506e-01
  2.840420e-01   5.996516e+01   2.973349e-01
  2.843410e-01   5.965048e+01   3.030248e-01
  2.846400e-01   5.977255e+01   3.054633e-01
  2.849390e-01   5.973542e+01   3.132536e-01
  2.852380e-01   5.963966e+01   3.159077e-01
  2.855370e-01   5.967441e+01   3.191327e-01
  2.858360e-01   5.938987e+01   3.204091e-01
  2.861350e-01   5.904309e+01   3.222936e-01
  2.864340e-01   5.939533e+01   3.280358e-01
  2.867330e-01   5.907984e+01   3.262238e-01
  2.870320e-01   5.889804e+01   3.313116e-01
  2.873310e-01   5.928416e+01   3.293158e-01
  2.876290e-01   6.018255e+01   3.370791e-01
  2.879280e-01   5.860971e+01   3.356863e-01
  2.882270e-01   5.968280e+01   3.350060e-01
  2.885260e-01   5.976798e+01   3.393335e-01
  2.888250e-01   5.939881e+01   3.374224e-01
  2.891240e-01   5.912669e+01   3.417271e-01
  2.894230e-01   5.841981e+01   3.427458e-01
  2.897220e-01   5.920713e+01   3.368776e-01
  2.900210e-01   5.963154e+01   3.470236e-01
  2.903200e-01   5.888878e+01   3.428405e-01
  2.906190e-01   5.953537e+01   3.484283e-01
  2.909180e-01   5.853072e+01   3.464145e-01
  2.912160e-01   5.921439e+01   3.447011e-01
  2.915150e-01   5.921695e+01   3.560767e-01
  2.918140e-01   5.919040e+01   3.477939e-01
  2.921130e-01   5.930292e+01   3.513788e-01
  2.924120e-01   5.898430e+01   3.529780e-01
  2.927110e-01   5.887187e+01   3.516572e-01
  2.930100e-01   5.935184e+01   3.622923e-01
  2.933090e-01   5.917627e+01   3.559543e-01
  2.936080e-01   5.958209e+01   3.547621e-01
  2.939070e-01   6.012166e+01   3.620933e-01
  2.942060e-01   5.932668e+01   3.603174e-01
  2.945050e-01   5.874279e+01   3.660573e-01
  2.948030e-01   5.859363e+01   3.560229e-01
  2.951020e-01   5.862381e+01   3.615518e-01
  2.954010e-01   5.840525e+01   3.625977e-01
  2.957000e-01   5.913252e+01   3.666045e-01
  2.959990e-01   5.920560e+01   3.663892e-01
  2.962980e-01   5.883074e+01   3.658885e-01
  2.965970e-01   5.931008e+01   3.709779e-01
  2.968960e-01   5.844915e+01   3.680490e-01
  2.971950e-01   5.842124e+01   3.663872e-01
  2.974940e-01   5.935413e+01   3.679572e-01
  2.977930e-01   5.936927e+01   3.713918e-01
  2.980920e-01   5.870983e+01   3.695513e-01
  2.983900e-01   5.933175e+01   3.745211e-01
  2.986890e-01   5.915649e+01   3.698148e-01
  2.989880e-01   5.909684e+01   3.735447e-01
  2.992870e-01   5.920234e+01   3.748185e-01
  2.995860e-01   5.842415e+01   3.744753e-01
  2.998850e-01   5.827212e+01   3.718622e-01
  3.001840e-01   5.925571e+01   3.773713e-01
  3.004830e-01   5.890546e+01   3.811474e-01
  3.007820e-01   5.908023e+01   3.802223e-01
  3.010810e-01   5.911904e+01   3.776591e-01
  3.013800e-01   5.825315e+01   3.805283e-01
  3.016790e-01   5.870647e+01   3.810021e-01
  3.019780e-01   5.907696e+01   3.842247e-01
  3.022760e-01   5.901511e+01   3.858186e-01
  3.025750e-01   5.833738e+01   3.815591e-01
  3.028740e-01   5.773976e+01   3.849916e-01
  3.031730e-01   5.851401e+01   3.857293e-01
  3.034720e-01   5.946079e+01   3.904213e-01
  3.037710e-01   5.922896e+01   3.893947e-01
  3.040700e-01   5.843301e+01   3.886218e-01
  3.043690e-01   5.812395e+01   3.921926e-01
  3.046680e-01   5.868305e+01   3.926979e-01
  3.049670e-01   5.855429e+01   3.887584e-01
  3.052660e-01   5.885340e+01   3.966003e-01
  3.055650e-01   5.873882e+01   3.948165e-01
  3.058630e-01   5.889239e+01   4.007305e-01
  3.061620e-01   5.847019e+01   3.919851e-01
  3.064610e-01   5.826958e+01   3.963184e-01
  3.067600e-01   5.800123e+01   4.014816e-01
  3.070590e-01   5.836123e+01   3.966299e-01
  3.073580e-01   5.917677e+01   4.055296e-01
  3.076570e-01   5.875550e+01   3.968336e-01
  3.079560e-01   5.873070e+01   4.031075e-01
  3.082550e-01   5.891607e+01   4.037432e-01
  3.085540e-01   5.827438e+01   4.012439e-01
  3.088530e-01   5.863925e+01   4.076104e-01
  3.091520e-01   5.917718e+01   4.034537e-01
  3.094500e-01   5.838103e+01   4.094923e-01
  3.097490e-01   5.836137e+01   4.075638e-01
  3.100480e-01   5.805647e+01   4.034619e-01
  3.103470e-01   5.868823e+01   4.169738e-01
  3.106460e-01   5.954305e+01   4.076857e-01
  3.109450e-01   5.822636e+01   4.150037e-01
  3.112440e-01   5.888151e+01   4.103067e-01
  3.115430e-01   5.911412e+01   4.165239e-01
  3.118420e-01   5.819373e+01   4.178497e-01
  3.121410e-01   5.835741e+01   4.119290e-01
  3.124400e-01   5.824997e+01   4.190537e-01
  3.127390e-01   5.890204e+01   4.154526e-01
  3.130380e-01   5.854740e+01   4.231801e-01
  3.133360e-01   5.814663e+01   4.193533e-01
  3.136350e-01   5.847005e+01   4.198446e-01
  3.139340e-01   5.832905e+01   4.255101e-01
  3.142330e-01   5.877997e+01   4.206194e-01
  3.145320e-01   5.806832e+01   4.284581e-01
  3.148310e-01   5.871555e+01   4.258665e-01
  3.151300e-01   5.749855e+01   4.214299e-01
  3.154290e-01   5.908629e+01   4.321973e-01
  3.157280e-01   5.780457e+01   4.246435e-01
  3.160270e-01   5.824112e+01   4.345989e-01
  3.163260e-01   5.801045e+01   4.253990e-01
  3.166250e-01   5.875675e+01   4.365185e-01
  3.169230e-01   5.836169e+01   4.324512e-01
  3.172220e-01   5.799032e+01   4.359188e-01
  3.175210e-01   5.910978e+01   4.397241e-01
  3.178200e-01   5.764833e+01   4.312695e-01
  3.181190e-01   5.804162e+01   4.407348e-01
  3.184180e-01   5.848840e+01   4.377869e-01
  3.187170e-01   5.834185e+01   4.450466e-01
  3.190160e-01   5.809910e+01   4.429242e-01
  3.193150e-01   5.828195e+01   4.370136e-01
  3.196140e-01   5.841320e+01   4.489738e-01
  3.199130e-01   5.784986e+01   4.403975e-01
  3.202120e-01   5.865567e+01   4.507309e-01
  3.205100e-01   5.809285e+01   4.473315e-01
  3.208090e-01   5.777830e+01   4.428919e-01
  3.211080e-01   5.891757e+01   4.542481e-01
  3.214070e-01   5.856874e+01   4.451098e-01
  3.217060e-01   5.785393e+01   4.497114e-01
  3.220050e-01   5.807847e+01   4.476856e-01
  3.223040e-01   5.869016e+01   4.479904e-01
  3.226030e-01   5.827671e+01   4.577662e-01
  3.229020e-01   5.859112e+01   4.436049e-01
  3.232010e-01   5.758298e+01   4.520242e-01
  3.235000e-01   5.819808e+01   4.493826e-01
  3.237990e-01   5.752225e+01   4.500936e-01
  3.240970e-01   5.753482e+01   4.570288e-01
  3.243960e-01   5.803013e+01   4.495624e-01
  3.246950e-01   5.750973e+01   4.587002e-01
  3.249940e-01   5.810220e+01   4.532048e-01
  3.252930e-01   5.681404e+01   4.554753e-01
  3.255920e-01   5.840236e+01   4.645067e-01
  3.258910e-01   5.803654e+01   4.585756e-01
  3.261900e-01   5.794244e+01   4.654199e-01
  3.264890e-01   5.755895e+01   4.584515e-01
  3.267880e-01   5.836895e+01   4.652870e-01
  3.270870e-01   5.862849e+01   4.743244e-01
  3.273860e-01   5.782539e+01   4.654115e-01
  3.276850e-01   5.788786e+01   4.713189e-01
  3.279830e-01   5.845444e+01   4.665469e-01
  3.282820e-01   5.790963e+01   4.738262e-01
  3.285810e-01   5.817904e+01   4.729847e-01
  3.288800e-01   5.827322e+01   4.767852e-01
  3.291790e-01   5.812194e+01   4.722709e-01
  3.294780e-01   5.844934e+01   4.810034e-01
  3.297770e-01   5.787770e+01   4.811794e-01
  3.300760e-01   5.858211e+01   4.790400e-01
  3.303750e-01   5.798925e+01   4.842199e-01
  3.306740e-01   5.766237e+01   4.762559e-01
  3.309730e-01   5.785510e+01   4.857487e-01
  3.312720e-01   5.777203e+01   4.891195e-01
  3.315700e-01   5.710439e+01   4.774475e-01
  3.318690e-01   5.738354e+01   4.912658e-01
  3.321680e-01   5.710408e+01   4.789707e-01
  3.324670e-01   5.846045e+01   4.969646e-01
  3.327660e-01   5.828024e+01   4.934399e-01
  3.330650e-01   5.736298e+01   4.900850e-01
  3.333640e-01   5.752816e+01   4.986075e-01
  3.336630e-01   5.846335e+01   4.909594e-01
  3.339620e-01   5.718132e+01   4.999773e-01
  3.342610e-01   5.808651e+01   4.970472e-01
  3.345600e-01   5.810151e+01   5.022393e-01
  3.348590e-01   5.697076e+01   5.061518e-01
  3.351570e-01   5.828724e+01   4.962279e-01
  3.354560e-01   5.736501e+01   5.115762e-01
  3.357550e-01   5.829439e+01   4.990636e-01
  3.360540e-01   5.731819e+01   5.095202e-01
  3.363530e-01   5.842832e+01   5.207275e-01
  3.366520e-01   5.726875e+01   5.003594e-01
  3.369510e-01   5.783879e+01   5.245946e-01
  3.372500e-01   5.768039e+01   5.004159e-01
  3.375490e-01   5.778797e+01   5.217357e-01
  3.378480e-01   5.759358e+01   5.182725e-01
  3.381470e-01   5.743053e+01   5.162621e-01
  3.384460e-01   5.772459e+01   5.315106e-01
  3.387450e-01   5.745864e+01   5.089222e-01
  3.390430e-01   5.800773e+01   5.300660e-01
  3.393420e-01   5.780566e+01   5.264423e-01
  3.396410e-01   5.756860e+01   5.260313e-01
  3.399400e-01   5.769172e+01   5.420230e-01
  3.402390e-01   5.818808e+01   5.183806e-01
  3.405380e-01   5.745255e+01   5.379980e-01
  3.408370e-01   5.722541e+01   5.292074e-01
  3.411360e-01   5.815192e+01   5.369725e-01
  3.414350e-01   5.835374e+01   5.451240e-01
  3.417340e-01   5.797456e+01   5.354490e-01
  3.420330e-01   5.719737e+01   5.479017e-01
  3.423320e-01   5.766104e+01   5.347013e-01
  3.426300e-01   5.820563e+01   5.519415e-01
  3.429290e-01   5.766750e+01   5.471093e-01
  3.432280e-01   5.700948e+01   5.417449e-01
  3.435270e-01   5.859156e+01   5.681543e-01
  3.438260e-01   5.789681e+01   5.422533e-01
  3.441250e-01   5.764736e+01   5.602908e-01
  3.444240e-01   5.654144e+01   5.470415e-01
  3.447230e-01   5.695085e+01   5.537043e-01
  3.450220e-01   5.803404e+01   5.704710e-01
  3.453210e-01   5.780639e+01   5.531269e-01
  3.456200e-01   5.807288e+01   5.758264e-01
  3.459190e-01   5.685230e+01   5.564137e-01
  3.462170e-01   5.743088e+01   5.700494e-01
  3.465160e-01   5.806563e+01   5.723322e-01
  3.468150e-01   5.691365e+01   5.657801e-01
  3.471140e-01   5.760394e+01   5.842172e-01
  3.474130e-01   5.764150e+01   5.685384e-01
  3.477120e-01   5.712993e+01   5.818086e-01
  3.480110e-01   5.715749e+01   5.756477e-01
  3.483100e-01   5.821142e+01   5.827264e-01
  3.486090e-01   5.713317e+01   5.921569e-01
  3.489080e-01   5.766891e+01   5.800046e-01
  3.492070e-01   5.674724e+01   5.911170e-01
  3.495060e-01   5.761579e+01   5.842773e-01
  3.498040e-01   5.708773e+01   5.938590e-01
  3.501030e-01   5.783334e+01   5.987068e-01
  3.504020e-01   5.818736e+01   5.995511e-01
  3.507010e-01   5.737377e+01   6.094977e-01
  3.510000e-01   5.794782e+01   5.934711e-01
  3.512990e-01   5.690111e+01   6.069818e-01
  3.515980e-01   5.661379e+01   5.972929e-01
  3.518970e-01   5.731613e+01   6.144935e-01
  3.521960e-01   5.782687e+01   6.260432e-01
  3.524950e-01   5.819621e+01   6.045727e-01
  3.527940e-01   5.766978e+01   6.285931e-01
  3.530930e-01   5.740918e+01   6.107360e-01
  3.533920e-01   5.668258e+01   6.220598e-01
  3.536900e-01   5.711008e+01   6.266758e-01
  3.539890e-01   5.770233e+01   6.264965e-01
  3.542880e-01   5.703230e+01   6.379995e-01
  3.545870e-01   5.707896e+01   6.132208e-01
  3.548860e-01   5.769701e+01   6.380913e-01
  3.551850e-01   5.719898e+01   6.237579e-01
  3.554840e-01   5.713951e+01   6.350011e-01
  3.557830e-01   5.791204e+01   6.416871e-01
  3.560820e-01   5.645922e+01   6.120263e-01
  3.563810e-01   5.877809e+01   6.452511e-01
  3.566800e-01   5.682271e+01   6.194706e-01
  3.569790e-01   5.738855e+01   6.424271e-01
  3.572770e-01   5.712020e+01   6.397036e-01
  3.575760e-01   5.827140e+01   6.195931e-01
  3.578750e-01   5.664520e+01   6.507934e-01
  3.581740e-01   5.745401e+01   6.262784e-01
  3.584730e-01   5.737794e+01   6.549890e-01
  3.587720e-01   5.750736e+01   6.443225e-01
  3.590710e-01   5.659029e+01   6.379434e-01
  3.593700e-01   5.729320e+01   6.665155e-01
  3.596690e-01   5.743566e+01   6.390425e-01
  3.599680e-01   5.729637e+01   6.679096e-01
  3.602670e-01   5.778169e+01   6.534116e-01
  3.605660e-01   5.696754e+01   6.646185e-01
  3.608640e-01   5.730860e+01   6.837003e-01
  3.611630e-01   5.785989e+01   6.513045e-01
  3.614620e-01   5.681481e+01   6.852123e-01
  3.617610e-01   5.733745e+01   6.626947e-01
  3.620600e-01   5.763969e+01   6.871614e-01
  3.623590e-01   5.765445e+01   6.842807e-01
  3.626580e-01   5.836102e+01   6.884609e-01
  3.629570e-01   5.636284e+01   6.947794e-01
  3.632560e-01   5.767178e+01   6.728804e-01
  3.635550e-01   5.736593e+01   7.123592e-01
  3.638540e-01   5.833405e+01   7.004851e-01
  3.641530e-01   5.639768e+01   6.934199e-01
  3.644510e-01   5.788998e+01   7.330195e-01
  3.647500e-01   5.831964e+01   6.912025e-01
  3.650490e-01   5.665487e+01   7.233781e-01
  3.653480e-01   5.745005e+01   7.112138e-01
  3.656470e-01   5.738201e+01   7.192446e-01
  3.659460e-01   5.783589e+01   7.437508e-01
  3.662450e-01   5.720037e+01   7.080143e-01
  3.665440e-01   5.721710e+01   7.572614e-01
  3.668430e-01   5.863406e+01   7.253159e-01
  3.671420e-01   5.860500e+01   7.563983e-01
  3.674410e-01   5.792443e+01   7.424379e-01
  3.677400e-01   5.658476e+01   7.471278e-01
  3.680390e-01   5.638718e+01   7.747568e-01
  3.683370e-01   5.725312e+01   7.307785e-01
  3.686360e-01   5.832647e+01   7.792116e-01
  3.689350e-01   5.602710e+01   7.473603e-01
  3.692340e-01   5.749397e+01   7.779407e-01
  3.695330e-01   5.795845e+01   8.086526e-01
  3.698320e-01   5.758542e+01   7.517397e-01
  3.701310e-01   5.788763e+01   8.105889e-01
  3.704300e-01   5.630935e+01   7.614240e-01
  3.707290e-01   5.755330e+01   8.106903e-01
  3.710280e-01   5.728150e+01   8.039162e-01
  3.713270e-01   5.633934e+01   7.856036e-01
  3.716260e-01   5.770780e+01   8.430113e-01
  3.719240e-01   5.782835e+01   7.890658e-01
  3.722230e-01   5.827340e+01   8.499144e-01
  3.725220e-01   5.788958e+01   8.180281e-01
  3.728210e-01   5.826481e+01   8.388856e-01
  3.731200e-01   5.637646e+01   8.741850e-01
  3.734190e-01   5.697687e+01   8.017757e-01
  3.737180e-01   5.692932e+01   8.753179e-01
  3.740170e-01   5.699065e+01   8.243945e-01
  3.743160e-01   5.815034e+01   8.910425e-01
  3.746150e-01   5.756187e+01   8.801674e-01
  3.749140e-01   5.707672e+01   8.553280e-01
  3.752130e-01   5.574540e+01   9.058606e-01
  3.755110e-01   5.670380e+01   8.496441e-01
  3.758100e-01   5.624588e+01   9.099179e-01
  3.761090e-01   5.870069e+01   9.018078e-01
  3.764080e-01   5.573684e+01   9.022734e-01
  3.767070e-01   5.726008e+01   9.561957e-01
  3.770060e-01   5.722541e+01   8.775912e-01
  3.773050e-01   5.670424e+01   9.597113e-01
  3.776040e-01   5.941861e+01   9.389040e-01
  3.779030e-01   5.779225e+01   9.565841e-01
  3.782020e-01   5.791100e+01   1.034290e+00
  3.785010e-01   5.608307e+01   8.947274e-01
  3.788000e-01   5.667191e+01   1.018186e+00
  3.790990e-01   5.784917e+01   9.491125e-01
  3.793970e-01   5.717157e+01   1.012878e+00
  3.796960e-01   5.782317e+01   1.013818e+00
  3.799950e-01   5.676537e+01   9.860688e-01
  3.802940e-01   5.616567e+01   1.090441e+00
  3.805930e-01   5.549490e+01   9.453561e-01
  3.808920e-01   5.703944e+01   1.105117e+00
  3.811910e-01   5.747681e+01   1.025391e+00
  3.814900e-01   5.834897e+01   1.087269e+00
  3.817890e-01   5.725025e+01   1.175989e+00
  3.820880e-01   5.615920e+01   9.898295e-01
  3.823870e-01   5.823846e+01   1.193772e+00
  3.826860e-01   5.522548e+01   1.020074e+00
  3.829840e-01   5.637279e+01   1.198066e+00
  3.832830e-01   5.533923e+01   1.134582e+00
  3.835820e-01   5.628173e+01   1.116956e+00
  3.838810e-01   5.763391e+01   1.263707e+00
  3.841800e-01   5.704534e+01   1.111507e+00
  3.844790e-01   5.739735e+01   1.270487e+00
  3.847780e-01   5.589750e+01   1.162012e+00
  3.850770e-01   5.635428e+01   1.268391e+00
  3.853760e-01   5.493375e+01   1.335880e+00
  3.856750e-01   5.700869e+01   1.173505e+00
  3.859740e-01   5.740037e+01   1.389713e+00
  3.862730e-01   5.608223e+01   1.246580e+00
  3.865710e-01   5.642463e+01   1.377851e+00
  3.868700e-01   5.593240e+01   1.397001e+00
  3.871690e-01   5.590780e+01   1.314114e+00
  3.874680e-01   5.599308e+01   1.514433e+00
  3.877670e-01   5.582299e+01   1.335188e+00
  3.880660e-01   5.498396e+01   1.534453e+00
  3.883650e-01   5.544889e+01   1.460193e+00
  3.886640e-01   5.535318e+01   1.522393e+00
  3.889630e-01   5.791391e+01   1.694578e+00
  3.892620e-01   5.508236e+01   1.486001e+00
  3.895610e-01   5.584517e+01   1.709635e+00
  3.898600e-01   5.766599e+01   1.690947e+00
  3.901580e-01   5.722541e+01   1.755182e+00
  3.904570e-01   5.968831e+01   2.004137e+00
  3.907560e-01   5.495541e+01   1.695961e+00
  3.910550e-01   5.736298e+01   2.000764e+00
  3.913540e-01   5.506009e+01   1.960191e+00
  3.916530e-01   5.868889e+01   2.023755e+00
  3.919520e-01   5.687885e+01   2.588077e+00
  3.922510e-01   5.722341e+01   1.998328e+00
  3.925500e-01   5.853536e+01   2.711598e+00
  3.928490e-01   5.694427e+01   2.441466e+00
  3.931480e-01   5.602312e+01   2.652771e+00
  3.934470e-01   0.000000e+00   0.000000e+00
  3.937460e-01   5.263158e+01   2.571221e+00
creator: radaver
creator-version: 3725
header-file: /nas_data/SAXS_data/20151104Workshop/header/JH1_0188.txt
image-file: /nas_data/Pilatus1M/20151104_Workshop/JH1_0188.tif
angular-axis-file: /nas_data/SAXS_data/20151104Workshop/q20151029.dat
beamstop-mask-file: /nas_data/SAXS_data/20151104Workshop/fit2d20151031.msk
detector-response-file: none
beam-center-x: 949.7700
beam-center-y: 918.8000
unit-time: 1.0000
channel-first: 10
channel-last: 1315
Exposure time [s]: 1.094124
Transmitted Beam: 0.485076
Incident Beam: 0.485076
Code: JH1
Concentration [mg/ml]: 1
Run Number: 0188
