# Supplementary material for: SAXS analysis of a soluble cytosolic NgBR construct including extracellular and transmembrane domains
Source: PLoS One. 2018 Jan 18;13(1):e0191371. doi: 10.1371/journal.pone.0191371 (PMC5773207; doi:10.1371/journal.pone.0191371)
Supplement: S1 File — (ZIP) [file pone.0191371.s001.zip › JH1_0189.dat]

Sample:   c= 1.0000 mg/ml  Code: JH1
  3.656810e-03   2.277087e+04   4.144058e+01
  3.955720e-03   2.210507e+04   2.804233e+01
  4.254640e-03   1.910719e+04   2.336320e+01
  4.553560e-03   1.548310e+04   2.027710e+01
  4.852480e-03   1.254013e+04   1.708498e+01
  5.151400e-03   1.059141e+04   1.551114e+01
  5.450320e-03   8.759124e+03   1.339808e+01
  5.749240e-03   7.469792e+03   1.198801e+01
  6.048150e-03   6.390965e+03   1.086899e+01
  6.347070e-03   5.559502e+03   9.631296e+00
  6.645990e-03   4.867387e+03   8.972253e+00
  6.944910e-03   4.284709e+03   8.104273e+00
  7.243830e-03   3.819233e+03   7.414099e+00
  7.542750e-03   3.415411e+03   6.984584e+00
  7.841670e-03   3.089925e+03   6.274066e+00
  8.140580e-03   2.797477e+03   6.052127e+00
  8.439500e-03   2.553781e+03   5.573551e+00
  8.738420e-03   2.340340e+03   5.284658e+00
  9.037340e-03   2.168330e+03   4.918417e+00
  9.336260e-03   2.003433e+03   4.645948e+00
  9.635180e-03   1.852174e+03   4.454413e+00
  9.934100e-03   1.699150e+03   4.128030e+00
  1.023300e-02   1.557613e+03   4.050506e+00
  1.053190e-02   1.456782e+03   3.973092e+00
  1.083090e-02   1.338433e+03   3.808286e+00
  1.112980e-02   1.236069e+03   3.628613e+00
  1.142870e-02   1.144892e+03   3.472656e+00
  1.172760e-02   1.063439e+03   3.337536e+00
  1.202650e-02   9.838334e+02   3.201308e+00
  1.232540e-02   9.160235e+02   3.072089e+00
  1.262440e-02   8.421253e+02   2.890797e+00
  1.292330e-02   7.912678e+02   2.758924e+00
  1.322220e-02   7.291830e+02   2.648477e+00
  1.352110e-02   6.829523e+02   2.537384e+00
  1.382000e-02   6.371112e+02   2.426602e+00
  1.411900e-02   5.889519e+02   2.321733e+00
  1.441790e-02   5.510166e+02   2.229540e+00
  1.471680e-02   5.171458e+02   2.149667e+00
  1.501570e-02   4.826889e+02   2.033894e+00
  1.531460e-02   4.569721e+02   1.970037e+00
  1.561350e-02   4.300681e+02   1.877633e+00
  1.591250e-02   4.024490e+02   1.832345e+00
  1.621140e-02   3.804795e+02   1.750909e+00
  1.651030e-02   3.570970e+02   1.678418e+00
  1.680920e-02   3.383452e+02   1.633755e+00
  1.710810e-02   3.200331e+02   1.592263e+00
  1.740710e-02   3.021855e+02   1.524965e+00
  1.770600e-02   2.908626e+02   1.481085e+00
  1.800490e-02   2.733586e+02   1.424477e+00
  1.830380e-02   2.613819e+02   1.404021e+00
  1.860270e-02   2.478044e+02   1.340522e+00
  1.890170e-02   2.371299e+02   1.311331e+00
  1.920060e-02   2.285007e+02   1.275049e+00
  1.949950e-02   2.153038e+02   1.251935e+00
  1.979840e-02   2.076083e+02   1.206291e+00
  2.009730e-02   2.005488e+02   1.172599e+00
  2.039620e-02   1.917680e+02   1.144563e+00
  2.069520e-02   1.864217e+02   1.122412e+00
  2.099410e-02   1.783417e+02   1.105773e+00
  2.129300e-02   1.732846e+02   1.061419e+00
  2.159190e-02   1.669272e+02   1.077668e+00
  2.189080e-02   1.603184e+02   1.062014e+00
  2.218980e-02   1.568407e+02   1.068527e+00
  2.248870e-02   1.535877e+02   1.076252e+00
  2.278760e-02   1.460363e+02   1.039121e+00
  2.308650e-02   1.421148e+02   1.056623e+00
  2.338540e-02   1.389747e+02   1.042714e+00
  2.368430e-02   1.322596e+02   9.987335e-01
  2.398330e-02   1.313416e+02   1.017907e+00
  2.428220e-02   1.286471e+02   9.849995e-01
  2.458110e-02   1.218846e+02   9.909974e-01
  2.488000e-02   1.210802e+02   9.613776e-01
  2.517890e-02   1.183950e+02   9.393174e-01
  2.547790e-02   1.144445e+02   9.365605e-01
  2.577680e-02   1.137899e+02   9.263771e-01
  2.607570e-02   1.098995e+02   9.177751e-01
  2.637460e-02   1.103207e+02   9.121461e-01
  2.667350e-02   1.076563e+02   8.785122e-01
  2.697250e-02   1.056855e+02   8.435961e-01
  2.727140e-02   1.037989e+02   8.050056e-01
  2.757030e-02   1.025026e+02   8.012909e-01
  2.786920e-02   1.010790e+02   7.866129e-01
  2.816810e-02   1.001416e+02   7.705479e-01
  2.846700e-02   9.840707e+01   7.544150e-01
  2.876600e-02   9.591454e+01   7.358257e-01
  2.906490e-02   9.486813e+01   7.340018e-01
  2.936380e-02   9.389699e+01   7.247978e-01
  2.966270e-02   9.320783e+01   7.168349e-01
  2.996160e-02   9.284532e+01   7.164878e-01
  3.026060e-02   9.056524e+01   6.964908e-01
  3.055950e-02   8.992946e+01   6.930580e-01
  3.085840e-02   8.923518e+01   6.874625e-01
  3.115730e-02   8.738658e+01   6.774560e-01
  3.145620e-02   8.744099e+01   6.711552e-01
  3.175510e-02   8.610852e+01   6.678491e-01
  3.205410e-02   8.551583e+01   6.619197e-01
  3.235300e-02   8.452957e+01   6.554255e-01
  3.265190e-02   8.521194e+01   6.459901e-01
  3.295080e-02   8.327676e+01   6.428003e-01
  3.324970e-02   8.266724e+01   6.396026e-01
  3.354870e-02   8.137899e+01   6.329403e-01
  3.384760e-02   8.239647e+01   6.295312e-01
  3.414650e-02   8.112669e+01   6.246616e-01
  3.444540e-02   8.083985e+01   6.149874e-01
  3.474430e-02   8.052148e+01   6.191762e-01
  3.504330e-02   8.115737e+01   6.139132e-01
  3.534220e-02   7.923024e+01   6.073289e-01
  3.564110e-02   7.923478e+01   6.065979e-01
  3.594000e-02   7.816520e+01   5.909578e-01
  3.623890e-02   7.843971e+01   6.020657e-01
  3.653780e-02   7.723291e+01   5.812575e-01
  3.683680e-02   7.771142e+01   5.906412e-01
  3.713570e-02   7.676292e+01   5.877258e-01
  3.743460e-02   7.582678e+01   5.746102e-01
  3.773350e-02   7.596485e+01   5.744701e-01
  3.803240e-02   7.553588e+01   5.865195e-01
  3.833140e-02   7.610959e+01   6.027360e-01
  3.863030e-02   7.565869e+01   6.102896e-01
  3.892920e-02   7.544685e+01   6.078497e-01
  3.922810e-02   7.423290e+01   6.053026e-01
  3.952700e-02   7.464283e+01   6.030378e-01
  3.982600e-02   7.569326e+01   6.160851e-01
  4.012490e-02   7.306553e+01   5.958630e-01
  4.042380e-02   7.364177e+01   6.060691e-01
  4.072270e-02   7.464053e+01   6.077582e-01
  4.102160e-02   7.387753e+01   6.038520e-01
  4.132050e-02   7.322027e+01   6.019482e-01
  4.161950e-02   7.193256e+01   5.904647e-01
  4.191840e-02   7.307435e+01   6.029327e-01
  4.221730e-02   7.268867e+01   5.935599e-01
  4.251620e-02   7.270125e+01   6.013915e-01
  4.281510e-02   7.203718e+01   5.893808e-01
  4.311410e-02   7.219289e+01   5.907733e-01
  4.341300e-02   7.125583e+01   5.899600e-01
  4.371190e-02   7.143278e+01   5.891677e-01
  4.401080e-02   7.149595e+01   5.894281e-01
  4.430970e-02   7.077087e+01   5.819493e-01
  4.460860e-02   7.051917e+01   5.816521e-01
  4.490760e-02   7.046518e+01   5.829145e-01
  4.520650e-02   7.142813e+01   5.824322e-01
  4.550540e-02   7.088378e+01   5.831539e-01
  4.580430e-02   7.070388e+01   5.802030e-01
  4.610320e-02   6.984600e+01   5.737818e-01
  4.640220e-02   6.910078e+01   5.750417e-01
  4.670110e-02   6.931534e+01   5.673586e-01
  4.700000e-02   7.092143e+01   5.760261e-01
  4.729890e-02   6.899756e+01   5.702862e-01
  4.759780e-02   7.007618e+01   5.740094e-01
  4.789680e-02   6.928283e+01   5.672255e-01
  4.819570e-02   6.865399e+01   5.639514e-01
  4.849460e-02   6.900045e+01   5.674678e-01
  4.879350e-02   6.976116e+01   5.643361e-01
  4.909240e-02   6.908109e+01   5.692100e-01
  4.939130e-02   6.817939e+01   5.558862e-01
  4.969030e-02   6.839616e+01   5.587877e-01
  4.998920e-02   6.965186e+01   5.632123e-01
  5.028810e-02   6.839116e+01   5.560809e-01
  5.058700e-02   6.712797e+01   5.549282e-01
  5.088590e-02   6.749863e+01   5.472163e-01
  5.118490e-02   6.825827e+01   5.575495e-01
  5.148380e-02   6.924244e+01   5.588613e-01
  5.178270e-02   6.828006e+01   5.478028e-01
  5.208160e-02   6.655143e+01   5.465879e-01
  5.238050e-02   6.776585e+01   5.457362e-01
  5.267940e-02   6.865341e+01   5.571460e-01
  5.297840e-02   6.695062e+01   5.430770e-01
  5.327730e-02   6.764441e+01   5.433505e-01
  5.357620e-02   6.634188e+01   5.399720e-01
  5.387510e-02   6.682874e+01   5.388188e-01
  5.417400e-02   6.732691e+01   5.458779e-01
  5.447300e-02   6.689650e+01   5.360131e-01
  5.477190e-02   6.641742e+01   5.353111e-01
  5.507080e-02   6.744859e+01   5.394506e-01
  5.536970e-02   6.659020e+01   5.341765e-01
  5.566860e-02   6.713719e+01   5.400608e-01
  5.596760e-02   6.683109e+01   5.327258e-01
  5.626650e-02   6.608456e+01   5.321446e-01
  5.656540e-02   6.651378e+01   5.320592e-01
  5.686430e-02   6.575881e+01   5.260705e-01
  5.716320e-02   6.719049e+01   5.282408e-01
  5.746210e-02   6.699020e+01   5.327600e-01
  5.776110e-02   6.668986e+01   5.333653e-01
  5.806000e-02   6.637068e+01   5.238557e-01
  5.835890e-02   6.707596e+01   5.272101e-01
  5.865780e-02   6.628950e+01   5.212540e-01
  5.895670e-02   6.644568e+01   5.317867e-01
  5.925570e-02   6.639257e+01   5.194057e-01
  5.955460e-02   6.595691e+01   5.245259e-01
  5.985350e-02   6.641603e+01   5.189386e-01
  6.015240e-02   6.563115e+01   5.175353e-01
  6.045130e-02   6.622341e+01   5.204288e-01
  6.075020e-02   6.662010e+01   5.169633e-01
  6.104920e-02   6.628348e+01   5.195390e-01
  6.134810e-02   6.590458e+01   5.186123e-01
  6.164700e-02   6.521556e+01   5.077178e-01
  6.194590e-02   6.555770e+01   5.172456e-01
  6.224480e-02   6.683737e+01   5.107896e-01
  6.254380e-02   6.605488e+01   5.164164e-01
  6.284270e-02   6.589276e+01   5.174470e-01
  6.314160e-02   6.602126e+01   5.055724e-01
  6.344050e-02   6.704262e+01   5.169528e-01
  6.373940e-02   6.623705e+01   5.053614e-01
  6.403840e-02   6.537374e+01   5.099393e-01
  6.433730e-02   6.516833e+01   5.038504e-01
  6.463620e-02   6.471800e+01   4.980076e-01
  6.493510e-02   6.569406e+01   5.128125e-01
  6.523400e-02   6.569461e+01   5.022617e-01
  6.553290e-02   6.653341e+01   5.080515e-01
  6.583190e-02   6.630965e+01   5.051220e-01
  6.613080e-02   6.518170e+01   4.962706e-01
  6.642970e-02   6.566886e+01   5.073564e-01
  6.672860e-02   6.604662e+01   4.980574e-01
  6.702750e-02   6.524301e+01   5.000235e-01
  6.732650e-02   6.478874e+01   4.947724e-01
  6.762540e-02   6.583537e+01   4.987528e-01
  6.792430e-02   6.540751e+01   4.991341e-01
  6.822320e-02   6.547004e+01   4.914924e-01
  6.852210e-02   6.613853e+01   5.014093e-01
  6.882110e-02   6.418341e+01   4.900068e-01
  6.912000e-02   6.548252e+01   4.944507e-01
  6.941890e-02   6.495919e+01   4.890928e-01
  6.971780e-02   6.421143e+01   4.857955e-01
  7.001670e-02   6.499477e+01   4.950627e-01
  7.031560e-02   6.577019e+01   4.911781e-01
  7.061460e-02   6.477376e+01   4.879180e-01
  7.091350e-02   6.537642e+01   4.887555e-01
  7.121240e-02   6.608744e+01   4.876405e-01
  7.151130e-02   6.473948e+01   4.887425e-01
  7.181020e-02   6.475487e+01   4.822393e-01
  7.210920e-02   6.442879e+01   4.842628e-01
  7.240810e-02   6.398344e+01   4.779944e-01
  7.270700e-02   6.511896e+01   4.882655e-01
  7.300590e-02   6.516788e+01   4.837747e-01
  7.330480e-02   6.530563e+01   4.788441e-01
  7.360370e-02   6.417681e+01   4.805398e-01
  7.390270e-02   6.488224e+01   4.777344e-01
  7.420160e-02   6.588151e+01   4.887492e-01
  7.450050e-02   6.449939e+01   4.745554e-01
  7.479940e-02   6.525999e+01   4.786767e-01
  7.509830e-02   6.438338e+01   4.794860e-01
  7.539730e-02   6.486734e+01   4.741542e-01
  7.569620e-02   6.461273e+01   4.740950e-01
  7.599510e-02   6.412247e+01   4.753727e-01
  7.629400e-02   6.427656e+01   4.698358e-01
  7.659290e-02   6.427975e+01   4.741860e-01
  7.689190e-02   6.407737e+01   4.691073e-01
  7.719080e-02   6.410485e+01   4.717930e-01
  7.748970e-02   6.511771e+01   4.720410e-01
  7.778860e-02   6.518274e+01   4.753055e-01
  7.808750e-02   6.476065e+01   4.703185e-01
  7.838640e-02   6.421635e+01   4.658131e-01
  7.868540e-02   6.422375e+01   4.670973e-01
  7.898430e-02   6.451823e+01   4.656566e-01
  7.928320e-02   6.462093e+01   4.715224e-01
  7.958210e-02   6.492993e+01   4.638444e-01
  7.988100e-02   6.402346e+01   4.659488e-01
  8.018000e-02   6.470201e+01   4.659043e-01
  8.047890e-02   6.374986e+01   4.620526e-01
  8.077780e-02   6.461208e+01   4.643427e-01
  8.107670e-02   6.419730e+01   4.604117e-01
  8.137560e-02   6.378670e+01   4.621861e-01
  8.167450e-02   6.397584e+01   4.600198e-01
  8.197350e-02   6.357222e+01   4.557763e-01
  8.227240e-02   6.566716e+01   4.677049e-01
  8.257130e-02   6.417196e+01   4.528482e-01
  8.287020e-02   6.430437e+01   4.624179e-01
  8.316910e-02   6.496067e+01   4.615272e-01
  8.346810e-02   6.453599e+01   4.556781e-01
  8.376700e-02   6.455471e+01   4.620963e-01
  8.406590e-02   6.494599e+01   4.540346e-01
  8.436480e-02   6.438635e+01   4.590835e-01
  8.466370e-02   6.552451e+01   4.572083e-01
  8.496270e-02   6.465310e+01   4.649017e-01
  8.526160e-02   6.436098e+01   4.784972e-01
  8.556050e-02   6.407990e+01   4.779022e-01
  8.585940e-02   6.481737e+01   4.866613e-01
  8.615830e-02   6.504026e+01   4.874973e-01
  8.645720e-02   6.593812e+01   4.956773e-01
  8.675620e-02   6.387152e+01   4.902761e-01
  8.705510e-02   6.480580e+01   4.928661e-01
  8.735400e-02   6.515736e+01   4.966759e-01
  8.765290e-02   6.493945e+01   4.963432e-01
  8.795180e-02   6.391977e+01   4.964427e-01
  8.825080e-02   6.466518e+01   4.947964e-01
  8.854970e-02   6.423314e+01   4.997061e-01
  8.884860e-02   6.400460e+01   4.967720e-01
  8.914750e-02   6.433806e+01   5.042905e-01
  8.944640e-02   6.481383e+01   5.024781e-01
  8.974530e-02   6.451106e+01   4.972108e-01
  9.004430e-02   6.469785e+01   4.959182e-01
  9.034320e-02   6.412607e+01   4.762771e-01
  9.064210e-02   6.317094e+01   4.718324e-01
  9.094100e-02   6.360139e+01   4.635773e-01
  9.123990e-02   6.417879e+01   4.644300e-01
  9.153890e-02   6.393159e+01   4.660336e-01
  9.183780e-02   6.401778e+01   4.630225e-01
  9.213670e-02   6.410152e+01   4.616880e-01
  9.243560e-02   6.553381e+01   4.655874e-01
  9.273450e-02   6.442992e+01   4.576524e-01
  9.303350e-02   6.403811e+01   4.622756e-01
  9.333240e-02   6.378901e+01   4.511128e-01
  9.363130e-02   6.416640e+01   4.559302e-01
  9.393020e-02   6.322626e+01   4.502628e-01
  9.422910e-02   6.370842e+01   4.531338e-01
  9.452800e-02   6.426359e+01   4.562753e-01
  9.482700e-02   6.408627e+01   4.454304e-01
  9.512590e-02   6.356523e+01   4.518526e-01
  9.542480e-02   6.371833e+01   4.474686e-01
  9.572370e-02   6.286360e+01   4.444572e-01
  9.602260e-02   6.493330e+01   4.539902e-01
  9.632160e-02   6.359900e+01   4.415639e-01
  9.662050e-02   6.344433e+01   4.435582e-01
  9.691940e-02   6.381645e+01   4.448571e-01
  9.721830e-02   6.403434e+01   4.430726e-01
  9.751720e-02   6.385098e+01   4.446119e-01
  9.781610e-02   6.416861e+01   4.413890e-01
  9.811510e-02   6.350733e+01   4.434139e-01
  9.841400e-02   6.401792e+01   4.380578e-01
  9.871290e-02   6.522091e+01   4.453521e-01
  9.901180e-02   6.358536e+01   4.408004e-01
  9.931070e-02   6.385866e+01   4.378608e-01
  9.960970e-02   6.390382e+01   4.411884e-01
  9.990860e-02   6.354806e+01   4.326803e-01
  1.002070e-01   6.415589e+01   4.388786e-01
  1.005060e-01   6.459773e+01   4.379533e-01
  1.008050e-01   6.471431e+01   4.407845e-01
  1.011040e-01   6.478489e+01   4.348371e-01
  1.014030e-01   6.462334e+01   4.363256e-01
  1.017020e-01   6.389769e+01   4.379946e-01
  1.020010e-01   6.469515e+01   4.358874e-01
  1.023000e-01   6.442491e+01   4.329576e-01
  1.025990e-01   6.389922e+01   4.301929e-01
  1.028980e-01   6.363203e+01   4.309507e-01
  1.031970e-01   6.427598e+01   4.354917e-01
  1.034960e-01   6.467929e+01   4.288761e-01
  1.037950e-01   6.379206e+01   4.298320e-01
  1.040930e-01   6.461750e+01   4.289948e-01
  1.043920e-01   6.395111e+01   4.306985e-01
  1.046910e-01   6.430727e+01   4.312332e-01
  1.049900e-01   6.391630e+01   4.241060e-01
  1.052890e-01   6.460553e+01   4.299304e-01
  1.055880e-01   6.429226e+01   4.272689e-01
  1.058870e-01   6.403618e+01   4.280318e-01
  1.061860e-01   6.437700e+01   4.249978e-01
  1.064850e-01   6.492375e+01   4.274353e-01
  1.067840e-01   6.424704e+01   4.274406e-01
  1.070830e-01   6.479300e+01   4.257357e-01
  1.073820e-01   6.386882e+01   4.211294e-01
  1.076800e-01   6.417417e+01   4.218243e-01
  1.079790e-01   6.334116e+01   4.209389e-01
  1.082780e-01   6.412461e+01   4.254319e-01
  1.085770e-01   6.400747e+01   4.161069e-01
  1.088760e-01   6.408538e+01   4.221537e-01
  1.091750e-01   6.373770e+01   4.194632e-01
  1.094740e-01   6.396621e+01   4.211403e-01
  1.097730e-01   6.404182e+01   4.189320e-01
  1.100720e-01   6.354271e+01   4.134089e-01
  1.103710e-01   6.433776e+01   4.223616e-01
  1.106700e-01   6.432033e+01   4.162278e-01
  1.109690e-01   6.385013e+01   4.204490e-01
  1.112670e-01   6.349862e+01   4.117995e-01
  1.115660e-01   6.421497e+01   4.152939e-01
  1.118650e-01   6.438123e+01   4.197358e-01
  1.121640e-01   6.438939e+01   4.137996e-01
  1.124630e-01   6.349776e+01   4.120886e-01
  1.127620e-01   6.436159e+01   4.148822e-01
  1.130610e-01   6.404618e+01   4.132786e-01
  1.133600e-01   6.493433e+01   4.209244e-01
  1.136590e-01   6.431261e+01   4.086822e-01
  1.139580e-01   6.347548e+01   4.105630e-01
  1.142570e-01   6.465112e+01   4.140561e-01
  1.145560e-01   6.466064e+01   4.146702e-01
  1.148550e-01   6.467074e+01   4.135377e-01
  1.151530e-01   6.409197e+01   4.063051e-01
  1.154520e-01   6.428441e+01   4.120119e-01
  1.157510e-01   6.443545e+01   4.079500e-01
  1.160500e-01   6.401164e+01   4.128752e-01
  1.163490e-01   6.337908e+01   4.045922e-01
  1.166480e-01   6.348161e+01   4.077216e-01
  1.169470e-01   6.450628e+01   4.087345e-01
  1.172460e-01   6.404252e+01   4.078231e-01
  1.175450e-01   6.478953e+01   4.068462e-01
  1.178440e-01   6.509611e+01   4.078076e-01
  1.181430e-01   6.406076e+01   4.076006e-01
  1.184420e-01   6.485646e+01   4.078861e-01
  1.187400e-01   6.477494e+01   4.062502e-01
  1.190390e-01   6.471387e+01   4.052381e-01
  1.193380e-01   6.474179e+01   4.053255e-01
  1.196370e-01   6.400224e+01   4.051911e-01
  1.199360e-01   6.456489e+01   4.028780e-01
  1.202350e-01   6.482432e+01   4.066799e-01
  1.205340e-01   6.464679e+01   4.036720e-01
  1.208330e-01   6.376432e+01   3.995741e-01
  1.211320e-01   6.429823e+01   4.044794e-01
  1.214310e-01   6.372333e+01   3.960416e-01
  1.217300e-01   6.445916e+01   4.038966e-01
  1.220290e-01   6.395401e+01   4.009676e-01
  1.223270e-01   6.441743e+01   3.997614e-01
  1.226260e-01   6.498818e+01   4.010012e-01
  1.229250e-01   6.477752e+01   3.987838e-01
  1.232240e-01   6.537514e+01   4.043213e-01
  1.235230e-01   6.520821e+01   4.030038e-01
  1.238220e-01   6.488596e+01   3.985988e-01
  1.241210e-01   6.418135e+01   3.979823e-01
  1.244200e-01   6.442959e+01   3.951472e-01
  1.247190e-01   6.464815e+01   4.004767e-01
  1.250180e-01   6.461554e+01   3.954629e-01
  1.253170e-01   6.370881e+01   3.934367e-01
  1.256160e-01   6.477189e+01   3.992867e-01
  1.259140e-01   6.473333e+01   3.963323e-01
  1.262130e-01   6.476973e+01   3.964437e-01
  1.265120e-01   6.488965e+01   3.940312e-01
  1.268110e-01   6.436905e+01   3.931966e-01
  1.271100e-01   6.475289e+01   3.979315e-01
  1.274090e-01   6.506681e+01   3.955740e-01
  1.277080e-01   6.470704e+01   3.932269e-01
  1.280070e-01   6.471750e+01   3.920185e-01
  1.283060e-01   6.479394e+01   3.937405e-01
  1.286050e-01   6.385491e+01   3.936340e-01
  1.289040e-01   6.482155e+01   3.896438e-01
  1.292030e-01   6.467889e+01   3.941417e-01
  1.295020e-01   6.393987e+01   3.881923e-01
  1.298000e-01   6.487369e+01   3.917519e-01
  1.300990e-01   6.424269e+01   3.874191e-01
  1.303980e-01   6.443785e+01   3.887304e-01
  1.306970e-01   6.475237e+01   3.926189e-01
  1.309960e-01   6.400363e+01   3.881432e-01
  1.312950e-01   6.509694e+01   3.912002e-01
  1.315940e-01   6.521312e+01   3.872278e-01
  1.318930e-01   6.489822e+01   3.891497e-01
  1.321920e-01   6.471546e+01   3.883611e-01
  1.324910e-01   6.437420e+01   3.882969e-01
  1.327900e-01   6.497808e+01   3.879513e-01
  1.330890e-01   6.452075e+01   3.861096e-01
  1.333870e-01   6.410254e+01   3.846206e-01
  1.336860e-01   6.439686e+01   3.847968e-01
  1.339850e-01   6.443583e+01   3.835126e-01
  1.342840e-01   6.458431e+01   3.867740e-01
  1.345830e-01   6.482683e+01   3.860792e-01
  1.348820e-01   6.440146e+01   3.848105e-01
  1.351810e-01   6.474155e+01   3.809777e-01
  1.354800e-01   6.501087e+01   3.861562e-01
  1.357790e-01   6.472804e+01   3.829927e-01
  1.360780e-01   6.543494e+01   3.867086e-01
  1.363770e-01   6.477284e+01   3.842817e-01
  1.366760e-01   6.446903e+01   3.854827e-01
  1.369740e-01   6.392446e+01   3.974452e-01
  1.372730e-01   6.494643e+01   4.027264e-01
  1.375720e-01   6.452064e+01   4.107596e-01
  1.378710e-01   6.418396e+01   4.114018e-01
  1.381700e-01   6.490795e+01   4.154625e-01
  1.384690e-01   6.447643e+01   4.212706e-01
  1.387680e-01   6.415172e+01   4.087341e-01
  1.390670e-01   6.442196e+01   3.979470e-01
  1.393660e-01   6.426891e+01   3.966990e-01
  1.396650e-01   6.460940e+01   3.949375e-01
  1.399640e-01   6.464354e+01   3.960573e-01
  1.402630e-01   6.450521e+01   3.874903e-01
  1.405620e-01   6.472619e+01   3.925395e-01
  1.408600e-01   6.435324e+01   3.901773e-01
  1.411590e-01   6.513910e+01   3.935413e-01
  1.414580e-01   6.445524e+01   3.919646e-01
  1.417570e-01   6.430211e+01   3.840455e-01
  1.420560e-01   6.451809e+01   3.892145e-01
  1.423550e-01   6.544133e+01   3.893318e-01
  1.426540e-01   6.430272e+01   3.824224e-01
  1.429530e-01   6.466165e+01   3.825664e-01
  1.432520e-01   6.400902e+01   3.776951e-01
  1.435510e-01   6.403477e+01   3.804792e-01
  1.438500e-01   6.440802e+01   3.775341e-01
  1.441490e-01   6.460044e+01   3.772131e-01
  1.444470e-01   6.493042e+01   3.806289e-01
  1.447460e-01   6.469979e+01   3.761870e-01
  1.450450e-01   6.435921e+01   3.789509e-01
  1.453440e-01   6.483135e+01   3.744038e-01
  1.456430e-01   6.475097e+01   3.778732e-01
  1.459420e-01   6.390708e+01   3.747458e-01
  1.462410e-01   6.502362e+01   3.762553e-01
  1.465400e-01   6.483052e+01   3.770045e-01
  1.468390e-01   6.457086e+01   3.715267e-01
  1.471380e-01   6.461965e+01   3.746523e-01
  1.474370e-01   6.482197e+01   3.758885e-01
  1.477360e-01   6.537481e+01   3.764017e-01
  1.480340e-01   6.506776e+01   3.719008e-01
  1.483330e-01   6.447615e+01   3.786235e-01
  1.486320e-01   6.507911e+01   3.899330e-01
  1.489310e-01   6.524554e+01   3.921357e-01
  1.492300e-01   6.464791e+01   3.898487e-01
  1.495290e-01   6.511184e+01   3.937072e-01
  1.498280e-01   6.518885e+01   3.984943e-01
  1.501270e-01   6.374396e+01   3.955896e-01
  1.504260e-01   6.541199e+01   3.953631e-01
  1.507250e-01   6.560631e+01   4.018504e-01
  1.510240e-01   6.535609e+01   4.000402e-01
  1.513230e-01   6.512298e+01   4.046155e-01
  1.516210e-01   6.536509e+01   4.011110e-01
  1.519200e-01   6.461436e+01   3.988009e-01
  1.522190e-01   6.535331e+01   4.080599e-01
  1.525180e-01   6.588581e+01   4.048250e-01
  1.528170e-01   6.478187e+01   4.068221e-01
  1.531160e-01   6.479366e+01   4.035911e-01
  1.534150e-01   6.510618e+01   3.987571e-01
  1.537140e-01   6.473018e+01   3.908283e-01
  1.540130e-01   6.505670e+01   3.853559e-01
  1.543120e-01   6.529782e+01   3.863032e-01
  1.546110e-01   6.474310e+01   3.821198e-01
  1.549100e-01   6.447968e+01   3.815700e-01
  1.552090e-01   6.513659e+01   3.855924e-01
  1.555070e-01   6.466156e+01   3.749899e-01
  1.558060e-01   6.437995e+01   3.794613e-01
  1.561050e-01   6.533257e+01   3.784614e-01
  1.564040e-01   6.490721e+01   3.787721e-01
  1.567030e-01   6.588530e+01   3.796178e-01
  1.570020e-01   6.522182e+01   3.757451e-01
  1.573010e-01   6.555145e+01   3.802017e-01
  1.576000e-01   6.536822e+01   3.738135e-01
  1.578990e-01   6.493202e+01   3.744797e-01
  1.581980e-01   6.484105e+01   3.725144e-01
  1.584970e-01   6.454949e+01   3.714652e-01
  1.587960e-01   6.567024e+01   3.781215e-01
  1.590940e-01   6.619766e+01   3.742730e-01
  1.593930e-01   6.475435e+01   3.689302e-01
  1.596920e-01   6.521244e+01   3.712691e-01
  1.599910e-01   6.468498e+01   3.714339e-01
  1.602900e-01   6.545250e+01   3.729987e-01
  1.605890e-01   6.496712e+01   3.660831e-01
  1.608880e-01   6.538410e+01   3.696909e-01
  1.611870e-01   6.465572e+01   3.666113e-01
  1.614860e-01   6.587987e+01   3.704743e-01
  1.617850e-01   6.473947e+01   3.640497e-01
  1.620840e-01   6.517142e+01   3.652622e-01
  1.623830e-01   6.438570e+01   3.646408e-01
  1.626810e-01   6.504144e+01   3.643050e-01
  1.629800e-01   6.542505e+01   3.614865e-01
  1.632790e-01   6.503350e+01   3.615540e-01
  1.635780e-01   6.473198e+01   3.618741e-01
  1.638770e-01   6.428519e+01   3.629673e-01
  1.641760e-01   6.492072e+01   3.629859e-01
  1.644750e-01   6.465451e+01   3.614636e-01
  1.647740e-01   6.458276e+01   3.608764e-01
  1.650730e-01   6.477328e+01   3.627688e-01
  1.653720e-01   6.467251e+01   3.620965e-01
  1.656710e-01   6.494638e+01   3.607353e-01
  1.659700e-01   6.446254e+01   3.609266e-01
  1.662680e-01   6.504556e+01   3.612026e-01
  1.665670e-01   6.494372e+01   3.618835e-01
  1.668660e-01   6.494766e+01   3.584605e-01
  1.671650e-01   6.527872e+01   3.622350e-01
  1.674640e-01   6.466327e+01   3.597571e-01
  1.677630e-01   6.458809e+01   3.576545e-01
  1.680620e-01   6.468251e+01   3.601932e-01
  1.683610e-01   6.535662e+01   3.564223e-01
  1.686600e-01   6.519137e+01   3.608403e-01
  1.689590e-01   6.557326e+01   3.583078e-01
  1.692580e-01   6.494195e+01   3.563938e-01
  1.695570e-01   6.533038e+01   3.619926e-01
  1.698560e-01   6.511934e+01   3.554085e-01
  1.701540e-01   6.487912e+01   3.575218e-01
  1.704530e-01   6.504466e+01   3.550221e-01
  1.707520e-01   6.578855e+01   3.572301e-01
  1.710510e-01   6.449140e+01   3.566383e-01
  1.713500e-01   6.501179e+01   3.545682e-01
  1.716490e-01   6.506524e+01   3.574744e-01
  1.719480e-01   6.433886e+01   3.498693e-01
  1.722470e-01   6.461766e+01   3.529492e-01
  1.725460e-01   6.476446e+01   3.549870e-01
  1.728450e-01   6.443893e+01   3.517421e-01
  1.731440e-01   6.502349e+01   3.538749e-01
  1.734430e-01   6.488966e+01   3.503048e-01
  1.737410e-01   6.451011e+01   3.528358e-01
  1.740400e-01   6.495051e+01   3.533155e-01
  1.743390e-01   6.502956e+01   3.510345e-01
  1.746380e-01   6.475500e+01   3.518878e-01
  1.749370e-01   6.482958e+01   3.497920e-01
  1.752360e-01   6.464792e+01   3.515967e-01
  1.755350e-01   6.481831e+01   3.511705e-01
  1.758340e-01   6.539947e+01   3.480320e-01
  1.761330e-01   6.463644e+01   3.515655e-01
  1.764320e-01   6.402303e+01   3.450286e-01
  1.767310e-01   6.489029e+01   3.517205e-01
  1.770300e-01   6.494676e+01   3.481962e-01
  1.773280e-01   6.490268e+01   3.494648e-01
  1.776270e-01   6.504103e+01   3.486214e-01
  1.779260e-01   6.409744e+01   3.445501e-01
  1.782250e-01   6.411049e+01   3.473255e-01
  1.785240e-01   6.449449e+01   3.451075e-01
  1.788230e-01   6.432304e+01   3.463488e-01
  1.791220e-01   6.431808e+01   3.468504e-01
  1.794210e-01   6.426090e+01   3.434742e-01
  1.797200e-01   6.473456e+01   3.462583e-01
  1.800190e-01   6.461457e+01   3.435828e-01
  1.803180e-01   6.547743e+01   3.494429e-01
  1.806170e-01   6.385174e+01   3.422125e-01
  1.809160e-01   6.454880e+01   3.434079e-01
  1.812140e-01   6.451241e+01   3.441457e-01
  1.815130e-01   6.457163e+01   3.438019e-01
  1.818120e-01   6.481881e+01   3.458048e-01
  1.821110e-01   6.436081e+01   3.406049e-01
  1.824100e-01   6.426944e+01   3.428301e-01
  1.827090e-01   6.487177e+01   3.437666e-01
  1.830080e-01   6.384592e+01   3.412026e-01
  1.833070e-01   6.423246e+01   3.397782e-01
  1.836060e-01   6.412453e+01   3.386864e-01
  1.839050e-01   6.390715e+01   3.420283e-01
  1.842040e-01   6.454244e+01   3.409222e-01
  1.845030e-01   6.443641e+01   3.398316e-01
  1.848010e-01   6.440550e+01   3.415404e-01
  1.851000e-01   6.486783e+01   3.380872e-01
  1.853990e-01   6.453492e+01   3.422123e-01
  1.856980e-01   6.441968e+01   3.394650e-01
  1.859970e-01   6.397170e+01   3.370060e-01
  1.862960e-01   6.420154e+01   3.390506e-01
  1.865950e-01   6.418459e+01   3.372489e-01
  1.868940e-01   6.459615e+01   3.422099e-01
  1.871930e-01   6.366694e+01   3.326198e-01
  1.874920e-01   6.421638e+01   3.371740e-01
  1.877910e-01   6.472743e+01   3.383542e-01
  1.880900e-01   6.451342e+01   3.377944e-01
  1.883880e-01   6.393328e+01   3.380207e-01
  1.886870e-01   6.366365e+01   3.312402e-01
  1.889860e-01   6.432761e+01   3.385804e-01
  1.892850e-01   6.347286e+01   3.338089e-01
  1.895840e-01   6.413275e+01   3.344514e-01
  1.898830e-01   6.412759e+01   3.349030e-01
  1.901820e-01   6.436846e+01   3.352206e-01
  1.904810e-01   6.383450e+01   3.336729e-01
  1.907800e-01   6.359443e+01   3.322772e-01
  1.910790e-01   6.421728e+01   3.332872e-01
  1.913780e-01   6.401606e+01   3.338383e-01
  1.916770e-01   6.347173e+01   3.322626e-01
  1.919750e-01   6.487195e+01   3.366850e-01
  1.922740e-01   6.381938e+01   3.302893e-01
  1.925730e-01   6.387475e+01   3.311841e-01
  1.928720e-01   6.382712e+01   3.318169e-01
  1.931710e-01   6.397846e+01   3.328196e-01
  1.934700e-01   6.384408e+01   3.309539e-01
  1.937690e-01   6.379601e+01   3.299298e-01
  1.940680e-01   6.402895e+01   3.323411e-01
  1.943670e-01   6.375708e+01   3.296800e-01
  1.946660e-01   6.408945e+01   3.311376e-01
  1.949650e-01   6.388860e+01   3.285380e-01
  1.952640e-01   6.344000e+01   3.288592e-01
  1.955630e-01   6.379233e+01   3.309703e-01
  1.958610e-01   6.331125e+01   3.266114e-01
  1.961600e-01   6.366491e+01   3.288475e-01
  1.964590e-01   6.352912e+01   3.270268e-01
  1.967580e-01   6.406390e+01   3.306218e-01
  1.970570e-01   6.389442e+01   3.279657e-01
  1.973560e-01   6.348858e+01   3.251851e-01
  1.976550e-01   6.388632e+01   3.289746e-01
  1.979540e-01   6.380091e+01   3.264167e-01
  1.982530e-01   6.382802e+01   3.282352e-01
  1.985520e-01   6.296125e+01   3.239749e-01
  1.988510e-01   6.389295e+01   3.265075e-01
  1.991500e-01   6.391884e+01   3.287630e-01
  1.994480e-01   6.411479e+01   3.259222e-01
  1.997470e-01   6.382497e+01   3.270582e-01
  2.000460e-01   6.351401e+01   3.224145e-01
  2.003450e-01   6.341109e+01   3.244139e-01
  2.006440e-01   6.387698e+01   3.283610e-01
  2.009430e-01   6.364658e+01   3.227508e-01
  2.012420e-01   6.384433e+01   3.265278e-01
  2.015410e-01   6.381377e+01   3.230342e-01
  2.018400e-01   6.321140e+01   3.222053e-01
  2.021390e-01   6.290848e+01   3.224169e-01
  2.024380e-01   6.336093e+01   3.187228e-01
  2.027370e-01   6.389811e+01   3.250855e-01
  2.030350e-01   6.360185e+01   3.212460e-01
  2.033340e-01   6.296315e+01   3.204574e-01
  2.036330e-01   6.282969e+01   3.176540e-01
  2.039320e-01   6.306366e+01   3.190613e-01
  2.042310e-01   6.349940e+01   3.232202e-01
  2.045300e-01   6.350566e+01   3.185453e-01
  2.048290e-01   6.351444e+01   3.196527e-01
  2.051280e-01   6.320144e+01   3.184568e-01
  2.054270e-01   6.325248e+01   3.180445e-01
  2.057260e-01   6.305756e+01   3.209753e-01
  2.060250e-01   6.342431e+01   3.179373e-01
  2.063240e-01   6.303417e+01   3.195343e-01
  2.066230e-01   6.358290e+01   3.195524e-01
  2.069210e-01   6.286192e+01   3.189604e-01
  2.072200e-01   6.363268e+01   3.202235e-01
  2.075190e-01   6.273521e+01   3.155393e-01
  2.078180e-01   6.262228e+01   3.176709e-01
  2.081170e-01   6.348594e+01   3.182263e-01
  2.084160e-01   6.323403e+01   3.196288e-01
  2.087150e-01   6.343001e+01   3.166162e-01
  2.090140e-01   6.317489e+01   3.174457e-01
  2.093130e-01   6.285373e+01   3.165040e-01
  2.096120e-01   6.291831e+01   3.161325e-01
  2.099110e-01   6.303308e+01   3.149647e-01
  2.102100e-01   6.272018e+01   3.157674e-01
  2.105080e-01   6.333718e+01   3.189344e-01
  2.108070e-01   6.298084e+01   3.150972e-01
  2.111060e-01   6.318095e+01   3.148088e-01
  2.114050e-01   6.286257e+01   3.144072e-01
  2.117040e-01   6.291712e+01   3.195121e-01
  2.120030e-01   6.292813e+01   3.254763e-01
  2.123020e-01   6.329363e+01   3.287770e-01
  2.126010e-01   6.304114e+01   3.254780e-01
  2.129000e-01   6.266163e+01   3.277257e-01
  2.131990e-01   6.309847e+01   3.317436e-01
  2.134980e-01   6.315860e+01   3.339155e-01
  2.137970e-01   6.345260e+01   3.322126e-01
  2.140950e-01   6.264856e+01   3.319435e-01
  2.143940e-01   6.298138e+01   3.340729e-01
  2.146930e-01   6.305206e+01   3.345749e-01
  2.149920e-01   6.272457e+01   3.340195e-01
  2.152910e-01   6.313270e+01   3.355797e-01
  2.155900e-01   6.251520e+01   3.368147e-01
  2.158890e-01   6.287088e+01   3.377715e-01
  2.161880e-01   6.257383e+01   3.355225e-01
  2.164870e-01   6.308417e+01   3.381812e-01
  2.167860e-01   6.224385e+01   3.296418e-01
  2.170850e-01   6.299627e+01   3.290486e-01
  2.173840e-01   6.302553e+01   3.260193e-01
  2.176820e-01   6.235480e+01   3.228393e-01
  2.179810e-01   6.282827e+01   3.250729e-01
  2.182800e-01   6.254539e+01   3.200855e-01
  2.185790e-01   6.285451e+01   3.224198e-01
  2.188780e-01   6.237154e+01   3.177139e-01
  2.191770e-01   6.245058e+01   3.199818e-01
  2.194760e-01   6.267759e+01   3.214024e-01
  2.197750e-01   6.173311e+01   3.158127e-01
  2.200740e-01   6.284789e+01   3.166231e-01
  2.203730e-01   6.248715e+01   3.174637e-01
  2.206720e-01   6.301784e+01   3.178587e-01
  2.209710e-01   6.230881e+01   3.182378e-01
  2.212700e-01   6.253075e+01   3.143638e-01
  2.215680e-01   6.213093e+01   3.161521e-01
  2.218670e-01   6.221158e+01   3.121249e-01
  2.221660e-01   6.238107e+01   3.159801e-01
  2.224650e-01   6.269668e+01   3.142543e-01
  2.227640e-01   6.261097e+01   3.137773e-01
  2.230630e-01   6.258005e+01   3.146196e-01
  2.233620e-01   6.230755e+01   3.131467e-01
  2.236610e-01   6.210924e+01   3.126480e-01
  2.239600e-01   6.222556e+01   3.093465e-01
  2.242590e-01   6.246882e+01   3.130296e-01
  2.245580e-01   6.256718e+01   3.123677e-01
  2.248570e-01   6.265488e+01   3.144123e-01
  2.251550e-01   6.180625e+01   3.086803e-01
  2.254540e-01   6.268112e+01   3.111118e-01
  2.257530e-01   6.248271e+01   3.129343e-01
  2.260520e-01   6.184018e+01   3.075104e-01
  2.263510e-01   6.206242e+01   3.090668e-01
  2.266500e-01   6.212099e+01   3.090864e-01
  2.269490e-01   6.190238e+01   3.071672e-01
  2.272480e-01   6.207843e+01   3.101209e-01
  2.275470e-01   6.176841e+01   3.052349e-01
  2.278460e-01   6.234439e+01   3.101481e-01
  2.281450e-01   6.214363e+01   3.068980e-01
  2.284440e-01   6.204189e+01   3.081365e-01
  2.287420e-01   6.235639e+01   3.097979e-01
  2.290410e-01   6.232884e+01   3.035956e-01
  2.293400e-01   6.228043e+01   3.082283e-01
  2.296390e-01   6.161813e+01   3.051075e-01
  2.299380e-01   6.185566e+01   3.061861e-01
  2.302370e-01   6.208808e+01   3.061462e-01
  2.305360e-01   6.197796e+01   3.039340e-01
  2.308350e-01   6.159093e+01   3.072641e-01
  2.311340e-01   6.174399e+01   3.019311e-01
  2.314330e-01   6.167879e+01   3.039212e-01
  2.317320e-01   6.181668e+01   3.053541e-01
  2.320310e-01   6.181159e+01   3.022147e-01
  2.323290e-01   6.148475e+01   3.061292e-01
  2.326280e-01   6.183115e+01   3.015544e-01
  2.329270e-01   6.244366e+01   3.035182e-01
  2.332260e-01   6.194666e+01   3.038573e-01
  2.335250e-01   6.186042e+01   3.029282e-01
  2.338240e-01   6.175142e+01   3.038589e-01
  2.341230e-01   6.166205e+01   2.991647e-01
  2.344220e-01   6.186987e+01   3.027132e-01
  2.347210e-01   6.233781e+01   3.037365e-01
  2.350200e-01   6.179552e+01   3.015851e-01
  2.353190e-01   6.190665e+01   3.022103e-01
  2.356180e-01   6.211410e+01   2.993390e-01
  2.359170e-01   6.178294e+01   3.028576e-01
  2.362150e-01   6.119392e+01   2.994131e-01
  2.365140e-01   6.131925e+01   2.974176e-01
  2.368130e-01   6.204801e+01   3.014954e-01
  2.371120e-01   6.158077e+01   2.989675e-01
  2.374110e-01   6.161702e+01   3.016205e-01
  2.377100e-01   6.167454e+01   2.981639e-01
  2.380090e-01   6.170586e+01   2.996172e-01
  2.383080e-01   6.180441e+01   2.979088e-01
  2.386070e-01   6.161561e+01   2.990520e-01
  2.389060e-01   6.161845e+01   2.987142e-01
  2.392050e-01   6.150449e+01   2.968462e-01
  2.395040e-01   6.159626e+01   2.991202e-01
  2.398020e-01   6.189562e+01   2.977886e-01
  2.401010e-01   6.116728e+01   2.977330e-01
  2.404000e-01   6.110322e+01   2.947585e-01
  2.406990e-01   6.154347e+01   2.975059e-01
  2.409980e-01   6.133526e+01   2.959880e-01
  2.412970e-01   6.077970e+01   2.941991e-01
  2.415960e-01   6.155177e+01   2.969602e-01
  2.418950e-01   6.166554e+01   2.955549e-01
  2.421940e-01   6.143524e+01   2.962292e-01
  2.424930e-01   6.124939e+01   2.966811e-01
  2.427920e-01   6.096712e+01   2.922344e-01
  2.430910e-01   6.113898e+01   2.946226e-01
  2.433890e-01   6.135214e+01   2.941407e-01
  2.436880e-01   6.095815e+01   2.957496e-01
  2.439870e-01   6.065895e+01   2.914949e-01
  2.442860e-01   6.151185e+01   2.929933e-01
  2.445850e-01   6.091867e+01   2.933192e-01
  2.448840e-01   6.122811e+01   2.936237e-01
  2.451830e-01   6.058584e+01   2.936186e-01
  2.454820e-01   6.172756e+01   2.928570e-01
  2.457810e-01   6.072899e+01   2.916631e-01
  2.460800e-01   6.129565e+01   2.933478e-01
  2.463790e-01   6.051248e+01   2.904960e-01
  2.466780e-01   6.105150e+01   2.922195e-01
  2.469770e-01   6.121829e+01   2.917540e-01
  2.472750e-01   6.098668e+01   2.919561e-01
  2.475740e-01   6.079971e+01   2.924855e-01
  2.478730e-01   6.100423e+01   2.882823e-01
  2.481720e-01   6.149638e+01   2.924159e-01
  2.484710e-01   6.109749e+01   2.896559e-01
  2.487700e-01   6.143101e+01   2.935622e-01
  2.490690e-01   6.121960e+01   2.919725e-01
  2.493680e-01   6.117028e+01   2.888831e-01
  2.496670e-01   6.116525e+01   2.928176e-01
  2.499660e-01   6.130896e+01   2.901568e-01
  2.502650e-01   6.087841e+01   2.904080e-01
  2.505640e-01   6.150270e+01   2.889362e-01
  2.508620e-01   6.053814e+01   2.880125e-01
  2.511610e-01   6.071552e+01   2.907679e-01
  2.514600e-01   6.130530e+01   2.889928e-01
  2.517590e-01   6.068222e+01   2.873129e-01
  2.520580e-01   6.122413e+01   2.891149e-01
  2.523570e-01   6.084296e+01   2.885271e-01
  2.526560e-01   6.072482e+01   2.890872e-01
  2.529550e-01   6.064732e+01   2.855866e-01
  2.532540e-01   6.028156e+01   2.846226e-01
  2.535530e-01   6.089491e+01   2.858632e-01
  2.538520e-01   6.071458e+01   2.867694e-01
  2.541510e-01   6.034067e+01   2.843571e-01
  2.544490e-01   6.044583e+01   2.854173e-01
  2.547480e-01   6.049605e+01   2.858425e-01
  2.550470e-01   6.043005e+01   2.839627e-01
  2.553460e-01   6.087860e+01   2.854189e-01
  2.556450e-01   6.101731e+01   2.834399e-01
  2.559440e-01   6.067666e+01   2.855538e-01
  2.562430e-01   6.066359e+01   2.868551e-01
  2.565420e-01   6.094558e+01   2.849698e-01
  2.568410e-01   6.082819e+01   2.838938e-01
  2.571400e-01   6.088672e+01   2.844304e-01
  2.574390e-01   6.030430e+01   2.851849e-01
  2.577380e-01   6.086559e+01   2.854898e-01
  2.580360e-01   6.050166e+01   2.826347e-01
  2.583350e-01   6.060678e+01   2.853893e-01
  2.586340e-01   6.028401e+01   2.815351e-01
  2.589330e-01   6.029911e+01   2.843602e-01
  2.592320e-01   6.028270e+01   2.815320e-01
  2.595310e-01   6.066101e+01   2.834039e-01
  2.598300e-01   6.047488e+01   2.848756e-01
  2.601290e-01   6.052005e+01   2.806218e-01
  2.604280e-01   6.058999e+01   2.842377e-01
  2.607270e-01   6.043266e+01   2.801293e-01
  2.610260e-01   6.009995e+01   2.818923e-01
  2.613250e-01   6.063803e+01   2.837490e-01
  2.616240e-01   6.029043e+01   2.820422e-01
  2.619220e-01   6.054259e+01   2.827303e-01
  2.622210e-01   5.976718e+01   2.781042e-01
  2.625200e-01   6.058030e+01   2.817353e-01
  2.628190e-01   6.037843e+01   2.809728e-01
  2.631180e-01   6.040888e+01   2.793058e-01
  2.634170e-01   6.057247e+01   2.832965e-01
  2.637160e-01   6.058838e+01   2.797205e-01
  2.640150e-01   5.995083e+01   2.809520e-01
  2.643140e-01   6.002102e+01   2.780271e-01
  2.646130e-01   6.057934e+01   2.796996e-01
  2.649120e-01   6.063216e+01   2.828404e-01
  2.652110e-01   6.024241e+01   2.787298e-01
  2.655090e-01   5.982177e+01   2.785181e-01
  2.658080e-01   6.000329e+01   2.773238e-01
  2.661070e-01   6.050597e+01   2.797218e-01
  2.664060e-01   5.959709e+01   2.773278e-01
  2.667050e-01   6.040639e+01   2.794915e-01
  2.670040e-01   6.009894e+01   2.785884e-01
  2.673030e-01   6.040457e+01   2.784389e-01
  2.676020e-01   6.001931e+01   2.776441e-01
  2.679010e-01   6.059709e+01   2.788823e-01
  2.682000e-01   5.990749e+01   2.761652e-01
  2.684990e-01   6.039554e+01   2.783234e-01
  2.687980e-01   6.079574e+01   2.788649e-01
  2.690960e-01   6.013408e+01   2.784791e-01
  2.693950e-01   5.965961e+01   2.744835e-01
  2.696940e-01   5.993004e+01   2.754742e-01
  2.699930e-01   6.008905e+01   2.768640e-01
  2.702920e-01   6.030342e+01   2.770763e-01
  2.705910e-01   5.987028e+01   2.765467e-01
  2.708900e-01   6.065094e+01   2.762002e-01
  2.711890e-01   5.970422e+01   2.758827e-01
  2.714880e-01   6.018213e+01   2.759603e-01
  2.717870e-01   5.958488e+01   2.750495e-01
  2.720860e-01   6.036296e+01   2.758198e-01
  2.723850e-01   5.986607e+01   2.740418e-01
  2.726840e-01   6.027075e+01   2.760708e-01
  2.729820e-01   6.017991e+01   2.756778e-01
  2.732810e-01   6.013577e+01   2.746584e-01
  2.735800e-01   6.052076e+01   2.754446e-01
  2.738790e-01   5.968578e+01   2.740851e-01
  2.741780e-01   5.986798e+01   2.749624e-01
  2.744770e-01   6.003771e+01   2.728057e-01
  2.747760e-01   5.990581e+01   2.738596e-01
  2.750750e-01   5.989336e+01   2.769755e-01
  2.753740e-01   6.013300e+01   2.819698e-01
  2.756730e-01   6.031794e+01   2.839002e-01
  2.759720e-01   6.017377e+01   2.822634e-01
  2.762710e-01   5.959015e+01   2.849215e-01
  2.765690e-01   5.992192e+01   2.849937e-01
  2.768680e-01   5.986158e+01   2.875502e-01
  2.771670e-01   5.999302e+01   2.854707e-01
  2.774660e-01   6.001700e+01   2.863542e-01
  2.777650e-01   6.028498e+01   2.904870e-01
  2.780640e-01   6.070274e+01   2.900953e-01
  2.783630e-01   6.014905e+01   2.891948e-01
  2.786620e-01   5.972895e+01   2.898985e-01
  2.789610e-01   6.031989e+01   2.914379e-01
  2.792600e-01   6.072743e+01   2.953018e-01
  2.795590e-01   5.953480e+01   2.866593e-01
  2.798580e-01   5.996087e+01   2.922106e-01
  2.801560e-01   6.017780e+01   2.922975e-01
  2.804550e-01   5.963265e+01   2.918509e-01
  2.807540e-01   5.958730e+01   2.930751e-01
  2.810530e-01   5.985024e+01   2.909537e-01
  2.813520e-01   5.952344e+01   2.940442e-01
  2.816510e-01   6.039745e+01   2.951736e-01
  2.819500e-01   5.999327e+01   2.942969e-01
  2.822490e-01   6.008278e+01   2.945163e-01
  2.825480e-01   5.971653e+01   2.931687e-01
  2.828470e-01   5.980075e+01   2.967934e-01
  2.831460e-01   6.040397e+01   2.967833e-01
  2.834450e-01   6.003248e+01   2.942804e-01
  2.837430e-01   5.981008e+01   2.954350e-01
  2.840420e-01   5.973500e+01   2.968623e-01
  2.843410e-01   6.003976e+01   3.041128e-01
  2.846400e-01   5.995283e+01   3.060252e-01
  2.849390e-01   5.923921e+01   3.120534e-01
  2.852380e-01   5.925228e+01   3.149846e-01
  2.855370e-01   5.983017e+01   3.196550e-01
  2.858360e-01   5.935147e+01   3.204118e-01
  2.861350e-01   5.957346e+01   3.238453e-01
  2.864340e-01   5.889814e+01   3.267684e-01
  2.867330e-01   5.967786e+01   3.279795e-01
  2.870320e-01   5.986215e+01   3.341231e-01
  2.873310e-01   5.937844e+01   3.296870e-01
  2.876290e-01   5.898508e+01   3.338196e-01
  2.879280e-01   5.984530e+01   3.393188e-01
  2.882270e-01   5.934233e+01   3.341600e-01
  2.885260e-01   5.912714e+01   3.376214e-01
  2.888250e-01   5.948620e+01   3.377826e-01
  2.891240e-01   6.017784e+01   3.448658e-01
  2.894230e-01   5.958342e+01   3.462573e-01
  2.897220e-01   5.933276e+01   3.373467e-01
  2.900210e-01   5.983281e+01   3.477241e-01
  2.903200e-01   5.911563e+01   3.436142e-01
  2.906190e-01   5.926678e+01   3.477568e-01
  2.909180e-01   5.877475e+01   3.472511e-01
  2.912160e-01   5.936817e+01   3.452630e-01
  2.915150e-01   5.941482e+01   3.567895e-01
  2.918140e-01   5.956917e+01   3.490208e-01
  2.921130e-01   5.945480e+01   3.519453e-01
  2.924120e-01   5.898754e+01   3.531048e-01
  2.927110e-01   5.898874e+01   3.521229e-01
  2.930100e-01   5.894867e+01   3.611796e-01
  2.933090e-01   5.896703e+01   3.554424e-01
  2.936080e-01   5.931516e+01   3.540841e-01
  2.939070e-01   5.902683e+01   3.589003e-01
  2.942060e-01   5.957411e+01   3.611879e-01
  2.945050e-01   5.917669e+01   3.675287e-01
  2.948030e-01   5.850049e+01   3.558579e-01
  2.951020e-01   5.903090e+01   3.629254e-01
  2.954010e-01   5.887653e+01   3.641786e-01
  2.957000e-01   5.922182e+01   3.670030e-01
  2.959990e-01   5.910651e+01   3.662040e-01
  2.962980e-01   5.861932e+01   3.653518e-01
  2.965970e-01   5.873414e+01   3.692949e-01
  2.968960e-01   5.852043e+01   3.683956e-01
  2.971950e-01   5.874975e+01   3.675378e-01
  2.974940e-01   5.890050e+01   3.666700e-01
  2.977930e-01   5.861593e+01   3.691504e-01
  2.980920e-01   5.899322e+01   3.705651e-01
  2.983900e-01   5.813864e+01   3.708594e-01
  2.986890e-01   5.826809e+01   3.671492e-01
  2.989880e-01   5.929439e+01   3.742927e-01
  2.992870e-01   5.891871e+01   3.740437e-01
  2.995860e-01   5.834766e+01   3.743543e-01
  2.998850e-01   5.913480e+01   3.747290e-01
  3.001840e-01   5.901850e+01   3.767403e-01
  3.004830e-01   5.812278e+01   3.787324e-01
  3.007820e-01   5.848282e+01   3.784206e-01
  3.010810e-01   5.882756e+01   3.768520e-01
  3.013800e-01   5.863758e+01   3.819086e-01
  3.016790e-01   5.887412e+01   3.816724e-01
  3.019780e-01   5.846604e+01   3.823597e-01
  3.022760e-01   5.898110e+01   3.858355e-01
  3.025750e-01   5.841857e+01   3.819513e-01
  3.028740e-01   5.907274e+01   3.895395e-01
  3.031730e-01   5.865718e+01   3.863291e-01
  3.034720e-01   5.868710e+01   3.880017e-01
  3.037710e-01   5.840755e+01   3.868135e-01
  3.040700e-01   5.804248e+01   3.874496e-01
  3.043690e-01   5.851474e+01   3.936395e-01
  3.046680e-01   5.912698e+01   3.943113e-01
  3.049670e-01   5.849245e+01   3.886820e-01
  3.052660e-01   5.900481e+01   3.972420e-01
  3.055650e-01   5.877251e+01   3.950608e-01
  3.058630e-01   5.841580e+01   3.992382e-01
  3.061620e-01   5.854057e+01   3.923511e-01
  3.064610e-01   5.880728e+01   3.982749e-01
  3.067600e-01   5.837902e+01   4.029206e-01
  3.070590e-01   5.823545e+01   3.963338e-01
  3.073580e-01   5.773385e+01   4.006881e-01
  3.076570e-01   5.795505e+01   3.942521e-01
  3.079560e-01   5.882784e+01   4.035746e-01
  3.082550e-01   5.847346e+01   4.023572e-01
  3.085540e-01   5.840707e+01   4.018338e-01
  3.088530e-01   5.851942e+01   4.073288e-01
  3.091520e-01   5.817880e+01   4.001686e-01
  3.094500e-01   5.874457e+01   4.109017e-01
  3.097490e-01   5.840012e+01   4.078344e-01
  3.100480e-01   5.840926e+01   4.048202e-01
  3.103470e-01   5.860566e+01   4.168187e-01
  3.106460e-01   5.929768e+01   4.069799e-01
  3.109450e-01   5.933058e+01   4.190594e-01
  3.112440e-01   5.879186e+01   4.101303e-01
  3.115430e-01   5.786999e+01   4.122543e-01
  3.118420e-01   5.816032e+01   4.178684e-01
  3.121410e-01   5.823323e+01   4.116270e-01
  3.124400e-01   5.862049e+01   4.205239e-01
  3.127390e-01   5.809960e+01   4.127500e-01
  3.130380e-01   5.729769e+01   4.187783e-01
  3.133360e-01   5.759207e+01   4.174873e-01
  3.136350e-01   5.795078e+01   4.181149e-01
  3.139340e-01   5.836778e+01   4.257927e-01
  3.142330e-01   5.808410e+01   4.182611e-01
  3.145320e-01   5.880285e+01   4.313026e-01
  3.148310e-01   5.842072e+01   4.249370e-01
  3.151300e-01   5.828163e+01   4.244308e-01
  3.154290e-01   5.799932e+01   4.283456e-01
  3.157280e-01   5.798967e+01   4.254640e-01
  3.160270e-01   5.896127e+01   4.374227e-01
  3.163260e-01   5.834240e+01   4.267560e-01
  3.166250e-01   5.814349e+01   4.343787e-01
  3.169230e-01   5.862490e+01   4.335691e-01
  3.172220e-01   5.888465e+01   4.394132e-01
  3.175210e-01   5.819322e+01   4.364464e-01
  3.178200e-01   5.882950e+01   4.358099e-01
  3.181190e-01   5.817393e+01   4.413834e-01
  3.184180e-01   5.856986e+01   4.382371e-01
  3.187170e-01   5.811561e+01   4.443303e-01
  3.190160e-01   5.915473e+01   4.470783e-01
  3.193150e-01   5.733695e+01   4.336001e-01
  3.196140e-01   5.832768e+01   4.487940e-01
  3.199130e-01   5.849215e+01   4.429826e-01
  3.202120e-01   5.807076e+01   4.486269e-01
  3.205100e-01   5.745584e+01   4.450199e-01
  3.208090e-01   5.777250e+01   4.430167e-01
  3.211080e-01   5.819972e+01   4.516222e-01
  3.214070e-01   5.824544e+01   4.440270e-01
  3.217060e-01   5.826314e+01   4.514488e-01
  3.220050e-01   5.831386e+01   4.487408e-01
  3.223040e-01   5.879072e+01   4.485229e-01
  3.226030e-01   5.767134e+01   4.555335e-01
  3.229020e-01   5.851239e+01   4.434539e-01
  3.232010e-01   5.875745e+01   4.567622e-01
  3.235000e-01   5.838604e+01   4.502571e-01
  3.237990e-01   5.795868e+01   4.519478e-01
  3.240970e-01   5.847397e+01   4.608967e-01
  3.243960e-01   5.765394e+01   4.482516e-01
  3.246950e-01   5.818494e+01   4.615382e-01
  3.249940e-01   5.799575e+01   4.529398e-01
  3.252930e-01   5.720254e+01   4.571817e-01
  3.255920e-01   5.769436e+01   4.618358e-01
  3.258910e-01   5.810046e+01   4.589803e-01
  3.261900e-01   5.836250e+01   4.672590e-01
  3.264890e-01   5.847777e+01   4.622496e-01
  3.267880e-01   5.816646e+01   4.646334e-01
  3.270870e-01   5.765366e+01   4.705206e-01
  3.273860e-01   5.819740e+01   4.670612e-01
  3.276850e-01   5.865206e+01   4.745772e-01
  3.279830e-01   5.748346e+01   4.628094e-01
  3.282820e-01   5.743599e+01   4.720412e-01
  3.285810e-01   5.789445e+01   4.719831e-01
  3.288800e-01   5.820652e+01   4.766704e-01
  3.291790e-01   5.810678e+01   4.723660e-01
  3.294780e-01   5.764049e+01   4.778222e-01
  3.297770e-01   5.874877e+01   4.849477e-01
  3.300760e-01   5.818199e+01   4.775598e-01
  3.303750e-01   5.883695e+01   4.879082e-01
  3.306740e-01   5.894843e+01   4.816975e-01
  3.309730e-01   5.738747e+01   4.839422e-01
  3.312720e-01   5.830350e+01   4.915273e-01
  3.315700e-01   5.820087e+01   4.821695e-01
  3.318690e-01   5.774571e+01   4.929772e-01
  3.321680e-01   5.808673e+01   4.832346e-01
  3.324670e-01   5.798775e+01   4.951157e-01
  3.327660e-01   5.759988e+01   4.907141e-01
  3.330650e-01   5.762733e+01   4.913760e-01
  3.333640e-01   5.781285e+01   5.000057e-01
  3.336630e-01   5.846092e+01   4.911122e-01
  3.339620e-01   5.759550e+01   5.019513e-01
  3.342610e-01   5.801868e+01   4.969218e-01
  3.345600e-01   5.808361e+01   5.023286e-01
  3.348590e-01   5.756207e+01   5.089407e-01
  3.351570e-01   5.743818e+01   4.927639e-01
  3.354560e-01   5.785049e+01   5.139069e-01
  3.357550e-01   5.646477e+01   4.913325e-01
  3.360540e-01   5.866609e+01   5.156475e-01
  3.363530e-01   5.745938e+01   5.165632e-01
  3.366520e-01   5.774423e+01   5.025990e-01
  3.369510e-01   5.712968e+01   5.215420e-01
  3.372500e-01   5.759271e+01   5.002013e-01
  3.375490e-01   5.771322e+01   5.215712e-01
  3.378480e-01   5.671711e+01   5.144846e-01
  3.381470e-01   5.775195e+01   5.178766e-01
  3.384460e-01   5.750827e+01   5.306898e-01
  3.387450e-01   5.820948e+01   5.124066e-01
  3.390430e-01   5.695570e+01   5.254117e-01
  3.393420e-01   5.805994e+01   5.277740e-01
  3.396410e-01   5.741443e+01   5.255009e-01
  3.399400e-01   5.751601e+01   5.413766e-01
  3.402390e-01   5.788476e+01   5.171994e-01
  3.405380e-01   5.762681e+01   5.389922e-01
  3.408370e-01   5.792943e+01   5.326295e-01
  3.411360e-01   5.753063e+01   5.342736e-01
  3.414350e-01   5.782176e+01   5.428137e-01
  3.417340e-01   5.818626e+01   5.366038e-01
  3.420330e-01   5.833825e+01   5.535227e-01
  3.423320e-01   5.735697e+01   5.334667e-01
  3.426300e-01   5.731728e+01   5.478952e-01
  3.429290e-01   5.797069e+01   5.487277e-01
  3.432280e-01   5.796945e+01   5.464684e-01
  3.435270e-01   5.703722e+01   5.607536e-01
  3.438260e-01   5.771164e+01   5.415652e-01
  3.441250e-01   5.741863e+01   5.593638e-01
  3.444240e-01   5.636714e+01   5.463790e-01
  3.447230e-01   5.694019e+01   5.538363e-01
  3.450220e-01   5.710180e+01   5.660584e-01
  3.453210e-01   5.763293e+01   5.524797e-01
  3.456200e-01   5.654025e+01   5.683657e-01
  3.459190e-01   5.776738e+01   5.610600e-01
  3.462170e-01   5.715195e+01   5.688521e-01
  3.465160e-01   5.757920e+01   5.701191e-01
  3.468150e-01   5.699084e+01   5.663516e-01
  3.471140e-01   5.765997e+01   5.846954e-01
  3.474130e-01   5.716352e+01   5.663643e-01
  3.477120e-01   5.849597e+01   5.889188e-01
  3.480110e-01   5.846594e+01   5.823925e-01
  3.483100e-01   5.760797e+01   5.798905e-01
  3.486090e-01   5.805548e+01   5.971156e-01
  3.489080e-01   5.853610e+01   5.845432e-01
  3.492070e-01   5.816511e+01   5.986549e-01
  3.495060e-01   5.786156e+01   5.857166e-01
  3.498040e-01   5.802818e+01   5.989293e-01
  3.501030e-01   5.803920e+01   5.999705e-01
  3.504020e-01   5.753364e+01   5.963716e-01
  3.507010e-01   5.807275e+01   6.134027e-01
  3.510000e-01   5.624075e+01   5.848583e-01
  3.512990e-01   5.715918e+01   6.085587e-01
  3.515980e-01   5.800713e+01   6.047990e-01
  3.518970e-01   5.716961e+01   6.139112e-01
  3.521960e-01   5.756008e+01   6.248047e-01
  3.524950e-01   5.785148e+01   6.029796e-01
  3.527940e-01   5.654253e+01   6.226260e-01
  3.530930e-01   5.695319e+01   6.085076e-01
  3.533920e-01   5.786105e+01   6.287016e-01
  3.536900e-01   5.696221e+01   6.260717e-01
  3.539890e-01   5.785636e+01   6.275403e-01
  3.542880e-01   5.800575e+01   6.436348e-01
  3.545870e-01   5.697842e+01   6.128839e-01
  3.548860e-01   5.726926e+01   6.359327e-01
  3.551850e-01   5.789039e+01   6.277249e-01
  3.554840e-01   5.922531e+01   6.467017e-01
  3.557830e-01   5.829201e+01   6.440025e-01
  3.560820e-01   5.747263e+01   6.176996e-01
  3.563810e-01   5.786731e+01   6.404450e-01
  3.566800e-01   5.823229e+01   6.273152e-01
  3.569790e-01   5.705245e+01   6.407557e-01
  3.572770e-01   5.674949e+01   6.378361e-01
  3.575760e-01   5.749923e+01   6.156785e-01
  3.578750e-01   5.768539e+01   6.569595e-01
  3.581740e-01   5.791570e+01   6.289985e-01
  3.584730e-01   5.681749e+01   6.519987e-01
  3.587720e-01   5.724937e+01   6.430890e-01
  3.590710e-01   5.647675e+01   6.375146e-01
  3.593700e-01   5.680363e+01   6.638820e-01
  3.596690e-01   5.797184e+01   6.422315e-01
  3.599680e-01   5.851866e+01   6.752203e-01
  3.602670e-01   5.799751e+01   6.548481e-01
  3.605660e-01   5.835543e+01   6.728891e-01
  3.608640e-01   5.787719e+01   6.873117e-01
  3.611630e-01   5.715001e+01   6.475116e-01
  3.614620e-01   5.715023e+01   6.874602e-01
  3.617610e-01   5.667807e+01   6.590918e-01
  3.620600e-01   5.671885e+01   6.818766e-01
  3.623590e-01   5.729452e+01   6.823678e-01
  3.626580e-01   5.688005e+01   6.798952e-01
  3.629570e-01   5.823428e+01   7.064542e-01
  3.632560e-01   5.754510e+01   6.723641e-01
  3.635550e-01   5.761647e+01   7.141501e-01
  3.638540e-01   5.821286e+01   6.999894e-01
  3.641530e-01   5.783428e+01   7.024291e-01
  3.644510e-01   5.877361e+01   7.388379e-01
  3.647500e-01   5.836656e+01   6.917101e-01
  3.650490e-01   5.688658e+01   7.250965e-01
  3.653480e-01   5.710935e+01   7.093371e-01
  3.656470e-01   5.700514e+01   7.171167e-01
  3.659460e-01   5.791258e+01   7.444908e-01
  3.662450e-01   5.644033e+01   7.035282e-01
  3.665440e-01   5.744565e+01   7.590242e-01
  3.668430e-01   5.719158e+01   7.165762e-01
  3.671420e-01   5.840946e+01   7.553860e-01
  3.674410e-01   5.634409e+01   7.324830e-01
  3.677400e-01   5.754037e+01   7.536603e-01
  3.680390e-01   5.726615e+01   7.810311e-01
  3.683370e-01   5.718847e+01   7.306082e-01
  3.686360e-01   5.722978e+01   7.721074e-01
  3.689350e-01   5.816921e+01   7.617662e-01
  3.692340e-01   5.724776e+01   7.765308e-01
  3.695330e-01   5.742114e+01   8.051627e-01
  3.698320e-01   5.775132e+01   7.530717e-01
  3.701310e-01   5.731273e+01   8.068216e-01
  3.704300e-01   5.709885e+01   7.669978e-01
  3.707290e-01   5.722586e+01   8.086492e-01
  3.710280e-01   5.740985e+01   8.050836e-01
  3.713270e-01   5.722081e+01   7.919883e-01
  3.716260e-01   5.844854e+01   8.486861e-01
  3.719240e-01   5.739269e+01   7.863489e-01
  3.722230e-01   5.743139e+01   8.440319e-01
  3.725220e-01   5.800899e+01   8.191432e-01
  3.728210e-01   5.454472e+01   8.119327e-01
  3.731200e-01   5.661736e+01   8.763415e-01
  3.734190e-01   5.848241e+01   8.125692e-01
  3.737180e-01   5.653617e+01   8.725798e-01
  3.740170e-01   5.639604e+01   8.203548e-01
  3.743160e-01   5.695932e+01   8.821630e-01
  3.746150e-01   5.659004e+01   8.729954e-01
  3.749140e-01   5.823049e+01   8.642165e-01
  3.752130e-01   5.805083e+01   9.247093e-01
  3.755110e-01   5.629557e+01   8.468612e-01
  3.758100e-01   5.607701e+01   9.088525e-01
  3.761090e-01   5.869808e+01   9.020871e-01
  3.764080e-01   5.761544e+01   9.176574e-01
  3.767070e-01   5.927941e+01   9.732332e-01
  3.770060e-01   5.597054e+01   8.682038e-01
  3.773050e-01   5.643307e+01   9.577316e-01
  3.776040e-01   5.637010e+01   9.148050e-01
  3.779030e-01   5.726024e+01   9.524870e-01
  3.782020e-01   5.499190e+01   1.008220e+00
  3.785010e-01   5.836284e+01   9.130345e-01
  3.788000e-01   5.559293e+01   1.008782e+00
  3.790990e-01   5.847970e+01   9.545878e-01
  3.793970e-01   5.929250e+01   1.031837e+00
  3.796960e-01   5.777263e+01   1.013711e+00
  3.799950e-01   5.666594e+01   9.855319e-01
  3.802940e-01   5.575808e+01   1.086838e+00
  3.805930e-01   5.653087e+01   9.544559e-01
  3.808920e-01   5.900560e+01   1.124375e+00
  3.811910e-01   5.854006e+01   1.035175e+00
  3.814900e-01   5.767814e+01   1.081360e+00
  3.817890e-01   5.719158e+01   1.175776e+00
  3.820880e-01   5.666785e+01   9.946321e-01
  3.823870e-01   5.837508e+01   1.195568e+00
  3.826860e-01   5.710988e+01   1.037676e+00
  3.829840e-01   5.658858e+01   1.200755e+00
  3.832830e-01   5.640016e+01   1.145786e+00
  3.835820e-01   5.481075e+01   1.102629e+00
  3.838810e-01   5.775536e+01   1.265458e+00
  3.841800e-01   5.690985e+01   1.110555e+00
  3.844790e-01   5.684451e+01   1.264774e+00
  3.847780e-01   5.750582e+01   1.179002e+00
  3.850770e-01   5.767722e+01   1.283619e+00
  3.853760e-01   5.523029e+01   1.339926e+00
  3.856750e-01   5.806178e+01   1.184688e+00
  3.859740e-01   5.696712e+01   1.384918e+00
  3.862730e-01   5.592538e+01   1.245248e+00
  3.865710e-01   5.656310e+01   1.379998e+00
  3.868700e-01   5.967058e+01   1.443408e+00
  3.871690e-01   5.375040e+01   1.288938e+00
  3.874680e-01   5.475964e+01   1.498157e+00
  3.877670e-01   5.605180e+01   1.338366e+00
  3.880660e-01   5.532043e+01   1.539651e+00
  3.883650e-01   5.867941e+01   1.502626e+00
  3.886640e-01   5.706588e+01   1.546280e+00
  3.889630e-01   5.765467e+01   1.691342e+00
  3.892620e-01   5.403581e+01   1.472305e+00
  3.895610e-01   5.802955e+01   1.743329e+00
  3.898600e-01   5.775390e+01   1.692797e+00
  3.901580e-01   5.715567e+01   1.754695e+00
  3.904570e-01   5.575506e+01   1.937622e+00
  3.907560e-01   5.871040e+01   1.753526e+00
  3.910550e-01   5.600445e+01   1.977586e+00
  3.913540e-01   5.802955e+01   2.013023e+00
  3.916530e-01   5.677259e+01   1.991102e+00
  3.919520e-01   5.762366e+01   2.605832e+00
  3.922510e-01   5.705192e+01   1.995994e+00
  3.925500e-01   6.133954e+01   2.776711e+00
  3.928490e-01   5.698209e+01   2.443087e+00
  3.931480e-01   5.681449e+01   2.672329e+00
  3.934470e-01   0.000000e+00   0.000000e+00
  3.937460e-01   5.455197e+01   2.618578e+00
creator: radaver
creator-version: 3725
header-file: /nas_data/SAXS_data/20151104Workshop/header/JH1_0189.txt
image-file: /nas_data/Pilatus1M/20151104_Workshop/JH1_0189.tif
angular-axis-file: /nas_data/SAXS_data/20151104Workshop/q20151029.dat
beamstop-mask-file: /nas_data/SAXS_data/20151104Workshop/fit2d20151031.msk
detector-response-file: none
beam-center-x: 949.7700
beam-center-y: 918.8000
unit-time: 1.0000
channel-first: 10
channel-last: 1315
Exposure time [s]: 1.094280
Transmitted Beam: 0.484685
Incident Beam: 0.484685
Code: JH1
Concentration [mg/ml]: 1
Run Number: 0189
