# Supplementary material for: SAXS analysis of a soluble cytosolic NgBR construct including extracellular and transmembrane domains
Source: PLoS One. 2018 Jan 18;13(1):e0191371. doi: 10.1371/journal.pone.0191371 (PMC5773207; doi:10.1371/journal.pone.0191371)
Supplement: S1 File — (ZIP) [file pone.0191371.s001.zip › JH1_0190.dat]

Sample:   c= 1.0000 mg/ml  Code: JH1
  3.656810e-03   2.266281e+04   4.135129e+01
  3.955720e-03   2.206992e+04   2.802623e+01
  4.254640e-03   1.912769e+04   2.338091e+01
  4.553560e-03   1.550904e+04   2.029857e+01
  4.852480e-03   1.251514e+04   1.707173e+01
  5.151400e-03   1.055851e+04   1.549047e+01
  5.450320e-03   8.760361e+03   1.340199e+01
  5.749240e-03   7.487481e+03   1.200486e+01
  6.048150e-03   6.404690e+03   1.088306e+01
  6.347070e-03   5.555856e+03   9.630270e+00
  6.645990e-03   4.853792e+03   8.961699e+00
  6.944910e-03   4.268680e+03   8.090893e+00
  7.243830e-03   3.845764e+03   7.441455e+00
  7.542750e-03   3.420755e+03   6.991594e+00
  7.841670e-03   3.077848e+03   6.263181e+00
  8.140580e-03   2.792587e+03   6.048174e+00
  8.439500e-03   2.547818e+03   5.568274e+00
  8.738420e-03   2.351441e+03   5.298351e+00
  9.037340e-03   2.162416e+03   4.912793e+00
  9.336260e-03   2.005830e+03   4.649756e+00
  9.635180e-03   1.845053e+03   4.446827e+00
  9.934100e-03   1.709364e+03   4.141337e+00
  1.023300e-02   1.556965e+03   4.050560e+00
  1.053190e-02   1.450500e+03   3.965395e+00
  1.083090e-02   1.338993e+03   3.809928e+00
  1.112980e-02   1.233825e+03   3.626121e+00
  1.142870e-02   1.145273e+03   3.474003e+00
  1.172760e-02   1.060274e+03   3.333304e+00
  1.202650e-02   9.857492e+02   3.205133e+00
  1.232540e-02   9.107500e+02   3.063912e+00
  1.262440e-02   8.432630e+02   2.893390e+00
  1.292330e-02   7.872781e+02   2.752569e+00
  1.322220e-02   7.312288e+02   2.652777e+00
  1.352110e-02   6.836888e+02   2.539314e+00
  1.382000e-02   6.354796e+02   2.424030e+00
  1.411900e-02   5.912639e+02   2.326801e+00
  1.441790e-02   5.542843e+02   2.236636e+00
  1.471680e-02   5.122615e+02   2.139966e+00
  1.501570e-02   4.835802e+02   2.036222e+00
  1.531460e-02   4.558151e+02   1.967977e+00
  1.561350e-02   4.270520e+02   1.871452e+00
  1.591250e-02   4.062580e+02   1.841403e+00
  1.621140e-02   3.778026e+02   1.745126e+00
  1.651030e-02   3.596229e+02   1.684717e+00
  1.680920e-02   3.418099e+02   1.642463e+00
  1.710810e-02   3.198262e+02   1.592101e+00
  1.740710e-02   3.072160e+02   1.537946e+00
  1.770600e-02   2.881470e+02   1.474481e+00
  1.800490e-02   2.733758e+02   1.424838e+00
  1.830380e-02   2.625012e+02   1.407336e+00
  1.860270e-02   2.491330e+02   1.344408e+00
  1.890170e-02   2.387585e+02   1.316118e+00
  1.920060e-02   2.266801e+02   1.270240e+00
  1.949950e-02   2.177734e+02   1.259374e+00
  1.979840e-02   2.087031e+02   1.209736e+00
  2.009730e-02   2.020986e+02   1.177382e+00
  2.039620e-02   1.943476e+02   1.152490e+00
  2.069520e-02   1.857674e+02   1.120688e+00
  2.099410e-02   1.793468e+02   1.109130e+00
  2.129300e-02   1.732639e+02   1.061591e+00
  2.159190e-02   1.648853e+02   1.071293e+00
  2.189080e-02   1.613959e+02   1.065813e+00
  2.218980e-02   1.548418e+02   1.061931e+00
  2.248870e-02   1.501925e+02   1.064526e+00
  2.278760e-02   1.467594e+02   1.041922e+00
  2.308650e-02   1.423035e+02   1.057558e+00
  2.338540e-02   1.387075e+02   1.041942e+00
  2.368430e-02   1.333217e+02   1.002958e+00
  2.398330e-02   1.305316e+02   1.014988e+00
  2.428220e-02   1.269838e+02   9.788281e-01
  2.458110e-02   1.237443e+02   9.987502e-01
  2.488000e-02   1.203014e+02   9.584933e-01
  2.517890e-02   1.176199e+02   9.364451e-01
  2.547790e-02   1.165272e+02   9.452533e-01
  2.577680e-02   1.145345e+02   9.296089e-01
  2.607570e-02   1.117118e+02   9.255165e-01
  2.637460e-02   1.096905e+02   9.097388e-01
  2.667350e-02   1.073812e+02   8.775837e-01
  2.697250e-02   1.047016e+02   8.398463e-01
  2.727140e-02   1.045257e+02   8.079980e-01
  2.757030e-02   1.037262e+02   8.062377e-01
  2.786920e-02   1.023364e+02   7.916658e-01
  2.816810e-02   1.003639e+02   7.715737e-01
  2.846700e-02   9.846226e+01   7.547937e-01
  2.876600e-02   9.819346e+01   7.446809e-01
  2.906490e-02   9.655782e+01   7.406736e-01
  2.936380e-02   9.384344e+01   7.247516e-01
  2.966270e-02   9.480449e+01   7.231087e-01
  2.996160e-02   9.293625e+01   7.169974e-01
  3.026060e-02   9.017132e+01   6.951285e-01
  3.055950e-02   9.050366e+01   6.954212e-01
  3.085840e-02   8.827330e+01   6.838989e-01
  3.115730e-02   8.729395e+01   6.772469e-01
  3.145620e-02   8.745913e+01   6.713735e-01
  3.175510e-02   8.617777e+01   6.682656e-01
  3.205410e-02   8.686591e+01   6.672721e-01
  3.235300e-02   8.346373e+01   6.514246e-01
  3.265190e-02   8.374559e+01   6.405496e-01
  3.295080e-02   8.406321e+01   6.459715e-01
  3.324970e-02   8.286726e+01   6.405178e-01
  3.354870e-02   8.144461e+01   6.333357e-01
  3.384760e-02   8.172082e+01   6.270837e-01
  3.414650e-02   8.108084e+01   6.246234e-01
  3.444540e-02   8.042166e+01   6.135305e-01
  3.474430e-02   8.016181e+01   6.179287e-01
  3.504330e-02   8.040352e+01   6.111906e-01
  3.534220e-02   7.956343e+01   6.087394e-01
  3.564110e-02   7.885176e+01   6.052640e-01
  3.594000e-02   7.841439e+01   5.920302e-01
  3.623890e-02   7.855769e+01   6.026518e-01
  3.653780e-02   7.665443e+01   5.792048e-01
  3.683680e-02   7.760214e+01   5.903566e-01
  3.713570e-02   7.785037e+01   5.920052e-01
  3.743460e-02   7.765082e+01   5.816092e-01
  3.773350e-02   7.770225e+01   5.811311e-01
  3.803240e-02   7.638036e+01   5.899197e-01
  3.833140e-02   7.491127e+01   5.981047e-01
  3.863030e-02   7.597787e+01   6.117111e-01
  3.892920e-02   7.570566e+01   6.090262e-01
  3.922810e-02   7.478921e+01   6.077011e-01
  3.952700e-02   7.413976e+01   6.011354e-01
  3.982600e-02   7.597263e+01   6.173577e-01
  4.012490e-02   7.416259e+01   6.004526e-01
  4.042380e-02   7.430316e+01   6.089196e-01
  4.072270e-02   7.350026e+01   6.032317e-01
  4.102160e-02   7.310046e+01   6.008009e-01
  4.132050e-02   7.287150e+01   6.006460e-01
  4.161950e-02   7.313790e+01   5.955231e-01
  4.191840e-02   7.294250e+01   6.025220e-01
  4.221730e-02   7.184806e+01   5.902485e-01
  4.251620e-02   7.198194e+01   5.985416e-01
  4.281510e-02   7.118628e+01   5.860193e-01
  4.311410e-02   7.223455e+01   5.910747e-01
  4.341300e-02   7.144867e+01   5.908886e-01
  4.371190e-02   7.075952e+01   5.865145e-01
  4.401080e-02   7.139638e+01   5.891480e-01
  4.430970e-02   7.077351e+01   5.820891e-01
  4.460860e-02   6.937930e+01   5.770599e-01
  4.490760e-02   7.010565e+01   5.815544e-01
  4.520650e-02   6.998213e+01   5.766343e-01
  4.550540e-02   6.871215e+01   5.742787e-01
  4.580430e-02   6.981589e+01   5.766758e-01
  4.610320e-02   7.032023e+01   5.758539e-01
  4.640220e-02   6.910268e+01   5.751770e-01
  4.670110e-02   6.937393e+01   5.677241e-01
  4.700000e-02   7.008695e+01   5.727542e-01
  4.729890e-02   6.990997e+01   5.741716e-01
  4.759780e-02   6.973563e+01   5.727398e-01
  4.789680e-02   6.935070e+01   5.676291e-01
  4.819570e-02   6.822559e+01   5.623137e-01
  4.849460e-02   6.946991e+01   5.695212e-01
  4.879350e-02   6.905218e+01   5.615855e-01
  4.909240e-02   6.774157e+01   5.637893e-01
  4.939130e-02   6.906205e+01   5.595968e-01
  4.969030e-02   6.838536e+01   5.588674e-01
  4.998920e-02   6.839332e+01   5.582244e-01
  5.028810e-02   6.903214e+01   5.588044e-01
  5.058700e-02   6.814904e+01   5.592567e-01
  5.088590e-02   6.795018e+01   5.491652e-01
  5.118490e-02   6.815184e+01   5.572381e-01
  5.148380e-02   6.736880e+01   5.513704e-01
  5.178270e-02   6.791899e+01   5.464736e-01
  5.208160e-02   6.741627e+01   5.502498e-01
  5.238050e-02   6.741335e+01   5.444356e-01
  5.267940e-02   6.853004e+01   5.567685e-01
  5.297840e-02   6.734609e+01   5.447992e-01
  5.327730e-02   6.720718e+01   5.417116e-01
  5.357620e-02   6.759362e+01   5.451630e-01
  5.387510e-02   6.707132e+01   5.399155e-01
  5.417400e-02   6.784381e+01   5.480908e-01
  5.447300e-02   6.750191e+01   5.385524e-01
  5.477190e-02   6.713316e+01   5.383070e-01
  5.507080e-02   6.558789e+01   5.320755e-01
  5.536970e-02   6.678261e+01   5.350662e-01
  5.566860e-02   6.746683e+01   5.415050e-01
  5.596760e-02   6.687770e+01   5.330296e-01
  5.626650e-02   6.689836e+01   5.355297e-01
  5.656540e-02   6.659861e+01   5.325163e-01
  5.686430e-02   6.611637e+01   5.276157e-01
  5.716320e-02   6.664275e+01   5.261998e-01
  5.746210e-02   6.646884e+01   5.308004e-01
  5.776110e-02   6.584883e+01   5.301089e-01
  5.806000e-02   6.675170e+01   5.254736e-01
  5.835890e-02   6.637191e+01   5.245521e-01
  5.865780e-02   6.612204e+01   5.207106e-01
  5.895670e-02   6.529994e+01   5.272987e-01
  5.925570e-02   6.706023e+01   5.221265e-01
  5.955460e-02   6.604457e+01   5.249906e-01
  5.985350e-02   6.695252e+01   5.211457e-01
  6.015240e-02   6.626042e+01   5.201257e-01
  6.045130e-02   6.612591e+01   5.201607e-01
  6.075020e-02   6.667370e+01   5.172858e-01
  6.104920e-02   6.531065e+01   5.158266e-01
  6.134810e-02   6.590113e+01   5.187136e-01
  6.164700e-02   6.552522e+01   5.090345e-01
  6.194590e-02   6.563983e+01   5.176842e-01
  6.224480e-02   6.521894e+01   5.046793e-01
  6.254380e-02   6.619321e+01   5.170714e-01
  6.284270e-02   6.534470e+01   5.154047e-01
  6.314160e-02   6.547727e+01   5.035969e-01
  6.344050e-02   6.523392e+01   5.100448e-01
  6.373940e-02   6.574565e+01   5.035949e-01
  6.403840e-02   6.521170e+01   5.094197e-01
  6.433730e-02   6.554406e+01   5.054127e-01
  6.463620e-02   6.621506e+01   5.038462e-01
  6.493510e-02   6.518653e+01   5.109409e-01
  6.523400e-02   6.693001e+01   5.070746e-01
  6.553290e-02   6.613597e+01   5.066440e-01
  6.583190e-02   6.503790e+01   5.003655e-01
  6.613080e-02   6.578516e+01   4.986730e-01
  6.642970e-02   6.556463e+01   5.070660e-01
  6.672860e-02   6.553857e+01   4.962480e-01
  6.702750e-02   6.498438e+01   4.991420e-01
  6.732650e-02   6.546763e+01   4.974681e-01
  6.762540e-02   6.471539e+01   4.946018e-01
  6.792430e-02   6.578327e+01   5.006766e-01
  6.822320e-02   6.454300e+01   4.881084e-01
  6.852210e-02   6.446792e+01   4.951459e-01
  6.882110e-02   6.521861e+01   4.940520e-01
  6.912000e-02   6.521646e+01   4.935545e-01
  6.941890e-02   6.474851e+01   4.884072e-01
  6.971780e-02   6.489438e+01   4.884803e-01
  7.001670e-02   6.544988e+01   4.969030e-01
  7.031560e-02   6.515713e+01   4.889918e-01
  7.061460e-02   6.490542e+01   4.885218e-01
  7.091350e-02   6.574902e+01   4.902549e-01
  7.121240e-02   6.404326e+01   4.801460e-01
  7.151130e-02   6.394869e+01   4.858560e-01
  7.181020e-02   6.457878e+01   4.816898e-01
  7.210920e-02   6.506911e+01   4.867711e-01
  7.240810e-02   6.438690e+01   4.796053e-01
  7.270700e-02   6.493904e+01   4.876986e-01
  7.300590e-02   6.470812e+01   4.821719e-01
  7.330480e-02   6.464610e+01   4.765256e-01
  7.360370e-02   6.523838e+01   4.846053e-01
  7.390270e-02   6.441127e+01   4.761028e-01
  7.420160e-02   6.513806e+01   4.860914e-01
  7.450050e-02   6.485284e+01   4.759593e-01
  7.479940e-02   6.424917e+01   4.750604e-01
  7.509830e-02   6.533361e+01   4.831184e-01
  7.539730e-02   6.474352e+01   4.738064e-01
  7.569620e-02   6.536525e+01   4.769535e-01
  7.599510e-02   6.428134e+01   4.760666e-01
  7.629400e-02   6.439782e+01   4.703830e-01
  7.659290e-02   6.474918e+01   4.760197e-01
  7.689190e-02   6.465207e+01   4.713106e-01
  7.719080e-02   6.476896e+01   4.743356e-01
  7.748970e-02   6.451667e+01   4.699616e-01
  7.778860e-02   6.430663e+01   4.722050e-01
  7.808750e-02   6.451598e+01   4.695332e-01
  7.838640e-02   6.518795e+01   4.694277e-01
  7.868540e-02   6.433378e+01   4.676008e-01
  7.898430e-02   6.450984e+01   4.657295e-01
  7.928320e-02   6.448779e+01   4.711408e-01
  7.958210e-02   6.485263e+01   4.636709e-01
  7.988100e-02   6.515782e+01   4.701626e-01
  8.018000e-02   6.508646e+01   4.673899e-01
  8.047890e-02   6.453866e+01   4.650053e-01
  8.077780e-02   6.493117e+01   4.655910e-01
  8.107670e-02   6.570240e+01   4.658807e-01
  8.137560e-02   6.331911e+01   4.605909e-01
  8.167450e-02   6.481496e+01   4.631295e-01
  8.197350e-02   6.428037e+01   4.584093e-01
  8.227240e-02   6.390664e+01   4.614950e-01
  8.257130e-02   6.496769e+01   4.557481e-01
  8.287020e-02   6.501485e+01   4.650685e-01
  8.316910e-02   6.408405e+01   4.585041e-01
  8.346810e-02   6.470300e+01   4.563684e-01
  8.376700e-02   6.451382e+01   4.620523e-01
  8.406590e-02   6.357436e+01   4.493140e-01
  8.436480e-02   6.407104e+01   4.580594e-01
  8.466370e-02   6.497586e+01   4.553910e-01
  8.496270e-02   6.460483e+01   4.648310e-01
  8.526160e-02   6.480947e+01   4.802678e-01
  8.556050e-02   6.368398e+01   4.765291e-01
  8.585940e-02   6.455730e+01   4.857916e-01
  8.615830e-02   6.399435e+01   4.836689e-01
  8.645720e-02   6.438302e+01   4.899058e-01
  8.675620e-02   6.545478e+01   4.964254e-01
  8.705510e-02   6.439201e+01   4.913989e-01
  8.735400e-02   6.449688e+01   4.942616e-01
  8.765290e-02   6.418639e+01   4.935663e-01
  8.795180e-02   6.415254e+01   4.974560e-01
  8.825080e-02   6.425446e+01   4.933319e-01
  8.854970e-02   6.398936e+01   4.988675e-01
  8.884860e-02   6.473887e+01   4.997241e-01
  8.914750e-02   6.413721e+01   5.036143e-01
  8.944640e-02   6.472564e+01   5.022474e-01
  8.974530e-02   6.441313e+01   4.969433e-01
  9.004430e-02   7.735998e+01   5.423998e-01
  9.034320e-02   6.418280e+01   4.765933e-01
  9.064210e-02   6.405569e+01   4.752303e-01
  9.094100e-02   6.395410e+01   4.649639e-01
  9.123990e-02   6.432155e+01   4.650493e-01
  9.153890e-02   6.341613e+01   4.642539e-01
  9.183780e-02   6.482009e+01   4.660181e-01
  9.213670e-02   6.450253e+01   4.632325e-01
  9.243560e-02   6.673102e+01   4.699251e-01
  9.273450e-02   6.395439e+01   4.560614e-01
  9.303350e-02   6.357572e+01   4.607057e-01
  9.333240e-02   6.453541e+01   4.538449e-01
  9.363130e-02   6.365683e+01   4.542168e-01
  9.393020e-02   6.389266e+01   4.527297e-01
  9.422910e-02   6.420419e+01   4.549943e-01
  9.452800e-02   6.320309e+01   4.525951e-01
  9.482700e-02   6.440272e+01   4.466277e-01
  9.512590e-02   6.335240e+01   4.511954e-01
  9.542480e-02   6.368998e+01   4.474682e-01
  9.572370e-02   6.422443e+01   4.493417e-01
  9.602260e-02   6.508274e+01   4.546130e-01
  9.632160e-02   6.386642e+01   4.425893e-01
  9.662050e-02   6.419841e+01   4.462852e-01
  9.691940e-02   6.400296e+01   4.456054e-01
  9.721830e-02   6.401364e+01   4.430991e-01
  9.751720e-02   6.409299e+01   4.455524e-01
  9.781610e-02   6.394190e+01   4.407062e-01
  9.811510e-02   6.429122e+01   4.462409e-01
  9.841400e-02   6.446313e+01   4.396758e-01
  9.871290e-02   6.488472e+01   4.443013e-01
  9.901180e-02   6.375111e+01   4.414723e-01
  9.931070e-02   6.375480e+01   4.376015e-01
  9.960970e-02   6.288082e+01   4.377397e-01
  9.990860e-02   6.397410e+01   4.342245e-01
  1.002070e-01   6.429245e+01   4.394428e-01
  1.005060e-01   6.423723e+01   4.368262e-01
  1.008050e-01   6.503134e+01   4.419608e-01
  1.011040e-01   6.385878e+01   4.318135e-01
  1.014030e-01   6.347896e+01   4.325408e-01
  1.017020e-01   6.440659e+01   4.398327e-01
  1.020010e-01   6.403630e+01   4.337583e-01
  1.023000e-01   6.445637e+01   4.331593e-01
  1.025990e-01   6.440852e+01   4.319996e-01
  1.028980e-01   6.458877e+01   4.342746e-01
  1.031970e-01   6.350450e+01   4.329662e-01
  1.034960e-01   6.384875e+01   4.262080e-01
  1.037950e-01   6.431580e+01   4.316886e-01
  1.040930e-01   6.445523e+01   4.285508e-01
  1.043920e-01   6.397945e+01   4.308894e-01
  1.046910e-01   6.382659e+01   4.297137e-01
  1.049900e-01   6.368562e+01   4.234338e-01
  1.052890e-01   6.498051e+01   4.312718e-01
  1.055880e-01   6.383782e+01   4.258505e-01
  1.058870e-01   6.455402e+01   4.298542e-01
  1.061860e-01   6.443079e+01   4.252696e-01
  1.064850e-01   6.400938e+01   4.245087e-01
  1.067840e-01   6.405929e+01   4.269101e-01
  1.070830e-01   6.399333e+01   4.231941e-01
  1.073820e-01   6.411659e+01   4.220389e-01
  1.076800e-01   6.356460e+01   4.199092e-01
  1.079790e-01   6.396534e+01   4.231015e-01
  1.082780e-01   6.442410e+01   4.265188e-01
  1.085770e-01   6.371378e+01   4.152432e-01
  1.088760e-01   6.481487e+01   4.246437e-01
  1.091750e-01   6.433763e+01   4.215260e-01
  1.094740e-01   6.502369e+01   4.247012e-01
  1.097730e-01   6.459386e+01   4.208270e-01
  1.100720e-01   6.471986e+01   4.173130e-01
  1.103710e-01   6.421093e+01   4.220386e-01
  1.106700e-01   6.377756e+01   4.145597e-01
  1.109690e-01   6.423574e+01   4.218101e-01
  1.112670e-01   6.430425e+01   4.144954e-01
  1.115660e-01   6.367109e+01   4.136231e-01
  1.118650e-01   6.505860e+01   4.220316e-01
  1.121640e-01   6.463875e+01   4.146919e-01
  1.124630e-01   6.431787e+01   4.148332e-01
  1.127620e-01   6.448376e+01   4.153678e-01
  1.130610e-01   6.389581e+01   4.128846e-01
  1.133600e-01   6.397493e+01   4.178959e-01
  1.136590e-01   6.447102e+01   4.092759e-01
  1.139580e-01   6.372147e+01   4.114489e-01
  1.142570e-01   6.411469e+01   4.124261e-01
  1.145560e-01   6.463609e+01   4.146833e-01
  1.148550e-01   6.423114e+01   4.122211e-01
  1.151530e-01   6.477232e+01   4.085464e-01
  1.154520e-01   6.453217e+01   4.128965e-01
  1.157510e-01   6.497304e+01   4.097390e-01
  1.160500e-01   6.435972e+01   4.140880e-01
  1.163490e-01   6.436064e+01   4.078035e-01
  1.166480e-01   6.440048e+01   4.107528e-01
  1.169470e-01   6.403998e+01   4.073447e-01
  1.172460e-01   6.502703e+01   4.110369e-01
  1.175450e-01   6.494860e+01   4.074355e-01
  1.178440e-01   6.435562e+01   4.055713e-01
  1.181430e-01   6.401391e+01   4.075418e-01
  1.184420e-01   6.490060e+01   4.081153e-01
  1.187400e-01   6.385796e+01   4.034538e-01
  1.190390e-01   6.482633e+01   4.056799e-01
  1.193380e-01   6.466639e+01   4.051792e-01
  1.196370e-01   6.448228e+01   4.067979e-01
  1.199360e-01   6.493052e+01   4.041067e-01
  1.202350e-01   6.453399e+01   4.058581e-01
  1.205340e-01   6.458465e+01   4.035674e-01
  1.208330e-01   6.454157e+01   4.020911e-01
  1.211320e-01   6.455328e+01   4.053706e-01
  1.214310e-01   6.535466e+01   4.011678e-01
  1.217300e-01   6.502196e+01   4.057458e-01
  1.220290e-01   6.478717e+01   4.036603e-01
  1.223270e-01   6.458249e+01   4.003619e-01
  1.226260e-01   6.409118e+01   3.983124e-01
  1.229250e-01   6.437150e+01   3.976202e-01
  1.232240e-01   6.422832e+01   4.008481e-01
  1.235230e-01   6.455935e+01   4.010826e-01
  1.238220e-01   6.513029e+01   3.994370e-01
  1.241210e-01   6.501714e+01   4.006540e-01
  1.244200e-01   6.485091e+01   3.965249e-01
  1.247190e-01   6.397193e+01   3.984649e-01
  1.250180e-01   6.481125e+01   3.961491e-01
  1.253170e-01   6.458295e+01   3.962144e-01
  1.256160e-01   6.443368e+01   3.983312e-01
  1.259140e-01   6.451440e+01   3.957492e-01
  1.262130e-01   6.465034e+01   3.961659e-01
  1.265120e-01   6.461440e+01   3.932817e-01
  1.268110e-01   6.488296e+01   3.948505e-01
  1.271100e-01   6.471308e+01   3.978974e-01
  1.274090e-01   6.450618e+01   3.939534e-01
  1.277080e-01   6.513018e+01   3.945980e-01
  1.280070e-01   6.405486e+01   3.900928e-01
  1.283060e-01   6.516736e+01   3.949609e-01
  1.286050e-01   6.496351e+01   3.971243e-01
  1.289040e-01   6.468859e+01   3.893302e-01
  1.292030e-01   6.506558e+01   3.954058e-01
  1.295020e-01   6.443742e+01   3.897860e-01
  1.298000e-01   6.412379e+01   3.895674e-01
  1.300990e-01   6.471760e+01   3.889347e-01
  1.303980e-01   6.458371e+01   3.892563e-01
  1.306970e-01   6.434284e+01   3.914621e-01
  1.309960e-01   6.464427e+01   3.901674e-01
  1.312950e-01   6.424380e+01   3.887144e-01
  1.315940e-01   6.575039e+01   3.889058e-01
  1.318930e-01   6.487096e+01   3.891541e-01
  1.321920e-01   6.480476e+01   3.887151e-01
  1.324910e-01   6.445662e+01   3.886315e-01
  1.327900e-01   6.507639e+01   3.883307e-01
  1.330890e-01   6.458402e+01   3.863845e-01
  1.333870e-01   6.489054e+01   3.870632e-01
  1.336860e-01   6.544215e+01   3.879931e-01
  1.339850e-01   6.494166e+01   3.851003e-01
  1.342840e-01   6.473807e+01   3.873199e-01
  1.345830e-01   6.412866e+01   3.840797e-01
  1.348820e-01   6.418386e+01   3.842450e-01
  1.351810e-01   6.508424e+01   3.820693e-01
  1.354800e-01   6.492265e+01   3.859796e-01
  1.357790e-01   6.570893e+01   3.859693e-01
  1.360780e-01   6.495179e+01   3.853637e-01
  1.363770e-01   6.504332e+01   3.851685e-01
  1.366760e-01   6.485041e+01   3.867069e-01
  1.369740e-01   6.451644e+01   3.993697e-01
  1.372730e-01   6.524004e+01   4.037252e-01
  1.375720e-01   6.421959e+01   4.098909e-01
  1.378710e-01   6.383251e+01   4.103648e-01
  1.381700e-01   6.455627e+01   4.144272e-01
  1.384690e-01   6.352745e+01   4.182516e-01
  1.387680e-01   6.476896e+01   4.107867e-01
  1.390670e-01   6.442837e+01   3.980550e-01
  1.393660e-01   6.416755e+01   3.964739e-01
  1.396650e-01   6.404631e+01   3.932998e-01
  1.399640e-01   6.456295e+01   3.958980e-01
  1.402630e-01   6.505078e+01   3.892117e-01
  1.405620e-01   6.479536e+01   3.928362e-01
  1.408600e-01   6.475334e+01   3.914751e-01
  1.411590e-01   6.497292e+01   3.931260e-01
  1.414580e-01   6.481766e+01   3.931521e-01
  1.417570e-01   6.484692e+01   3.857545e-01
  1.420560e-01   6.415205e+01   3.881948e-01
  1.423550e-01   6.388531e+01   3.847605e-01
  1.426540e-01   6.431301e+01   3.825378e-01
  1.429530e-01   6.476503e+01   3.829570e-01
  1.432520e-01   6.501173e+01   3.807263e-01
  1.435510e-01   6.487058e+01   3.830390e-01
  1.438500e-01   6.410226e+01   3.767203e-01
  1.441490e-01   6.478772e+01   3.778432e-01
  1.444470e-01   6.482526e+01   3.804048e-01
  1.447460e-01   6.526239e+01   3.779028e-01
  1.450450e-01   6.438550e+01   3.791123e-01
  1.453440e-01   6.479086e+01   3.743698e-01
  1.456430e-01   6.502675e+01   3.787609e-01
  1.459420e-01   6.445643e+01   3.764365e-01
  1.462410e-01   6.508075e+01   3.765039e-01
  1.465400e-01   6.460263e+01   3.764247e-01
  1.468390e-01   6.481762e+01   3.723183e-01
  1.471380e-01   6.439403e+01   3.740806e-01
  1.474370e-01   6.519524e+01   3.770527e-01
  1.477360e-01   6.448016e+01   3.739001e-01
  1.480340e-01   6.424809e+01   3.696328e-01
  1.483330e-01   6.478500e+01   3.796134e-01
  1.486320e-01   6.509392e+01   3.900638e-01
  1.489310e-01   6.475573e+01   3.907476e-01
  1.492300e-01   6.506228e+01   3.911827e-01
  1.495290e-01   6.527883e+01   3.942991e-01
  1.498280e-01   6.526648e+01   3.988199e-01
  1.501270e-01   6.513780e+01   3.999798e-01
  1.504260e-01   6.533579e+01   3.952203e-01
  1.507250e-01   6.510102e+01   4.003886e-01
  1.510240e-01   6.538751e+01   4.002250e-01
  1.513230e-01   6.568000e+01   4.064322e-01
  1.516210e-01   6.530541e+01   4.010166e-01
  1.519200e-01   6.518474e+01   4.006460e-01
  1.522190e-01   6.607306e+01   4.103917e-01
  1.525180e-01   6.540239e+01   4.034265e-01
  1.528170e-01   6.532176e+01   4.086043e-01
  1.531160e-01   6.539580e+01   4.055520e-01
  1.534150e-01   6.521811e+01   3.991881e-01
  1.537140e-01   6.537976e+01   3.928714e-01
  1.540130e-01   6.479322e+01   3.846599e-01
  1.543120e-01   6.506153e+01   3.856891e-01
  1.546110e-01   6.418290e+01   3.805474e-01
  1.549100e-01   6.483581e+01   3.827070e-01
  1.552090e-01   6.525908e+01   3.860403e-01
  1.555070e-01   6.522107e+01   3.766922e-01
  1.558060e-01   6.493655e+01   3.811825e-01
  1.561050e-01   6.531766e+01   3.785021e-01
  1.564040e-01   6.512836e+01   3.795008e-01
  1.567030e-01   6.474597e+01   3.764046e-01
  1.570020e-01   6.494321e+01   3.750248e-01
  1.573010e-01   6.511500e+01   3.790178e-01
  1.576000e-01   6.455884e+01   3.715744e-01
  1.578990e-01   6.487437e+01   3.743964e-01
  1.581980e-01   6.463212e+01   3.719962e-01
  1.584970e-01   6.475560e+01   3.721402e-01
  1.587960e-01   6.478017e+01   3.756335e-01
  1.590940e-01   6.538866e+01   3.720613e-01
  1.593930e-01   6.495758e+01   3.695906e-01
  1.596920e-01   6.502141e+01   3.708070e-01
  1.599910e-01   6.507853e+01   3.726447e-01
  1.602900e-01   6.517315e+01   3.722843e-01
  1.605890e-01   6.454188e+01   3.649639e-01
  1.608880e-01   6.479408e+01   3.681007e-01
  1.611870e-01   6.538523e+01   3.687554e-01
  1.614860e-01   6.504200e+01   3.681924e-01
  1.617850e-01   6.424385e+01   3.627339e-01
  1.620840e-01   6.468828e+01   3.639864e-01
  1.623830e-01   6.470554e+01   3.656264e-01
  1.626810e-01   6.532545e+01   3.651803e-01
  1.629800e-01   6.488457e+01   3.600700e-01
  1.632790e-01   6.494367e+01   3.613842e-01
  1.635780e-01   6.539010e+01   3.637896e-01
  1.638770e-01   6.418246e+01   3.627576e-01
  1.641760e-01   6.468757e+01   3.624138e-01
  1.644750e-01   6.549792e+01   3.638942e-01
  1.647740e-01   6.518836e+01   3.626448e-01
  1.650730e-01   6.472068e+01   3.627018e-01
  1.653720e-01   6.436245e+01   3.613075e-01
  1.656710e-01   6.485088e+01   3.605499e-01
  1.659700e-01   6.505112e+01   3.626509e-01
  1.662680e-01   6.513659e+01   3.615354e-01
  1.665670e-01   6.452867e+01   3.608052e-01
  1.668660e-01   6.492102e+01   3.584664e-01
  1.671650e-01   6.492758e+01   3.613395e-01
  1.674640e-01   6.496826e+01   3.606844e-01
  1.677630e-01   6.468012e+01   3.579885e-01
  1.680620e-01   6.491987e+01   3.609334e-01
  1.683610e-01   6.526502e+01   3.562514e-01
  1.686600e-01   6.542607e+01   3.615694e-01
  1.689590e-01   6.475026e+01   3.561310e-01
  1.692580e-01   6.507444e+01   3.568362e-01
  1.695570e-01   6.451453e+01   3.598049e-01
  1.698560e-01   6.424193e+01   3.530843e-01
  1.701540e-01   6.469894e+01   3.571041e-01
  1.704530e-01   6.504634e+01   3.551054e-01
  1.707520e-01   6.431762e+01   3.532922e-01
  1.710510e-01   6.456536e+01   3.569218e-01
  1.713500e-01   6.481232e+01   3.541022e-01
  1.716490e-01   6.494671e+01   3.572277e-01
  1.719480e-01   6.525246e+01   3.524226e-01
  1.722470e-01   6.478323e+01   3.534794e-01
  1.725460e-01   6.518832e+01   3.562257e-01
  1.728450e-01   6.460386e+01   3.522700e-01
  1.731440e-01   6.469394e+01   3.530552e-01
  1.734430e-01   6.459678e+01   3.495909e-01
  1.737410e-01   6.550404e+01   3.556223e-01
  1.740400e-01   6.451974e+01   3.522200e-01
  1.743390e-01   6.432473e+01   3.492043e-01
  1.746380e-01   6.437239e+01   3.509244e-01
  1.749370e-01   6.491307e+01   3.500947e-01
  1.752360e-01   6.589327e+01   3.550457e-01
  1.755350e-01   6.416752e+01   3.494805e-01
  1.758340e-01   6.469284e+01   3.462234e-01
  1.761330e-01   6.454839e+01   3.514038e-01
  1.764320e-01   6.470993e+01   3.469514e-01
  1.767310e-01   6.480842e+01   3.515765e-01
  1.770300e-01   6.483921e+01   3.479849e-01
  1.773280e-01   6.455306e+01   3.485995e-01
  1.776270e-01   6.428281e+01   3.466602e-01
  1.779260e-01   6.439637e+01   3.454292e-01
  1.782250e-01   6.504251e+01   3.499186e-01
  1.785240e-01   6.367139e+01   3.429742e-01
  1.788230e-01   6.438140e+01   3.465827e-01
  1.791220e-01   6.440834e+01   3.471706e-01
  1.794210e-01   6.365939e+01   3.419387e-01
  1.797200e-01   6.429261e+01   3.451508e-01
  1.800190e-01   6.438915e+01   3.430589e-01
  1.803180e-01   6.406609e+01   3.457329e-01
  1.806170e-01   6.452042e+01   3.440759e-01
  1.809160e-01   6.474556e+01   3.440071e-01
  1.812140e-01   6.424162e+01   3.434988e-01
  1.815130e-01   6.468449e+01   3.441784e-01
  1.818120e-01   6.418309e+01   3.441811e-01
  1.821110e-01   6.423064e+01   3.403357e-01
  1.824100e-01   6.446990e+01   3.434404e-01
  1.827090e-01   6.449046e+01   3.428307e-01
  1.830080e-01   6.457655e+01   3.432253e-01
  1.833070e-01   6.420518e+01   3.397813e-01
  1.836060e-01   6.434622e+01   3.393465e-01
  1.839050e-01   6.387504e+01   3.420182e-01
  1.842040e-01   6.407200e+01   3.397528e-01
  1.845030e-01   6.402926e+01   3.388313e-01
  1.848010e-01   6.482906e+01   3.427375e-01
  1.851000e-01   6.440298e+01   3.369483e-01
  1.853990e-01   6.430391e+01   3.416749e-01
  1.856980e-01   6.410283e+01   3.387041e-01
  1.859970e-01   6.446717e+01   3.383836e-01
  1.862960e-01   6.454705e+01   3.400370e-01
  1.865950e-01   6.440450e+01   3.379010e-01
  1.868940e-01   6.476625e+01   3.427361e-01
  1.871930e-01   6.431928e+01   3.343936e-01
  1.874920e-01   6.407658e+01   3.368814e-01
  1.877910e-01   6.398816e+01   3.364910e-01
  1.880900e-01   6.460394e+01   3.381062e-01
  1.883880e-01   6.475546e+01   3.402626e-01
  1.886870e-01   6.469190e+01   3.339785e-01
  1.889860e-01   6.428837e+01   3.385521e-01
  1.892850e-01   6.449506e+01   3.365606e-01
  1.895840e-01   6.425715e+01   3.348498e-01
  1.898830e-01   6.391803e+01   3.344294e-01
  1.901820e-01   6.469914e+01   3.361550e-01
  1.904810e-01   6.446654e+01   3.353950e-01
  1.907800e-01   6.443374e+01   3.345368e-01
  1.910790e-01   6.453647e+01   3.341885e-01
  1.913780e-01   6.390683e+01   3.336273e-01
  1.916770e-01   6.351204e+01   3.324418e-01
  1.919750e-01   6.359832e+01   3.334374e-01
  1.922740e-01   6.395882e+01   3.307232e-01
  1.925730e-01   6.369519e+01   3.307915e-01
  1.928720e-01   6.342742e+01   3.308496e-01
  1.931710e-01   6.429261e+01   3.337097e-01
  1.934700e-01   6.363895e+01   3.304950e-01
  1.937690e-01   6.353238e+01   3.293204e-01
  1.940680e-01   6.390200e+01   3.320851e-01
  1.943670e-01   6.301616e+01   3.278314e-01
  1.946660e-01   6.401002e+01   3.310056e-01
  1.949650e-01   6.344027e+01   3.274557e-01
  1.952640e-01   6.372906e+01   3.296806e-01
  1.955630e-01   6.416933e+01   3.320204e-01
  1.958610e-01   6.368824e+01   3.276550e-01
  1.961600e-01   6.383417e+01   3.293573e-01
  1.964590e-01   6.382674e+01   3.278646e-01
  1.967580e-01   6.415203e+01   3.309225e-01
  1.970570e-01   6.372232e+01   3.275963e-01
  1.973560e-01   6.472480e+01   3.284085e-01
  1.976550e-01   6.373499e+01   3.286575e-01
  1.979540e-01   6.343656e+01   3.255555e-01
  1.982530e-01   6.418392e+01   3.292219e-01
  1.985520e-01   6.372465e+01   3.260053e-01
  1.988510e-01   6.359742e+01   3.258237e-01
  1.991500e-01   6.348533e+01   3.277189e-01
  1.994480e-01   6.374374e+01   3.250497e-01
  1.997470e-01   6.402092e+01   3.276324e-01
  2.000460e-01   6.355526e+01   3.225906e-01
  2.003450e-01   6.373973e+01   3.253255e-01
  2.006440e-01   6.357599e+01   3.276590e-01
  2.009430e-01   6.415291e+01   3.241038e-01
  2.012420e-01   6.396618e+01   3.269117e-01
  2.015410e-01   6.322202e+01   3.216042e-01
  2.018400e-01   6.368634e+01   3.234852e-01
  2.021390e-01   6.334304e+01   3.236002e-01
  2.024380e-01   6.403221e+01   3.204777e-01
  2.027370e-01   6.298495e+01   3.228257e-01
  2.030350e-01   6.312844e+01   3.201191e-01
  2.033340e-01   6.369922e+01   3.223965e-01
  2.036330e-01   6.370748e+01   3.199362e-01
  2.039320e-01   6.364554e+01   3.206009e-01
  2.042310e-01   6.305844e+01   3.221673e-01
  2.045300e-01   6.334518e+01   3.182130e-01
  2.048290e-01   6.337360e+01   3.193689e-01
  2.051280e-01   6.323427e+01   3.186101e-01
  2.054270e-01   6.359729e+01   3.189808e-01
  2.057260e-01   6.283706e+01   3.204846e-01
  2.060250e-01   6.305698e+01   3.170855e-01
  2.063240e-01   6.334569e+01   3.203939e-01
  2.066230e-01   6.323029e+01   3.187357e-01
  2.069210e-01   6.273596e+01   3.187113e-01
  2.072200e-01   6.353191e+01   3.200407e-01
  2.075190e-01   6.263599e+01   3.153595e-01
  2.078180e-01   6.362058e+01   3.202640e-01
  2.081170e-01   6.357950e+01   3.185312e-01
  2.084160e-01   6.287574e+01   3.187927e-01
  2.087150e-01   6.310711e+01   3.158793e-01
  2.090140e-01   6.327310e+01   3.177628e-01
  2.093130e-01   6.305698e+01   3.170855e-01
  2.096120e-01   6.291441e+01   3.161927e-01
  2.099110e-01   6.294607e+01   3.148169e-01
  2.102100e-01   6.265573e+01   3.156750e-01
  2.105080e-01   6.314513e+01   3.185210e-01
  2.108070e-01   6.240943e+01   3.137341e-01
  2.111060e-01   6.294374e+01   3.142869e-01
  2.114050e-01   6.327429e+01   3.155050e-01
  2.117040e-01   6.313818e+01   3.201438e-01
  2.120030e-01   6.300991e+01   3.257599e-01
  2.123020e-01   6.292187e+01   3.278827e-01
  2.126010e-01   6.272276e+01   3.247269e-01
  2.129000e-01   6.311124e+01   3.289722e-01
  2.131990e-01   6.297288e+01   3.314867e-01
  2.134980e-01   6.304530e+01   3.336898e-01
  2.137970e-01   6.297957e+01   3.310453e-01
  2.140950e-01   6.310038e+01   3.332121e-01
  2.143940e-01   6.284442e+01   3.337834e-01
  2.146930e-01   6.332333e+01   3.353681e-01
  2.149920e-01   6.323461e+01   3.354491e-01
  2.152910e-01   6.306788e+01   3.354817e-01
  2.155900e-01   6.326002e+01   3.388902e-01
  2.158890e-01   6.364671e+01   3.399244e-01
  2.161880e-01   6.292734e+01   3.365435e-01
  2.164870e-01   6.305228e+01   3.381707e-01
  2.167860e-01   6.325998e+01   3.323953e-01
  2.170850e-01   6.308093e+01   3.293426e-01
  2.173840e-01   6.285775e+01   3.256572e-01
  2.176820e-01   6.304129e+01   3.246835e-01
  2.179810e-01   6.238328e+01   3.239914e-01
  2.182800e-01   6.279435e+01   3.207929e-01
  2.185790e-01   6.259611e+01   3.218277e-01
  2.188780e-01   6.288654e+01   3.190936e-01
  2.191770e-01   6.320160e+01   3.219714e-01
  2.194760e-01   6.223050e+01   3.203250e-01
  2.197750e-01   6.335580e+01   3.200073e-01
  2.200740e-01   6.317416e+01   3.175142e-01
  2.203730e-01   6.303280e+01   3.189174e-01
  2.206720e-01   6.214914e+01   3.157302e-01
  2.209710e-01   6.237382e+01   3.184743e-01
  2.212700e-01   6.276875e+01   3.150313e-01
  2.215680e-01   6.242081e+01   3.169590e-01
  2.218670e-01   6.207465e+01   3.118502e-01
  2.221660e-01   6.189951e+01   3.148279e-01
  2.224650e-01   6.298763e+01   3.150524e-01
  2.227640e-01   6.205191e+01   3.124425e-01
  2.230630e-01   6.234351e+01   3.140940e-01
  2.233620e-01   6.278704e+01   3.144190e-01
  2.236610e-01   6.281066e+01   3.144781e-01
  2.239600e-01   6.250546e+01   3.101101e-01
  2.242590e-01   6.148118e+01   3.106140e-01
  2.245580e-01   6.314722e+01   3.138818e-01
  2.248570e-01   6.175924e+01   3.122261e-01
  2.251550e-01   6.232564e+01   3.100433e-01
  2.254540e-01   6.244627e+01   3.105973e-01
  2.257530e-01   6.232852e+01   3.126171e-01
  2.260520e-01   6.216590e+01   3.083875e-01
  2.263510e-01   6.185279e+01   3.086127e-01
  2.266500e-01   6.215006e+01   3.092272e-01
  2.269490e-01   6.201063e+01   3.075037e-01
  2.272480e-01   6.202999e+01   3.100686e-01
  2.275470e-01   6.181088e+01   3.054075e-01
  2.278460e-01   6.202316e+01   3.094166e-01
  2.281450e-01   6.229399e+01   3.073372e-01
  2.284440e-01   6.212603e+01   3.084137e-01
  2.287420e-01   6.210994e+01   3.092536e-01
  2.290410e-01   6.159900e+01   3.018797e-01
  2.293400e-01   6.209437e+01   3.078358e-01
  2.296390e-01   6.175577e+01   3.055158e-01
  2.299380e-01   6.204077e+01   3.067119e-01
  2.302370e-01   6.234213e+01   3.068399e-01
  2.305360e-01   6.181158e+01   3.035931e-01
  2.308350e-01   6.224085e+01   3.089494e-01
  2.311340e-01   6.127505e+01   3.008490e-01
  2.314330e-01   6.191588e+01   3.045723e-01
  2.317320e-01   6.137175e+01   3.043207e-01
  2.320310e-01   6.187742e+01   3.024426e-01
  2.323290e-01   6.174988e+01   3.068565e-01
  2.326280e-01   6.174967e+01   3.014224e-01
  2.329270e-01   6.169350e+01   3.017564e-01
  2.332260e-01   6.181754e+01   3.036077e-01
  2.335250e-01   6.195907e+01   3.032368e-01
  2.338240e-01   6.208095e+01   3.047360e-01
  2.341230e-01   6.201029e+01   3.000748e-01
  2.344220e-01   6.227514e+01   3.037703e-01
  2.347210e-01   6.145487e+01   3.016446e-01
  2.350200e-01   6.125452e+01   3.003286e-01
  2.353190e-01   6.095405e+01   2.999425e-01
  2.356180e-01   6.168269e+01   2.983637e-01
  2.359170e-01   6.163358e+01   3.025583e-01
  2.362150e-01   6.149365e+01   3.002120e-01
  2.365140e-01   6.146188e+01   2.978292e-01
  2.368130e-01   6.166073e+01   3.006196e-01
  2.371120e-01   6.184040e+01   2.996634e-01
  2.374110e-01   6.169898e+01   3.018879e-01
  2.377100e-01   6.220372e+01   2.995067e-01
  2.380090e-01   6.145522e+01   2.990743e-01
  2.383080e-01   6.164361e+01   2.975869e-01
  2.386070e-01   6.135830e+01   2.984931e-01
  2.389060e-01   6.164865e+01   2.988536e-01
  2.392050e-01   6.155755e+01   2.970400e-01
  2.395040e-01   6.090131e+01   2.974940e-01
  2.398020e-01   6.160772e+01   2.971610e-01
  2.401010e-01   6.145101e+01   2.984888e-01
  2.404000e-01   6.136786e+01   2.954615e-01
  2.406990e-01   6.184412e+01   2.982978e-01
  2.409980e-01   6.118096e+01   2.956810e-01
  2.412970e-01   6.166429e+01   2.963979e-01
  2.415960e-01   6.138412e+01   2.966212e-01
  2.418950e-01   6.112883e+01   2.943311e-01
  2.421940e-01   6.113809e+01   2.955773e-01
  2.424930e-01   6.076758e+01   2.955774e-01
  2.427920e-01   6.176351e+01   2.942020e-01
  2.430910e-01   6.114192e+01   2.946950e-01
  2.433890e-01   6.080230e+01   2.928846e-01
  2.436880e-01   6.141008e+01   2.969097e-01
  2.439870e-01   6.113428e+01   2.926996e-01
  2.442860e-01   6.092059e+01   2.916464e-01
  2.445850e-01   6.125369e+01   2.941898e-01
  2.448840e-01   6.144683e+01   2.942129e-01
  2.451830e-01   6.077356e+01   2.941383e-01
  2.454820e-01   6.129481e+01   2.918933e-01
  2.457810e-01   6.101236e+01   2.924075e-01
  2.460800e-01   6.115427e+01   2.930742e-01
  2.463790e-01   6.126199e+01   2.923542e-01
  2.466780e-01   6.116252e+01   2.925499e-01
  2.469770e-01   6.099503e+01   2.912860e-01
  2.472750e-01   6.126120e+01   2.926773e-01
  2.475740e-01   6.095193e+01   2.929163e-01
  2.478730e-01   6.083910e+01   2.879556e-01
  2.481720e-01   6.097834e+01   2.912461e-01
  2.484710e-01   6.170982e+01   2.911683e-01
  2.487700e-01   6.098245e+01   2.925533e-01
  2.490690e-01   6.131221e+01   2.922580e-01
  2.493680e-01   6.059411e+01   2.875831e-01
  2.496670e-01   6.103669e+01   2.925745e-01
  2.499660e-01   6.126469e+01   2.901163e-01
  2.502650e-01   6.090262e+01   2.905301e-01
  2.505640e-01   6.082787e+01   2.874103e-01
  2.508620e-01   6.096114e+01   2.890810e-01
  2.511610e-01   6.093328e+01   2.913534e-01
  2.514600e-01   6.080911e+01   2.878846e-01
  2.517590e-01   6.071592e+01   2.874563e-01
  2.520580e-01   6.086335e+01   2.883257e-01
  2.523570e-01   6.065228e+01   2.881384e-01
  2.526560e-01   6.112761e+01   2.901086e-01
  2.529550e-01   6.065267e+01   2.856624e-01
  2.532540e-01   6.094152e+01   2.862398e-01
  2.535530e-01   6.100648e+01   2.861884e-01
  2.538520e-01   6.047183e+01   2.862590e-01
  2.541510e-01   6.068649e+01   2.852339e-01
  2.544490e-01   6.064520e+01   2.859510e-01
  2.547480e-01   6.059717e+01   2.861447e-01
  2.550470e-01   6.025792e+01   2.836209e-01
  2.553460e-01   6.057893e+01   2.847787e-01
  2.556450e-01   6.072163e+01   2.828150e-01
  2.559440e-01   6.067532e+01   2.856139e-01
  2.562430e-01   6.021415e+01   2.858539e-01
  2.565420e-01   6.047136e+01   2.839219e-01
  2.568410e-01   6.108977e+01   2.845666e-01
  2.571400e-01   6.079008e+01   2.842676e-01
  2.574390e-01   6.051048e+01   2.857353e-01
  2.577380e-01   6.032052e+01   2.842716e-01
  2.580360e-01   5.996576e+01   2.814425e-01
  2.583350e-01   6.049381e+01   2.851864e-01
  2.586340e-01   6.016867e+01   2.813279e-01
  2.589330e-01   6.069879e+01   2.853642e-01
  2.592320e-01   6.056591e+01   2.822551e-01
  2.595310e-01   6.050245e+01   2.830960e-01
  2.598300e-01   6.045603e+01   2.848944e-01
  2.601290e-01   6.076166e+01   2.812437e-01
  2.604280e-01   6.074090e+01   2.846545e-01
  2.607270e-01   6.023080e+01   2.797230e-01
  2.610260e-01   6.110676e+01   2.843067e-01
  2.613250e-01   6.064233e+01   2.838219e-01
  2.616240e-01   6.075143e+01   2.831811e-01
  2.619220e-01   6.008992e+01   2.817338e-01
  2.622210e-01   6.039049e+01   2.796126e-01
  2.625200e-01   6.024929e+01   2.810268e-01
  2.628190e-01   6.005200e+01   2.802743e-01
  2.631180e-01   6.007131e+01   2.785860e-01
  2.634170e-01   5.973637e+01   2.813968e-01
  2.637160e-01   5.989173e+01   2.781693e-01
  2.640150e-01   6.007619e+01   2.813079e-01
  2.643140e-01   6.026923e+01   2.786631e-01
  2.646130e-01   6.058681e+01   2.797788e-01
  2.649120e-01   6.046895e+01   2.825220e-01
  2.652110e-01   6.017492e+01   2.786354e-01
  2.655090e-01   6.029325e+01   2.796755e-01
  2.658080e-01   6.011451e+01   2.776422e-01
  2.661070e-01   6.005410e+01   2.787371e-01
  2.664060e-01   6.008184e+01   2.785151e-01
  2.667050e-01   6.028697e+01   2.792770e-01
  2.670040e-01   5.990206e+01   2.781933e-01
  2.673030e-01   6.033503e+01   2.783403e-01
  2.676020e-01   6.034786e+01   2.784647e-01
  2.679010e-01   6.021690e+01   2.780677e-01
  2.682000e-01   6.044095e+01   2.774536e-01
  2.684990e-01   6.071744e+01   2.791260e-01
  2.687980e-01   6.084060e+01   2.790295e-01
  2.690960e-01   6.036458e+01   2.790741e-01
  2.693950e-01   6.063487e+01   2.767792e-01
  2.696940e-01   6.029484e+01   2.763726e-01
  2.699930e-01   5.974940e+01   2.761415e-01
  2.702920e-01   6.026392e+01   2.770469e-01
  2.705910e-01   6.011279e+01   2.771676e-01
  2.708900e-01   5.994294e+01   2.746442e-01
  2.711890e-01   6.014007e+01   2.769492e-01
  2.714880e-01   5.948974e+01   2.744290e-01
  2.717870e-01   6.024258e+01   2.766246e-01
  2.720860e-01   6.037710e+01   2.759132e-01
  2.723850e-01   6.019631e+01   2.748575e-01
  2.726840e-01   5.976991e+01   2.749823e-01
  2.729820e-01   6.038851e+01   2.762164e-01
  2.732810e-01   5.994907e+01   2.742925e-01
  2.735800e-01   6.046983e+01   2.753897e-01
  2.738790e-01   5.993385e+01   2.747150e-01
  2.741780e-01   5.987051e+01   2.750292e-01
  2.744770e-01   6.016725e+01   2.731604e-01
  2.747760e-01   5.995615e+01   2.740353e-01
  2.750750e-01   5.991990e+01   2.770983e-01
  2.753740e-01   6.030516e+01   2.824357e-01
  2.756730e-01   6.057862e+01   2.845761e-01
  2.759720e-01   6.000174e+01   2.819221e-01
  2.762710e-01   6.008132e+01   2.861567e-01
  2.765690e-01   6.024952e+01   2.858350e-01
  2.768680e-01   6.028195e+01   2.886220e-01
  2.771670e-01   5.959560e+01   2.845867e-01
  2.774660e-01   6.006410e+01   2.865300e-01
  2.777650e-01   5.948129e+01   2.886082e-01
  2.780640e-01   6.005558e+01   2.886087e-01
  2.783630e-01   6.021604e+01   2.894199e-01
  2.786620e-01   5.965829e+01   2.897912e-01
  2.789610e-01   6.000431e+01   2.907389e-01
  2.792600e-01   6.037939e+01   2.945196e-01
  2.795590e-01   6.011354e+01   2.881131e-01
  2.798580e-01   6.045332e+01   2.934731e-01
  2.801560e-01   5.966898e+01   2.911236e-01
  2.804550e-01   6.004919e+01   2.929333e-01
  2.807540e-01   6.020929e+01   2.946660e-01
  2.810530e-01   5.974658e+01   2.907660e-01
  2.813520e-01   6.028660e+01   2.959888e-01
  2.816510e-01   6.030876e+01   2.950221e-01
  2.819500e-01   5.997219e+01   2.943104e-01
  2.822490e-01   6.024806e+01   2.949865e-01
  2.825480e-01   5.977755e+01   2.933834e-01
  2.828470e-01   6.050366e+01   2.985988e-01
  2.831460e-01   5.979031e+01   2.953373e-01
  2.834450e-01   6.005042e+01   2.943896e-01
  2.837430e-01   6.005120e+01   2.960955e-01
  2.840420e-01   5.988988e+01   2.973127e-01
  2.843410e-01   5.990610e+01   3.038414e-01
  2.846400e-01   6.047948e+01   3.074345e-01
  2.849390e-01   6.009430e+01   3.143671e-01
  2.852380e-01   5.972916e+01   3.163197e-01
  2.855370e-01   5.978663e+01   3.196095e-01
  2.858360e-01   5.946776e+01   3.207966e-01
  2.861350e-01   5.911200e+01   3.226601e-01
  2.864340e-01   5.951189e+01   3.285393e-01
  2.867330e-01   5.930577e+01   3.270279e-01
  2.870320e-01   5.950060e+01   3.331864e-01
  2.873310e-01   5.975454e+01   3.308027e-01
  2.876290e-01   5.992978e+01   3.365567e-01
  2.879280e-01   5.923280e+01   3.376527e-01
  2.882270e-01   5.956441e+01   3.348588e-01
  2.885260e-01   5.905498e+01   3.374901e-01
  2.888250e-01   5.919594e+01   3.370322e-01
  2.891240e-01   5.922381e+01   3.421970e-01
  2.894230e-01   5.890524e+01   3.443574e-01
  2.897220e-01   5.880641e+01   3.359215e-01
  2.900210e-01   5.900211e+01   3.453784e-01
  2.903200e-01   5.940359e+01   3.445264e-01
  2.906190e-01   5.932775e+01   3.480128e-01
  2.909180e-01   5.937755e+01   3.491046e-01
  2.912160e-01   5.962750e+01   3.460929e-01
  2.915150e-01   5.955476e+01   3.572885e-01
  2.918140e-01   5.959557e+01   3.491755e-01
  2.921130e-01   5.942279e+01   3.519285e-01
  2.924120e-01   5.880010e+01   3.526215e-01
  2.927110e-01   5.923988e+01   3.529499e-01
  2.930100e-01   5.922718e+01   3.621120e-01
  2.933090e-01   5.878953e+01   3.549857e-01
  2.936080e-01   5.933511e+01   3.542221e-01
  2.939070e-01   5.937828e+01   3.600469e-01
  2.942060e-01   5.850292e+01   3.580052e-01
  2.945050e-01   5.910015e+01   3.673724e-01
  2.948030e-01   5.892706e+01   3.572321e-01
  2.951020e-01   5.891420e+01   3.626468e-01
  2.954010e-01   5.859388e+01   3.633838e-01
  2.957000e-01   5.916615e+01   3.669117e-01
  2.959990e-01   5.936650e+01   3.670899e-01
  2.962980e-01   5.878198e+01   3.659394e-01
  2.965970e-01   5.820730e+01   3.677163e-01
  2.968960e-01   5.853940e+01   3.685370e-01
  2.971950e-01   5.827891e+01   3.661432e-01
  2.974940e-01   5.937647e+01   3.682302e-01
  2.977930e-01   5.876982e+01   3.697166e-01
  2.980920e-01   5.850239e+01   3.691021e-01
  2.983900e-01   5.925072e+01   3.744724e-01
  2.986890e-01   5.851147e+01   3.679967e-01
  2.989880e-01   5.893537e+01   3.732405e-01
  2.992870e-01   5.868825e+01   3.733942e-01
  2.995860e-01   5.943079e+01   3.778967e-01
  2.998850e-01   5.910637e+01   3.747219e-01
  3.001840e-01   5.852978e+01   3.752603e-01
  3.004830e-01   5.914599e+01   3.821362e-01
  3.007820e-01   5.930734e+01   3.811633e-01
  3.010810e-01   5.935599e+01   3.786247e-01
  3.013800e-01   5.850430e+01   3.815588e-01
  3.016790e-01   5.890764e+01   3.818656e-01
  3.019780e-01   5.892725e+01   3.839499e-01
  3.022760e-01   5.873705e+01   3.851217e-01
  3.025750e-01   5.899160e+01   3.839050e-01
  3.028740e-01   5.886249e+01   3.889318e-01
  3.031730e-01   5.912865e+01   3.879646e-01
  3.034720e-01   5.852833e+01   3.875624e-01
  3.037710e-01   5.873842e+01   3.879935e-01
  3.040700e-01   5.791037e+01   3.870941e-01
  3.043690e-01   5.867578e+01   3.942681e-01
  3.046680e-01   5.865333e+01   3.928158e-01
  3.049670e-01   5.884136e+01   3.899259e-01
  3.052660e-01   5.868581e+01   3.962545e-01
  3.055650e-01   5.821674e+01   3.932756e-01
  3.058630e-01   5.857817e+01   3.998813e-01
  3.061620e-01   5.872700e+01   3.930624e-01
  3.064610e-01   5.832062e+01   3.967114e-01
  3.067600e-01   5.831308e+01   4.027823e-01
  3.070590e-01   5.762710e+01   3.943456e-01
  3.073580e-01   5.880829e+01   4.044889e-01
  3.076570e-01   5.928208e+01   3.988285e-01
  3.079560e-01   5.853538e+01   4.026594e-01
  3.082550e-01   5.925831e+01   4.051383e-01
  3.085540e-01   5.867911e+01   4.028578e-01
  3.088530e-01   5.910131e+01   4.094397e-01
  3.091520e-01   5.804762e+01   3.998058e-01
  3.094500e-01   5.822428e+01   4.091686e-01
  3.097490e-01   5.852573e+01   4.083632e-01
  3.100480e-01   5.823024e+01   4.042889e-01
  3.103470e-01   5.890152e+01   4.179621e-01
  3.106460e-01   5.898304e+01   4.059886e-01
  3.109450e-01   5.879129e+01   4.172429e-01
  3.112440e-01   5.913278e+01   4.114088e-01
  3.115430e-01   5.816300e+01   4.133882e-01
  3.118420e-01   5.875978e+01   4.201095e-01
  3.121410e-01   5.756915e+01   4.093639e-01
  3.124400e-01   5.839295e+01   4.198000e-01
  3.127390e-01   5.823096e+01   4.133079e-01
  3.130380e-01   5.844994e+01   4.230619e-01
  3.133360e-01   5.875299e+01   4.217675e-01
  3.136350e-01   5.953377e+01   4.238809e-01
  3.139340e-01   6.008414e+01   4.321035e-01
  3.142330e-01   5.864318e+01   4.203623e-01
  3.145320e-01   5.897133e+01   4.320157e-01
  3.148310e-01   5.890426e+01   4.267865e-01
  3.151300e-01   5.885788e+01   4.266184e-01
  3.154290e-01   5.840165e+01   4.299239e-01
  3.157280e-01   5.830580e+01   4.267167e-01
  3.160270e-01   5.859456e+01   4.361569e-01
  3.163260e-01   5.843696e+01   4.271964e-01
  3.166250e-01   5.833808e+01   4.352013e-01
  3.169230e-01   5.863805e+01   4.337138e-01
  3.172220e-01   5.877296e+01   4.390936e-01
  3.175210e-01   5.880519e+01   4.388325e-01
  3.178200e-01   5.842922e+01   4.344210e-01
  3.181190e-01   5.879943e+01   4.438483e-01
  3.184180e-01   5.868111e+01   4.387503e-01
  3.187170e-01   5.773353e+01   4.429653e-01
  3.190160e-01   5.863670e+01   4.452151e-01
  3.193150e-01   5.785443e+01   4.356489e-01
  3.196140e-01   5.854008e+01   4.497100e-01
  3.199130e-01   5.865904e+01   4.437123e-01
  3.202120e-01   5.839122e+01   4.499627e-01
  3.205100e-01   5.803649e+01   4.473620e-01
  3.208090e-01   5.838268e+01   4.454487e-01
  3.211080e-01   5.851651e+01   4.529500e-01
  3.214070e-01   5.889775e+01   4.466054e-01
  3.217060e-01   5.823647e+01   4.514455e-01
  3.220050e-01   5.857117e+01   4.498294e-01
  3.223040e-01   5.907695e+01   4.497130e-01
  3.226030e-01   5.816126e+01   4.575657e-01
  3.229020e-01   5.910320e+01   4.457858e-01
  3.232010e-01   5.924174e+01   4.587423e-01
  3.235000e-01   5.855781e+01   4.510189e-01
  3.237990e-01   5.687023e+01   4.477832e-01
  3.240970e-01   5.835450e+01   4.605276e-01
  3.243960e-01   5.889632e+01   4.531559e-01
  3.246950e-01   5.802027e+01   4.609868e-01
  3.249940e-01   5.878233e+01   4.561020e-01
  3.252930e-01   5.830263e+01   4.616591e-01
  3.255920e-01   5.857430e+01   4.654475e-01
  3.258910e-01   5.817699e+01   4.593843e-01
  3.261900e-01   5.875514e+01   4.689320e-01
  3.264890e-01   5.745454e+01   4.582891e-01
  3.267880e-01   5.794346e+01   4.638447e-01
  3.270870e-01   5.809411e+01   4.724192e-01
  3.273860e-01   5.767943e+01   4.650811e-01
  3.276850e-01   5.917363e+01   4.767883e-01
  3.279830e-01   5.868693e+01   4.677326e-01
  3.282820e-01   5.861028e+01   4.769479e-01
  3.285810e-01   5.810873e+01   4.729605e-01
  3.288800e-01   5.808781e+01   4.762896e-01
  3.291790e-01   5.804417e+01   4.722161e-01
  3.294780e-01   5.761848e+01   4.778368e-01
  3.297770e-01   5.759738e+01   4.802785e-01
  3.300760e-01   5.758032e+01   4.751894e-01
  3.303750e-01   5.725201e+01   4.813983e-01
  3.306740e-01   5.679294e+01   4.729134e-01
  3.309730e-01   5.814373e+01   4.872285e-01
  3.312720e-01   5.886828e+01   4.940116e-01
  3.315700e-01   5.826663e+01   4.825487e-01
  3.318690e-01   5.824287e+01   4.952045e-01
  3.321680e-01   5.832965e+01   4.843513e-01
  3.324670e-01   5.817839e+01   4.960388e-01
  3.327660e-01   5.777598e+01   4.915725e-01
  3.330650e-01   5.786245e+01   4.924865e-01
  3.333640e-01   5.741882e+01   4.984092e-01
  3.336630e-01   5.828457e+01   4.904796e-01
  3.339620e-01   5.770855e+01   5.025551e-01
  3.342610e-01   5.764840e+01   4.954433e-01
  3.345600e-01   5.737484e+01   4.993650e-01
  3.348590e-01   5.853296e+01   5.133286e-01
  3.351570e-01   5.729023e+01   4.922379e-01
  3.354560e-01   5.825065e+01   5.157955e-01
  3.357550e-01   5.709716e+01   4.941857e-01
  3.360540e-01   5.790312e+01   5.123969e-01
  3.363530e-01   5.764745e+01   5.175225e-01
  3.366520e-01   5.782672e+01   5.030693e-01
  3.369510e-01   5.764562e+01   5.240078e-01
  3.372500e-01   5.725749e+01   4.988540e-01
  3.375490e-01   5.840842e+01   5.248195e-01
  3.378480e-01   5.633137e+01   5.128457e-01
  3.381470e-01   5.828395e+01   5.203717e-01
  3.384460e-01   5.821477e+01   5.340580e-01
  3.387450e-01   5.755387e+01   5.096257e-01
  3.390430e-01   5.784892e+01   5.296330e-01
  3.393420e-01   5.721693e+01   5.240445e-01
  3.396410e-01   5.794513e+01   5.280410e-01
  3.399400e-01   5.841836e+01   5.457277e-01
  3.402390e-01   5.829876e+01   5.191606e-01
  3.405380e-01   5.769270e+01   5.394197e-01
  3.408370e-01   5.867532e+01   5.361663e-01
  3.411360e-01   5.659313e+01   5.300200e-01
  3.414350e-01   5.686346e+01   5.384160e-01
  3.417340e-01   5.712286e+01   5.317955e-01
  3.420330e-01   5.779664e+01   5.510694e-01
  3.423320e-01   5.761073e+01   5.347639e-01
  3.426300e-01   5.743699e+01   5.485886e-01
  3.429290e-01   5.730526e+01   5.456902e-01
  3.432280e-01   5.830952e+01   5.481903e-01
  3.435270e-01   5.790635e+01   5.651350e-01
  3.438260e-01   5.716269e+01   5.391028e-01
  3.441250e-01   5.757492e+01   5.602486e-01
  3.444240e-01   5.818302e+01   5.552331e-01
  3.447230e-01   5.795167e+01   5.588576e-01
  3.450220e-01   5.667799e+01   5.640788e-01
  3.453210e-01   5.844265e+01   5.564705e-01
  3.456200e-01   5.693684e+01   5.704820e-01
  3.459190e-01   5.780934e+01   5.613880e-01
  3.462170e-01   5.752281e+01   5.708212e-01
  3.465160e-01   5.816947e+01   5.731609e-01
  3.468150e-01   5.719628e+01   5.674971e-01
  3.471140e-01   5.746606e+01   5.838406e-01
  3.474130e-01   5.757060e+01   5.685032e-01
  3.477120e-01   5.862866e+01   5.897170e-01
  3.480110e-01   5.707570e+01   5.755541e-01
  3.483100e-01   5.773862e+01   5.806763e-01
  3.486090e-01   5.792146e+01   5.965581e-01
  3.489080e-01   5.674000e+01   5.756329e-01
  3.492070e-01   5.827718e+01   5.993641e-01
  3.495060e-01   5.723472e+01   5.826643e-01
  3.498040e-01   5.638408e+01   5.905144e-01
  3.501030e-01   5.779191e+01   5.988236e-01
  3.504020e-01   5.791165e+01   5.984602e-01
  3.507010e-01   5.787809e+01   6.125095e-01
  3.510000e-01   5.809110e+01   5.945333e-01
  3.512990e-01   5.831239e+01   6.148032e-01
  3.515980e-01   5.821579e+01   6.060200e-01
  3.518970e-01   5.753130e+01   6.159866e-01
  3.521960e-01   5.782985e+01   6.264059e-01
  3.524950e-01   5.751244e+01   6.013433e-01
  3.527940e-01   5.719178e+01   6.263292e-01
  3.530930e-01   5.786303e+01   6.134847e-01
  3.533920e-01   5.843343e+01   6.319437e-01
  3.536900e-01   5.757261e+01   6.295567e-01
  3.539890e-01   5.815439e+01   6.292939e-01
  3.542880e-01   5.802431e+01   6.438804e-01
  3.545870e-01   5.759726e+01   6.163396e-01
  3.548860e-01   5.810001e+01   6.406704e-01
  3.551850e-01   5.744618e+01   6.254504e-01
  3.554840e-01   5.742180e+01   6.369201e-01
  3.557830e-01   5.692271e+01   6.365347e-01
  3.560820e-01   5.693354e+01   6.149320e-01
  3.563810e-01   5.724056e+01   6.371084e-01
  3.566800e-01   5.806879e+01   6.265727e-01
  3.569790e-01   5.720013e+01   6.417266e-01
  3.572770e-01   5.879001e+01   6.493459e-01
  3.575760e-01   5.710261e+01   6.136873e-01
  3.578750e-01   5.798790e+01   6.588258e-01
  3.581740e-01   5.779101e+01   6.284602e-01
  3.584730e-01   5.832474e+01   6.607365e-01
  3.587720e-01   5.889361e+01   6.524031e-01
  3.590710e-01   5.760330e+01   6.439842e-01
  3.593700e-01   5.737994e+01   6.673891e-01
  3.596690e-01   5.813278e+01   6.432648e-01
  3.599680e-01   5.698569e+01   6.664651e-01
  3.602670e-01   5.667693e+01   6.474933e-01
  3.605660e-01   5.679775e+01   6.639947e-01
  3.608640e-01   5.685764e+01   6.813819e-01
  3.611630e-01   5.691111e+01   6.463000e-01
  3.614620e-01   5.803596e+01   6.929204e-01
  3.617610e-01   5.766932e+01   6.649777e-01
  3.620600e-01   5.797417e+01   6.895338e-01
  3.623590e-01   5.688087e+01   6.800507e-01
  3.626580e-01   5.790531e+01   6.861473e-01
  3.629570e-01   5.800287e+01   7.052054e-01
  3.632560e-01   5.724050e+01   6.707309e-01
  3.635550e-01   5.763315e+01   7.144117e-01
  3.638540e-01   5.683237e+01   6.917929e-01
  3.641530e-01   5.651989e+01   6.945551e-01
  3.644510e-01   5.799126e+01   7.340665e-01
  3.647500e-01   5.671939e+01   6.820309e-01
  3.650490e-01   5.882580e+01   7.375153e-01
  3.653480e-01   5.718754e+01   7.099799e-01
  3.656470e-01   5.650694e+01   7.141344e-01
  3.659460e-01   5.770844e+01   7.433421e-01
  3.662450e-01   5.742164e+01   7.097751e-01
  3.665440e-01   5.641760e+01   7.523684e-01
  3.668430e-01   5.714507e+01   7.164435e-01
  3.671420e-01   5.563037e+01   7.373599e-01
  3.674410e-01   5.661675e+01   7.344159e-01
  3.677400e-01   5.788189e+01   7.560611e-01
  3.680390e-01   5.658817e+01   7.765660e-01
  3.683370e-01   5.676559e+01   7.280632e-01
  3.686360e-01   5.787000e+01   7.765862e-01
  3.689350e-01   5.676781e+01   7.527008e-01
  3.692340e-01   5.780002e+01   7.804403e-01
  3.695330e-01   5.718681e+01   8.036961e-01
  3.698320e-01   5.778674e+01   7.534695e-01
  3.701310e-01   5.734949e+01   8.072591e-01
  3.704300e-01   5.779415e+01   7.718245e-01
  3.707290e-01   5.813148e+01   8.152033e-01
  3.710280e-01   5.684795e+01   8.013115e-01
  3.713270e-01   5.702684e+01   7.908199e-01
  3.716260e-01   5.762377e+01   8.428636e-01
  3.719240e-01   5.638337e+01   7.795764e-01
  3.722230e-01   5.816420e+01   8.495878e-01
  3.725220e-01   5.772225e+01   8.172972e-01
  3.728210e-01   5.764013e+01   8.348383e-01
  3.731200e-01   5.695457e+01   8.791421e-01
  3.734190e-01   5.589917e+01   7.945965e-01
  3.737180e-01   5.771993e+01   8.818629e-01
  3.740170e-01   5.671949e+01   8.228863e-01
  3.743160e-01   5.714858e+01   8.838232e-01
  3.746150e-01   5.607618e+01   8.692153e-01
  3.749140e-01   5.743507e+01   8.584838e-01
  3.752130e-01   5.717763e+01   9.179315e-01
  3.755110e-01   5.604013e+01   8.451249e-01
  3.758100e-01   5.904916e+01   9.328334e-01
  3.761090e-01   5.712908e+01   8.901463e-01
  3.764080e-01   5.625186e+01   9.069342e-01
  3.767070e-01   5.759525e+01   9.595210e-01
  3.770060e-01   5.758520e+01   8.808331e-01
  3.773050e-01   5.731991e+01   9.654415e-01
  3.776040e-01   5.716742e+01   9.214560e-01
  3.779030e-01   5.731732e+01   9.531728e-01
  3.782020e-01   5.562654e+01   1.014246e+00
  3.785010e-01   5.785997e+01   9.092940e-01
  3.788000e-01   5.684455e+01   1.020300e+00
  3.790990e-01   5.861474e+01   9.559010e-01
  3.793970e-01   5.662410e+01   1.008575e+00
  3.796960e-01   5.849224e+01   1.020231e+00
  3.799950e-01   5.725694e+01   9.908774e-01
  3.802940e-01   5.701205e+01   1.099235e+00
  3.805930e-01   5.776507e+01   9.650325e-01
  3.808920e-01   5.635238e+01   1.099049e+00
  3.811910e-01   5.746721e+01   1.025873e+00
  3.814900e-01   5.879896e+01   1.092058e+00
  3.817890e-01   5.762804e+01   1.180516e+00
  3.820880e-01   5.590701e+01   9.881513e-01
  3.823870e-01   5.705361e+01   1.182220e+00
  3.826860e-01   5.664476e+01   1.033670e+00
  3.829840e-01   5.783719e+01   1.214199e+00
  3.832830e-01   5.749637e+01   1.157124e+00
  3.835820e-01   5.811938e+01   1.135673e+00
  3.838810e-01   5.994462e+01   1.289504e+00
  3.841800e-01   5.420323e+01   1.084065e+00
  3.844790e-01   5.906566e+01   1.289533e+00
  3.847780e-01   5.566922e+01   1.160279e+00
  3.850770e-01   5.615947e+01   1.266898e+00
  3.853760e-01   5.564503e+01   1.345245e+00
  3.856750e-01   5.513719e+01   1.154721e+00
  3.859740e-01   5.547661e+01   1.366983e+00
  3.862730e-01   5.617208e+01   1.248268e+00
  3.865710e-01   5.749762e+01   1.391660e+00
  3.868700e-01   5.435259e+01   1.377893e+00
  3.871690e-01   5.720662e+01   1.330027e+00
  3.874680e-01   5.736728e+01   1.533753e+00
  3.877670e-01   5.492569e+01   1.325147e+00
  3.880660e-01   5.744556e+01   1.569293e+00
  3.883650e-01   5.439393e+01   1.447036e+00
  3.886640e-01   5.906128e+01   1.573430e+00
  3.889630e-01   5.653853e+01   1.675262e+00
  3.892620e-01   5.446110e+01   1.478415e+00
  3.895610e-01   6.077988e+01   1.784559e+00
  3.898600e-01   5.733275e+01   1.686987e+00
  3.901580e-01   5.599534e+01   1.737177e+00
  3.904570e-01   5.584713e+01   1.939651e+00
  3.907560e-01   5.428272e+01   1.686482e+00
  3.910550e-01   5.078963e+01   1.883683e+00
  3.913540e-01   5.581969e+01   1.974759e+00
  3.916530e-01   5.581969e+01   1.974759e+00
  3.919520e-01   5.918179e+01   2.641413e+00
  3.922510e-01   5.672789e+01   1.990759e+00
  3.925500e-01   5.595941e+01   2.652730e+00
  3.928490e-01   5.816006e+01   2.468757e+00
  3.931480e-01   5.696542e+01   2.676469e+00
  3.934470e-01   0.000000e+00   0.000000e+00
  3.937460e-01   5.583366e+01   2.649748e+00
creator: radaver
creator-version: 3725
header-file: /nas_data/SAXS_data/20151104Workshop/header/JH1_0190.txt
image-file: /nas_data/Pilatus1M/20151104_Workshop/JH1_0190.tif
angular-axis-file: /nas_data/SAXS_data/20151104Workshop/q20151029.dat
beamstop-mask-file: /nas_data/SAXS_data/20151104Workshop/fit2d20151031.msk
detector-response-file: none
beam-center-x: 949.7700
beam-center-y: 918.8000
unit-time: 1.0000
channel-first: 10
channel-last: 1315
Exposure time [s]: 1.093872
Transmitted Beam: 0.484651
Incident Beam: 0.484651
Code: JH1
Concentration [mg/ml]: 1
Run Number: 0190
