# Supplementary material for: SAXS analysis of a soluble cytosolic NgBR construct including extracellular and transmembrane domains
Source: PLoS One. 2018 Jan 18;13(1):e0191371. doi: 10.1371/journal.pone.0191371 (PMC5773207; doi:10.1371/journal.pone.0191371)
Supplement: S1 File — (ZIP) [file pone.0191371.s001.zip › JH1_0191.dat]

Sample:   c= 1.0000 mg/ml  Code: JH1
  3.656810e-03   2.269767e+04   4.136453e+01
  3.955720e-03   2.217587e+04   2.808083e+01
  4.254640e-03   1.915983e+04   2.339006e+01
  4.553560e-03   1.547273e+04   2.026571e+01
  4.852480e-03   1.255196e+04   1.708916e+01
  5.151400e-03   1.057359e+04   1.549458e+01
  5.450320e-03   8.758797e+03   1.339479e+01
  5.749240e-03   7.485250e+03   1.199769e+01
  6.048150e-03   6.408482e+03   1.088141e+01
  6.347070e-03   5.564319e+03   9.633281e+00
  6.645990e-03   4.869263e+03   8.971946e+00
  6.944910e-03   4.281447e+03   8.099351e+00
  7.243830e-03   3.825887e+03   7.418873e+00
  7.542750e-03   3.417831e+03   6.985473e+00
  7.841670e-03   3.095438e+03   6.278236e+00
  8.140580e-03   2.801273e+03   6.054858e+00
  8.439500e-03   2.552453e+03   5.570837e+00
  8.738420e-03   2.343966e+03   5.287551e+00
  9.037340e-03   2.160243e+03   4.908123e+00
  9.336260e-03   2.002912e+03   4.644290e+00
  9.635180e-03   1.847447e+03   4.447716e+00
  9.934100e-03   1.705957e+03   4.135353e+00
  1.023300e-02   1.565782e+03   4.060192e+00
  1.053190e-02   1.454117e+03   3.968556e+00
  1.083090e-02   1.337284e+03   3.805788e+00
  1.112980e-02   1.233698e+03   3.624310e+00
  1.142870e-02   1.147721e+03   3.476154e+00
  1.172760e-02   1.059114e+03   3.329987e+00
  1.202650e-02   9.809403e+02   3.195873e+00
  1.232540e-02   9.150107e+02   3.069693e+00
  1.262440e-02   8.379643e+02   2.882992e+00
  1.292330e-02   7.856109e+02   2.748420e+00
  1.322220e-02   7.273427e+02   2.644533e+00
  1.352110e-02   6.785341e+02   2.528589e+00
  1.382000e-02   6.359446e+02   2.423829e+00
  1.411900e-02   5.924539e+02   2.328097e+00
  1.441790e-02   5.557892e+02   2.238666e+00
  1.471680e-02   5.176436e+02   2.150214e+00
  1.501570e-02   4.854082e+02   2.039152e+00
  1.531460e-02   4.567054e+02   1.969015e+00
  1.561350e-02   4.243750e+02   1.864741e+00
  1.591250e-02   4.040760e+02   1.835628e+00
  1.621140e-02   3.795579e+02   1.748391e+00
  1.651030e-02   3.610117e+02   1.687210e+00
  1.680920e-02   3.341860e+02   1.623314e+00
  1.710810e-02   3.201175e+02   1.592112e+00
  1.740710e-02   3.052945e+02   1.532442e+00
  1.770600e-02   2.888385e+02   1.475588e+00
  1.800490e-02   2.752750e+02   1.429138e+00
  1.830380e-02   2.606678e+02   1.401784e+00
  1.860270e-02   2.496418e+02   1.345177e+00
  1.890170e-02   2.354712e+02   1.306441e+00
  1.920060e-02   2.270601e+02   1.270735e+00
  1.949950e-02   2.164504e+02   1.254980e+00
  1.979840e-02   2.103305e+02   1.213899e+00
  2.009730e-02   1.986692e+02   1.166827e+00
  2.039620e-02   1.914899e+02   1.143473e+00
  2.069520e-02   1.858035e+02   1.120295e+00
  2.099410e-02   1.782746e+02   1.105314e+00
  2.129300e-02   1.721338e+02   1.057649e+00
  2.159190e-02   1.648765e+02   1.070785e+00
  2.189080e-02   1.594229e+02   1.058804e+00
  2.218980e-02   1.544484e+02   1.060106e+00
  2.248870e-02   1.519123e+02   1.070124e+00
  2.278760e-02   1.447285e+02   1.034223e+00
  2.308650e-02   1.431497e+02   1.060223e+00
  2.338540e-02   1.384190e+02   1.040391e+00
  2.368430e-02   1.336771e+02   1.003844e+00
  2.398330e-02   1.317236e+02   1.019155e+00
  2.428220e-02   1.273223e+02   9.796924e-01
  2.458110e-02   1.236978e+02   9.981149e-01
  2.488000e-02   1.195603e+02   9.551080e-01
  2.517890e-02   1.186541e+02   9.401316e-01
  2.547790e-02   1.162771e+02   9.438155e-01
  2.577680e-02   1.129920e+02   9.229140e-01
  2.607570e-02   1.108456e+02   9.215079e-01
  2.637460e-02   1.095243e+02   9.086419e-01
  2.667350e-02   1.079944e+02   8.796911e-01
  2.697250e-02   1.063981e+02   8.462435e-01
  2.727140e-02   1.032900e+02   8.028478e-01
  2.757030e-02   1.035330e+02   8.051256e-01
  2.786920e-02   1.008251e+02   7.854462e-01
  2.816810e-02   9.982356e+01   7.691489e-01
  2.846700e-02   9.756467e+01   7.510087e-01
  2.876600e-02   9.660455e+01   7.383003e-01
  2.906490e-02   9.441640e+01   7.320861e-01
  2.936380e-02   9.424026e+01   7.259568e-01
  2.966270e-02   9.265859e+01   7.145576e-01
  2.996160e-02   9.230581e+01   7.142410e-01
  3.026060e-02   9.209821e+01   7.022015e-01
  3.055950e-02   9.049728e+01   6.950849e-01
  3.085840e-02   8.904118e+01   6.865591e-01
  3.115730e-02   8.912653e+01   6.840120e-01
  3.145620e-02   8.647963e+01   6.673042e-01
  3.175510e-02   8.789709e+01   6.745964e-01
  3.205410e-02   8.526707e+01   6.608064e-01
  3.235300e-02   8.458266e+01   6.554826e-01
  3.265190e-02   8.403275e+01   6.413593e-01
  3.295080e-02   8.326875e+01   6.426236e-01
  3.324970e-02   8.237253e+01   6.383167e-01
  3.354870e-02   8.179477e+01   6.344112e-01
  3.384760e-02   8.171007e+01   6.267614e-01
  3.414650e-02   8.146488e+01   6.258203e-01
  3.444540e-02   8.097621e+01   6.153662e-01
  3.474430e-02   8.069911e+01   6.197182e-01
  3.504330e-02   7.923598e+01   6.064649e-01
  3.534220e-02   7.939905e+01   6.078376e-01
  3.564110e-02   7.911993e+01   6.060206e-01
  3.594000e-02   7.883088e+01   5.933343e-01
  3.623890e-02   7.753113e+01   5.984329e-01
  3.653780e-02   7.823418e+01   5.848804e-01
  3.683680e-02   7.733066e+01   5.890588e-01
  3.713570e-02   7.533828e+01   5.821144e-01
  3.743460e-02   7.602306e+01   5.752229e-01
  3.773350e-02   7.645148e+01   5.761765e-01
  3.803240e-02   7.597504e+01   5.880886e-01
  3.833140e-02   7.654741e+01   6.043300e-01
  3.863030e-02   7.417280e+01   6.041300e-01
  3.892920e-02   7.483012e+01   6.052229e-01
  3.922810e-02   7.370588e+01   6.030133e-01
  3.952700e-02   7.392234e+01   5.999842e-01
  3.982600e-02   7.367411e+01   6.076744e-01
  4.012490e-02   7.418354e+01   6.002683e-01
  4.042380e-02   7.414183e+01   6.079855e-01
  4.072270e-02   7.338986e+01   6.025082e-01
  4.102160e-02   7.290666e+01   5.997350e-01
  4.132050e-02   7.389934e+01   6.045960e-01
  4.161950e-02   7.333396e+01   5.960535e-01
  4.191840e-02   7.273291e+01   6.013860e-01
  4.221730e-02   7.238440e+01   5.921819e-01
  4.251620e-02   7.195223e+01   5.981498e-01
  4.281510e-02   7.181171e+01   5.883242e-01
  4.311410e-02   7.259505e+01   5.922822e-01
  4.341300e-02   7.169221e+01   5.916295e-01
  4.371190e-02   7.097781e+01   5.871552e-01
  4.401080e-02   7.042409e+01   5.848604e-01
  4.430970e-02   7.097315e+01   5.826482e-01
  4.460860e-02   7.143667e+01   5.852909e-01
  4.490760e-02   7.035610e+01   5.823311e-01
  4.520650e-02   7.104920e+01   5.807534e-01
  4.550540e-02   7.014192e+01   5.799626e-01
  4.580430e-02   7.078126e+01   5.803888e-01
  4.610320e-02   7.012057e+01   5.747780e-01
  4.640220e-02   7.019349e+01   5.794390e-01
  4.670110e-02   6.901467e+01   5.659984e-01
  4.700000e-02   6.983240e+01   5.714568e-01
  4.729890e-02   6.946567e+01   5.720877e-01
  4.759780e-02   6.888827e+01   5.689943e-01
  4.789680e-02   6.816058e+01   5.624852e-01
  4.819570e-02   6.880343e+01   5.644368e-01
  4.849460e-02   6.813415e+01   5.637664e-01
  4.879350e-02   6.920475e+01   5.619535e-01
  4.909240e-02   6.845906e+01   5.665130e-01
  4.939130e-02   6.832061e+01   5.563354e-01
  4.969030e-02   6.863436e+01   5.596329e-01
  4.998920e-02   6.819090e+01   5.571479e-01
  5.028810e-02   6.789917e+01   5.539514e-01
  5.058700e-02   6.825762e+01   5.594511e-01
  5.088590e-02   6.693147e+01   5.447888e-01
  5.118490e-02   6.750808e+01   5.543514e-01
  5.148380e-02   6.735801e+01   5.510791e-01
  5.178270e-02   6.798990e+01   5.465137e-01
  5.208160e-02   6.793916e+01   5.521320e-01
  5.238050e-02   6.790644e+01   5.461781e-01
  5.267940e-02   6.765964e+01   5.529734e-01
  5.297840e-02   6.695548e+01   5.429735e-01
  5.327730e-02   6.717748e+01   5.413491e-01
  5.357620e-02   6.627665e+01   5.395840e-01
  5.387510e-02   6.695909e+01   5.392217e-01
  5.417400e-02   6.740254e+01   5.460606e-01
  5.447300e-02   6.741564e+01   5.379669e-01
  5.477190e-02   6.725843e+01   5.385674e-01
  5.507080e-02   6.594741e+01   5.332927e-01
  5.536970e-02   6.658141e+01   5.340201e-01
  5.566860e-02   6.766256e+01   5.420468e-01
  5.596760e-02   6.671588e+01   5.321457e-01
  5.626650e-02   6.606315e+01   5.319377e-01
  5.656540e-02   6.616881e+01   5.305572e-01
  5.686430e-02   6.559858e+01   5.253100e-01
  5.716320e-02   6.675736e+01   5.264160e-01
  5.746210e-02   6.614669e+01   5.292752e-01
  5.776110e-02   6.568747e+01   5.292216e-01
  5.806000e-02   6.622072e+01   5.231449e-01
  5.835890e-02   6.562900e+01   5.213743e-01
  5.865780e-02   6.656670e+01   5.222243e-01
  5.895670e-02   6.700262e+01   5.338896e-01
  5.925570e-02   6.651679e+01   5.197735e-01
  5.955460e-02   6.605208e+01   5.247851e-01
  5.985350e-02   6.578608e+01   5.163545e-01
  6.015240e-02   6.676803e+01   5.218801e-01
  6.045130e-02   6.582545e+01   5.187450e-01
  6.075020e-02   6.531478e+01   5.117576e-01
  6.104920e-02   6.653427e+01   5.204029e-01
  6.134810e-02   6.578495e+01   5.180238e-01
  6.164700e-02   6.544278e+01   5.084862e-01
  6.194590e-02   6.614799e+01   5.194513e-01
  6.224480e-02   6.481712e+01   5.028967e-01
  6.254380e-02   6.656568e+01   5.182916e-01
  6.284270e-02   6.541610e+01   5.154550e-01
  6.314160e-02   6.645955e+01   5.071328e-01
  6.344050e-02   6.509576e+01   5.092760e-01
  6.373940e-02   6.585244e+01   5.037777e-01
  6.403840e-02   6.649312e+01   5.141699e-01
  6.433730e-02   6.497912e+01   5.030043e-01
  6.463620e-02   6.546239e+01   5.007499e-01
  6.493510e-02   6.483200e+01   5.093212e-01
  6.523400e-02   6.525028e+01   5.004468e-01
  6.553290e-02   6.471172e+01   5.009343e-01
  6.583190e-02   6.584882e+01   5.032496e-01
  6.613080e-02   6.547693e+01   4.972804e-01
  6.642970e-02   6.506312e+01   5.048965e-01
  6.672860e-02   6.559995e+01   4.962578e-01
  6.702750e-02   6.483420e+01   4.983414e-01
  6.732650e-02   6.524655e+01   4.964048e-01
  6.762540e-02   6.618696e+01   4.999694e-01
  6.792430e-02   6.488291e+01   4.970156e-01
  6.822320e-02   6.485394e+01   4.890635e-01
  6.852210e-02   6.493827e+01   4.967261e-01
  6.882110e-02   6.560138e+01   4.952776e-01
  6.912000e-02   6.589318e+01   4.958862e-01
  6.941890e-02   6.368560e+01   4.841647e-01
  6.971780e-02   6.425211e+01   4.858391e-01
  7.001670e-02   6.566636e+01   4.975010e-01
  7.031560e-02   6.549471e+01   4.900371e-01
  7.061460e-02   6.473335e+01   4.876552e-01
  7.091350e-02   6.464188e+01   4.858918e-01
  7.121240e-02   6.515833e+01   4.840907e-01
  7.151130e-02   6.508260e+01   4.899248e-01
  7.181020e-02   6.471114e+01   4.819671e-01
  7.210920e-02   6.509810e+01   4.866612e-01
  7.240810e-02   6.510016e+01   4.820383e-01
  7.270700e-02   6.473446e+01   4.867115e-01
  7.300590e-02   6.528549e+01   4.841012e-01
  7.330480e-02   6.400909e+01   4.739594e-01
  7.360370e-02   6.414051e+01   4.802949e-01
  7.390270e-02   6.445198e+01   4.760397e-01
  7.420160e-02   6.452155e+01   4.835687e-01
  7.450050e-02   6.439336e+01   4.740576e-01
  7.479940e-02   6.480223e+01   4.768868e-01
  7.509830e-02   6.503591e+01   4.818003e-01
  7.539730e-02   6.448456e+01   4.726459e-01
  7.569620e-02   6.496938e+01   4.752938e-01
  7.599510e-02   6.453371e+01   4.767864e-01
  7.629400e-02   6.490650e+01   4.720254e-01
  7.659290e-02   6.460024e+01   4.752588e-01
  7.689190e-02   6.518112e+01   4.730229e-01
  7.719080e-02   6.478032e+01   4.741646e-01
  7.748970e-02   6.343960e+01   4.658133e-01
  7.778860e-02   6.477210e+01   4.736985e-01
  7.808750e-02   6.370363e+01   4.663586e-01
  7.838640e-02   6.376843e+01   4.640804e-01
  7.868540e-02   6.489752e+01   4.694345e-01
  7.898430e-02   6.476107e+01   4.664263e-01
  7.928320e-02   6.535165e+01   4.740732e-01
  7.958210e-02   6.424469e+01   4.612856e-01
  7.988100e-02   6.484520e+01   4.688231e-01
  8.018000e-02   6.357612e+01   4.617281e-01
  8.047890e-02   6.502978e+01   4.665620e-01
  8.077780e-02   6.464615e+01   4.643597e-01
  8.107670e-02   6.406257e+01   4.598239e-01
  8.137560e-02   6.347659e+01   4.609566e-01
  8.167450e-02   6.454196e+01   4.619459e-01
  8.197350e-02   6.469961e+01   4.596956e-01
  8.227240e-02   6.438210e+01   4.630009e-01
  8.257130e-02   6.466351e+01   4.544761e-01
  8.287020e-02   6.479038e+01   4.640569e-01
  8.316910e-02   6.441336e+01   4.594746e-01
  8.346810e-02   6.371879e+01   4.526812e-01
  8.376700e-02   6.446591e+01   4.616737e-01
  8.406590e-02   6.467858e+01   4.529961e-01
  8.436480e-02   6.455019e+01   4.595629e-01
  8.466370e-02   6.472629e+01   4.543119e-01
  8.496270e-02   6.496460e+01   4.659146e-01
  8.526160e-02   6.453803e+01   4.790462e-01
  8.556050e-02   6.405083e+01   4.776855e-01
  8.585940e-02   6.395890e+01   4.833181e-01
  8.615830e-02   6.483545e+01   4.866188e-01
  8.645720e-02   6.476480e+01   4.911359e-01
  8.675620e-02   6.395540e+01   4.904867e-01
  8.705510e-02   6.482885e+01   4.928419e-01
  8.735400e-02   6.406442e+01   4.923809e-01
  8.765290e-02   6.457251e+01   4.948267e-01
  8.795180e-02   6.517800e+01   5.011913e-01
  8.825080e-02   6.569167e+01   4.985950e-01
  8.854970e-02   6.454206e+01   5.007927e-01
  8.884860e-02   6.463074e+01   4.990828e-01
  8.914750e-02   6.403626e+01   5.029922e-01
  8.944640e-02   6.445736e+01   5.009807e-01
  8.974530e-02   6.391489e+01   4.947957e-01
  9.004430e-02   7.307693e+01   5.269347e-01
  9.034320e-02   6.418538e+01   4.763892e-01
  9.064210e-02   6.480847e+01   4.778003e-01
  9.094100e-02   6.444391e+01   4.665318e-01
  9.123990e-02   6.453600e+01   4.656151e-01
  9.153890e-02   6.330156e+01   4.636264e-01
  9.183780e-02   6.482224e+01   4.658169e-01
  9.213670e-02   6.501640e+01   4.648656e-01
  9.243560e-02   6.529910e+01   4.646475e-01
  9.273450e-02   6.405303e+01   4.562084e-01
  9.303350e-02   6.346870e+01   4.601115e-01
  9.333240e-02   6.434682e+01   4.529782e-01
  9.363130e-02   6.450320e+01   4.570215e-01
  9.393020e-02   6.392513e+01   4.526418e-01
  9.422910e-02   6.369563e+01   4.529856e-01
  9.452800e-02   6.408549e+01   4.555393e-01
  9.482700e-02   6.405411e+01   4.452176e-01
  9.512590e-02   6.424272e+01   4.541511e-01
  9.542480e-02   6.355437e+01   4.467911e-01
  9.572370e-02   6.398468e+01   4.483011e-01
  9.602260e-02   6.448822e+01   4.523290e-01
  9.632160e-02   6.431786e+01   4.439517e-01
  9.662050e-02   6.409747e+01   4.457344e-01
  9.691940e-02   6.448492e+01   4.470795e-01
  9.721830e-02   6.409416e+01   4.431790e-01
  9.751720e-02   6.420884e+01   4.457550e-01
  9.781610e-02   6.390886e+01   4.403948e-01
  9.811510e-02   6.355898e+01   4.434935e-01
  9.841400e-02   6.434243e+01   4.390671e-01
  9.871290e-02   6.413656e+01   4.415343e-01
  9.901180e-02   6.450950e+01   4.438914e-01
  9.931070e-02   6.390772e+01   4.379296e-01
  9.960970e-02   6.390223e+01   4.410828e-01
  9.990860e-02   6.384020e+01   4.335754e-01
  1.002070e-01   6.394073e+01   4.380427e-01
  1.005060e-01   6.477618e+01   4.384583e-01
  1.008050e-01   6.404876e+01   4.384126e-01
  1.011040e-01   6.341354e+01   4.301126e-01
  1.014030e-01   6.410816e+01   4.344844e-01
  1.017020e-01   6.467596e+01   4.405539e-01
  1.020010e-01   6.350042e+01   4.317459e-01
  1.023000e-01   6.433170e+01   4.325462e-01
  1.025990e-01   6.480529e+01   4.331339e-01
  1.028980e-01   6.413120e+01   4.325396e-01
  1.031970e-01   6.392831e+01   4.342138e-01
  1.034960e-01   6.511044e+01   4.302056e-01
  1.037950e-01   6.473291e+01   4.328920e-01
  1.040930e-01   6.430921e+01   4.278732e-01
  1.043920e-01   6.384092e+01   4.302297e-01
  1.046910e-01   6.336472e+01   4.279642e-01
  1.049900e-01   6.461020e+01   4.263052e-01
  1.052890e-01   6.453905e+01   4.296116e-01
  1.055880e-01   6.431986e+01   4.272637e-01
  1.058870e-01   6.386129e+01   4.273499e-01
  1.061860e-01   6.501806e+01   4.270118e-01
  1.064850e-01   6.422485e+01   4.250320e-01
  1.067840e-01   6.414968e+01   4.270197e-01
  1.070830e-01   6.385488e+01   4.225465e-01
  1.073820e-01   6.352899e+01   4.199123e-01
  1.076800e-01   6.454415e+01   4.229426e-01
  1.079790e-01   6.387165e+01   4.226020e-01
  1.082780e-01   6.417169e+01   4.254916e-01
  1.085770e-01   6.437049e+01   4.171906e-01
  1.088760e-01   6.440377e+01   4.231051e-01
  1.091750e-01   6.436549e+01   4.214283e-01
  1.094740e-01   6.410903e+01   4.215146e-01
  1.097730e-01   6.433052e+01   4.197800e-01
  1.100720e-01   6.436612e+01   4.159845e-01
  1.103710e-01   6.374043e+01   4.203011e-01
  1.106700e-01   6.396000e+01   4.149662e-01
  1.109690e-01   6.449364e+01   4.224666e-01
  1.112670e-01   6.411581e+01   4.137021e-01
  1.115660e-01   6.491068e+01   4.174428e-01
  1.118650e-01   6.406209e+01   4.185992e-01
  1.121640e-01   6.432297e+01   4.134923e-01
  1.124630e-01   6.395815e+01   4.134860e-01
  1.127620e-01   6.382449e+01   4.130538e-01
  1.130610e-01   6.407577e+01   4.132803e-01
  1.133600e-01   6.432941e+01   4.188642e-01
  1.136590e-01   6.450149e+01   4.091891e-01
  1.139580e-01   6.439960e+01   4.134470e-01
  1.142570e-01   6.392999e+01   4.116470e-01
  1.145560e-01   6.403590e+01   4.125685e-01
  1.148550e-01   6.486344e+01   4.140594e-01
  1.151530e-01   6.477605e+01   4.083750e-01
  1.154520e-01   6.432916e+01   4.120617e-01
  1.157510e-01   6.331419e+01   4.042933e-01
  1.160500e-01   6.453095e+01   4.144526e-01
  1.163490e-01   6.462307e+01   4.084509e-01
  1.166480e-01   6.442651e+01   4.106516e-01
  1.169470e-01   6.399034e+01   4.070043e-01
  1.172460e-01   6.398232e+01   4.075390e-01
  1.175450e-01   6.401704e+01   4.043217e-01
  1.178440e-01   6.460693e+01   4.061803e-01
  1.181430e-01   6.369989e+01   4.063587e-01
  1.184420e-01   6.414756e+01   4.055588e-01
  1.187400e-01   6.473283e+01   4.060260e-01
  1.190390e-01   6.464394e+01   4.049272e-01
  1.193380e-01   6.409606e+01   4.032076e-01
  1.196370e-01   6.447320e+01   4.065869e-01
  1.199360e-01   6.514119e+01   4.045802e-01
  1.202350e-01   6.434099e+01   4.050691e-01
  1.205340e-01   6.420678e+01   4.022047e-01
  1.208330e-01   6.446120e+01   4.016605e-01
  1.211320e-01   6.505494e+01   4.067602e-01
  1.214310e-01   6.387895e+01   3.964350e-01
  1.217300e-01   6.468541e+01   4.045130e-01
  1.220290e-01   6.457079e+01   4.028050e-01
  1.223270e-01   6.416752e+01   3.988947e-01
  1.226260e-01   6.465203e+01   3.998721e-01
  1.229250e-01   6.515548e+01   3.998548e-01
  1.232240e-01   6.427323e+01   4.008084e-01
  1.235230e-01   6.460106e+01   4.010323e-01
  1.238220e-01   6.419570e+01   3.963830e-01
  1.241210e-01   6.417691e+01   3.978782e-01
  1.244200e-01   6.428651e+01   3.946186e-01
  1.247190e-01   6.474281e+01   4.006789e-01
  1.250180e-01   6.471203e+01   3.956683e-01
  1.253170e-01   6.419720e+01   3.948523e-01
  1.256160e-01   6.450386e+01   3.983694e-01
  1.259140e-01   6.554317e+01   3.987133e-01
  1.262130e-01   6.422615e+01   3.946871e-01
  1.265120e-01   6.439146e+01   3.924267e-01
  1.268110e-01   6.499285e+01   3.950076e-01
  1.271100e-01   6.474063e+01   3.978036e-01
  1.274090e-01   6.398443e+01   3.921810e-01
  1.277080e-01   6.464903e+01   3.929615e-01
  1.280070e-01   6.471188e+01   3.919126e-01
  1.283060e-01   6.461627e+01   3.931111e-01
  1.286050e-01   6.443231e+01   3.953200e-01
  1.289040e-01   6.473830e+01   3.893052e-01
  1.292030e-01   6.454151e+01   3.936336e-01
  1.295020e-01   6.461523e+01   3.901485e-01
  1.298000e-01   6.489629e+01   3.917313e-01
  1.300990e-01   6.496785e+01   3.895112e-01
  1.303980e-01   6.488914e+01   3.900008e-01
  1.306970e-01   6.408053e+01   3.904882e-01
  1.309960e-01   6.452515e+01   3.896330e-01
  1.312950e-01   6.472433e+01   3.899905e-01
  1.315940e-01   6.502725e+01   3.865879e-01
  1.318930e-01   6.529795e+01   3.902578e-01
  1.321920e-01   6.478860e+01   3.884924e-01
  1.324910e-01   6.530485e+01   3.910049e-01
  1.327900e-01   6.519170e+01   3.885004e-01
  1.330890e-01   6.465777e+01   3.864317e-01
  1.333870e-01   6.453019e+01   3.858139e-01
  1.336860e-01   6.426653e+01   3.843200e-01
  1.339850e-01   6.492452e+01   3.848769e-01
  1.342840e-01   6.408966e+01   3.852026e-01
  1.345830e-01   6.455381e+01   3.851780e-01
  1.348820e-01   6.512838e+01   3.868884e-01
  1.351810e-01   6.447913e+01   3.801185e-01
  1.354800e-01   6.456411e+01   3.847398e-01
  1.357790e-01   6.449255e+01   3.822087e-01
  1.360780e-01   6.493240e+01   3.851334e-01
  1.363770e-01   6.496451e+01   3.847625e-01
  1.366760e-01   6.468400e+01   3.860373e-01
  1.369740e-01   6.447838e+01   3.990729e-01
  1.372730e-01   6.415066e+01   4.001608e-01
  1.375720e-01   6.434761e+01   4.101154e-01
  1.378710e-01   6.411531e+01   4.110885e-01
  1.381700e-01   6.411033e+01   4.128082e-01
  1.384690e-01   6.462601e+01   4.216634e-01
  1.387680e-01   6.412523e+01   4.085570e-01
  1.390670e-01   6.487187e+01   3.992436e-01
  1.393660e-01   6.416878e+01   3.962999e-01
  1.396650e-01   6.499514e+01   3.960248e-01
  1.399640e-01   6.415824e+01   3.944783e-01
  1.402630e-01   6.501341e+01   3.889255e-01
  1.405620e-01   6.480153e+01   3.926788e-01
  1.408600e-01   6.439736e+01   3.902225e-01
  1.411590e-01   6.492657e+01   3.928096e-01
  1.414580e-01   6.456895e+01   3.922212e-01
  1.417570e-01   6.474523e+01   3.852791e-01
  1.420560e-01   6.453107e+01   3.891653e-01
  1.423550e-01   6.477960e+01   3.872705e-01
  1.426540e-01   6.466683e+01   3.834167e-01
  1.429530e-01   6.483594e+01   3.829948e-01
  1.432520e-01   6.464159e+01   3.794707e-01
  1.435510e-01   6.529148e+01   3.841074e-01
  1.438500e-01   6.492516e+01   3.789607e-01
  1.441490e-01   6.499164e+01   3.782678e-01
  1.444470e-01   6.483852e+01   3.802732e-01
  1.447460e-01   6.445619e+01   3.753930e-01
  1.450450e-01   6.455082e+01   3.794285e-01
  1.453440e-01   6.444966e+01   3.732154e-01
  1.456430e-01   6.483622e+01   3.780361e-01
  1.459420e-01   6.462709e+01   3.767655e-01
  1.462410e-01   6.455018e+01   3.747980e-01
  1.465400e-01   6.473537e+01   3.766423e-01
  1.468390e-01   6.456722e+01   3.714319e-01
  1.471380e-01   6.453172e+01   3.743124e-01
  1.474370e-01   6.518255e+01   3.768470e-01
  1.477360e-01   6.491192e+01   3.749817e-01
  1.480340e-01   6.488739e+01   3.713007e-01
  1.483330e-01   6.540031e+01   3.812409e-01
  1.486320e-01   6.476702e+01   3.889087e-01
  1.489310e-01   6.586848e+01   3.939139e-01
  1.492300e-01   6.547863e+01   3.922564e-01
  1.495290e-01   6.488005e+01   3.929167e-01
  1.498280e-01   6.514467e+01   3.982689e-01
  1.501270e-01   6.511131e+01   3.997193e-01
  1.504260e-01   6.531066e+01   3.949672e-01
  1.507250e-01   6.502544e+01   3.999767e-01
  1.510240e-01   6.518204e+01   3.994166e-01
  1.513230e-01   6.453058e+01   4.026796e-01
  1.516210e-01   6.521488e+01   4.005590e-01
  1.519200e-01   6.520504e+01   4.005287e-01
  1.522190e-01   6.507918e+01   4.071108e-01
  1.525180e-01   6.508768e+01   4.022743e-01
  1.528170e-01   6.527853e+01   4.082860e-01
  1.531160e-01   6.552564e+01   4.057724e-01
  1.534150e-01   6.575774e+01   4.006565e-01
  1.537140e-01   6.546975e+01   3.929655e-01
  1.540130e-01   6.532379e+01   3.860585e-01
  1.543120e-01   6.543039e+01   3.866075e-01
  1.546110e-01   6.537649e+01   3.838974e-01
  1.549100e-01   6.529003e+01   3.838731e-01
  1.552090e-01   6.528272e+01   3.859371e-01
  1.555070e-01   6.480613e+01   3.753237e-01
  1.558060e-01   6.488952e+01   3.808737e-01
  1.561050e-01   6.563384e+01   3.792470e-01
  1.564040e-01   6.544115e+01   3.802405e-01
  1.567030e-01   6.483441e+01   3.764928e-01
  1.570020e-01   6.506025e+01   3.751943e-01
  1.573010e-01   6.500594e+01   3.785305e-01
  1.576000e-01   6.489200e+01   3.723649e-01
  1.578990e-01   6.554587e+01   3.761604e-01
  1.581980e-01   6.488864e+01   3.725665e-01
  1.584970e-01   6.487063e+01   3.723036e-01
  1.587960e-01   6.467205e+01   3.751516e-01
  1.590940e-01   6.566000e+01   3.726654e-01
  1.593930e-01   6.502121e+01   3.696058e-01
  1.596920e-01   6.524835e+01   3.712871e-01
  1.599910e-01   6.453413e+01   3.709164e-01
  1.602900e-01   6.439235e+01   3.698816e-01
  1.605890e-01   6.472321e+01   3.653124e-01
  1.608880e-01   6.530639e+01   3.693874e-01
  1.611870e-01   6.492768e+01   3.672982e-01
  1.614860e-01   6.528773e+01   3.687219e-01
  1.617850e-01   6.516846e+01   3.651711e-01
  1.620840e-01   6.477968e+01   3.640802e-01
  1.623830e-01   6.476933e+01   3.656426e-01
  1.626810e-01   6.520978e+01   3.646934e-01
  1.629800e-01   6.438122e+01   3.585098e-01
  1.632790e-01   6.447358e+01   3.599125e-01
  1.635780e-01   6.507468e+01   3.627484e-01
  1.638770e-01   6.483575e+01   3.644356e-01
  1.641760e-01   6.472493e+01   3.623559e-01
  1.644750e-01   6.474638e+01   3.616383e-01
  1.647740e-01   6.461192e+01   3.608760e-01
  1.650730e-01   6.474797e+01   3.626156e-01
  1.653720e-01   6.388123e+01   3.597929e-01
  1.656710e-01   6.484683e+01   3.603770e-01
  1.659700e-01   6.442118e+01   3.607289e-01
  1.662680e-01   6.473938e+01   3.602698e-01
  1.665670e-01   6.560964e+01   3.636516e-01
  1.668660e-01   6.490238e+01   3.582542e-01
  1.671650e-01   6.468655e+01   3.605065e-01
  1.674640e-01   6.490203e+01   3.603389e-01
  1.677630e-01   6.447565e+01   3.572620e-01
  1.680620e-01   6.453890e+01   3.597115e-01
  1.683610e-01   6.484320e+01   3.549391e-01
  1.686600e-01   6.508794e+01   3.604721e-01
  1.689590e-01   6.487814e+01   3.563227e-01
  1.692580e-01   6.501024e+01   3.565002e-01
  1.695570e-01   6.476344e+01   3.603367e-01
  1.698560e-01   6.501031e+01   3.550303e-01
  1.701540e-01   6.469215e+01   3.569253e-01
  1.704530e-01   6.533087e+01   3.557216e-01
  1.707520e-01   6.531277e+01   3.558553e-01
  1.710510e-01   6.496089e+01   3.578529e-01
  1.713500e-01   6.515820e+01   3.548867e-01
  1.716490e-01   6.535964e+01   3.582009e-01
  1.719480e-01   6.435342e+01   3.498295e-01
  1.722470e-01   6.503348e+01   3.540027e-01
  1.725460e-01   6.468063e+01   3.546767e-01
  1.728450e-01   6.497392e+01   3.531191e-01
  1.731440e-01   6.447425e+01   3.522973e-01
  1.734430e-01   6.527986e+01   3.512768e-01
  1.737410e-01   6.447121e+01   3.526493e-01
  1.740400e-01   6.459062e+01   3.522554e-01
  1.743390e-01   6.482203e+01   3.503945e-01
  1.746380e-01   6.475430e+01   3.518060e-01
  1.749370e-01   6.444741e+01   3.486803e-01
  1.752360e-01   6.500659e+01   3.524907e-01
  1.755350e-01   6.492393e+01   3.513768e-01
  1.758340e-01   6.493476e+01   3.467146e-01
  1.761330e-01   6.427455e+01   3.505004e-01
  1.764320e-01   6.408878e+01   3.451274e-01
  1.767310e-01   6.496756e+01   3.518500e-01
  1.770300e-01   6.431274e+01   3.464139e-01
  1.773280e-01   6.446322e+01   3.482007e-01
  1.776270e-01   6.437835e+01   3.467622e-01
  1.779260e-01   6.397395e+01   3.441400e-01
  1.782250e-01   6.432592e+01   3.478297e-01
  1.785240e-01   6.418652e+01   3.442045e-01
  1.788230e-01   6.427896e+01   3.461516e-01
  1.791220e-01   6.501993e+01   3.486587e-01
  1.794210e-01   6.447030e+01   3.439554e-01
  1.797200e-01   6.494586e+01   3.467443e-01
  1.800190e-01   6.530294e+01   3.453297e-01
  1.803180e-01   6.431624e+01   3.462519e-01
  1.806170e-01   6.413993e+01   3.429061e-01
  1.809160e-01   6.525729e+01   3.452090e-01
  1.812140e-01   6.428680e+01   3.434655e-01
  1.815130e-01   6.426057e+01   3.428950e-01
  1.818120e-01   6.453493e+01   3.449685e-01
  1.821110e-01   6.438386e+01   3.405886e-01
  1.824100e-01   6.437189e+01   3.430254e-01
  1.827090e-01   6.514097e+01   3.444010e-01
  1.830080e-01   6.502171e+01   3.442519e-01
  1.833070e-01   6.472253e+01   3.409946e-01
  1.836060e-01   6.407756e+01   3.384856e-01
  1.839050e-01   6.513699e+01   3.452254e-01
  1.842040e-01   6.463737e+01   3.410955e-01
  1.845030e-01   6.440181e+01   3.396633e-01
  1.848010e-01   6.426043e+01   3.410782e-01
  1.851000e-01   6.496875e+01   3.382734e-01
  1.853990e-01   6.392704e+01   3.405195e-01
  1.856980e-01   6.355367e+01   3.370990e-01
  1.859970e-01   6.452828e+01   3.383921e-01
  1.862960e-01   6.440150e+01   3.395012e-01
  1.865950e-01   6.429009e+01   3.374494e-01
  1.868940e-01   6.435302e+01   3.414879e-01
  1.871930e-01   6.422341e+01   3.339945e-01
  1.874920e-01   6.402268e+01   3.365888e-01
  1.877910e-01   6.443642e+01   3.375162e-01
  1.880900e-01   6.438162e+01   3.373726e-01
  1.883880e-01   6.391500e+01   3.378957e-01
  1.886870e-01   6.431350e+01   3.328510e-01
  1.889860e-01   6.417730e+01   3.381079e-01
  1.892850e-01   6.404068e+01   3.352226e-01
  1.895840e-01   6.453602e+01   3.354252e-01
  1.898830e-01   6.395165e+01   3.343674e-01
  1.901820e-01   6.393966e+01   3.340264e-01
  1.904810e-01   6.410018e+01   3.342907e-01
  1.907800e-01   6.429789e+01   3.340342e-01
  1.910790e-01   6.397030e+01   3.325703e-01
  1.913780e-01   6.352066e+01   3.324687e-01
  1.916770e-01   6.436959e+01   3.345285e-01
  1.919750e-01   6.419279e+01   3.348420e-01
  1.922740e-01   6.409798e+01   3.309344e-01
  1.925730e-01   6.357287e+01   3.303256e-01
  1.928720e-01   6.397921e+01   3.321367e-01
  1.931710e-01   6.428344e+01   3.335363e-01
  1.934700e-01   6.370709e+01   3.305236e-01
  1.937690e-01   6.393080e+01   3.302033e-01
  1.940680e-01   6.342229e+01   3.306879e-01
  1.943670e-01   6.333796e+01   3.285201e-01
  1.946660e-01   6.360377e+01   3.298057e-01
  1.949650e-01   6.323311e+01   3.267741e-01
  1.952640e-01   6.394457e+01   3.300895e-01
  1.955630e-01   6.313863e+01   3.291955e-01
  1.958610e-01   6.428798e+01   3.290465e-01
  1.961600e-01   6.386015e+01   3.292766e-01
  1.964590e-01   6.390750e+01   3.279249e-01
  1.967580e-01   6.390522e+01   3.301372e-01
  1.970570e-01   6.388563e+01   3.278688e-01
  1.973560e-01   6.381273e+01   3.259402e-01
  1.976550e-01   6.353901e+01   3.280047e-01
  1.979540e-01   6.368851e+01   3.260551e-01
  1.982530e-01   6.435078e+01   3.295018e-01
  1.985520e-01   6.320430e+01   3.245260e-01
  1.988510e-01   6.385896e+01   3.263467e-01
  1.991500e-01   6.386619e+01   3.285531e-01
  1.994480e-01   6.359221e+01   3.245176e-01
  1.997470e-01   6.381947e+01   3.269699e-01
  2.000460e-01   6.333961e+01   3.218985e-01
  2.003450e-01   6.378711e+01   3.253005e-01
  2.006440e-01   6.337222e+01   3.269869e-01
  2.009430e-01   6.310240e+01   3.212951e-01
  2.012420e-01   6.357667e+01   3.257687e-01
  2.015410e-01   6.379954e+01   3.229249e-01
  2.018400e-01   6.308916e+01   3.218206e-01
  2.021390e-01   6.344813e+01   3.237234e-01
  2.024380e-01   6.373443e+01   3.195883e-01
  2.027370e-01   6.322440e+01   3.232938e-01
  2.030350e-01   6.314483e+01   3.200172e-01
  2.033340e-01   6.308131e+01   3.206852e-01
  2.036330e-01   6.376595e+01   3.199395e-01
  2.039320e-01   6.335130e+01   3.197156e-01
  2.042310e-01   6.347882e+01   3.230945e-01
  2.045300e-01   6.325965e+01   3.178556e-01
  2.048290e-01   6.316082e+01   3.186893e-01
  2.051280e-01   6.308456e+01   3.180900e-01
  2.054270e-01   6.319182e+01   3.178198e-01
  2.057260e-01   6.292281e+01   3.205595e-01
  2.060250e-01   6.313268e+01   3.171336e-01
  2.063240e-01   6.336339e+01   3.202950e-01
  2.066230e-01   6.358777e+01   3.194922e-01
  2.069210e-01   6.351768e+01   3.205471e-01
  2.072200e-01   6.353617e+01   3.199080e-01
  2.075190e-01   6.341268e+01   3.171665e-01
  2.078180e-01   6.329133e+01   3.192910e-01
  2.081170e-01   6.327060e+01   3.176140e-01
  2.084160e-01   6.361876e+01   3.205270e-01
  2.087150e-01   6.283887e+01   3.150659e-01
  2.090140e-01   6.307927e+01   3.171335e-01
  2.093130e-01   6.300365e+01   3.168093e-01
  2.096120e-01   6.317555e+01   3.167062e-01
  2.099110e-01   6.270874e+01   3.140820e-01
  2.102100e-01   6.263612e+01   3.154841e-01
  2.105080e-01   6.320893e+01   3.185390e-01
  2.108070e-01   6.327215e+01   3.157535e-01
  2.111060e-01   6.272583e+01   3.136017e-01
  2.114050e-01   6.316099e+01   3.150811e-01
  2.117040e-01   6.323566e+01   3.202473e-01
  2.120030e-01   6.290296e+01   3.253374e-01
  2.123020e-01   6.323590e+01   3.285525e-01
  2.126010e-01   6.300079e+01   3.253000e-01
  2.129000e-01   6.283023e+01   3.280919e-01
  2.131990e-01   6.325639e+01   3.320831e-01
  2.134980e-01   6.273821e+01   3.327269e-01
  2.137970e-01   6.312479e+01   3.312781e-01
  2.140950e-01   6.246544e+01   3.313828e-01
  2.143940e-01   6.280226e+01   3.335218e-01
  2.146930e-01   6.301636e+01   3.344043e-01
  2.149920e-01   6.351751e+01   3.360480e-01
  2.152910e-01   6.220010e+01   3.330163e-01
  2.155900e-01   6.343186e+01   3.391981e-01
  2.158890e-01   6.331214e+01   3.388779e-01
  2.161880e-01   6.338704e+01   3.376191e-01
  2.164870e-01   6.277469e+01   3.372742e-01
  2.167860e-01   6.289791e+01   3.312941e-01
  2.170850e-01   6.261724e+01   3.279828e-01
  2.173840e-01   6.266655e+01   3.250158e-01
  2.176820e-01   6.270243e+01   3.236645e-01
  2.179810e-01   6.190539e+01   3.226034e-01
  2.182800e-01   6.240077e+01   3.196427e-01
  2.185790e-01   6.292684e+01   3.225321e-01
  2.188780e-01   6.274605e+01   3.185941e-01
  2.191770e-01   6.214530e+01   3.191264e-01
  2.194760e-01   6.278589e+01   3.216070e-01
  2.197750e-01   6.264013e+01   3.180522e-01
  2.200740e-01   6.244151e+01   3.155262e-01
  2.203730e-01   6.238303e+01   3.171272e-01
  2.206720e-01   6.214472e+01   3.155774e-01
  2.209710e-01   6.288654e+01   3.196372e-01
  2.212700e-01   6.263982e+01   3.145665e-01
  2.215680e-01   6.259641e+01   3.172622e-01
  2.218670e-01   6.226476e+01   3.121874e-01
  2.221660e-01   6.220559e+01   3.154638e-01
  2.224650e-01   6.241633e+01   3.134798e-01
  2.227640e-01   6.230907e+01   3.129490e-01
  2.230630e-01   6.282992e+01   3.151756e-01
  2.233620e-01   6.221321e+01   3.128386e-01
  2.236610e-01   6.270874e+01   3.140820e-01
  2.239600e-01   6.231109e+01   3.094888e-01
  2.242590e-01   6.230408e+01   3.125457e-01
  2.245580e-01   6.270559e+01   3.126421e-01
  2.248570e-01   6.245929e+01   3.138499e-01
  2.251550e-01   6.204634e+01   3.092091e-01
  2.254540e-01   6.251378e+01   3.106258e-01
  2.257530e-01   6.250450e+01   3.129178e-01
  2.260520e-01   6.220189e+01   3.083385e-01
  2.263510e-01   6.171428e+01   3.081288e-01
  2.266500e-01   6.212663e+01   3.090303e-01
  2.269490e-01   6.260863e+01   3.088444e-01
  2.272480e-01   6.163062e+01   3.089302e-01
  2.275470e-01   6.178110e+01   3.051970e-01
  2.278460e-01   6.220815e+01   3.097387e-01
  2.281450e-01   6.220634e+01   3.069832e-01
  2.284440e-01   6.272811e+01   3.097656e-01
  2.287420e-01   6.186196e+01   3.084972e-01
  2.290410e-01   6.197686e+01   3.026685e-01
  2.293400e-01   6.259067e+01   3.089250e-01
  2.296390e-01   6.191635e+01   3.057756e-01
  2.299380e-01   6.187002e+01   3.061522e-01
  2.302370e-01   6.195128e+01   3.057394e-01
  2.305360e-01   6.203625e+01   3.040080e-01
  2.308350e-01   6.185564e+01   3.078538e-01
  2.311340e-01   6.225908e+01   3.031191e-01
  2.314330e-01   6.213580e+01   3.049759e-01
  2.317320e-01   6.187156e+01   3.054204e-01
  2.320310e-01   6.174811e+01   3.019910e-01
  2.323290e-01   6.189563e+01   3.070808e-01
  2.326280e-01   6.195157e+01   3.017794e-01
  2.329270e-01   6.148631e+01   3.011142e-01
  2.332260e-01   6.166976e+01   3.031087e-01
  2.335250e-01   6.223567e+01   3.037766e-01
  2.338240e-01   6.197000e+01   3.043271e-01
  2.341230e-01   6.194455e+01   2.997812e-01
  2.344220e-01   6.172930e+01   3.023005e-01
  2.347210e-01   6.127109e+01   3.010583e-01
  2.350200e-01   6.214411e+01   3.023660e-01
  2.353190e-01   6.209976e+01   3.026126e-01
  2.356180e-01   6.159424e+01   2.980161e-01
  2.359170e-01   6.160059e+01   3.023417e-01
  2.362150e-01   6.174164e+01   3.006819e-01
  2.365140e-01   6.164615e+01   2.981416e-01
  2.368130e-01   6.160400e+01   3.003465e-01
  2.371120e-01   6.157605e+01   2.988882e-01
  2.374110e-01   6.184438e+01   3.021079e-01
  2.377100e-01   6.195922e+01   2.987835e-01
  2.380090e-01   6.146411e+01   2.989618e-01
  2.383080e-01   6.170461e+01   2.976007e-01
  2.386070e-01   6.195761e+01   2.998128e-01
  2.389060e-01   6.202618e+01   2.996329e-01
  2.392050e-01   6.126179e+01   2.961927e-01
  2.395040e-01   6.142748e+01   2.986424e-01
  2.398020e-01   6.171288e+01   2.972812e-01
  2.401010e-01   6.161756e+01   2.987590e-01
  2.404000e-01   6.168522e+01   2.960917e-01
  2.406990e-01   6.103543e+01   2.962082e-01
  2.409980e-01   6.129459e+01   2.958227e-01
  2.412970e-01   6.125459e+01   2.952792e-01
  2.415960e-01   6.175728e+01   2.973881e-01
  2.418950e-01   6.124111e+01   2.944693e-01
  2.421940e-01   6.159583e+01   2.965488e-01
  2.424930e-01   6.111244e+01   2.962821e-01
  2.427920e-01   6.087926e+01   2.919575e-01
  2.430910e-01   6.117794e+01   2.946496e-01
  2.433890e-01   6.158790e+01   2.946385e-01
  2.436880e-01   6.190578e+01   2.979719e-01
  2.439870e-01   6.149672e+01   2.934343e-01
  2.442860e-01   6.079484e+01   2.912146e-01
  2.445850e-01   6.095880e+01   2.933493e-01
  2.448840e-01   6.075418e+01   2.924188e-01
  2.451830e-01   6.125388e+01   2.951660e-01
  2.454820e-01   6.088990e+01   2.907972e-01
  2.457810e-01   6.121250e+01   2.927554e-01
  2.460800e-01   6.118645e+01   2.930199e-01
  2.463790e-01   6.091157e+01   2.913862e-01
  2.466780e-01   6.163197e+01   2.935388e-01
  2.469770e-01   6.097233e+01   2.911012e-01
  2.472750e-01   6.110431e+01   2.921712e-01
  2.475740e-01   6.075244e+01   2.923055e-01
  2.478730e-01   6.140822e+01   2.891696e-01
  2.481720e-01   6.146432e+01   2.922733e-01
  2.484710e-01   6.086800e+01   2.890458e-01
  2.487700e-01   6.155879e+01   2.938007e-01
  2.490690e-01   6.110275e+01   2.916275e-01
  2.493680e-01   6.107162e+01   2.885846e-01
  2.496670e-01   6.111649e+01   2.926345e-01
  2.499660e-01   6.093800e+01   2.892120e-01
  2.502650e-01   6.123436e+01   2.911897e-01
  2.505640e-01   6.109626e+01   2.879146e-01
  2.508620e-01   6.082843e+01   2.886367e-01
  2.511610e-01   6.086335e+01   2.910557e-01
  2.514600e-01   6.047682e+01   2.869683e-01
  2.517590e-01   6.107213e+01   2.881691e-01
  2.520580e-01   6.090978e+01   2.883063e-01
  2.523570e-01   6.030251e+01   2.871776e-01
  2.526560e-01   6.084172e+01   2.892997e-01
  2.529550e-01   6.036844e+01   2.848646e-01
  2.532540e-01   6.104674e+01   2.863584e-01
  2.535530e-01   6.051586e+01   2.849075e-01
  2.538520e-01   6.066132e+01   2.865786e-01
  2.541510e-01   6.072853e+01   2.852048e-01
  2.544490e-01   6.087508e+01   2.863640e-01
  2.547480e-01   6.060226e+01   2.860284e-01
  2.550470e-01   6.108552e+01   2.854339e-01
  2.553460e-01   6.086168e+01   2.853146e-01
  2.556450e-01   6.036846e+01   2.818649e-01
  2.559440e-01   6.072436e+01   2.856012e-01
  2.562430e-01   6.032966e+01   2.859996e-01
  2.565420e-01   6.060761e+01   2.841141e-01
  2.568410e-01   6.140186e+01   2.851647e-01
  2.571400e-01   6.037169e+01   2.831607e-01
  2.574390e-01   6.115453e+01   2.871232e-01
  2.577380e-01   6.028921e+01   2.840704e-01
  2.580360e-01   6.019443e+01   2.818523e-01
  2.583350e-01   6.070824e+01   2.855633e-01
  2.586340e-01   6.077053e+01   2.826047e-01
  2.589330e-01   6.071677e+01   2.852785e-01
  2.592320e-01   6.068116e+01   2.823968e-01
  2.595310e-01   6.071952e+01   2.834762e-01
  2.598300e-01   6.010138e+01   2.839302e-01
  2.601290e-01   6.070850e+01   2.809946e-01
  2.604280e-01   6.076376e+01   2.845805e-01
  2.607270e-01   6.016513e+01   2.794452e-01
  2.610260e-01   6.065154e+01   2.831187e-01
  2.613250e-01   6.054019e+01   2.834557e-01
  2.616240e-01   6.033035e+01   2.820715e-01
  2.619220e-01   6.078435e+01   2.832300e-01
  2.622210e-01   6.004921e+01   2.786964e-01
  2.625200e-01   6.027256e+01   2.809551e-01
  2.628190e-01   6.011188e+01   2.802883e-01
  2.631180e-01   6.020463e+01   2.787700e-01
  2.634170e-01   6.081384e+01   2.837960e-01
  2.637160e-01   6.078550e+01   2.801116e-01
  2.640150e-01   6.021843e+01   2.815144e-01
  2.643140e-01   6.000281e+01   2.779219e-01
  2.646130e-01   6.048087e+01   2.794088e-01
  2.649120e-01   6.006527e+01   2.814512e-01
  2.652110e-01   6.022282e+01   2.786213e-01
  2.655090e-01   6.057880e+01   2.802113e-01
  2.658080e-01   6.031430e+01   2.779785e-01
  2.661070e-01   6.099038e+01   2.807756e-01
  2.664060e-01   6.020470e+01   2.786747e-01
  2.667050e-01   6.003646e+01   2.785712e-01
  2.670040e-01   6.001101e+01   2.783213e-01
  2.673030e-01   6.031687e+01   2.781736e-01
  2.676020e-01   6.009479e+01   2.777556e-01
  2.679010e-01   5.975624e+01   2.768778e-01
  2.682000e-01   6.024935e+01   2.768893e-01
  2.684990e-01   6.041045e+01   2.782946e-01
  2.687980e-01   5.953436e+01   2.758942e-01
  2.690960e-01   6.026149e+01   2.787107e-01
  2.693950e-01   6.054392e+01   2.764476e-01
  2.696940e-01   6.024079e+01   2.761248e-01
  2.699930e-01   6.053740e+01   2.778319e-01
  2.702920e-01   5.996685e+01   2.762394e-01
  2.705910e-01   6.045344e+01   2.778272e-01
  2.708900e-01   6.037450e+01   2.755075e-01
  2.711890e-01   5.958540e+01   2.755455e-01
  2.714880e-01   6.005364e+01   2.756030e-01
  2.717870e-01   6.036625e+01   2.767842e-01
  2.720860e-01   5.996396e+01   2.748443e-01
  2.723850e-01   6.029031e+01   2.749487e-01
  2.726840e-01   6.030029e+01   2.760758e-01
  2.729820e-01   6.050352e+01   2.763554e-01
  2.732810e-01   6.029407e+01   2.749573e-01
  2.735800e-01   6.001966e+01   2.742397e-01
  2.738790e-01   6.009400e+01   2.749585e-01
  2.741780e-01   6.027253e+01   2.758273e-01
  2.744770e-01   6.019757e+01   2.731067e-01
  2.747760e-01   5.990116e+01   2.737869e-01
  2.750750e-01   5.968823e+01   2.764381e-01
  2.753740e-01   6.005154e+01   2.817149e-01
  2.756730e-01   5.933961e+01   2.815246e-01
  2.759720e-01   6.040322e+01   2.827369e-01
  2.762710e-01   5.989674e+01   2.855887e-01
  2.765690e-01   5.980938e+01   2.846614e-01
  2.768680e-01   5.980543e+01   2.873502e-01
  2.771670e-01   6.050348e+01   2.866176e-01
  2.774660e-01   6.023833e+01   2.868167e-01
  2.777650e-01   5.969520e+01   2.889970e-01
  2.780640e-01   6.016249e+01   2.887360e-01
  2.783630e-01   5.988967e+01   2.885051e-01
  2.786620e-01   5.957106e+01   2.894494e-01
  2.789610e-01   5.988156e+01   2.903111e-01
  2.792600e-01   6.002959e+01   2.935336e-01
  2.795590e-01   6.012174e+01   2.880036e-01
  2.798580e-01   5.975860e+01   2.916511e-01
  2.801560e-01   5.998447e+01   2.917614e-01
  2.804550e-01   5.993112e+01   2.925140e-01
  2.807540e-01   6.030805e+01   2.947754e-01
  2.810530e-01   5.972554e+01   2.905845e-01
  2.813520e-01   5.924671e+01   2.932934e-01
  2.816510e-01   6.013790e+01   2.944719e-01
  2.819500e-01   5.997471e+01   2.941846e-01
  2.822490e-01   5.989390e+01   2.939864e-01
  2.825480e-01   6.003471e+01   2.938820e-01
  2.828470e-01   6.006662e+01   2.973850e-01
  2.831460e-01   5.986061e+01   2.953784e-01
  2.834450e-01   6.044503e+01   2.952229e-01
  2.837430e-01   6.000467e+01   2.958481e-01
  2.840420e-01   5.956044e+01   2.963610e-01
  2.843410e-01   5.980775e+01   3.034558e-01
  2.846400e-01   5.956183e+01   3.049565e-01
  2.849390e-01   6.001579e+01   3.140209e-01
  2.852380e-01   5.959529e+01   3.158233e-01
  2.855370e-01   5.987472e+01   3.197015e-01
  2.858360e-01   5.908595e+01   3.196218e-01
  2.861350e-01   5.989309e+01   3.246393e-01
  2.864340e-01   5.945673e+01   3.282399e-01
  2.867330e-01   5.977511e+01   3.281722e-01
  2.870320e-01   5.966909e+01   3.335083e-01
  2.873310e-01   5.930028e+01   3.293952e-01
  2.876290e-01   5.969667e+01   3.357509e-01
  2.879280e-01   5.945662e+01   3.381384e-01
  2.882270e-01   5.928532e+01   3.339237e-01
  2.885260e-01   5.906756e+01   3.373747e-01
  2.888250e-01   5.937294e+01   3.373844e-01
  2.891240e-01   5.929715e+01   3.422553e-01
  2.894230e-01   5.894094e+01   3.443073e-01
  2.897220e-01   5.907003e+01   3.365227e-01
  2.900210e-01   5.886641e+01   3.448263e-01
  2.903200e-01   5.943619e+01   3.444665e-01
  2.906190e-01   5.904410e+01   3.470242e-01
  2.909180e-01   5.865170e+01   3.468087e-01
  2.912160e-01   5.919673e+01   3.446859e-01
  2.915150e-01   5.918871e+01   3.560292e-01
  2.918140e-01   5.839954e+01   3.454989e-01
  2.921130e-01   5.819504e+01   3.481178e-01
  2.924120e-01   5.873049e+01   3.522547e-01
  2.927110e-01   5.890315e+01   3.517876e-01
  2.930100e-01   5.944616e+01   3.626182e-01
  2.933090e-01   5.889317e+01   3.551392e-01
  2.936080e-01   5.881289e+01   3.525018e-01
  2.939070e-01   5.919636e+01   3.593338e-01
  2.942060e-01   5.894297e+01   3.591881e-01
  2.945050e-01   5.832392e+01   3.647882e-01
  2.948030e-01   5.923341e+01   3.579990e-01
  2.951020e-01   5.849563e+01   3.611942e-01
  2.954010e-01   5.925512e+01   3.652647e-01
  2.957000e-01   5.841521e+01   3.644124e-01
  2.959990e-01   5.861479e+01   3.645949e-01
  2.962980e-01   5.901380e+01   3.664959e-01
  2.965970e-01   5.887925e+01   3.696669e-01
  2.968960e-01   5.908267e+01   3.700771e-01
  2.971950e-01   5.911381e+01   3.685912e-01
  2.974940e-01   5.876654e+01   3.661698e-01
  2.977930e-01   5.854751e+01   3.688512e-01
  2.980920e-01   5.880825e+01   3.698998e-01
  2.983900e-01   5.900608e+01   3.735310e-01
  2.986890e-01   5.903018e+01   3.694585e-01
  2.989880e-01   5.839841e+01   3.713698e-01
  2.992870e-01   5.838642e+01   3.722658e-01
  2.995860e-01   5.894539e+01   3.761816e-01
  2.998850e-01   5.884689e+01   3.737309e-01
  3.001840e-01   5.894846e+01   3.764312e-01
  3.004830e-01   5.857003e+01   3.801006e-01
  3.007820e-01   5.918075e+01   3.805856e-01
  3.010810e-01   5.879122e+01   3.766502e-01
  3.013800e-01   5.949858e+01   3.846149e-01
  3.016790e-01   5.908732e+01   3.822761e-01
  3.019780e-01   5.868197e+01   3.829783e-01
  3.022760e-01   5.881307e+01   3.851981e-01
  3.025750e-01   5.856431e+01   3.823407e-01
  3.028740e-01   5.799581e+01   3.858849e-01
  3.031730e-01   5.872468e+01   3.864637e-01
  3.034720e-01   5.839382e+01   3.869432e-01
  3.037710e-01   5.863455e+01   3.874765e-01
  3.040700e-01   5.853319e+01   3.889957e-01
  3.043690e-01   5.867348e+01   3.940836e-01
  3.046680e-01   5.895823e+01   3.936589e-01
  3.049670e-01   5.904678e+01   3.904309e-01
  3.052660e-01   5.884439e+01   3.966116e-01
  3.055650e-01   5.877240e+01   3.949708e-01
  3.058630e-01   5.781929e+01   3.971045e-01
  3.061620e-01   5.870853e+01   3.928244e-01
  3.064610e-01   5.888576e+01   3.984502e-01
  3.067600e-01   5.833586e+01   4.026803e-01
  3.070590e-01   5.888037e+01   3.984319e-01
  3.073580e-01   5.862494e+01   4.036768e-01
  3.076570e-01   5.914047e+01   3.981734e-01
  3.079560e-01   5.811485e+01   4.010306e-01
  3.082550e-01   5.880946e+01   4.034201e-01
  3.085540e-01   5.789976e+01   3.999942e-01
  3.088530e-01   5.855522e+01   4.073610e-01
  3.091520e-01   5.844129e+01   4.009794e-01
  3.094500e-01   5.823242e+01   4.090138e-01
  3.097490e-01   5.843911e+01   4.078780e-01
  3.100480e-01   5.870808e+01   4.057624e-01
  3.103470e-01   5.804867e+01   4.147391e-01
  3.106460e-01   5.811491e+01   4.028092e-01
  3.109450e-01   5.865575e+01   4.165748e-01
  3.112440e-01   5.912267e+01   4.111893e-01
  3.115430e-01   5.889758e+01   4.158040e-01
  3.118420e-01   5.830499e+01   4.182929e-01
  3.121410e-01   5.861688e+01   4.128871e-01
  3.124400e-01   5.833458e+01   4.194020e-01
  3.127390e-01   5.830479e+01   4.133844e-01
  3.130380e-01   5.812833e+01   4.217072e-01
  3.133360e-01   5.878503e+01   4.216934e-01
  3.136350e-01   5.915174e+01   4.223293e-01
  3.139340e-01   5.881322e+01   4.273174e-01
  3.142330e-01   5.858760e+01   4.199747e-01
  3.145320e-01   5.766630e+01   4.270172e-01
  3.148310e-01   5.794007e+01   4.230893e-01
  3.151300e-01   5.831389e+01   4.244520e-01
  3.154290e-01   5.884258e+01   4.313504e-01
  3.157280e-01   5.830034e+01   4.265054e-01
  3.160270e-01   5.826633e+01   4.347386e-01
  3.163260e-01   5.804449e+01   4.255685e-01
  3.166250e-01   5.913888e+01   4.379817e-01
  3.169230e-01   5.773294e+01   4.301606e-01
  3.172220e-01   5.773047e+01   4.349868e-01
  3.175210e-01   5.796070e+01   4.354748e-01
  3.178200e-01   5.786375e+01   4.321200e-01
  3.181190e-01   5.769230e+01   4.394527e-01
  3.184180e-01   5.823521e+01   4.368842e-01
  3.187170e-01   5.808246e+01   4.441028e-01
  3.190160e-01   5.826667e+01   4.436091e-01
  3.193150e-01   5.812377e+01   4.364660e-01
  3.196140e-01   5.918829e+01   4.519902e-01
  3.199130e-01   5.778489e+01   4.401964e-01
  3.202120e-01   5.816567e+01   4.488915e-01
  3.205100e-01   5.868387e+01   4.496485e-01
  3.208090e-01   5.818773e+01   4.445050e-01
  3.211080e-01   5.771093e+01   4.496197e-01
  3.214070e-01   5.813443e+01   4.435030e-01
  3.217060e-01   5.795700e+01   4.501591e-01
  3.220050e-01   5.844274e+01   4.491345e-01
  3.223040e-01   5.876748e+01   4.483325e-01
  3.226030e-01   5.820983e+01   4.575515e-01
  3.229020e-01   5.827422e+01   4.424501e-01
  3.232010e-01   5.881598e+01   4.568860e-01
  3.235000e-01   5.883157e+01   4.518692e-01
  3.237990e-01   5.790773e+01   4.516467e-01
  3.240970e-01   5.836030e+01   4.603440e-01
  3.243960e-01   5.858575e+01   4.517569e-01
  3.246950e-01   5.847692e+01   4.625898e-01
  3.249940e-01   5.861650e+01   4.552540e-01
  3.252930e-01   5.775731e+01   4.592890e-01
  3.255920e-01   5.864744e+01   4.655292e-01
  3.258910e-01   5.726591e+01   4.555687e-01
  3.261900e-01   5.808175e+01   4.660281e-01
  3.264890e-01   6.817729e+01   4.990022e-01
  3.267880e-01   5.773942e+01   4.628197e-01
  3.270870e-01   5.853717e+01   4.740046e-01
  3.273860e-01   5.812604e+01   4.666689e-01
  3.276850e-01   5.839132e+01   4.734137e-01
  3.279830e-01   5.773300e+01   4.637077e-01
  3.282820e-01   5.910839e+01   4.787556e-01
  3.285810e-01   5.861433e+01   4.748007e-01
  3.288800e-01   5.839471e+01   4.773321e-01
  3.291790e-01   5.720146e+01   4.685655e-01
  3.294780e-01   5.778459e+01   4.783106e-01
  3.297770e-01   5.828198e+01   4.829077e-01
  3.300760e-01   5.765801e+01   4.752966e-01
  3.303750e-01   5.792459e+01   4.840007e-01
  3.306740e-01   5.713548e+01   4.741248e-01
  3.309730e-01   5.818951e+01   4.872017e-01
  3.312720e-01   5.802440e+01   4.902381e-01
  3.315700e-01   5.761150e+01   4.796131e-01
  3.318690e-01   5.852299e+01   4.961714e-01
  3.321680e-01   5.874751e+01   4.858652e-01
  3.324670e-01   5.886571e+01   4.987366e-01
  3.327660e-01   5.805012e+01   4.925165e-01
  3.330650e-01   5.783152e+01   4.921342e-01
  3.333640e-01   5.800707e+01   5.007312e-01
  3.336630e-01   5.816223e+01   4.897448e-01
  3.339620e-01   5.787983e+01   5.030747e-01
  3.342610e-01   5.808170e+01   4.970788e-01
  3.345600e-01   5.734078e+01   4.989929e-01
  3.348590e-01   5.678932e+01   5.053983e-01
  3.351570e-01   5.795722e+01   4.948731e-01
  3.354560e-01   5.833989e+01   5.159591e-01
  3.357550e-01   5.776819e+01   4.968583e-01
  3.360540e-01   5.742084e+01   5.100298e-01
  3.363530e-01   5.808782e+01   5.192625e-01
  3.366520e-01   5.798914e+01   5.035495e-01
  3.369510e-01   5.732745e+01   5.223254e-01
  3.372500e-01   5.822662e+01   5.028326e-01
  3.375490e-01   5.784723e+01   5.220580e-01
  3.378480e-01   5.711588e+01   5.161729e-01
  3.381470e-01   5.816673e+01   5.196151e-01
  3.384460e-01   5.801085e+01   5.328828e-01
  3.387450e-01   5.737153e+01   5.085897e-01
  3.390430e-01   5.813619e+01   5.307084e-01
  3.393420e-01   5.712248e+01   5.233771e-01
  3.396410e-01   5.707590e+01   5.238305e-01
  3.399400e-01   5.764782e+01   5.418737e-01
  3.402390e-01   5.822803e+01   5.186130e-01
  3.405380e-01   5.744950e+01   5.380403e-01
  3.408370e-01   5.804022e+01   5.330177e-01
  3.411360e-01   5.708298e+01   5.320703e-01
  3.414350e-01   5.937960e+01   5.499526e-01
  3.417340e-01   5.779878e+01   5.346928e-01
  3.420330e-01   5.862151e+01   5.547390e-01
  3.423320e-01   5.785169e+01   5.356409e-01
  3.426300e-01   5.734886e+01   5.479218e-01
  3.429290e-01   5.733177e+01   5.455717e-01
  3.432280e-01   5.817487e+01   5.473116e-01
  3.435270e-01   5.751280e+01   5.629589e-01
  3.438260e-01   5.730449e+01   5.395290e-01
  3.441250e-01   5.826407e+01   5.633390e-01
  3.444240e-01   5.730504e+01   5.507809e-01
  3.447230e-01   5.770589e+01   5.574212e-01
  3.450220e-01   5.779944e+01   5.693766e-01
  3.453210e-01   5.752209e+01   5.518230e-01
  3.456200e-01   5.833636e+01   5.771918e-01
  3.459190e-01   5.739259e+01   5.591101e-01
  3.462170e-01   5.741465e+01   5.700287e-01
  3.465160e-01   5.767722e+01   5.704747e-01
  3.468150e-01   5.739816e+01   5.682430e-01
  3.471140e-01   5.704119e+01   5.814176e-01
  3.474130e-01   5.753022e+01   5.680490e-01
  3.477120e-01   5.691081e+01   5.807527e-01
  3.480110e-01   5.814369e+01   5.806535e-01
  3.483100e-01   5.812446e+01   5.823521e-01
  3.486090e-01   5.766083e+01   5.949476e-01
  3.489080e-01   5.797276e+01   5.815917e-01
  3.492070e-01   5.731961e+01   5.941531e-01
  3.495060e-01   5.627669e+01   5.775082e-01
  3.498040e-01   5.705648e+01   5.937587e-01
  3.501030e-01   5.756033e+01   5.973547e-01
  3.504020e-01   5.694526e+01   5.931798e-01
  3.507010e-01   5.703611e+01   6.077653e-01
  3.510000e-01   5.710890e+01   5.892214e-01
  3.512990e-01   5.766431e+01   6.111031e-01
  3.515980e-01   5.648702e+01   5.966865e-01
  3.518970e-01   5.787510e+01   6.175474e-01
  3.521960e-01   5.806274e+01   6.273845e-01
  3.524950e-01   5.752371e+01   6.011326e-01
  3.527940e-01   5.707883e+01   6.254299e-01
  3.530930e-01   5.720030e+01   6.096879e-01
  3.533920e-01   5.717247e+01   6.248077e-01
  3.536900e-01   5.765856e+01   6.297441e-01
  3.539890e-01   5.707493e+01   6.231466e-01
  3.542880e-01   5.867901e+01   6.472125e-01
  3.545870e-01   5.665606e+01   6.110090e-01
  3.548860e-01   5.765972e+01   6.379522e-01
  3.551850e-01   5.656466e+01   6.203548e-01
  3.554840e-01   5.832321e+01   6.416121e-01
  3.557830e-01   5.794555e+01   6.419402e-01
  3.560820e-01   5.795088e+01   6.201237e-01
  3.563810e-01   5.747974e+01   6.381518e-01
  3.566800e-01   5.830044e+01   6.275398e-01
  3.569790e-01   5.842203e+01   6.482539e-01
  3.572770e-01   5.594986e+01   6.331828e-01
  3.575760e-01   5.691304e+01   6.123932e-01
  3.578750e-01   5.672441e+01   6.513166e-01
  3.581740e-01   5.681740e+01   6.228645e-01
  3.584730e-01   5.830985e+01   6.603560e-01
  3.587720e-01   5.754833e+01   6.446197e-01
  3.590710e-01   5.691148e+01   6.398185e-01
  3.593700e-01   5.804201e+01   6.709274e-01
  3.596690e-01   5.680058e+01   6.355663e-01
  3.599680e-01   5.617143e+01   6.613898e-01
  3.602670e-01   5.582796e+01   6.423374e-01
  3.605660e-01   5.711911e+01   6.655720e-01
  3.608640e-01   5.764698e+01   6.857878e-01
  3.611630e-01   5.802604e+01   6.523075e-01
  3.614620e-01   5.678542e+01   6.851071e-01
  3.617610e-01   5.740313e+01   6.631438e-01
  3.620600e-01   5.718476e+01   6.845161e-01
  3.623590e-01   5.673240e+01   6.788582e-01
  3.626580e-01   5.741475e+01   6.829285e-01
  3.629570e-01   5.741121e+01   7.012848e-01
  3.632560e-01   5.716564e+01   6.699916e-01
  3.635550e-01   5.774075e+01   7.147577e-01
  3.638540e-01   5.728623e+01   6.942383e-01
  3.641530e-01   5.795301e+01   7.029903e-01
  3.644510e-01   5.740082e+01   7.299927e-01
  3.647500e-01   5.848758e+01   6.922698e-01
  3.650490e-01   5.726726e+01   7.273536e-01
  3.653480e-01   5.831635e+01   7.166312e-01
  3.656470e-01   5.579804e+01   7.093226e-01
  3.659460e-01   5.752278e+01   7.418128e-01
  3.662450e-01   5.780844e+01   7.118424e-01
  3.665440e-01   5.796091e+01   7.622477e-01
  3.668430e-01   5.720154e+01   7.164760e-01
  3.671420e-01   5.732838e+01   7.481930e-01
  3.674410e-01   5.675636e+01   7.349912e-01
  3.677400e-01   5.852070e+01   7.598809e-01
  3.680390e-01   5.687816e+01   7.782043e-01
  3.683370e-01   5.699460e+01   7.292033e-01
  3.686360e-01   5.746412e+01   7.735111e-01
  3.689350e-01   5.732518e+01   7.560478e-01
  3.692340e-01   5.777979e+01   7.799539e-01
  3.695330e-01   5.748538e+01   8.054302e-01
  3.698320e-01   5.758771e+01   7.518336e-01
  3.701310e-01   5.757056e+01   8.084509e-01
  3.704300e-01   5.621820e+01   7.608874e-01
  3.707290e-01   5.826212e+01   8.157529e-01
  3.710280e-01   5.779007e+01   8.075619e-01
  3.713270e-01   5.758930e+01   7.943541e-01
  3.716260e-01   5.684538e+01   8.367763e-01
  3.719240e-01   5.789434e+01   7.895988e-01
  3.722230e-01   5.666143e+01   8.381648e-01
  3.725220e-01   5.742771e+01   8.148439e-01
  3.728210e-01   5.706899e+01   8.303196e-01
  3.731200e-01   5.820510e+01   8.883428e-01
  3.734190e-01   5.750795e+01   8.055883e-01
  3.737180e-01   5.722397e+01   8.776724e-01
  3.740170e-01   5.592913e+01   8.167666e-01
  3.743160e-01   5.637357e+01   8.774163e-01
  3.746150e-01   5.761435e+01   8.806610e-01
  3.749140e-01   5.702462e+01   8.550273e-01
  3.752130e-01   5.856926e+01   9.286185e-01
  3.755110e-01   5.545508e+01   8.403250e-01
  3.758100e-01   5.771531e+01   9.218240e-01
  3.761090e-01   5.703630e+01   8.890244e-01
  3.764080e-01   5.737017e+01   9.154943e-01
  3.767070e-01   5.717629e+01   9.555962e-01
  3.770060e-01   5.765473e+01   8.809696e-01
  3.773050e-01   5.650495e+01   9.581240e-01
  3.776040e-01   5.671552e+01   9.173954e-01
  3.779030e-01   5.786774e+01   9.573092e-01
  3.782020e-01   5.725802e+01   1.028550e+00
  3.785010e-01   5.772245e+01   9.078056e-01
  3.788000e-01   5.708635e+01   1.022010e+00
  3.790990e-01   5.759655e+01   9.471374e-01
  3.793970e-01   5.592720e+01   1.001900e+00
  3.796960e-01   5.886650e+01   1.023031e+00
  3.799950e-01   5.561229e+01   9.761049e-01
  3.802940e-01   5.469521e+01   1.076185e+00
  3.805930e-01   5.805155e+01   9.669888e-01
  3.808920e-01   5.795088e+01   1.114028e+00
  3.811910e-01   5.560430e+01   1.008656e+00
  3.814900e-01   5.894890e+01   1.092959e+00
  3.817890e-01   5.796296e+01   1.183411e+00
  3.820880e-01   5.702604e+01   9.975443e-01
  3.823870e-01   5.651297e+01   1.176078e+00
  3.826860e-01   5.585900e+01   1.026016e+00
  3.829840e-01   5.610450e+01   1.195337e+00
  3.832830e-01   5.823590e+01   1.164020e+00
  3.835820e-01   5.585013e+01   1.112782e+00
  3.838810e-01   5.711945e+01   1.258186e+00
  3.841800e-01   5.790214e+01   1.119941e+00
  3.844790e-01   5.681873e+01   1.264200e+00
  3.847780e-01   5.750390e+01   1.178715e+00
  3.850770e-01   5.593781e+01   1.263829e+00
  3.853760e-01   5.572513e+01   1.345609e+00
  3.856750e-01   5.871196e+01   1.191032e+00
  3.859740e-01   5.620091e+01   1.375261e+00
  3.862730e-01   5.714716e+01   1.258492e+00
  3.865710e-01   5.859029e+01   1.404191e+00
  3.868700e-01   5.671194e+01   1.406850e+00
  3.871690e-01   5.734071e+01   1.330988e+00
  3.874680e-01   5.907753e+01   1.555750e+00
  3.877670e-01   5.957194e+01   1.379438e+00
  3.880660e-01   5.580931e+01   1.546089e+00
  3.883650e-01   5.942201e+01   1.511761e+00
  3.886640e-01   5.431783e+01   1.508247e+00
  3.889630e-01   5.490083e+01   1.650081e+00
  3.892620e-01   5.565530e+01   1.493867e+00
  3.895610e-01   5.428642e+01   1.685784e+00
  3.898600e-01   5.876919e+01   1.707224e+00
  3.901580e-01   5.572977e+01   1.732276e+00
  3.904570e-01   5.431633e+01   1.912025e+00
  3.907560e-01   5.747974e+01   1.734657e+00
  3.910550e-01   5.758443e+01   2.004833e+00
  3.913540e-01   5.898042e+01   2.028988e+00
  3.916530e-01   5.898042e+01   2.028988e+00
  3.919520e-01   5.571294e+01   2.561684e+00
  3.922510e-01   5.625825e+01   1.981612e+00
  3.925500e-01   5.528106e+01   2.635421e+00
  3.928490e-01   5.266358e+01   2.348153e+00
  3.931480e-01   5.163753e+01   2.547092e+00
  3.934470e-01   0.000000e+00   0.000000e+00
  3.937460e-01   5.603489e+01   2.653329e+00
creator: radaver
creator-version: 3725
header-file: /nas_data/SAXS_data/20151104Workshop/header/JH1_0191.txt
image-file: /nas_data/Pilatus1M/20151104_Workshop/JH1_0191.tif
angular-axis-file: /nas_data/SAXS_data/20151104Workshop/q20151029.dat
beamstop-mask-file: /nas_data/SAXS_data/20151104Workshop/fit2d20151031.msk
detector-response-file: none
beam-center-x: 949.7700
beam-center-y: 918.8000
unit-time: 1.0000
channel-first: 10
channel-last: 1315
Exposure time [s]: 1.094052
Transmitted Beam: 0.485006
Incident Beam: 0.485006
Code: JH1
Concentration [mg/ml]: 1
Run Number: 0191
