# Supplementary material for: SAXS analysis of a soluble cytosolic NgBR construct including extracellular and transmembrane domains
Source: PLoS One. 2018 Jan 18;13(1):e0191371. doi: 10.1371/journal.pone.0191371 (PMC5773207; doi:10.1371/journal.pone.0191371)
Supplement: S1 File — (ZIP) [file pone.0191371.s001.zip › JH1_0192.dat]

Sample:   c= 1.0000 mg/ml  Code: JH1
  3.656810e-03   2.275454e+04   4.142581e+01
  3.955720e-03   2.211290e+04   2.804735e+01
  4.254640e-03   1.916881e+04   2.340090e+01
  4.553560e-03   1.547882e+04   2.027434e+01
  4.852480e-03   1.252478e+04   1.707456e+01
  5.151400e-03   1.056283e+04   1.549024e+01
  5.450320e-03   8.755353e+03   1.339522e+01
  5.749240e-03   7.486296e+03   1.200128e+01
  6.048150e-03   6.403546e+03   1.087971e+01
  6.347070e-03   5.556508e+03   9.628724e+00
  6.645990e-03   4.867658e+03   8.972523e+00
  6.944910e-03   4.274918e+03   8.095028e+00
  7.243830e-03   3.829498e+03   7.424074e+00
  7.542750e-03   3.411385e+03   6.980482e+00
  7.841670e-03   3.093443e+03   6.277651e+00
  8.140580e-03   2.804653e+03   6.059898e+00
  8.439500e-03   2.551811e+03   5.571413e+00
  8.738420e-03   2.351807e+03   5.297601e+00
  9.037340e-03   2.164703e+03   4.914313e+00
  9.336260e-03   2.007472e+03   4.650639e+00
  9.635180e-03   1.851668e+03   4.453816e+00
  9.934100e-03   1.707823e+03   4.138562e+00
  1.023300e-02   1.564393e+03   4.059321e+00
  1.053190e-02   1.453018e+03   3.967965e+00
  1.083090e-02   1.340725e+03   3.811555e+00
  1.112980e-02   1.232485e+03   3.623357e+00
  1.142870e-02   1.151733e+03   3.483024e+00
  1.172760e-02   1.057787e+03   3.328664e+00
  1.202650e-02   9.901089e+02   3.211509e+00
  1.232540e-02   9.143896e+02   3.069355e+00
  1.262440e-02   8.414843e+02   2.889703e+00
  1.292330e-02   7.905115e+02   2.757611e+00
  1.322220e-02   7.305043e+02   2.650882e+00
  1.352110e-02   6.758568e+02   2.524174e+00
  1.382000e-02   6.312546e+02   2.415428e+00
  1.411900e-02   5.850647e+02   2.314064e+00
  1.441790e-02   5.518943e+02   2.231320e+00
  1.471680e-02   5.173895e+02   2.150179e+00
  1.501570e-02   4.831711e+02   2.034914e+00
  1.531460e-02   4.588087e+02   1.973996e+00
  1.561350e-02   4.278486e+02   1.872786e+00
  1.591250e-02   4.032184e+02   1.834100e+00
  1.621140e-02   3.792566e+02   1.748097e+00
  1.651030e-02   3.556629e+02   1.675048e+00
  1.680920e-02   3.395774e+02   1.636732e+00
  1.710810e-02   3.218408e+02   1.596758e+00
  1.740710e-02   3.050651e+02   1.532217e+00
  1.770600e-02   2.897553e+02   1.478266e+00
  1.800490e-02   2.759431e+02   1.431199e+00
  1.830380e-02   2.614283e+02   1.404149e+00
  1.860270e-02   2.510616e+02   1.349306e+00
  1.890170e-02   2.357242e+02   1.307442e+00
  1.920060e-02   2.259902e+02   1.268028e+00
  1.949950e-02   2.184714e+02   1.261114e+00
  1.979840e-02   2.100625e+02   1.213403e+00
  2.009730e-02   2.010502e+02   1.174067e+00
  2.039620e-02   1.925887e+02   1.147012e+00
  2.069520e-02   1.847534e+02   1.117381e+00
  2.099410e-02   1.789596e+02   1.107690e+00
  2.129300e-02   1.740526e+02   1.063771e+00
  2.159190e-02   1.651191e+02   1.071818e+00
  2.189080e-02   1.613322e+02   1.065369e+00
  2.218980e-02   1.553782e+02   1.063536e+00
  2.248870e-02   1.492519e+02   1.060955e+00
  2.278760e-02   1.450684e+02   1.035675e+00
  2.308650e-02   1.418719e+02   1.055722e+00
  2.338540e-02   1.363936e+02   1.032988e+00
  2.368430e-02   1.337007e+02   1.004162e+00
  2.398330e-02   1.299222e+02   1.012394e+00
  2.428220e-02   1.284667e+02   9.843109e-01
  2.458110e-02   1.243508e+02   1.000975e+00
  2.488000e-02   1.209586e+02   9.608970e-01
  2.517890e-02   1.187234e+02   9.406217e-01
  2.547790e-02   1.156253e+02   9.413821e-01
  2.577680e-02   1.125536e+02   9.213329e-01
  2.607570e-02   1.104519e+02   9.200807e-01
  2.637460e-02   1.095067e+02   9.087769e-01
  2.667350e-02   1.074417e+02   8.776384e-01
  2.697250e-02   1.066085e+02   8.472739e-01
  2.727140e-02   1.047671e+02   8.087531e-01
  2.757030e-02   1.031671e+02   8.038857e-01
  2.786920e-02   1.013366e+02   7.876164e-01
  2.816810e-02   1.007409e+02   7.728520e-01
  2.846700e-02   9.901481e+01   7.567427e-01
  2.876600e-02   9.745044e+01   7.416955e-01
  2.906490e-02   9.566932e+01   7.370964e-01
  2.936380e-02   9.338830e+01   7.228335e-01
  2.966270e-02   9.310903e+01   7.164565e-01
  2.996160e-02   9.232601e+01   7.144829e-01
  3.026060e-02   9.051745e+01   6.963087e-01
  3.055950e-02   8.925688e+01   6.904631e-01
  3.085840e-02   8.932033e+01   6.877921e-01
  3.115730e-02   8.869472e+01   6.825094e-01
  3.145620e-02   8.652443e+01   6.676300e-01
  3.175510e-02   8.697394e+01   6.711984e-01
  3.205410e-02   8.568018e+01   6.625570e-01
  3.235300e-02   8.547522e+01   6.590831e-01
  3.265190e-02   8.428676e+01   6.424751e-01
  3.295080e-02   8.441338e+01   6.471737e-01
  3.324970e-02   8.233112e+01   6.383025e-01
  3.354870e-02   8.313682e+01   6.397412e-01
  3.384760e-02   8.280088e+01   6.310757e-01
  3.414650e-02   8.106454e+01   6.244238e-01
  3.444540e-02   8.106948e+01   6.158616e-01
  3.474430e-02   7.948391e+01   6.151755e-01
  3.504330e-02   8.060047e+01   6.118047e-01
  3.534220e-02   7.906302e+01   6.066891e-01
  3.564110e-02   7.703392e+01   5.981154e-01
  3.594000e-02   7.847832e+01   5.921417e-01
  3.623890e-02   7.804266e+01   6.005414e-01
  3.653780e-02   7.729452e+01   5.814906e-01
  3.683680e-02   7.738407e+01   5.893973e-01
  3.713570e-02   7.668228e+01   5.874183e-01
  3.743460e-02   7.631482e+01   5.764578e-01
  3.773350e-02   7.669940e+01   5.772423e-01
  3.803240e-02   7.642430e+01   5.899600e-01
  3.833140e-02   7.554193e+01   6.004854e-01
  3.863030e-02   7.499446e+01   6.076062e-01
  3.892920e-02   7.438940e+01   6.035763e-01
  3.922810e-02   7.527468e+01   6.095366e-01
  3.952700e-02   7.381008e+01   5.996659e-01
  3.982600e-02   7.453026e+01   6.113352e-01
  4.012490e-02   7.434875e+01   6.010740e-01
  4.042380e-02   7.397630e+01   6.074456e-01
  4.072270e-02   7.195870e+01   5.967414e-01
  4.102160e-02   7.351757e+01   6.023805e-01
  4.132050e-02   7.313648e+01   6.016051e-01
  4.161950e-02   7.222371e+01   5.916598e-01
  4.191840e-02   7.201009e+01   5.985274e-01
  4.221730e-02   7.272779e+01   5.937210e-01
  4.251620e-02   7.299012e+01   6.025866e-01
  4.281510e-02   7.219183e+01   5.900144e-01
  4.311410e-02   7.214488e+01   5.905783e-01
  4.341300e-02   7.224773e+01   5.940534e-01
  4.371190e-02   7.193849e+01   5.912509e-01
  4.401080e-02   7.206970e+01   5.917898e-01
  4.430970e-02   7.131195e+01   5.841711e-01
  4.460860e-02   7.121515e+01   5.845167e-01
  4.490760e-02   6.962164e+01   5.794164e-01
  4.520650e-02   7.067809e+01   5.793675e-01
  4.550540e-02   7.008292e+01   5.798515e-01
  4.580430e-02   6.919014e+01   5.739598e-01
  4.610320e-02   7.014800e+01   5.750222e-01
  4.640220e-02   7.132152e+01   5.842103e-01
  4.670110e-02   6.988687e+01   5.696942e-01
  4.700000e-02   7.052408e+01   5.744116e-01
  4.729890e-02   6.827198e+01   5.672810e-01
  4.759780e-02   6.904210e+01   5.697598e-01
  4.789680e-02   7.005870e+01   5.703941e-01
  4.819570e-02   6.977075e+01   5.685210e-01
  4.849460e-02   6.930412e+01   5.687165e-01
  4.879350e-02   6.805865e+01   5.574086e-01
  4.909240e-02   6.732260e+01   5.619199e-01
  4.939130e-02   6.838366e+01   5.567196e-01
  4.969030e-02   6.789430e+01   5.567351e-01
  4.998920e-02   6.845442e+01   5.583514e-01
  5.028810e-02   6.669142e+01   5.491284e-01
  5.058700e-02   6.872013e+01   5.614720e-01
  5.088590e-02   6.807124e+01   5.495337e-01
  5.118490e-02   6.831324e+01   5.577753e-01
  5.148380e-02   6.861578e+01   5.563279e-01
  5.178270e-02   6.817929e+01   5.473997e-01
  5.208160e-02   6.750793e+01   5.505031e-01
  5.238050e-02   6.725635e+01   5.436820e-01
  5.267940e-02   6.736059e+01   5.518765e-01
  5.297840e-02   6.656768e+01   5.415229e-01
  5.327730e-02   6.796769e+01   5.446486e-01
  5.357620e-02   6.696628e+01   5.425084e-01
  5.387510e-02   6.710709e+01   5.399410e-01
  5.417400e-02   6.714133e+01   5.451264e-01
  5.447300e-02   6.644155e+01   5.341886e-01
  5.477190e-02   6.705197e+01   5.378634e-01
  5.507080e-02   6.659463e+01   5.360260e-01
  5.536970e-02   6.641053e+01   5.334567e-01
  5.566860e-02   6.718094e+01   5.402381e-01
  5.596760e-02   6.756180e+01   5.356315e-01
  5.626650e-02   6.707901e+01   5.361348e-01
  5.656540e-02   6.624596e+01   5.309881e-01
  5.686430e-02   6.722371e+01   5.318991e-01
  5.716320e-02   6.677966e+01   5.266246e-01
  5.746210e-02   6.640158e+01   5.304155e-01
  5.776110e-02   6.660059e+01   5.330094e-01
  5.806000e-02   6.651571e+01   5.244290e-01
  5.835890e-02   6.610662e+01   5.233880e-01
  5.865780e-02   6.544135e+01   5.179099e-01
  5.895670e-02   6.539474e+01   5.275657e-01
  5.925570e-02   6.722588e+01   5.226564e-01
  5.955460e-02   6.691663e+01   5.283294e-01
  5.985350e-02   6.621766e+01   5.181642e-01
  6.015240e-02   6.617016e+01   5.196574e-01
  6.045130e-02   6.635050e+01   5.209291e-01
  6.075020e-02   6.512810e+01   5.111428e-01
  6.104920e-02   6.567703e+01   5.171580e-01
  6.134810e-02   6.629259e+01   5.201379e-01
  6.164700e-02   6.658745e+01   5.130315e-01
  6.194590e-02   6.559065e+01   5.173768e-01
  6.224480e-02   6.622871e+01   5.084598e-01
  6.254380e-02   6.520735e+01   5.130939e-01
  6.284270e-02   6.622221e+01   5.187401e-01
  6.314160e-02   6.612610e+01   5.059749e-01
  6.344050e-02   6.577136e+01   5.120293e-01
  6.373940e-02   6.622194e+01   5.053049e-01
  6.403840e-02   6.599855e+01   5.123716e-01
  6.433730e-02   6.526602e+01   5.042291e-01
  6.463620e-02   6.545408e+01   5.008329e-01
  6.493510e-02   6.469760e+01   5.089096e-01
  6.523400e-02   6.478483e+01   4.987730e-01
  6.553290e-02   6.441939e+01   4.999161e-01
  6.583190e-02   6.630227e+01   5.050951e-01
  6.613080e-02   6.537848e+01   4.970203e-01
  6.642970e-02   6.664913e+01   5.111304e-01
  6.672860e-02   6.641125e+01   4.994315e-01
  6.702750e-02   6.532379e+01   5.003341e-01
  6.732650e-02   6.589613e+01   4.989841e-01
  6.762540e-02   6.539360e+01   4.970778e-01
  6.792430e-02   6.586109e+01   5.008629e-01
  6.822320e-02   6.499068e+01   4.896910e-01
  6.852210e-02   6.630230e+01   5.020309e-01
  6.882110e-02   6.464011e+01   4.917482e-01
  6.912000e-02   6.527748e+01   4.936771e-01
  6.941890e-02   6.485270e+01   4.886929e-01
  6.971780e-02   6.481449e+01   4.880725e-01
  7.001670e-02   6.536085e+01   4.964561e-01
  7.031560e-02   6.479110e+01   4.875095e-01
  7.061460e-02   6.429626e+01   4.861174e-01
  7.091350e-02   6.547904e+01   4.891401e-01
  7.121240e-02   6.536451e+01   4.849672e-01
  7.151130e-02   6.488368e+01   4.892877e-01
  7.181020e-02   6.511790e+01   4.835903e-01
  7.210920e-02   6.520074e+01   4.871564e-01
  7.240810e-02   6.380519e+01   4.773292e-01
  7.270700e-02   6.574896e+01   4.906229e-01
  7.300590e-02   6.497066e+01   4.830432e-01
  7.330480e-02   6.457212e+01   4.761484e-01
  7.360370e-02   6.487156e+01   4.831350e-01
  7.390270e-02   6.537149e+01   4.795333e-01
  7.420160e-02   6.443510e+01   4.833554e-01
  7.450050e-02   6.439495e+01   4.741721e-01
  7.479940e-02   6.438603e+01   4.754619e-01
  7.509830e-02   6.454794e+01   4.800995e-01
  7.539730e-02   6.465969e+01   4.733957e-01
  7.569620e-02   6.454346e+01   4.738419e-01
  7.599510e-02   6.457739e+01   4.770571e-01
  7.629400e-02   6.618292e+01   4.767534e-01
  7.659290e-02   6.394774e+01   4.729609e-01
  7.689190e-02   6.486757e+01   4.719920e-01
  7.719080e-02   6.479960e+01   4.743438e-01
  7.748970e-02   6.528569e+01   4.726506e-01
  7.778860e-02   6.425765e+01   4.719217e-01
  7.808750e-02   6.441597e+01   4.690663e-01
  7.838640e-02   6.430788e+01   4.661460e-01
  7.868540e-02   6.467927e+01   4.687519e-01
  7.898430e-02   6.489495e+01   4.670152e-01
  7.928320e-02   6.493433e+01   4.726655e-01
  7.958210e-02   6.433047e+01   4.616993e-01
  7.988100e-02   6.450190e+01   4.676876e-01
  8.018000e-02   6.462851e+01   4.656407e-01
  8.047890e-02   6.484861e+01   4.660185e-01
  8.077780e-02   6.438880e+01   4.635408e-01
  8.107670e-02   6.476225e+01   4.624341e-01
  8.137560e-02   6.416543e+01   4.635572e-01
  8.167450e-02   6.502141e+01   4.637648e-01
  8.197350e-02   6.552985e+01   4.627417e-01
  8.227240e-02   6.427504e+01   4.627218e-01
  8.257130e-02   6.516291e+01   4.563323e-01
  8.287020e-02   6.466380e+01   4.637096e-01
  8.316910e-02   6.467898e+01   4.605265e-01
  8.346810e-02   6.427246e+01   4.547478e-01
  8.376700e-02   6.509749e+01   4.640360e-01
  8.406590e-02   6.470506e+01   4.531927e-01
  8.436480e-02   6.403968e+01   4.578470e-01
  8.466370e-02   6.425828e+01   4.527702e-01
  8.496270e-02   6.451634e+01   4.644108e-01
  8.526160e-02   6.448935e+01   4.789752e-01
  8.556050e-02   6.416574e+01   4.782233e-01
  8.585940e-02   6.472267e+01   4.863068e-01
  8.615830e-02   6.506249e+01   4.875818e-01
  8.645720e-02   6.429518e+01   4.894642e-01
  8.675620e-02   6.413902e+01   4.913028e-01
  8.705510e-02   6.429257e+01   4.909117e-01
  8.735400e-02   6.488128e+01   4.956237e-01
  8.765290e-02   6.424551e+01   4.936853e-01
  8.795180e-02   6.399333e+01   4.967295e-01
  8.825080e-02   6.424144e+01   4.931738e-01
  8.854970e-02   6.412459e+01   4.992849e-01
  8.884860e-02   6.494955e+01   5.004269e-01
  8.914750e-02   6.496289e+01   5.067345e-01
  8.944640e-02   6.452976e+01   5.013769e-01
  8.974530e-02   6.508619e+01   4.994234e-01
  9.004430e-02   7.491985e+01   5.336599e-01
  9.034320e-02   6.405209e+01   4.760034e-01
  9.064210e-02   6.437299e+01   4.763015e-01
  9.094100e-02   6.424368e+01   4.659133e-01
  9.123990e-02   6.351027e+01   4.620059e-01
  9.153890e-02   6.489330e+01   4.695268e-01
  9.183780e-02   6.465102e+01   4.653080e-01
  9.213670e-02   6.411845e+01   4.617501e-01
  9.243560e-02   6.774703e+01   4.733852e-01
  9.273450e-02   6.354276e+01   4.544918e-01
  9.303350e-02   6.426199e+01   4.630841e-01
  9.333240e-02   6.465706e+01   4.541729e-01
  9.363130e-02   6.366456e+01   4.541448e-01
  9.393020e-02   6.487472e+01   4.560958e-01
  9.422910e-02   6.388276e+01   4.537545e-01
  9.452800e-02   6.453277e+01   4.572310e-01
  9.482700e-02   6.448286e+01   4.468075e-01
  9.512590e-02   6.433641e+01   4.545863e-01
  9.542480e-02   6.402030e+01   4.485287e-01
  9.572370e-02   6.425913e+01   4.493645e-01
  9.602260e-02   6.437178e+01   4.520240e-01
  9.632160e-02   6.481027e+01   4.457500e-01
  9.662050e-02   6.450829e+01   4.472630e-01
  9.691940e-02   6.376403e+01   4.446754e-01
  9.721830e-02   6.379244e+01   4.422359e-01
  9.751720e-02   6.406490e+01   4.453571e-01
  9.781610e-02   6.465773e+01   4.430690e-01
  9.811510e-02   6.355097e+01   4.435672e-01
  9.841400e-02   6.436593e+01   4.392479e-01
  9.871290e-02   6.386491e+01   4.406992e-01
  9.901180e-02   6.404098e+01   4.423779e-01
  9.931070e-02   6.411115e+01   4.387266e-01
  9.960970e-02   6.392544e+01   4.412640e-01
  9.990860e-02   6.418469e+01   4.348432e-01
  1.002070e-01   6.353771e+01   4.367601e-01
  1.005060e-01   6.472571e+01   4.383879e-01
  1.008050e-01   6.496381e+01   4.416344e-01
  1.011040e-01   6.490486e+01   4.352405e-01
  1.014030e-01   6.397847e+01   4.341441e-01
  1.017020e-01   6.357674e+01   4.368942e-01
  1.020010e-01   6.406403e+01   4.337571e-01
  1.023000e-01   6.379091e+01   4.308230e-01
  1.025990e-01   6.485237e+01   4.333906e-01
  1.028980e-01   6.426859e+01   4.331019e-01
  1.031970e-01   6.444742e+01   4.360731e-01
  1.034960e-01   6.445209e+01   4.281232e-01
  1.037950e-01   6.476259e+01   4.330905e-01
  1.040930e-01   6.500515e+01   4.302807e-01
  1.043920e-01   6.380928e+01   4.302216e-01
  1.046910e-01   6.375813e+01   4.293891e-01
  1.049900e-01   6.409671e+01   4.247051e-01
  1.052890e-01   6.417095e+01   4.284829e-01
  1.055880e-01   6.355144e+01   4.248011e-01
  1.058870e-01   6.400501e+01   4.279286e-01
  1.061860e-01   6.389472e+01   4.234039e-01
  1.064850e-01   6.427962e+01   4.253106e-01
  1.067840e-01   6.426156e+01   4.274899e-01
  1.070830e-01   6.427299e+01   4.240248e-01
  1.073820e-01   6.440504e+01   4.228945e-01
  1.076800e-01   6.441569e+01   4.226184e-01
  1.079790e-01   6.402682e+01   4.232120e-01
  1.082780e-01   6.429990e+01   4.260140e-01
  1.085770e-01   6.434590e+01   4.172065e-01
  1.088760e-01   6.468914e+01   4.241386e-01
  1.091750e-01   6.436740e+01   4.215311e-01
  1.094740e-01   6.446005e+01   4.227639e-01
  1.097730e-01   6.389961e+01   4.184676e-01
  1.100720e-01   6.461618e+01   4.168873e-01
  1.103710e-01   6.550814e+01   4.261870e-01
  1.106700e-01   6.358261e+01   4.138349e-01
  1.109690e-01   6.443738e+01   4.223791e-01
  1.112670e-01   6.439891e+01   4.147094e-01
  1.115660e-01   6.433076e+01   4.156691e-01
  1.118650e-01   6.397927e+01   4.184244e-01
  1.121640e-01   6.428066e+01   4.134510e-01
  1.124630e-01   6.442073e+01   4.150737e-01
  1.127620e-01   6.477909e+01   4.162266e-01
  1.130610e-01   6.395847e+01   4.129965e-01
  1.133600e-01   6.385412e+01   4.174096e-01
  1.136590e-01   6.513098e+01   4.112752e-01
  1.139580e-01   6.468671e+01   4.144626e-01
  1.142570e-01   6.394073e+01   4.117760e-01
  1.145560e-01   6.513164e+01   4.161787e-01
  1.148550e-01   6.378518e+01   4.106975e-01
  1.151530e-01   6.333500e+01   4.038995e-01
  1.154520e-01   6.396783e+01   4.109970e-01
  1.157510e-01   6.423945e+01   4.073301e-01
  1.160500e-01   6.412379e+01   4.132377e-01
  1.163490e-01   6.405091e+01   4.067319e-01
  1.166480e-01   6.435916e+01   4.105310e-01
  1.169470e-01   6.444701e+01   4.085476e-01
  1.172460e-01   6.395971e+01   4.075604e-01
  1.175450e-01   6.394419e+01   4.041842e-01
  1.178440e-01   6.368616e+01   4.033679e-01
  1.181430e-01   6.427372e+01   4.082785e-01
  1.184420e-01   6.464898e+01   4.072341e-01
  1.187400e-01   6.438287e+01   4.050198e-01
  1.190390e-01   6.405440e+01   4.031689e-01
  1.193380e-01   6.502123e+01   4.062002e-01
  1.196370e-01   6.434884e+01   4.062877e-01
  1.199360e-01   6.438671e+01   4.023226e-01
  1.202350e-01   6.532214e+01   4.082395e-01
  1.205340e-01   6.503527e+01   4.048840e-01
  1.208330e-01   6.448073e+01   4.018135e-01
  1.211320e-01   6.422983e+01   4.042651e-01
  1.214310e-01   6.437836e+01   3.980729e-01
  1.217300e-01   6.506685e+01   4.057969e-01
  1.220290e-01   6.507301e+01   4.044611e-01
  1.223270e-01   6.474521e+01   4.007781e-01
  1.226260e-01   6.474105e+01   4.002390e-01
  1.229250e-01   6.469435e+01   3.985287e-01
  1.232240e-01   6.426519e+01   4.008752e-01
  1.235230e-01   6.425210e+01   4.000393e-01
  1.238220e-01   6.532457e+01   3.999447e-01
  1.241210e-01   6.424582e+01   3.981830e-01
  1.244200e-01   6.451713e+01   3.954164e-01
  1.247190e-01   6.480971e+01   4.009777e-01
  1.250180e-01   6.428425e+01   3.944487e-01
  1.253170e-01   6.419991e+01   3.949511e-01
  1.256160e-01   6.439313e+01   3.981185e-01
  1.259140e-01   6.434295e+01   3.951363e-01
  1.262130e-01   6.423618e+01   3.948084e-01
  1.265120e-01   6.422718e+01   3.920156e-01
  1.268110e-01   6.464556e+01   3.940411e-01
  1.271100e-01   6.416139e+01   3.961108e-01
  1.274090e-01   6.463182e+01   3.942504e-01
  1.277080e-01   6.467150e+01   3.931198e-01
  1.280070e-01   6.473680e+01   3.920779e-01
  1.283060e-01   6.430374e+01   3.922491e-01
  1.286050e-01   6.431869e+01   3.950618e-01
  1.289040e-01   6.471411e+01   3.893216e-01
  1.292030e-01   6.547180e+01   3.965512e-01
  1.295020e-01   6.432433e+01   3.893585e-01
  1.298000e-01   6.464925e+01   3.910746e-01
  1.300990e-01   6.521726e+01   3.903476e-01
  1.303980e-01   6.426227e+01   3.882013e-01
  1.306970e-01   6.429322e+01   3.912253e-01
  1.309960e-01   6.529620e+01   3.920439e-01
  1.312950e-01   6.432143e+01   3.888639e-01
  1.315940e-01   6.486622e+01   3.861974e-01
  1.318930e-01   6.429183e+01   3.873283e-01
  1.321920e-01   6.427295e+01   3.870320e-01
  1.324910e-01   6.435108e+01   3.882281e-01
  1.327900e-01   6.470969e+01   3.871502e-01
  1.330890e-01   6.400348e+01   3.845596e-01
  1.333870e-01   6.481825e+01   3.867627e-01
  1.336860e-01   6.482943e+01   3.860879e-01
  1.339850e-01   6.489950e+01   3.848909e-01
  1.342840e-01   6.459851e+01   3.868174e-01
  1.345830e-01   6.442475e+01   3.848810e-01
  1.348820e-01   6.442245e+01   3.848741e-01
  1.351810e-01   6.490999e+01   3.814739e-01
  1.354800e-01   6.500429e+01   3.861376e-01
  1.357790e-01   6.439522e+01   3.820077e-01
  1.360780e-01   6.573234e+01   3.875873e-01
  1.363770e-01   6.478455e+01   3.843173e-01
  1.366760e-01   6.492110e+01   3.868328e-01
  1.369740e-01   6.567182e+01   4.028415e-01
  1.372730e-01   6.469700e+01   4.019533e-01
  1.375720e-01   6.474583e+01   4.114767e-01
  1.378710e-01   6.406559e+01   4.110233e-01
  1.381700e-01   6.475934e+01   4.149876e-01
  1.384690e-01   6.399780e+01   4.197051e-01
  1.387680e-01   6.426921e+01   4.091092e-01
  1.390670e-01   6.466316e+01   3.986922e-01
  1.393660e-01   6.437205e+01   3.970181e-01
  1.396650e-01   6.464833e+01   3.950573e-01
  1.399640e-01   6.459046e+01   3.958956e-01
  1.402630e-01   6.466613e+01   3.879743e-01
  1.405620e-01   6.397898e+01   3.902681e-01
  1.408600e-01   6.463269e+01   3.910245e-01
  1.411590e-01   6.481130e+01   3.925507e-01
  1.414580e-01   6.529458e+01   3.945094e-01
  1.417570e-01   6.464188e+01   3.850597e-01
  1.420560e-01   6.420846e+01   3.882803e-01
  1.423550e-01   6.509651e+01   3.883056e-01
  1.426540e-01   6.498760e+01   3.844545e-01
  1.429530e-01   6.462574e+01   3.824611e-01
  1.432520e-01   6.445728e+01   3.790162e-01
  1.435510e-01   6.500266e+01   3.833447e-01
  1.438500e-01   6.484428e+01   3.788114e-01
  1.441490e-01   6.461616e+01   3.772599e-01
  1.444470e-01   6.479016e+01   3.802184e-01
  1.447460e-01   6.465853e+01   3.760679e-01
  1.450450e-01   6.478569e+01   3.802053e-01
  1.453440e-01   6.504787e+01   3.750294e-01
  1.456430e-01   6.449106e+01   3.771149e-01
  1.459420e-01   6.440401e+01   3.762009e-01
  1.462410e-01   6.502828e+01   3.762696e-01
  1.465400e-01   6.478917e+01   3.768851e-01
  1.468390e-01   6.497946e+01   3.727012e-01
  1.471380e-01   6.494795e+01   3.756037e-01
  1.474370e-01   6.416836e+01   3.739895e-01
  1.477360e-01   6.472279e+01   3.745208e-01
  1.480340e-01   6.449839e+01   3.702709e-01
  1.483330e-01   6.459874e+01   3.789842e-01
  1.486320e-01   6.501399e+01   3.897388e-01
  1.489310e-01   6.434083e+01   3.894084e-01
  1.492300e-01   6.512310e+01   3.912797e-01
  1.495290e-01   6.518118e+01   3.939177e-01
  1.498280e-01   6.526467e+01   3.987270e-01
  1.501270e-01   6.432855e+01   3.974004e-01
  1.504260e-01   6.548637e+01   3.955888e-01
  1.507250e-01   6.513894e+01   4.004174e-01
  1.510240e-01   6.518010e+01   3.995022e-01
  1.513230e-01   6.529172e+01   4.051403e-01
  1.516210e-01   6.548846e+01   4.014903e-01
  1.519200e-01   6.484603e+01   3.995161e-01
  1.522190e-01   6.481092e+01   4.063640e-01
  1.525180e-01   6.532397e+01   4.030962e-01
  1.528170e-01   6.576066e+01   4.098849e-01
  1.531160e-01   6.531183e+01   4.052027e-01
  1.534150e-01   6.576102e+01   4.007584e-01
  1.537140e-01   6.537470e+01   3.927701e-01
  1.540130e-01   6.508667e+01   3.854455e-01
  1.543120e-01   6.512672e+01   3.857977e-01
  1.546110e-01   6.488098e+01   3.825274e-01
  1.549100e-01   6.594092e+01   3.858702e-01
  1.552090e-01   6.447950e+01   3.836435e-01
  1.555070e-01   6.467056e+01   3.750168e-01
  1.558060e-01   6.462180e+01   3.801743e-01
  1.561050e-01   6.508295e+01   3.777386e-01
  1.564040e-01   6.487436e+01   3.786771e-01
  1.567030e-01   6.513974e+01   3.774647e-01
  1.570020e-01   6.545591e+01   3.764197e-01
  1.573010e-01   6.503133e+01   3.786912e-01
  1.576000e-01   6.484479e+01   3.723148e-01
  1.578990e-01   6.521741e+01   3.753027e-01
  1.581980e-01   6.473434e+01   3.722086e-01
  1.584970e-01   6.491747e+01   3.725233e-01
  1.587960e-01   6.481491e+01   3.756518e-01
  1.590940e-01   6.515050e+01   3.713018e-01
  1.593930e-01   6.532848e+01   3.705630e-01
  1.596920e-01   6.536493e+01   3.717038e-01
  1.599910e-01   6.494123e+01   3.721698e-01
  1.602900e-01   6.450902e+01   3.703014e-01
  1.605890e-01   6.479827e+01   3.656079e-01
  1.608880e-01   6.500397e+01   3.686156e-01
  1.611870e-01   6.503644e+01   3.676899e-01
  1.614860e-01   6.466557e+01   3.670450e-01
  1.617850e-01   6.456781e+01   3.635676e-01
  1.620840e-01   6.529455e+01   3.656080e-01
  1.623830e-01   6.503858e+01   3.664858e-01
  1.626810e-01   6.531110e+01   3.650602e-01
  1.629800e-01   6.512576e+01   3.606595e-01
  1.632790e-01   6.485892e+01   3.610692e-01
  1.635780e-01   6.503978e+01   3.627342e-01
  1.638770e-01   6.500073e+01   3.649826e-01
  1.641760e-01   6.398946e+01   3.603739e-01
  1.644750e-01   6.521257e+01   3.630211e-01
  1.647740e-01   6.574054e+01   3.640976e-01
  1.650730e-01   6.503162e+01   3.634924e-01
  1.653720e-01   6.515532e+01   3.634465e-01
  1.656710e-01   6.505288e+01   3.610318e-01
  1.659700e-01   6.506707e+01   3.626159e-01
  1.662680e-01   6.476104e+01   3.604126e-01
  1.665670e-01   6.574054e+01   3.640976e-01
  1.668660e-01   6.508249e+01   3.588332e-01
  1.671650e-01   6.529712e+01   3.622869e-01
  1.674640e-01   6.482770e+01   3.602151e-01
  1.677630e-01   6.549943e+01   3.601698e-01
  1.680620e-01   6.567368e+01   3.629433e-01
  1.683610e-01   6.534138e+01   3.563816e-01
  1.686600e-01   6.466838e+01   3.593908e-01
  1.689590e-01   6.500186e+01   3.567441e-01
  1.692580e-01   6.494617e+01   3.564062e-01
  1.695570e-01   6.508799e+01   3.613212e-01
  1.698560e-01   6.465410e+01   3.541375e-01
  1.701540e-01   6.513751e+01   3.582338e-01
  1.704530e-01   6.522130e+01   3.555047e-01
  1.707520e-01   6.461724e+01   3.540365e-01
  1.710510e-01   6.469681e+01   3.572066e-01
  1.713500e-01   6.523255e+01   3.551705e-01
  1.716490e-01   6.409336e+01   3.547953e-01
  1.719480e-01   6.432014e+01   3.498192e-01
  1.722470e-01   6.520210e+01   3.545425e-01
  1.725460e-01   6.392614e+01   3.526828e-01
  1.728450e-01   6.457171e+01   3.521052e-01
  1.731440e-01   6.444218e+01   3.522904e-01
  1.734430e-01   6.483323e+01   3.501533e-01
  1.737410e-01   6.434059e+01   3.523727e-01
  1.740400e-01   6.449723e+01   3.520813e-01
  1.743390e-01   6.486312e+01   3.505858e-01
  1.746380e-01   6.444552e+01   3.510467e-01
  1.749370e-01   6.509600e+01   3.505108e-01
  1.752360e-01   6.499624e+01   3.525435e-01
  1.755350e-01   6.500506e+01   3.516768e-01
  1.758340e-01   6.517381e+01   3.474319e-01
  1.761330e-01   6.485282e+01   3.521543e-01
  1.764320e-01   6.468714e+01   3.468143e-01
  1.767310e-01   6.448643e+01   3.506251e-01
  1.770300e-01   6.488546e+01   3.480327e-01
  1.773280e-01   6.471105e+01   3.489493e-01
  1.776270e-01   6.446953e+01   3.470873e-01
  1.779260e-01   6.475524e+01   3.463144e-01
  1.782250e-01   6.455675e+01   3.485330e-01
  1.785240e-01   6.403682e+01   3.438817e-01
  1.788230e-01   6.439794e+01   3.465512e-01
  1.791220e-01   6.495996e+01   3.485777e-01
  1.794210e-01   6.445029e+01   3.439808e-01
  1.797200e-01   6.508862e+01   3.472047e-01
  1.800190e-01   6.416726e+01   3.423922e-01
  1.803180e-01   6.410328e+01   3.457575e-01
  1.806170e-01   6.465904e+01   3.443698e-01
  1.809160e-01   6.418553e+01   3.424410e-01
  1.812140e-01   6.468896e+01   3.446171e-01
  1.815130e-01   6.442732e+01   3.434183e-01
  1.818120e-01   6.474900e+01   3.456194e-01
  1.821110e-01   6.457200e+01   3.411641e-01
  1.824100e-01   6.462451e+01   3.437766e-01
  1.827090e-01   6.508704e+01   3.443373e-01
  1.830080e-01   6.514816e+01   3.446655e-01
  1.833070e-01   6.436577e+01   3.401314e-01
  1.836060e-01   6.444145e+01   3.395231e-01
  1.839050e-01   6.406121e+01   3.424412e-01
  1.842040e-01   6.474443e+01   3.414561e-01
  1.845030e-01   6.469121e+01   3.405036e-01
  1.848010e-01   6.482057e+01   3.426400e-01
  1.851000e-01   6.425845e+01   3.364962e-01
  1.853990e-01   6.419951e+01   3.413226e-01
  1.856980e-01   6.436095e+01   3.393110e-01
  1.859970e-01   6.434127e+01   3.379789e-01
  1.862960e-01   6.474795e+01   3.404912e-01
  1.865950e-01   6.426995e+01   3.374739e-01
  1.868940e-01   6.444960e+01   3.418223e-01
  1.871930e-01   6.398698e+01   3.334555e-01
  1.874920e-01   6.412993e+01   3.369478e-01
  1.877910e-01   6.421658e+01   3.370171e-01
  1.880900e-01   6.410868e+01   3.367339e-01
  1.883880e-01   6.332237e+01   3.364026e-01
  1.886870e-01   6.439469e+01   3.331374e-01
  1.889860e-01   6.469145e+01   3.395374e-01
  1.892850e-01   6.412095e+01   3.355095e-01
  1.895840e-01   6.338655e+01   3.325008e-01
  1.898830e-01   6.428530e+01   3.353154e-01
  1.901820e-01   6.431813e+01   3.350903e-01
  1.904810e-01   6.479584e+01   3.361768e-01
  1.907800e-01   6.436036e+01   3.342730e-01
  1.910790e-01   6.380417e+01   3.322143e-01
  1.913780e-01   6.387534e+01   3.334720e-01
  1.916770e-01   6.424603e+01   3.342839e-01
  1.919750e-01   6.431658e+01   3.352415e-01
  1.922740e-01   6.380259e+01   3.302466e-01
  1.925730e-01   6.437818e+01   3.324874e-01
  1.928720e-01   6.380327e+01   3.317557e-01
  1.931710e-01   6.436312e+01   3.338194e-01
  1.934700e-01   6.395761e+01   3.312487e-01
  1.937690e-01   6.418364e+01   3.309314e-01
  1.940680e-01   6.388090e+01   3.319574e-01
  1.943670e-01   6.443075e+01   3.314180e-01
  1.946660e-01   6.291947e+01   3.281019e-01
  1.949650e-01   6.417779e+01   3.292815e-01
  1.952640e-01   6.340961e+01   3.287812e-01
  1.955630e-01   6.451727e+01   3.328464e-01
  1.958610e-01   6.423152e+01   3.289774e-01
  1.961600e-01   6.364653e+01   3.288008e-01
  1.964590e-01   6.420615e+01   3.287656e-01
  1.967580e-01   6.411539e+01   3.307554e-01
  1.970570e-01   6.395364e+01   3.281184e-01
  1.973560e-01   6.392526e+01   3.263022e-01
  1.976550e-01   6.380022e+01   3.287536e-01
  1.979540e-01   6.373440e+01   3.262473e-01
  1.982530e-01   6.347892e+01   3.273370e-01
  1.985520e-01   6.355335e+01   3.254954e-01
  1.988510e-01   6.443719e+01   3.278960e-01
  1.991500e-01   6.356403e+01   3.278501e-01
  1.994480e-01   6.321213e+01   3.236205e-01
  1.997470e-01   6.335097e+01   3.258422e-01
  2.000460e-01   6.345375e+01   3.222622e-01
  2.003450e-01   6.352093e+01   3.246955e-01
  2.006440e-01   6.391272e+01   3.284536e-01
  2.009430e-01   6.332446e+01   3.219337e-01
  2.012420e-01   6.380121e+01   3.264183e-01
  2.015410e-01   6.361784e+01   3.225387e-01
  2.018400e-01   6.335130e+01   3.225624e-01
  2.021390e-01   6.319300e+01   3.231459e-01
  2.024380e-01   6.360974e+01   3.193487e-01
  2.027370e-01   6.404561e+01   3.254612e-01
  2.030350e-01   6.315918e+01   3.201269e-01
  2.033340e-01   6.367130e+01   3.222552e-01
  2.036330e-01   6.372613e+01   3.199129e-01
  2.039320e-01   6.305588e+01   3.190424e-01
  2.042310e-01   6.341086e+01   3.229955e-01
  2.045300e-01   6.345004e+01   3.184065e-01
  2.048290e-01   6.326538e+01   3.190261e-01
  2.051280e-01   6.341997e+01   3.190076e-01
  2.054270e-01   6.310246e+01   3.176678e-01
  2.057260e-01   6.352840e+01   3.221722e-01
  2.060250e-01   6.312338e+01   3.171829e-01
  2.063240e-01   6.335680e+01   3.203518e-01
  2.066230e-01   6.376146e+01   3.200016e-01
  2.069210e-01   6.248350e+01   3.179997e-01
  2.072200e-01   6.329779e+01   3.193805e-01
  2.075190e-01   6.291802e+01   3.159994e-01
  2.078180e-01   6.251461e+01   3.173985e-01
  2.081170e-01   6.352452e+01   3.183237e-01
  2.084160e-01   6.278679e+01   3.184973e-01
  2.087150e-01   6.294670e+01   3.154084e-01
  2.090140e-01   6.255468e+01   3.158844e-01
  2.093130e-01   6.312816e+01   3.171949e-01
  2.096120e-01   6.372075e+01   3.181428e-01
  2.099110e-01   6.322853e+01   3.154533e-01
  2.102100e-01   6.334366e+01   3.173337e-01
  2.105080e-01   6.332784e+01   3.189116e-01
  2.108070e-01   6.288812e+01   3.148660e-01
  2.111060e-01   6.327693e+01   3.150485e-01
  2.114050e-01   6.292576e+01   3.145659e-01
  2.117040e-01   6.282817e+01   3.192869e-01
  2.120030e-01   6.320788e+01   3.261997e-01
  2.123020e-01   6.337590e+01   3.289914e-01
  2.126010e-01   6.292884e+01   3.251887e-01
  2.129000e-01   6.314871e+01   3.289977e-01
  2.131990e-01   6.314411e+01   3.318643e-01
  2.134980e-01   6.332308e+01   3.343508e-01
  2.137970e-01   6.356943e+01   3.325190e-01
  2.140950e-01   6.296192e+01   3.327734e-01
  2.143940e-01   6.308091e+01   3.343376e-01
  2.146930e-01   6.260496e+01   3.333873e-01
  2.149920e-01   6.267505e+01   3.338885e-01
  2.152910e-01   6.310445e+01   3.355054e-01
  2.155900e-01   6.328673e+01   3.388875e-01
  2.158890e-01   6.300364e+01   3.381287e-01
  2.161880e-01   6.305988e+01   3.368239e-01
  2.164870e-01   6.272007e+01   3.372047e-01
  2.167860e-01   6.325321e+01   3.323046e-01
  2.170850e-01   6.239329e+01   3.274708e-01
  2.173840e-01   6.229053e+01   3.241135e-01
  2.176820e-01   6.272115e+01   3.237870e-01
  2.179810e-01   6.263346e+01   3.245693e-01
  2.182800e-01   6.315669e+01   3.216466e-01
  2.185790e-01   6.236359e+01   3.211590e-01
  2.188780e-01   6.234756e+01   3.176536e-01
  2.191770e-01   6.289026e+01   3.211070e-01
  2.194760e-01   6.267293e+01   3.213912e-01
  2.197750e-01   6.235865e+01   3.174095e-01
  2.200740e-01   6.306353e+01   3.171666e-01
  2.203730e-01   6.230196e+01   3.169937e-01
  2.206720e-01   6.238644e+01   3.162630e-01
  2.209710e-01   6.217744e+01   3.179029e-01
  2.212700e-01   6.215649e+01   3.134224e-01
  2.215680e-01   6.224062e+01   3.164318e-01
  2.218670e-01   6.271299e+01   3.133809e-01
  2.221660e-01   6.290634e+01   3.173084e-01
  2.224650e-01   6.146363e+01   3.111494e-01
  2.227640e-01   6.241312e+01   3.132819e-01
  2.230630e-01   6.259616e+01   3.146608e-01
  2.233620e-01   6.255807e+01   3.137764e-01
  2.236610e-01   6.242273e+01   3.134368e-01
  2.239600e-01   6.267953e+01   3.104736e-01
  2.242590e-01   6.199226e+01   3.118340e-01
  2.245580e-01   6.271874e+01   3.127465e-01
  2.248570e-01   6.296757e+01   3.151966e-01
  2.251550e-01   6.255732e+01   3.105509e-01
  2.254540e-01   6.248221e+01   3.106185e-01
  2.257530e-01   6.265541e+01   3.133671e-01
  2.260520e-01   6.199797e+01   3.079032e-01
  2.263510e-01   6.252907e+01   3.102272e-01
  2.266500e-01   6.204900e+01   3.089080e-01
  2.269490e-01   6.193468e+01   3.072480e-01
  2.272480e-01   6.200281e+01   3.099327e-01
  2.275470e-01   6.257266e+01   3.072163e-01
  2.278460e-01   6.201295e+01   3.093233e-01
  2.281450e-01   6.197417e+01   3.064800e-01
  2.284440e-01   6.250129e+01   3.092759e-01
  2.287420e-01   6.188417e+01   3.086233e-01
  2.290410e-01   6.211471e+01   3.030743e-01
  2.293400e-01   6.244394e+01   3.086334e-01
  2.296390e-01   6.229675e+01   3.067838e-01
  2.299380e-01   6.201661e+01   3.065849e-01
  2.302370e-01   6.220763e+01   3.064415e-01
  2.305360e-01   6.136417e+01   3.024260e-01
  2.308350e-01   6.257840e+01   3.097181e-01
  2.311340e-01   6.206320e+01   3.027113e-01
  2.314330e-01   6.189772e+01   3.044609e-01
  2.317320e-01   6.155753e+01   3.047141e-01
  2.320310e-01   6.193600e+01   3.025194e-01
  2.323290e-01   6.193468e+01   3.072480e-01
  2.326280e-01   6.168584e+01   3.012005e-01
  2.329270e-01   6.145697e+01   3.011114e-01
  2.332260e-01   6.211239e+01   3.042642e-01
  2.335250e-01   6.155216e+01   3.021731e-01
  2.338240e-01   6.132856e+01   3.028174e-01
  2.341230e-01   6.088146e+01   2.972658e-01
  2.344220e-01   6.223451e+01   3.036047e-01
  2.347210e-01   6.217086e+01   3.033303e-01
  2.350200e-01   6.188265e+01   3.017984e-01
  2.353190e-01   6.097011e+01   2.999163e-01
  2.356180e-01   6.168306e+01   2.982993e-01
  2.359170e-01   6.147443e+01   3.021012e-01
  2.362150e-01   6.155460e+01   3.002949e-01
  2.365140e-01   6.139022e+01   2.975903e-01
  2.368130e-01   6.193842e+01   3.012297e-01
  2.371120e-01   6.115578e+01   2.979348e-01
  2.374110e-01   6.160106e+01   3.015822e-01
  2.377100e-01   6.121355e+01   2.970482e-01
  2.380090e-01   6.132499e+01   2.986918e-01
  2.383080e-01   6.185353e+01   2.980279e-01
  2.386070e-01   6.182636e+01   2.995637e-01
  2.389060e-01   6.136821e+01   2.981077e-01
  2.392050e-01   6.116236e+01   2.960201e-01
  2.395040e-01   6.206282e+01   3.002517e-01
  2.398020e-01   6.133142e+01   2.964289e-01
  2.401010e-01   6.130669e+01   2.980727e-01
  2.404000e-01   6.145472e+01   2.956057e-01
  2.406990e-01   6.155958e+01   2.975456e-01
  2.409980e-01   6.156979e+01   2.965541e-01
  2.412970e-01   6.091669e+01   2.945311e-01
  2.415960e-01   6.152914e+01   2.969063e-01
  2.418950e-01   6.150150e+01   2.951623e-01
  2.421940e-01   6.119128e+01   2.956411e-01
  2.424930e-01   6.144799e+01   2.971624e-01
  2.427920e-01   6.170001e+01   2.939863e-01
  2.430910e-01   6.138346e+01   2.952118e-01
  2.433890e-01   6.114795e+01   2.936515e-01
  2.436880e-01   6.117080e+01   2.962657e-01
  2.439870e-01   6.103044e+01   2.923868e-01
  2.442860e-01   6.132234e+01   2.925423e-01
  2.445850e-01   6.091189e+01   2.933036e-01
  2.448840e-01   6.117771e+01   2.935035e-01
  2.451830e-01   6.126062e+01   2.952499e-01
  2.454820e-01   6.134020e+01   2.919373e-01
  2.457810e-01   6.070126e+01   2.915972e-01
  2.460800e-01   6.186451e+01   2.947066e-01
  2.463790e-01   6.073868e+01   2.910391e-01
  2.466780e-01   6.077625e+01   2.915607e-01
  2.469770e-01   6.138265e+01   2.921460e-01
  2.472750e-01   6.078989e+01   2.914853e-01
  2.475740e-01   6.134874e+01   2.938038e-01
  2.478730e-01   6.112985e+01   2.885796e-01
  2.481720e-01   6.155646e+01   2.925593e-01
  2.484710e-01   6.117330e+01   2.898362e-01
  2.487700e-01   6.118299e+01   2.929697e-01
  2.490690e-01   6.137724e+01   2.923488e-01
  2.493680e-01   6.106551e+01   2.886363e-01
  2.496670e-01   6.101414e+01   2.924564e-01
  2.499660e-01   6.085334e+01   2.890773e-01
  2.502650e-01   6.078034e+01   2.901747e-01
  2.505640e-01   6.100618e+01   2.877682e-01
  2.508620e-01   6.081110e+01   2.886617e-01
  2.511610e-01   6.092746e+01   2.912757e-01
  2.514600e-01   6.151811e+01   2.894946e-01
  2.517590e-01   6.053559e+01   2.869662e-01
  2.520580e-01   6.063052e+01   2.877106e-01
  2.523570e-01   6.107448e+01   2.890762e-01
  2.526560e-01   6.089301e+01   2.894879e-01
  2.529550e-01   6.073501e+01   2.857936e-01
  2.532540e-01   6.091212e+01   2.861080e-01
  2.535530e-01   6.093277e+01   2.859528e-01
  2.538520e-01   6.066746e+01   2.866588e-01
  2.541510e-01   6.071483e+01   2.852380e-01
  2.544490e-01   6.063210e+01   2.858574e-01
  2.547480e-01   5.991287e+01   2.844621e-01
  2.550470e-01   6.090136e+01   2.850686e-01
  2.553460e-01   6.065273e+01   2.848897e-01
  2.556450e-01   6.088067e+01   2.831230e-01
  2.559440e-01   6.073742e+01   2.856974e-01
  2.562430e-01   6.113455e+01   2.879672e-01
  2.565420e-01   6.057943e+01   2.841132e-01
  2.568410e-01   6.083907e+01   2.839199e-01
  2.571400e-01   6.018145e+01   2.827790e-01
  2.574390e-01   6.041787e+01   2.854540e-01
  2.577380e-01   6.035434e+01   2.842889e-01
  2.580360e-01   6.067622e+01   2.830428e-01
  2.583350e-01   6.048477e+01   2.851026e-01
  2.586340e-01   6.074842e+01   2.826181e-01
  2.589330e-01   6.038924e+01   2.845733e-01
  2.592320e-01   6.060511e+01   2.822845e-01
  2.595310e-01   6.066792e+01   2.834207e-01
  2.598300e-01   6.028997e+01   2.844405e-01
  2.601290e-01   6.035898e+01   2.802488e-01
  2.604280e-01   6.099163e+01   2.851789e-01
  2.607270e-01   6.043944e+01   2.801457e-01
  2.610260e-01   6.077587e+01   2.834737e-01
  2.613250e-01   6.059583e+01   2.836509e-01
  2.616240e-01   6.081848e+01   2.832753e-01
  2.619220e-01   6.064718e+01   2.829751e-01
  2.622210e-01   6.078459e+01   2.804620e-01
  2.625200e-01   6.103655e+01   2.827949e-01
  2.628190e-01   6.061145e+01   2.815151e-01
  2.631180e-01   6.012376e+01   2.786465e-01
  2.634170e-01   6.076487e+01   2.837467e-01
  2.637160e-01   6.033038e+01   2.791249e-01
  2.640150e-01   6.062260e+01   2.825223e-01
  2.643140e-01   6.020805e+01   2.784606e-01
  2.646130e-01   6.050601e+01   2.795309e-01
  2.649120e-01   6.111007e+01   2.839535e-01
  2.652110e-01   6.032136e+01   2.789131e-01
  2.655090e-01   6.036667e+01   2.797843e-01
  2.658080e-01   6.053805e+01   2.785575e-01
  2.661070e-01   6.002907e+01   2.786179e-01
  2.664060e-01   6.020391e+01   2.787368e-01
  2.667050e-01   5.982863e+01   2.781524e-01
  2.670040e-01   6.050989e+01   2.795399e-01
  2.673030e-01   6.017382e+01   2.779073e-01
  2.676020e-01   6.031242e+01   2.783219e-01
  2.679010e-01   6.016997e+01   2.778984e-01
  2.682000e-01   6.019676e+01   2.768318e-01
  2.684990e-01   6.060104e+01   2.787972e-01
  2.687980e-01   6.079347e+01   2.788603e-01
  2.690960e-01   5.982743e+01   2.777688e-01
  2.693950e-01   6.007790e+01   2.754447e-01
  2.696940e-01   5.968847e+01   2.749191e-01
  2.699930e-01   6.055750e+01   2.779417e-01
  2.702920e-01   5.988868e+01   2.761225e-01
  2.705910e-01   6.044922e+01   2.778812e-01
  2.708900e-01   6.024495e+01   2.752748e-01
  2.711890e-01   6.020423e+01   2.770361e-01
  2.714880e-01   6.013812e+01   2.758600e-01
  2.717870e-01   6.066310e+01   2.775275e-01
  2.720860e-01   6.004312e+01   2.750887e-01
  2.723850e-01   6.026777e+01   2.749603e-01
  2.726840e-01   6.022551e+01   2.759678e-01
  2.729820e-01   5.950582e+01   2.741302e-01
  2.732810e-01   6.049483e+01   2.754778e-01
  2.735800e-01   5.992808e+01   2.740932e-01
  2.738790e-01   5.967221e+01   2.740546e-01
  2.741780e-01   5.959801e+01   2.743424e-01
  2.744770e-01   6.012104e+01   2.729956e-01
  2.747760e-01   6.040437e+01   2.749975e-01
  2.750750e-01   6.041879e+01   2.781885e-01
  2.753740e-01   5.954491e+01   2.805883e-01
  2.756730e-01   5.997881e+01   2.831017e-01
  2.759720e-01   5.979802e+01   2.813814e-01
  2.762710e-01   6.020211e+01   2.863814e-01
  2.765690e-01   5.972565e+01   2.845273e-01
  2.768680e-01   6.034807e+01   2.887170e-01
  2.771670e-01   6.032475e+01   2.862596e-01
  2.774660e-01   5.992848e+01   2.861436e-01
  2.777650e-01   5.964279e+01   2.889363e-01
  2.780640e-01   6.007085e+01   2.885821e-01
  2.783630e-01   6.024805e+01   2.894334e-01
  2.786620e-01   5.978832e+01   2.900433e-01
  2.789610e-01   6.010333e+01   2.909149e-01
  2.792600e-01   5.979720e+01   2.930320e-01
  2.795590e-01   6.005406e+01   2.879074e-01
  2.798580e-01   5.994549e+01   2.921738e-01
  2.801560e-01   5.951079e+01   2.906738e-01
  2.804550e-01   5.944867e+01   2.914010e-01
  2.807540e-01   5.960343e+01   2.931155e-01
  2.810530e-01   5.991417e+01   2.911097e-01
  2.813520e-01   5.978228e+01   2.946835e-01
  2.816510e-01   5.961153e+01   2.932475e-01
  2.819500e-01   5.995457e+01   2.942026e-01
  2.822490e-01   5.992281e+01   2.941247e-01
  2.825480e-01   6.002625e+01   2.939287e-01
  2.828470e-01   5.994686e+01   2.971565e-01
  2.831460e-01   6.028176e+01   2.964836e-01
  2.834450e-01   5.992745e+01   2.940235e-01
  2.837430e-01   5.976950e+01   2.953354e-01
  2.840420e-01   6.013509e+01   2.978554e-01
  2.843410e-01   5.995378e+01   3.038957e-01
  2.846400e-01   5.976253e+01   3.055398e-01
  2.849390e-01   6.017809e+01   3.145173e-01
  2.852380e-01   5.879375e+01   3.137642e-01
  2.855370e-01   5.912511e+01   3.177667e-01
  2.858360e-01   5.906980e+01   3.196513e-01
  2.861350e-01   5.959663e+01   3.239091e-01
  2.864340e-01   5.932264e+01   3.279447e-01
  2.867330e-01   5.924012e+01   3.267752e-01
  2.870320e-01   5.932533e+01   3.326224e-01
  2.873310e-01   5.883688e+01   3.281808e-01
  2.876290e-01   5.980905e+01   3.361439e-01
  2.879280e-01   5.927610e+01   3.377021e-01
  2.882270e-01   5.959476e+01   3.348707e-01
  2.885260e-01   5.905223e+01   3.374083e-01
  2.888250e-01   5.883434e+01   3.359276e-01
  2.891240e-01   5.998642e+01   3.443176e-01
  2.894230e-01   5.976480e+01   3.467847e-01
  2.897220e-01   5.929659e+01   3.372447e-01
  2.900210e-01   5.928544e+01   3.461308e-01
  2.903200e-01   5.922975e+01   3.439465e-01
  2.906190e-01   5.906913e+01   3.471773e-01
  2.909180e-01   5.933922e+01   3.489154e-01
  2.912160e-01   5.928210e+01   3.450134e-01
  2.915150e-01   5.859665e+01   3.543252e-01
  2.918140e-01   5.978212e+01   3.496449e-01
  2.921130e-01   5.895299e+01   3.504577e-01
  2.924120e-01   5.845304e+01   3.515023e-01
  2.927110e-01   5.950399e+01   3.536583e-01
  2.930100e-01   5.949554e+01   3.628519e-01
  2.933090e-01   5.914728e+01   3.559861e-01
  2.936080e-01   5.903009e+01   3.532330e-01
  2.939070e-01   5.941990e+01   3.600942e-01
  2.942060e-01   5.908386e+01   3.596995e-01
  2.945050e-01   5.861773e+01   3.657897e-01
  2.948030e-01   5.921295e+01   3.580191e-01
  2.951020e-01   5.944174e+01   3.641870e-01
  2.954010e-01   5.897818e+01   3.644936e-01
  2.957000e-01   5.909246e+01   3.666028e-01
  2.959990e-01   5.878688e+01   3.652134e-01
  2.962980e-01   5.923441e+01   3.672644e-01
  2.965970e-01   5.902931e+01   3.702225e-01
  2.968960e-01   5.903323e+01   3.700070e-01
  2.971950e-01   5.906273e+01   3.685164e-01
  2.974940e-01   5.862914e+01   3.658253e-01
  2.977930e-01   5.867897e+01   3.693497e-01
  2.980920e-01   5.917506e+01   3.711366e-01
  2.983900e-01   5.885334e+01   3.731328e-01
  2.986890e-01   5.864083e+01   3.683225e-01
  2.989880e-01   5.863547e+01   3.722080e-01
  2.992870e-01   5.895460e+01   3.741585e-01
  2.995860e-01   5.877786e+01   3.757328e-01
  2.998850e-01   5.886199e+01   3.738645e-01
  3.001840e-01   5.883841e+01   3.761659e-01
  3.004830e-01   5.867585e+01   3.805310e-01
  3.007820e-01   5.953355e+01   3.818058e-01
  3.010810e-01   5.899682e+01   3.773947e-01
  3.013800e-01   5.863039e+01   3.818860e-01
  3.016790e-01   5.874573e+01   3.812569e-01
  3.019780e-01   5.888391e+01   3.837246e-01
  3.022760e-01   5.864316e+01   3.847294e-01
  3.025750e-01   5.911558e+01   3.842240e-01
  3.028740e-01   5.864660e+01   3.881328e-01
  3.031730e-01   5.860148e+01   3.861466e-01
  3.034720e-01   5.894390e+01   3.888506e-01
  3.037710e-01   5.892530e+01   3.885250e-01
  3.040700e-01   5.929713e+01   3.916157e-01
  3.043690e-01   5.917174e+01   3.958441e-01
  3.046680e-01   5.824370e+01   3.913559e-01
  3.049670e-01   5.853921e+01   3.888383e-01
  3.052660e-01   5.963357e+01   3.993538e-01
  3.055650e-01   5.829744e+01   3.934618e-01
  3.058630e-01   5.858797e+01   3.998271e-01
  3.061620e-01   5.840148e+01   3.918856e-01
  3.064610e-01   5.815210e+01   3.960510e-01
  3.067600e-01   5.913013e+01   4.055053e-01
  3.070590e-01   5.788776e+01   3.951498e-01
  3.073580e-01   5.889375e+01   4.046940e-01
  3.076570e-01   5.873578e+01   3.968997e-01
  3.079560e-01   5.844327e+01   4.022543e-01
  3.082550e-01   5.871183e+01   4.031775e-01
  3.085540e-01   5.878333e+01   4.031270e-01
  3.088530e-01   5.852253e+01   4.073406e-01
  3.091520e-01   5.796438e+01   3.994315e-01
  3.094500e-01   5.878796e+01   4.110544e-01
  3.097490e-01   5.784786e+01   4.059024e-01
  3.100480e-01   5.898751e+01   4.068201e-01
  3.103470e-01   5.886088e+01   4.177263e-01
  3.106460e-01   5.846557e+01   4.041152e-01
  3.109450e-01   5.763188e+01   4.130177e-01
  3.112440e-01   5.867484e+01   4.097229e-01
  3.115430e-01   5.776159e+01   4.118690e-01
  3.118420e-01   5.853888e+01   4.192271e-01
  3.121410e-01   5.825677e+01   4.117112e-01
  3.124400e-01   5.910645e+01   4.222644e-01
  3.127390e-01   5.826994e+01   4.133556e-01
  3.130380e-01   5.860491e+01   4.235295e-01
  3.133360e-01   5.893303e+01   4.223207e-01
  3.136350e-01   5.871127e+01   4.208504e-01
  3.139340e-01   5.884951e+01   4.275472e-01
  3.142330e-01   5.881325e+01   4.208792e-01
  3.145320e-01   5.849943e+01   4.301894e-01
  3.148310e-01   5.829427e+01   4.244778e-01
  3.151300e-01   5.923699e+01   4.278963e-01
  3.154290e-01   5.876200e+01   4.311537e-01
  3.157280e-01   5.868605e+01   4.280120e-01
  3.160270e-01   5.894208e+01   4.373525e-01
  3.163260e-01   5.868917e+01   4.280234e-01
  3.166250e-01   5.838066e+01   4.352647e-01
  3.169230e-01   5.832376e+01   4.324551e-01
  3.172220e-01   5.769791e+01   4.349638e-01
  3.175210e-01   5.883179e+01   4.388355e-01
  3.178200e-01   5.924302e+01   4.373400e-01
  3.181190e-01   5.794312e+01   4.405079e-01
  3.184180e-01   5.807500e+01   4.363829e-01
  3.187170e-01   5.830613e+01   4.450590e-01
  3.190160e-01   5.926313e+01   4.474888e-01
  3.193150e-01   5.785531e+01   4.355567e-01
  3.196140e-01   5.809658e+01   4.479051e-01
  3.199130e-01   5.770067e+01   4.399763e-01
  3.202120e-01   5.766899e+01   4.470733e-01
  3.205100e-01   5.725964e+01   4.442604e-01
  3.208090e-01   5.750099e+01   4.419755e-01
  3.211080e-01   5.829812e+01   4.520049e-01
  3.214070e-01   5.786321e+01   4.425686e-01
  3.217060e-01   5.860972e+01   4.527906e-01
  3.220050e-01   5.749918e+01   4.455962e-01
  3.223040e-01   5.870545e+01   4.481985e-01
  3.226030e-01   5.779394e+01   4.560186e-01
  3.229020e-01   5.834799e+01   4.428315e-01
  3.232010e-01   5.829613e+01   4.549667e-01
  3.235000e-01   5.838978e+01   4.502726e-01
  3.237990e-01   5.822326e+01   4.529793e-01
  3.240970e-01   5.786756e+01   4.585016e-01
  3.243960e-01   5.871716e+01   4.523670e-01
  3.246950e-01   5.903458e+01   4.648969e-01
  3.249940e-01   5.824364e+01   4.539078e-01
  3.252930e-01   5.799207e+01   4.603270e-01
  3.255920e-01   5.805693e+01   4.632858e-01
  3.258910e-01   5.854308e+01   4.607264e-01
  3.261900e-01   5.801112e+01   4.658513e-01
  3.264890e-01   6.673966e+01   4.938262e-01
  3.267880e-01   5.845995e+01   4.658052e-01
  3.270870e-01   5.817233e+01   4.726335e-01
  3.273860e-01   5.841133e+01   4.679199e-01
  3.276850e-01   5.766929e+01   4.705855e-01
  3.279830e-01   5.821406e+01   4.657423e-01
  3.282820e-01   5.725392e+01   4.712935e-01
  3.285810e-01   5.704050e+01   4.684903e-01
  3.288800e-01   5.742216e+01   4.734490e-01
  3.291790e-01   5.847569e+01   4.738642e-01
  3.294780e-01   5.829433e+01   4.805258e-01
  3.297770e-01   5.687961e+01   4.771719e-01
  3.300760e-01   5.784515e+01   4.761765e-01
  3.303750e-01   5.848523e+01   4.864488e-01
  3.306740e-01   5.802370e+01   4.779054e-01
  3.309730e-01   5.808152e+01   4.868610e-01
  3.312720e-01   5.759932e+01   4.885511e-01
  3.315700e-01   5.844082e+01   4.831635e-01
  3.318690e-01   5.761130e+01   4.924043e-01
  3.321680e-01   5.795835e+01   4.827014e-01
  3.324670e-01   5.767096e+01   4.937626e-01
  3.327660e-01   5.805166e+01   4.926359e-01
  3.330650e-01   5.780776e+01   4.921458e-01
  3.333640e-01   5.804232e+01   5.009981e-01
  3.336630e-01   5.775157e+01   4.881247e-01
  3.339620e-01   5.781887e+01   5.029249e-01
  3.342610e-01   5.773379e+01   4.957014e-01
  3.345600e-01   5.799700e+01   5.019551e-01
  3.348590e-01   5.745884e+01   5.084853e-01
  3.351570e-01   5.755259e+01   4.932556e-01
  3.354560e-01   5.837577e+01   5.162360e-01
  3.357550e-01   5.806403e+01   4.982431e-01
  3.360540e-01   5.779616e+01   5.118112e-01
  3.363530e-01   5.808194e+01   5.193553e-01
  3.366520e-01   5.826508e+01   5.048618e-01
  3.369510e-01   5.836311e+01   5.271432e-01
  3.372500e-01   5.817946e+01   5.027441e-01
  3.375490e-01   5.829798e+01   5.242081e-01
  3.378480e-01   5.623668e+01   5.123021e-01
  3.381470e-01   5.735748e+01   5.161061e-01
  3.384460e-01   5.865939e+01   5.359761e-01
  3.387450e-01   5.792558e+01   5.111567e-01
  3.390430e-01   5.780902e+01   5.293343e-01
  3.393420e-01   5.766201e+01   5.259635e-01
  3.396410e-01   5.856425e+01   5.307381e-01
  3.399400e-01   5.814306e+01   5.443210e-01
  3.402390e-01   5.744601e+01   5.152368e-01
  3.405380e-01   5.745568e+01   5.381925e-01
  3.408370e-01   5.871816e+01   5.362445e-01
  3.411360e-01   5.720342e+01   5.327534e-01
  3.414350e-01   5.735831e+01   5.406352e-01
  3.417340e-01   5.802817e+01   5.358756e-01
  3.420330e-01   5.693100e+01   5.468071e-01
  3.423320e-01   5.729274e+01   5.331691e-01
  3.426300e-01   5.870020e+01   5.544668e-01
  3.429290e-01   5.770606e+01   5.474751e-01
  3.432280e-01   5.844366e+01   5.487002e-01
  3.435270e-01   5.712569e+01   5.611897e-01
  3.438260e-01   5.807274e+01   5.432581e-01
  3.441250e-01   5.731536e+01   5.588619e-01
  3.444240e-01   5.767557e+01   5.526853e-01
  3.447230e-01   5.795321e+01   5.587425e-01
  3.450220e-01   5.789328e+01   5.699692e-01
  3.453210e-01   5.742665e+01   5.514914e-01
  3.456200e-01   5.732326e+01   5.722891e-01
  3.459190e-01   5.790388e+01   5.617238e-01
  3.462170e-01   5.812042e+01   5.736529e-01
  3.465160e-01   5.797463e+01   5.720747e-01
  3.468150e-01   5.772277e+01   5.699781e-01
  3.471140e-01   5.750016e+01   5.838859e-01
  3.474130e-01   5.828608e+01   5.718996e-01
  3.477120e-01   5.755352e+01   5.841567e-01
  3.480110e-01   5.843141e+01   5.822218e-01
  3.483100e-01   5.668011e+01   5.752029e-01
  3.486090e-01   5.703626e+01   5.918523e-01
  3.489080e-01   5.650499e+01   5.743137e-01
  3.492070e-01   5.838103e+01   5.997665e-01
  3.495060e-01   5.738158e+01   5.832835e-01
  3.498040e-01   5.692191e+01   5.931941e-01
  3.501030e-01   5.809529e+01   6.002617e-01
  3.504020e-01   5.698373e+01   5.935161e-01
  3.507010e-01   5.771018e+01   6.114863e-01
  3.510000e-01   5.752433e+01   5.914962e-01
  3.512990e-01   5.756116e+01   6.106963e-01
  3.515980e-01   5.791912e+01   6.043414e-01
  3.518970e-01   5.743357e+01   6.153283e-01
  3.521960e-01   5.815718e+01   6.280385e-01
  3.524950e-01   5.733011e+01   6.002577e-01
  3.527940e-01   5.752323e+01   6.280038e-01
  3.530930e-01   5.677141e+01   6.075372e-01
  3.533920e-01   5.686394e+01   6.232624e-01
  3.536900e-01   5.811851e+01   6.323958e-01
  3.539890e-01   5.665185e+01   6.209751e-01
  3.542880e-01   5.661336e+01   6.358644e-01
  3.545870e-01   5.725557e+01   6.143741e-01
  3.548860e-01   5.675403e+01   6.330671e-01
  3.551850e-01   5.695135e+01   6.226143e-01
  3.554840e-01   5.808867e+01   6.404675e-01
  3.557830e-01   5.622897e+01   6.325052e-01
  3.560820e-01   5.761895e+01   6.184869e-01
  3.563810e-01   5.666260e+01   6.337448e-01
  3.566800e-01   5.776627e+01   6.248015e-01
  3.569790e-01   5.797385e+01   6.459106e-01
  3.572770e-01   5.705803e+01   6.395691e-01
  3.575760e-01   5.671499e+01   6.114668e-01
  3.578750e-01   5.735645e+01   6.550853e-01
  3.581740e-01   5.771103e+01   6.278875e-01
  3.584730e-01   5.870320e+01   6.627315e-01
  3.587720e-01   5.745913e+01   6.442676e-01
  3.590710e-01   5.693038e+01   6.400713e-01
  3.593700e-01   5.775050e+01   6.693939e-01
  3.596690e-01   5.866937e+01   6.460852e-01
  3.599680e-01   5.726456e+01   6.679474e-01
  3.602670e-01   5.787948e+01   6.541829e-01
  3.605660e-01   5.630732e+01   6.609769e-01
  3.608640e-01   5.722450e+01   6.834268e-01
  3.611630e-01   5.805265e+01   6.526066e-01
  3.614620e-01   5.671222e+01   6.848223e-01
  3.617610e-01   5.865575e+01   6.704938e-01
  3.620600e-01   5.774382e+01   6.880117e-01
  3.623590e-01   5.825376e+01   6.880579e-01
  3.626580e-01   5.780678e+01   6.854131e-01
  3.629570e-01   5.659765e+01   6.964579e-01
  3.632560e-01   5.720756e+01   6.703909e-01
  3.635550e-01   5.736888e+01   7.126157e-01
  3.638540e-01   5.769127e+01   6.968479e-01
  3.641530e-01   5.880713e+01   7.083140e-01
  3.644510e-01   5.705562e+01   7.279612e-01
  3.647500e-01   5.809631e+01   6.901085e-01
  3.650490e-01   5.694230e+01   7.254532e-01
  3.653480e-01   5.750609e+01   7.117984e-01
  3.656470e-01   5.673477e+01   7.154158e-01
  3.659460e-01   5.736731e+01   7.409794e-01
  3.662450e-01   5.796649e+01   7.129782e-01
  3.665440e-01   5.689432e+01   7.553749e-01
  3.668430e-01   5.764076e+01   7.193864e-01
  3.671420e-01   5.658290e+01   7.434828e-01
  3.674410e-01   5.643957e+01   7.331051e-01
  3.677400e-01   5.780717e+01   7.554073e-01
  3.680390e-01   5.737294e+01   7.817608e-01
  3.683370e-01   5.768343e+01   7.337648e-01
  3.686360e-01   5.740713e+01   7.733046e-01
  3.689350e-01   5.712202e+01   7.548799e-01
  3.692340e-01   5.551004e+01   7.646563e-01
  3.695330e-01   5.713916e+01   8.031852e-01
  3.698320e-01   5.685797e+01   7.472261e-01
  3.701310e-01   5.809671e+01   8.123229e-01
  3.704300e-01   5.764518e+01   7.706602e-01
  3.707290e-01   5.770606e+01   8.120368e-01
  3.710280e-01   5.642788e+01   7.981704e-01
  3.713270e-01   5.679357e+01   7.890279e-01
  3.716260e-01   5.663730e+01   8.354348e-01
  3.719240e-01   5.578764e+01   7.752771e-01
  3.722230e-01   5.746888e+01   8.443093e-01
  3.725220e-01   5.719956e+01   8.134100e-01
  3.728210e-01   5.675674e+01   8.282347e-01
  3.731200e-01   5.684822e+01   8.781284e-01
  3.734190e-01   5.638272e+01   7.978510e-01
  3.737180e-01   5.784277e+01   8.826073e-01
  3.740170e-01   5.633663e+01   8.199246e-01
  3.743160e-01   5.630378e+01   8.770739e-01
  3.746150e-01   5.659030e+01   8.729995e-01
  3.749140e-01   5.598619e+01   8.474006e-01
  3.752130e-01   5.681378e+01   9.148056e-01
  3.755110e-01   5.860168e+01   8.640347e-01
  3.758100e-01   5.822786e+01   9.261203e-01
  3.761090e-01   5.836563e+01   8.995310e-01
  3.764080e-01   5.822957e+01   9.225373e-01
  3.767070e-01   5.744217e+01   9.580351e-01
  3.770060e-01   5.885284e+01   8.902801e-01
  3.773050e-01   5.799370e+01   9.708864e-01
  3.776040e-01   5.648914e+01   9.157725e-01
  3.779030e-01   5.724466e+01   9.523597e-01
  3.782020e-01   5.685912e+01   1.025196e+00
  3.785010e-01   5.714900e+01   9.034920e-01
  3.788000e-01   5.674642e+01   1.019196e+00
  3.790990e-01   5.681268e+01   9.408859e-01
  3.793970e-01   5.704819e+01   1.012123e+00
  3.796960e-01   5.846660e+01   1.019783e+00
  3.799950e-01   5.661479e+01   9.850893e-01
  3.802940e-01   5.688114e+01   1.097731e+00
  3.805930e-01   5.799759e+01   9.667608e-01
  3.808920e-01   5.804173e+01   1.115156e+00
  3.811910e-01   5.676472e+01   1.019360e+00
  3.814900e-01   5.875292e+01   1.091391e+00
  3.817890e-01   5.624912e+01   1.166051e+00
  3.820880e-01   5.932170e+01   1.017658e+00
  3.823870e-01   5.720001e+01   1.183477e+00
  3.826860e-01   5.569606e+01   1.024753e+00
  3.829840e-01   5.676720e+01   1.202652e+00
  3.832830e-01   5.737806e+01   1.155680e+00
  3.835820e-01   5.616409e+01   1.116161e+00
  3.838810e-01   5.609200e+01   1.247105e+00
  3.841800e-01   5.686677e+01   1.110137e+00
  3.844790e-01   5.704176e+01   1.266969e+00
  3.847780e-01   5.699847e+01   1.173792e+00
  3.850770e-01   5.664907e+01   1.272130e+00
  3.853760e-01   5.630330e+01   1.352882e+00
  3.856750e-01   5.750609e+01   1.179008e+00
  3.859740e-01   5.791011e+01   1.396337e+00
  3.862730e-01   5.628609e+01   1.249261e+00
  3.865710e-01   5.834781e+01   1.401604e+00
  3.868700e-01   5.837898e+01   1.427705e+00
  3.871690e-01   5.820154e+01   1.341249e+00
  3.874680e-01   5.504681e+01   1.502084e+00
  3.877670e-01   5.838490e+01   1.365939e+00
  3.880660e-01   5.866307e+01   1.585488e+00
  3.883650e-01   5.571684e+01   1.464206e+00
  3.886640e-01   5.631197e+01   1.536035e+00
  3.889630e-01   5.800226e+01   1.696437e+00
  3.892620e-01   5.624244e+01   1.502070e+00
  3.895610e-01   5.520165e+01   1.700324e+00
  3.898600e-01   5.636490e+01   1.672321e+00
  3.901580e-01   5.753302e+01   1.760482e+00
  3.904570e-01   5.737141e+01   1.965512e+00
  3.907560e-01   5.881543e+01   1.755098e+00
  3.910550e-01   5.670303e+01   1.989886e+00
  3.913540e-01   5.705218e+01   1.996003e+00
  3.916530e-01   5.530640e+01   1.965227e+00
  3.919520e-01   5.573848e+01   2.562858e+00
  3.922510e-01   5.495725e+01   1.959014e+00
  3.925500e-01   5.807172e+01   2.701741e+00
  3.928490e-01   5.583014e+01   2.418272e+00
  3.931480e-01   5.580919e+01   2.648587e+00
  3.934470e-01   0.000000e+00   0.000000e+00
  3.937460e-01   5.568349e+01   2.645602e+00
creator: radaver
creator-version: 3725
header-file: /nas_data/SAXS_data/20151104Workshop/header/JH1_0192.txt
image-file: /nas_data/Pilatus1M/20151104_Workshop/JH1_0192.tif
angular-axis-file: /nas_data/SAXS_data/20151104Workshop/q20151029.dat
beamstop-mask-file: /nas_data/SAXS_data/20151104Workshop/fit2d20151031.msk
detector-response-file: none
beam-center-x: 949.7700
beam-center-y: 918.8000
unit-time: 1.0000
channel-first: 10
channel-last: 1315
Exposure time [s]: 1.093810
Transmitted Beam: 0.484891
Incident Beam: 0.484891
Code: JH1
Concentration [mg/ml]: 1
Run Number: 0192
