# Supplementary material for: SAXS analysis of a soluble cytosolic NgBR construct including extracellular and transmembrane domains
Source: PLoS One. 2018 Jan 18;13(1):e0191371. doi: 10.1371/journal.pone.0191371 (PMC5773207; doi:10.1371/journal.pone.0191371)
Supplement: S1 File — (ZIP) [file pone.0191371.s001.zip › JH1_0193.dat]

Sample:   c= 1.0000 mg/ml  Code: JH1
  3.656810e-03   2.269329e+04   4.137792e+01
  3.955720e-03   2.210540e+04   2.804795e+01
  4.254640e-03   1.916350e+04   2.340213e+01
  4.553560e-03   1.549228e+04   2.028702e+01
  4.852480e-03   1.251522e+04   1.707130e+01
  5.151400e-03   1.058378e+04   1.550855e+01
  5.450320e-03   8.760359e+03   1.340161e+01
  5.749240e-03   7.481688e+03   1.199987e+01
  6.048150e-03   6.380548e+03   1.086223e+01
  6.347070e-03   5.548549e+03   9.623663e+00
  6.645990e-03   4.864041e+03   8.970902e+00
  6.944910e-03   4.296272e+03   8.116770e+00
  7.243830e-03   3.842177e+03   7.437774e+00
  7.542750e-03   3.421891e+03   6.992557e+00
  7.841670e-03   3.091770e+03   6.277152e+00
  8.140580e-03   2.813832e+03   6.070965e+00
  8.439500e-03   2.561194e+03   5.582713e+00
  8.738420e-03   2.346904e+03   5.293087e+00
  9.037340e-03   2.160943e+03   4.910981e+00
  9.336260e-03   2.009058e+03   4.653365e+00
  9.635180e-03   1.851529e+03   4.454499e+00
  9.934100e-03   1.712257e+03   4.144723e+00
  1.023300e-02   1.569964e+03   4.067320e+00
  1.053190e-02   1.455513e+03   3.972129e+00
  1.083090e-02   1.340208e+03   3.811548e+00
  1.112980e-02   1.232828e+03   3.624553e+00
  1.142870e-02   1.149044e+03   3.479619e+00
  1.172760e-02   1.065935e+03   3.342097e+00
  1.202650e-02   9.815148e+02   3.198152e+00
  1.232540e-02   9.121106e+02   3.066113e+00
  1.262440e-02   8.462531e+02   2.898433e+00
  1.292330e-02   7.910252e+02   2.759034e+00
  1.322220e-02   7.311780e+02   2.652610e+00
  1.352110e-02   6.817924e+02   2.535718e+00
  1.382000e-02   6.342972e+02   2.421705e+00
  1.411900e-02   5.940415e+02   2.332194e+00
  1.441790e-02   5.524751e+02   2.232920e+00
  1.471680e-02   5.165323e+02   2.148807e+00
  1.501570e-02   4.825155e+02   2.033922e+00
  1.531460e-02   4.531811e+02   1.962227e+00
  1.561350e-02   4.271838e+02   1.871688e+00
  1.591250e-02   4.029551e+02   1.833851e+00
  1.621140e-02   3.826740e+02   1.756291e+00
  1.651030e-02   3.580558e+02   1.680995e+00
  1.680920e-02   3.395651e+02   1.637014e+00
  1.710810e-02   3.214645e+02   1.596129e+00
  1.740710e-02   3.035649e+02   1.528737e+00
  1.770600e-02   2.881382e+02   1.474417e+00
  1.800490e-02   2.753876e+02   1.430030e+00
  1.830380e-02   2.645913e+02   1.412888e+00
  1.860270e-02   2.495833e+02   1.345585e+00
  1.890170e-02   2.391296e+02   1.317103e+00
  1.920060e-02   2.303400e+02   1.280418e+00
  1.949950e-02   2.199313e+02   1.265562e+00
  1.979840e-02   2.072258e+02   1.205413e+00
  2.009730e-02   1.996592e+02   1.170222e+00
  2.039620e-02   1.952250e+02   1.155056e+00
  2.069520e-02   1.852093e+02   1.118972e+00
  2.099410e-02   1.802626e+02   1.111927e+00
  2.129300e-02   1.707891e+02   1.053952e+00
  2.159190e-02   1.671588e+02   1.078624e+00
  2.189080e-02   1.605141e+02   1.062868e+00
  2.218980e-02   1.555468e+02   1.064316e+00
  2.248870e-02   1.498068e+02   1.063128e+00
  2.278760e-02   1.464256e+02   1.040707e+00
  2.308650e-02   1.416511e+02   1.055101e+00
  2.338540e-02   1.371344e+02   1.035988e+00
  2.368430e-02   1.342497e+02   1.006414e+00
  2.398330e-02   1.317080e+02   1.019523e+00
  2.428220e-02   1.262826e+02   9.760940e-01
  2.458110e-02   1.246401e+02   1.002330e+00
  2.488000e-02   1.216462e+02   9.638086e-01
  2.517890e-02   1.183439e+02   9.392961e-01
  2.547790e-02   1.145807e+02   9.372991e-01
  2.577680e-02   1.147694e+02   9.305357e-01
  2.607570e-02   1.094820e+02   9.162071e-01
  2.637460e-02   1.104539e+02   9.128731e-01
  2.667350e-02   1.062492e+02   8.729210e-01
  2.697250e-02   1.068513e+02   8.484003e-01
  2.727140e-02   1.028835e+02   8.016029e-01
  2.757030e-02   1.019720e+02   7.993688e-01
  2.786920e-02   1.021653e+02   7.909813e-01
  2.816810e-02   1.006370e+02   7.726010e-01
  2.846700e-02   9.862449e+01   7.553940e-01
  2.876600e-02   9.685518e+01   7.395680e-01
  2.906490e-02   9.480824e+01   7.339119e-01
  2.936380e-02   9.417396e+01   7.260063e-01
  2.966270e-02   9.303430e+01   7.163057e-01
  2.996160e-02   9.232809e+01   7.146274e-01
  3.026060e-02   9.116825e+01   6.989408e-01
  3.055950e-02   8.992683e+01   6.931819e-01
  3.085840e-02   8.909484e+01   6.870545e-01
  3.115730e-02   8.819795e+01   6.807254e-01
  3.145620e-02   8.644927e+01   6.674674e-01
  3.175510e-02   8.549409e+01   6.655908e-01
  3.205410e-02   8.592818e+01   6.636419e-01
  3.235300e-02   8.470969e+01   6.562503e-01
  3.265190e-02   8.517141e+01   6.459613e-01
  3.295080e-02   8.287713e+01   6.413801e-01
  3.324970e-02   8.284773e+01   6.404242e-01
  3.354870e-02   8.294697e+01   6.391324e-01
  3.384760e-02   8.161998e+01   6.266790e-01
  3.414650e-02   8.079237e+01   6.234937e-01
  3.444540e-02   8.061370e+01   6.142453e-01
  3.474430e-02   8.014299e+01   6.178387e-01
  3.504330e-02   7.874045e+01   6.048196e-01
  3.534220e-02   7.920034e+01   6.073317e-01
  3.564110e-02   7.853140e+01   6.040162e-01
  3.594000e-02   7.756522e+01   5.887992e-01
  3.623890e-02   7.771188e+01   5.993818e-01
  3.653780e-02   7.694331e+01   5.802788e-01
  3.683680e-02   7.783128e+01   5.912108e-01
  3.713570e-02   7.672058e+01   5.876772e-01
  3.743460e-02   7.704530e+01   5.793207e-01
  3.773350e-02   7.640710e+01   5.762513e-01
  3.803240e-02   7.633504e+01   5.897280e-01
  3.833140e-02   7.578089e+01   6.015493e-01
  3.863030e-02   7.574704e+01   6.107639e-01
  3.892920e-02   7.550542e+01   6.082031e-01
  3.922810e-02   7.509112e+01   6.089092e-01
  3.952700e-02   7.448649e+01   6.025224e-01
  3.982600e-02   7.479952e+01   6.125555e-01
  4.012490e-02   7.390075e+01   5.993748e-01
  4.042380e-02   7.321617e+01   6.044321e-01
  4.072270e-02   7.412483e+01   6.057722e-01
  4.102160e-02   7.337778e+01   6.019224e-01
  4.132050e-02   7.282778e+01   6.004488e-01
  4.161950e-02   7.303680e+01   5.950946e-01
  4.191840e-02   7.282392e+01   6.020150e-01
  4.221730e-02   7.276527e+01   5.939874e-01
  4.251620e-02   7.210727e+01   5.990456e-01
  4.281510e-02   7.188655e+01   5.888781e-01
  4.311410e-02   7.148085e+01   5.879664e-01
  4.341300e-02   7.242681e+01   5.949027e-01
  4.371190e-02   7.051732e+01   5.854934e-01
  4.401080e-02   7.106178e+01   5.877493e-01
  4.430970e-02   7.088441e+01   5.825285e-01
  4.460860e-02   7.121356e+01   5.846218e-01
  4.490760e-02   7.029947e+01   5.823413e-01
  4.520650e-02   7.171706e+01   5.837218e-01
  4.550540e-02   6.971134e+01   5.784228e-01
  4.580430e-02   6.977861e+01   5.765056e-01
  4.610320e-02   6.906196e+01   5.706626e-01
  4.640220e-02   6.893601e+01   5.744667e-01
  4.670110e-02   7.001578e+01   5.703282e-01
  4.700000e-02   6.983494e+01   5.717074e-01
  4.729890e-02   6.887334e+01   5.698828e-01
  4.759780e-02   6.871570e+01   5.685200e-01
  4.789680e-02   6.935608e+01   5.676350e-01
  4.819570e-02   6.958886e+01   5.678879e-01
  4.849460e-02   6.881704e+01   5.668227e-01
  4.879350e-02   6.820339e+01   5.581075e-01
  4.909240e-02   6.953008e+01   5.711672e-01
  4.939130e-02   6.870903e+01   5.581490e-01
  4.969030e-02   6.934514e+01   5.627596e-01
  4.998920e-02   6.808421e+01   5.569458e-01
  5.028810e-02   6.839047e+01   5.561856e-01
  5.058700e-02   6.726866e+01   5.556168e-01
  5.088590e-02   6.672145e+01   5.441620e-01
  5.118490e-02   6.796575e+01   5.564611e-01
  5.148380e-02   6.833516e+01   5.552952e-01
  5.178270e-02   6.875492e+01   5.498107e-01
  5.208160e-02   6.727325e+01   5.496503e-01
  5.238050e-02   6.684237e+01   5.421098e-01
  5.267940e-02   6.748584e+01   5.524948e-01
  5.297840e-02   6.647853e+01   5.412635e-01
  5.327730e-02   6.713353e+01   5.413994e-01
  5.357620e-02   6.804266e+01   5.469554e-01
  5.387510e-02   6.773682e+01   5.425721e-01
  5.417400e-02   6.641429e+01   5.422704e-01
  5.447300e-02   6.664309e+01   5.351004e-01
  5.477190e-02   6.680998e+01   5.369946e-01
  5.507080e-02   6.677977e+01   5.368731e-01
  5.536970e-02   6.670168e+01   5.347268e-01
  5.566860e-02   6.699365e+01   5.395875e-01
  5.596760e-02   6.774054e+01   5.364420e-01
  5.626650e-02   6.678313e+01   5.350532e-01
  5.656540e-02   6.619463e+01   5.308838e-01
  5.686430e-02   6.591055e+01   5.267789e-01
  5.716320e-02   6.601580e+01   5.237041e-01
  5.746210e-02   6.699915e+01   5.328986e-01
  5.776110e-02   6.647241e+01   5.325980e-01
  5.806000e-02   6.697543e+01   5.263387e-01
  5.835890e-02   6.705216e+01   5.272185e-01
  5.865780e-02   6.621672e+01   5.210685e-01
  5.895670e-02   6.709726e+01   5.344911e-01
  5.925570e-02   6.618247e+01   5.186835e-01
  5.955460e-02   6.711328e+01   5.292062e-01
  5.985350e-02   6.576431e+01   5.164861e-01
  6.015240e-02   6.597498e+01   5.189895e-01
  6.045130e-02   6.419101e+01   5.124796e-01
  6.075020e-02   6.630475e+01   5.158380e-01
  6.104920e-02   6.615024e+01   5.191169e-01
  6.134810e-02   6.566470e+01   5.177677e-01
  6.164700e-02   6.539499e+01   5.085141e-01
  6.194590e-02   6.537075e+01   5.166075e-01
  6.224480e-02   6.566044e+01   5.063703e-01
  6.254380e-02   6.490511e+01   5.120011e-01
  6.284270e-02   6.591011e+01   5.176151e-01
  6.314160e-02   6.575631e+01   5.046545e-01
  6.344050e-02   6.634678e+01   5.143625e-01
  6.373940e-02   6.571880e+01   5.034778e-01
  6.403840e-02   6.617099e+01   5.131385e-01
  6.433730e-02   6.617168e+01   5.078125e-01
  6.463620e-02   6.574361e+01   5.020352e-01
  6.493510e-02   6.509074e+01   5.105510e-01
  6.523400e-02   6.589672e+01   5.031310e-01
  6.553290e-02   6.579071e+01   5.053056e-01
  6.583190e-02   6.459925e+01   4.986613e-01
  6.613080e-02   6.451897e+01   4.938367e-01
  6.642970e-02   6.568249e+01   5.075072e-01
  6.672860e-02   6.448282e+01   4.922210e-01
  6.702750e-02   6.504588e+01   4.993641e-01
  6.732650e-02   6.538834e+01   4.971527e-01
  6.762540e-02   6.510863e+01   4.960882e-01
  6.792430e-02   6.472407e+01   4.966155e-01
  6.822320e-02   6.558025e+01   4.920010e-01
  6.852210e-02   6.462019e+01   4.957163e-01
  6.882110e-02   6.551432e+01   4.951569e-01
  6.912000e-02   6.516423e+01   4.933429e-01
  6.941890e-02   6.542269e+01   4.909295e-01
  6.971780e-02   6.490911e+01   4.885219e-01
  7.001670e-02   6.571402e+01   4.978906e-01
  7.031560e-02   6.481585e+01   4.876958e-01
  7.061460e-02   6.536870e+01   4.902484e-01
  7.091350e-02   6.417350e+01   4.843318e-01
  7.121240e-02   6.518071e+01   4.843773e-01
  7.151130e-02   6.493799e+01   4.895859e-01
  7.181020e-02   6.434520e+01   4.808043e-01
  7.210920e-02   6.447920e+01   4.845458e-01
  7.240810e-02   6.523705e+01   4.827476e-01
  7.270700e-02   6.510751e+01   4.883170e-01
  7.300590e-02   6.526852e+01   4.842417e-01
  7.330480e-02   6.526415e+01   4.787845e-01
  7.360370e-02   6.475596e+01   4.827966e-01
  7.390270e-02   6.562872e+01   4.805676e-01
  7.420160e-02   6.580542e+01   4.885613e-01
  7.450050e-02   6.537311e+01   4.778511e-01
  7.479940e-02   6.415071e+01   4.746828e-01
  7.509830e-02   6.453331e+01   4.801367e-01
  7.539730e-02   6.495137e+01   4.745529e-01
  7.569620e-02   6.372944e+01   4.709343e-01
  7.599510e-02   6.503570e+01   4.788384e-01
  7.629400e-02   6.506070e+01   4.727844e-01
  7.659290e-02   6.554339e+01   4.789167e-01
  7.689190e-02   6.607421e+01   4.764527e-01
  7.719080e-02   6.478962e+01   4.743979e-01
  7.748970e-02   6.443772e+01   4.696607e-01
  7.778860e-02   6.575923e+01   4.774950e-01
  7.808750e-02   6.469685e+01   4.701776e-01
  7.838640e-02   6.504568e+01   4.689020e-01
  7.868540e-02   6.517298e+01   4.706274e-01
  7.898430e-02   6.488948e+01   4.670847e-01
  7.928320e-02   6.437745e+01   4.707242e-01
  7.958210e-02   6.411638e+01   4.610184e-01
  7.988100e-02   6.581226e+01   4.725045e-01
  8.018000e-02   6.497539e+01   4.669778e-01
  8.047890e-02   6.438760e+01   4.644478e-01
  8.077780e-02   6.485740e+01   4.653133e-01
  8.107670e-02   6.458879e+01   4.619027e-01
  8.137560e-02   6.379462e+01   4.623041e-01
  8.167450e-02   6.574446e+01   4.664253e-01
  8.197350e-02   6.448922e+01   4.591405e-01
  8.227240e-02   6.508938e+01   4.657328e-01
  8.257130e-02   6.502477e+01   4.559354e-01
  8.287020e-02   6.464193e+01   4.637197e-01
  8.316910e-02   6.412308e+01   4.586308e-01
  8.346810e-02   6.421976e+01   4.546482e-01
  8.376700e-02   6.452673e+01   4.620855e-01
  8.406590e-02   6.469485e+01   4.532435e-01
  8.436480e-02   6.366465e+01   4.565915e-01
  8.466370e-02   6.462432e+01   4.541446e-01
  8.496270e-02   6.427679e+01   4.636363e-01
  8.526160e-02   6.402999e+01   4.773575e-01
  8.556050e-02   6.503172e+01   4.815315e-01
  8.585940e-02   6.475836e+01   4.865338e-01
  8.615830e-02   6.437089e+01   4.850761e-01
  8.645720e-02   6.412218e+01   4.888986e-01
  8.675620e-02   6.450235e+01   4.927866e-01
  8.705510e-02   6.364591e+01   4.885299e-01
  8.735400e-02   6.491365e+01   4.958419e-01
  8.765290e-02   6.557178e+01   4.988503e-01
  8.795180e-02   6.437264e+01   4.982946e-01
  8.825080e-02   6.472427e+01   4.951182e-01
  8.854970e-02   6.403630e+01   4.990364e-01
  8.884860e-02   6.443821e+01   4.985483e-01
  8.914750e-02   6.336252e+01   5.005494e-01
  8.944640e-02   6.419589e+01   5.001737e-01
  8.974530e-02   6.398779e+01   4.952859e-01
  9.004430e-02   6.959800e+01   5.144551e-01
  9.034320e-02   6.425349e+01   4.768422e-01
  9.064210e-02   6.452450e+01   4.769528e-01
  9.094100e-02   6.498145e+01   4.686704e-01
  9.123990e-02   6.389092e+01   4.634769e-01
  9.153890e-02   6.455445e+01   4.683888e-01
  9.183780e-02   6.432395e+01   4.642181e-01
  9.213670e-02   6.425937e+01   4.623455e-01
  9.243560e-02   6.620773e+01   4.680657e-01
  9.273450e-02   6.423695e+01   4.570549e-01
  9.303350e-02   6.356212e+01   4.606434e-01
  9.333240e-02   6.439772e+01   4.533477e-01
  9.363130e-02   6.458011e+01   4.574860e-01
  9.393020e-02   6.405586e+01   4.532948e-01
  9.422910e-02   6.421347e+01   4.550143e-01
  9.452800e-02   6.454771e+01   4.573712e-01
  9.482700e-02   6.395929e+01   4.450749e-01
  9.512590e-02   6.422925e+01   4.542943e-01
  9.542480e-02   6.427424e+01   4.495032e-01
  9.572370e-02   6.475836e+01   4.511929e-01
  9.602260e-02   6.387878e+01   4.503758e-01
  9.632160e-02   6.473689e+01   4.455827e-01
  9.662050e-02   6.410792e+01   4.459580e-01
  9.691940e-02   6.443986e+01   4.471111e-01
  9.721830e-02   6.414497e+01   4.435409e-01
  9.751720e-02   6.432166e+01   4.463339e-01
  9.781610e-02   6.388058e+01   4.404824e-01
  9.811510e-02   6.486366e+01   4.482105e-01
  9.841400e-02   6.472337e+01   4.405500e-01
  9.871290e-02   6.398361e+01   4.411928e-01
  9.901180e-02   6.480523e+01   4.450947e-01
  9.931070e-02   6.381728e+01   4.378035e-01
  9.960970e-02   6.351412e+01   4.399261e-01
  9.990860e-02   6.429468e+01   4.352988e-01
  1.002070e-01   6.406356e+01   4.386475e-01
  1.005060e-01   6.379696e+01   4.353144e-01
  1.008050e-01   6.405755e+01   4.386269e-01
  1.011040e-01   6.440701e+01   4.336509e-01
  1.014030e-01   6.455108e+01   4.361659e-01
  1.017020e-01   6.418370e+01   4.390586e-01
  1.020010e-01   6.396805e+01   4.335148e-01
  1.023000e-01   6.398701e+01   4.315671e-01
  1.025990e-01   6.385149e+01   4.301154e-01
  1.028980e-01   6.477199e+01   4.348778e-01
  1.031970e-01   6.471999e+01   4.370778e-01
  1.034960e-01   6.426619e+01   4.275870e-01
  1.037950e-01   6.452657e+01   4.323831e-01
  1.040930e-01   6.372505e+01   4.261044e-01
  1.043920e-01   6.401647e+01   4.310018e-01
  1.046910e-01   6.439868e+01   4.316230e-01
  1.049900e-01   6.391005e+01   4.241672e-01
  1.052890e-01   6.411533e+01   4.283790e-01
  1.055880e-01   6.466935e+01   4.286029e-01
  1.058870e-01   6.409529e+01   4.283120e-01
  1.061860e-01   6.400053e+01   4.238352e-01
  1.064850e-01   6.435204e+01   4.256314e-01
  1.067840e-01   6.412395e+01   4.271135e-01
  1.070830e-01   6.464456e+01   4.253299e-01
  1.073820e-01   6.391852e+01   4.213746e-01
  1.076800e-01   6.436541e+01   4.225341e-01
  1.079790e-01   6.413803e+01   4.236603e-01
  1.082780e-01   6.458141e+01   4.270271e-01
  1.085770e-01   6.439213e+01   4.174360e-01
  1.088760e-01   6.463595e+01   4.240452e-01
  1.091750e-01   6.409374e+01   4.207144e-01
  1.094740e-01   6.404642e+01   4.214858e-01
  1.097730e-01   6.408851e+01   4.191658e-01
  1.100720e-01   6.448481e+01   4.165428e-01
  1.103710e-01   6.440424e+01   4.226615e-01
  1.106700e-01   6.452034e+01   4.169551e-01
  1.109690e-01   6.434844e+01   4.221681e-01
  1.112670e-01   6.403346e+01   4.136100e-01
  1.115660e-01   6.494913e+01   4.177419e-01
  1.118650e-01   6.404477e+01   4.187185e-01
  1.121640e-01   6.409771e+01   4.129411e-01
  1.124630e-01   6.421793e+01   4.144990e-01
  1.127620e-01   6.421793e+01   4.144990e-01
  1.130610e-01   6.387086e+01   4.127923e-01
  1.133600e-01   6.432344e+01   4.190208e-01
  1.136590e-01   6.366979e+01   4.067133e-01
  1.139580e-01   6.402869e+01   4.124279e-01
  1.142570e-01   6.488039e+01   4.148698e-01
  1.145560e-01   6.482930e+01   4.152910e-01
  1.148550e-01   6.487828e+01   4.142808e-01
  1.151530e-01   6.372251e+01   4.052106e-01
  1.154520e-01   6.435682e+01   4.123235e-01
  1.157510e-01   6.410638e+01   4.069857e-01
  1.160500e-01   6.438539e+01   4.141589e-01
  1.163490e-01   6.456113e+01   4.084266e-01
  1.166480e-01   6.471906e+01   4.117559e-01
  1.169470e-01   6.413482e+01   4.076347e-01
  1.172460e-01   6.441282e+01   4.090796e-01
  1.175450e-01   6.448745e+01   4.059751e-01
  1.178440e-01   6.404019e+01   4.045648e-01
  1.181430e-01   6.449546e+01   4.090603e-01
  1.184420e-01   6.442475e+01   4.066049e-01
  1.187400e-01   6.431571e+01   4.048858e-01
  1.190390e-01   6.437588e+01   4.042566e-01
  1.193380e-01   6.478205e+01   4.055299e-01
  1.196370e-01   6.469164e+01   4.074463e-01
  1.199360e-01   6.371217e+01   4.002861e-01
  1.202350e-01   6.440529e+01   4.054418e-01
  1.205340e-01   6.421033e+01   4.023848e-01
  1.208330e-01   6.440517e+01   4.016547e-01
  1.211320e-01   6.406855e+01   4.038344e-01
  1.214310e-01   6.406315e+01   3.971730e-01
  1.217300e-01   6.426635e+01   4.033700e-01
  1.220290e-01   6.451693e+01   4.028062e-01
  1.223270e-01   6.419168e+01   3.991375e-01
  1.226260e-01   6.439944e+01   3.992579e-01
  1.229250e-01   6.472643e+01   3.987036e-01
  1.232240e-01   6.454239e+01   4.018156e-01
  1.235230e-01   6.396021e+01   3.992059e-01
  1.238220e-01   6.472243e+01   3.981732e-01
  1.241210e-01   6.452218e+01   3.991147e-01
  1.244200e-01   6.406660e+01   3.941087e-01
  1.247190e-01   6.445723e+01   3.999622e-01
  1.250180e-01   6.465747e+01   3.956677e-01
  1.253170e-01   6.500223e+01   3.974873e-01
  1.256160e-01   6.494960e+01   3.999114e-01
  1.259140e-01   6.441851e+01   3.954438e-01
  1.262130e-01   6.464427e+01   3.961361e-01
  1.265120e-01   6.471847e+01   3.935872e-01
  1.268110e-01   6.466305e+01   3.941697e-01
  1.271100e-01   6.494673e+01   3.986038e-01
  1.274090e-01   6.465892e+01   3.944084e-01
  1.277080e-01   6.429698e+01   3.920547e-01
  1.280070e-01   6.432443e+01   3.909018e-01
  1.283060e-01   6.502006e+01   3.945032e-01
  1.286050e-01   6.527542e+01   3.980652e-01
  1.289040e-01   6.443892e+01   3.885672e-01
  1.292030e-01   6.435790e+01   3.932385e-01
  1.295020e-01   6.412256e+01   3.888216e-01
  1.298000e-01   6.428583e+01   3.900483e-01
  1.300990e-01   6.521412e+01   3.904128e-01
  1.303980e-01   6.427040e+01   3.883000e-01
  1.306970e-01   6.499651e+01   3.934344e-01
  1.309960e-01   6.468772e+01   3.902875e-01
  1.312950e-01   6.514092e+01   3.914080e-01
  1.315940e-01   6.496001e+01   3.865503e-01
  1.318930e-01   6.426270e+01   3.873145e-01
  1.321920e-01   6.448402e+01   3.877410e-01
  1.324910e-01   6.417650e+01   3.877752e-01
  1.327900e-01   6.446331e+01   3.864862e-01
  1.330890e-01   6.472831e+01   3.868049e-01
  1.333870e-01   6.494459e+01   3.872134e-01
  1.336860e-01   6.562247e+01   3.885163e-01
  1.339850e-01   6.449728e+01   3.837696e-01
  1.342840e-01   6.458843e+01   3.868611e-01
  1.345830e-01   6.414804e+01   3.841269e-01
  1.348820e-01   6.474379e+01   3.859065e-01
  1.351810e-01   6.426196e+01   3.796373e-01
  1.354800e-01   6.448071e+01   3.846528e-01
  1.357790e-01   6.410017e+01   3.812044e-01
  1.360780e-01   6.500299e+01   3.855047e-01
  1.363770e-01   6.521983e+01   3.856799e-01
  1.366760e-01   6.480524e+01   3.865613e-01
  1.369740e-01   6.441887e+01   3.990563e-01
  1.372730e-01   6.450187e+01   4.014233e-01
  1.375720e-01   6.437816e+01   4.103851e-01
  1.378710e-01   6.478914e+01   4.134167e-01
  1.381700e-01   6.475747e+01   4.150608e-01
  1.384690e-01   6.504656e+01   4.232109e-01
  1.387680e-01   6.443184e+01   4.097047e-01
  1.390670e-01   6.519199e+01   4.003957e-01
  1.393660e-01   6.471508e+01   3.981506e-01
  1.396650e-01   6.523574e+01   3.969239e-01
  1.399640e-01   6.446463e+01   3.955853e-01
  1.402630e-01   6.506341e+01   3.892385e-01
  1.405620e-01   6.533231e+01   3.944494e-01
  1.408600e-01   6.411780e+01   3.895382e-01
  1.411590e-01   6.402974e+01   3.902512e-01
  1.414580e-01   6.438240e+01   3.918188e-01
  1.417570e-01   6.504748e+01   3.863396e-01
  1.420560e-01   6.541214e+01   3.919777e-01
  1.423550e-01   6.496845e+01   3.879975e-01
  1.426540e-01   6.427980e+01   3.824282e-01
  1.429530e-01   6.481572e+01   3.830960e-01
  1.432520e-01   6.387770e+01   3.773804e-01
  1.435510e-01   6.480133e+01   3.828237e-01
  1.438500e-01   6.467866e+01   3.783996e-01
  1.441490e-01   6.447338e+01   3.769149e-01
  1.444470e-01   6.481491e+01   3.803637e-01
  1.447460e-01   6.443379e+01   3.754855e-01
  1.450450e-01   6.452473e+01   3.795113e-01
  1.453440e-01   6.456873e+01   3.737170e-01
  1.456430e-01   6.416493e+01   3.762320e-01
  1.459420e-01   6.496940e+01   3.779207e-01
  1.462410e-01   6.394668e+01   3.731986e-01
  1.465400e-01   6.458363e+01   3.763587e-01
  1.468390e-01   6.479258e+01   3.722359e-01
  1.471380e-01   6.529002e+01   3.766634e-01
  1.474370e-01   6.531803e+01   3.773970e-01
  1.477360e-01   6.451121e+01   3.739796e-01
  1.480340e-01   6.493344e+01   3.715885e-01
  1.483330e-01   6.435651e+01   3.783452e-01
  1.486320e-01   6.502481e+01   3.898457e-01
  1.489310e-01   6.480158e+01   3.908749e-01
  1.492300e-01   6.446830e+01   3.893820e-01
  1.495290e-01   6.501556e+01   3.934921e-01
  1.498280e-01   6.508247e+01   3.982460e-01
  1.501270e-01   6.490326e+01   3.992478e-01
  1.504260e-01   6.561419e+01   3.960503e-01
  1.507250e-01   6.479940e+01   3.994487e-01
  1.510240e-01   6.492575e+01   3.987981e-01
  1.513230e-01   6.554300e+01   4.059967e-01
  1.516210e-01   6.496438e+01   3.999569e-01
  1.519200e-01   6.543222e+01   4.013945e-01
  1.522190e-01   6.510331e+01   4.073574e-01
  1.525180e-01   6.538874e+01   4.033730e-01
  1.528170e-01   6.492449e+01   4.073484e-01
  1.531160e-01   6.539966e+01   4.055525e-01
  1.534150e-01   6.551739e+01   4.000917e-01
  1.537140e-01   6.441528e+01   3.899518e-01
  1.540130e-01   6.515264e+01   3.857145e-01
  1.543120e-01   6.560656e+01   3.872903e-01
  1.546110e-01   6.506144e+01   3.831322e-01
  1.549100e-01   6.460400e+01   3.820115e-01
  1.552090e-01   6.564359e+01   3.871650e-01
  1.555070e-01   6.521304e+01   3.766584e-01
  1.558060e-01   6.511411e+01   3.816926e-01
  1.561050e-01   6.488630e+01   3.772395e-01
  1.564040e-01   6.519323e+01   3.796791e-01
  1.567030e-01   6.553660e+01   3.786851e-01
  1.570020e-01   6.600281e+01   3.780612e-01
  1.573010e-01   6.531208e+01   3.795803e-01
  1.576000e-01   6.502140e+01   3.728926e-01
  1.578990e-01   6.520127e+01   3.753279e-01
  1.581980e-01   6.572249e+01   3.751103e-01
  1.584970e-01   6.485459e+01   3.724140e-01
  1.587960e-01   6.530141e+01   3.771310e-01
  1.590940e-01   6.545271e+01   3.722330e-01
  1.593930e-01   6.525040e+01   3.704122e-01
  1.596920e-01   6.512135e+01   3.710814e-01
  1.599910e-01   6.538850e+01   3.735206e-01
  1.602900e-01   6.490579e+01   3.715094e-01
  1.605890e-01   6.515733e+01   3.666895e-01
  1.608880e-01   6.480506e+01   3.681215e-01
  1.611870e-01   6.525468e+01   3.683767e-01
  1.614860e-01   6.453396e+01   3.667413e-01
  1.617850e-01   6.510242e+01   3.651394e-01
  1.620840e-01   6.575981e+01   3.669783e-01
  1.623830e-01   6.419575e+01   3.641729e-01
  1.626810e-01   6.501556e+01   3.643029e-01
  1.629800e-01   6.468909e+01   3.595170e-01
  1.632790e-01   6.448958e+01   3.601084e-01
  1.635780e-01   6.491082e+01   3.624437e-01
  1.638770e-01   6.535360e+01   3.660419e-01
  1.641760e-01   6.535392e+01   3.642654e-01
  1.644750e-01   6.467952e+01   3.616034e-01
  1.647740e-01   6.435154e+01   3.602994e-01
  1.650730e-01   6.546906e+01   3.647825e-01
  1.653720e-01   6.476444e+01   3.624239e-01
  1.656710e-01   6.471693e+01   3.601671e-01
  1.659700e-01   6.499085e+01   3.624726e-01
  1.662680e-01   6.488611e+01   3.608294e-01
  1.665670e-01   6.497488e+01   3.620403e-01
  1.668660e-01   6.558632e+01   3.602883e-01
  1.671650e-01   6.423621e+01   3.594003e-01
  1.674640e-01   6.510275e+01   3.610474e-01
  1.677630e-01   6.489044e+01   3.585600e-01
  1.680620e-01   6.414770e+01   3.587703e-01
  1.683610e-01   6.476354e+01   3.548701e-01
  1.686600e-01   6.454523e+01   3.591170e-01
  1.689590e-01   6.479753e+01   3.562509e-01
  1.692580e-01   6.464227e+01   3.556393e-01
  1.695570e-01   6.474565e+01   3.604386e-01
  1.698560e-01   6.412770e+01   3.527602e-01
  1.701540e-01   6.539102e+01   3.589988e-01
  1.704530e-01   6.474996e+01   3.542854e-01
  1.707520e-01   6.454296e+01   3.539006e-01
  1.710510e-01   6.526607e+01   3.588432e-01
  1.713500e-01   6.467131e+01   3.537068e-01
  1.716490e-01   6.542245e+01   3.585236e-01
  1.719480e-01   6.490238e+01   3.514661e-01
  1.722470e-01   6.505729e+01   3.542163e-01
  1.725460e-01   6.483427e+01   3.552470e-01
  1.728450e-01   6.447345e+01   3.519044e-01
  1.731440e-01   6.510644e+01   3.541690e-01
  1.734430e-01   6.465557e+01   3.497400e-01
  1.737410e-01   6.491152e+01   3.540002e-01
  1.740400e-01   6.503715e+01   3.536195e-01
  1.743390e-01   6.463009e+01   3.500223e-01
  1.746380e-01   6.522193e+01   3.532225e-01
  1.749370e-01   6.454879e+01   3.491011e-01
  1.752360e-01   6.469204e+01   3.517847e-01
  1.755350e-01   6.488715e+01   3.514248e-01
  1.758340e-01   6.500231e+01   3.470407e-01
  1.761330e-01   6.447206e+01   3.511860e-01
  1.764320e-01   6.415568e+01   3.454526e-01
  1.767310e-01   6.511945e+01   3.524091e-01
  1.770300e-01   6.483742e+01   3.479702e-01
  1.773280e-01   6.472824e+01   3.490623e-01
  1.776270e-01   6.450351e+01   3.472450e-01
  1.779260e-01   6.424266e+01   3.450069e-01
  1.782250e-01   6.429152e+01   3.478828e-01
  1.785240e-01   6.504039e+01   3.466320e-01
  1.788230e-01   6.439083e+01   3.465982e-01
  1.791220e-01   6.441593e+01   3.471813e-01
  1.794210e-01   6.498548e+01   3.454720e-01
  1.797200e-01   6.420004e+01   3.448925e-01
  1.800190e-01   6.482416e+01   3.442061e-01
  1.803180e-01   6.436098e+01   3.465179e-01
  1.806170e-01   6.472778e+01   3.446186e-01
  1.809160e-01   6.491371e+01   3.444437e-01
  1.812140e-01   6.401761e+01   3.428897e-01
  1.815130e-01   6.503426e+01   3.450980e-01
  1.818120e-01   6.468700e+01   3.455198e-01
  1.821110e-01   6.455339e+01   3.411801e-01
  1.824100e-01   6.451199e+01   3.435428e-01
  1.827090e-01   6.498433e+01   3.441312e-01
  1.830080e-01   6.416612e+01   3.421232e-01
  1.833070e-01   6.438676e+01   3.402518e-01
  1.836060e-01   6.465576e+01   3.401522e-01
  1.839050e-01   6.402892e+01   3.424202e-01
  1.842040e-01   6.472593e+01   3.414725e-01
  1.845030e-01   6.437527e+01   3.397360e-01
  1.848010e-01   6.472393e+01   3.424499e-01
  1.851000e-01   6.467081e+01   3.376387e-01
  1.853990e-01   6.462886e+01   3.425275e-01
  1.856980e-01   6.404195e+01   3.385337e-01
  1.859970e-01   6.378508e+01   3.365792e-01
  1.862960e-01   6.472433e+01   3.404940e-01
  1.865950e-01   6.376800e+01   3.362177e-01
  1.868940e-01   6.460843e+01   3.423086e-01
  1.871930e-01   6.495886e+01   3.360425e-01
  1.874920e-01   6.472294e+01   3.385667e-01
  1.877910e-01   6.460383e+01   3.380963e-01
  1.880900e-01   6.376514e+01   3.358946e-01
  1.883880e-01   6.432451e+01   3.391189e-01
  1.886870e-01   6.404343e+01   3.322910e-01
  1.889860e-01   6.451115e+01   3.391287e-01
  1.892850e-01   6.412261e+01   3.355779e-01
  1.895840e-01   6.400401e+01   3.341802e-01
  1.898830e-01   6.424687e+01   3.352791e-01
  1.901820e-01   6.453132e+01   3.357093e-01
  1.904810e-01   6.438264e+01   3.351672e-01
  1.907800e-01   6.404453e+01   3.335155e-01
  1.910790e-01   6.454840e+01   3.342100e-01
  1.913780e-01   6.422368e+01   3.344439e-01
  1.916770e-01   6.425666e+01   3.343754e-01
  1.919750e-01   6.411565e+01   3.347813e-01
  1.922740e-01   6.434510e+01   3.317110e-01
  1.925730e-01   6.370362e+01   3.308040e-01
  1.928720e-01   6.445752e+01   3.335160e-01
  1.931710e-01   6.366719e+01   3.320732e-01
  1.934700e-01   6.345172e+01   3.299991e-01
  1.937690e-01   6.368754e+01   3.297130e-01
  1.940680e-01   6.328578e+01   3.304707e-01
  1.943670e-01   6.389429e+01   3.300984e-01
  1.946660e-01   6.460717e+01   3.325366e-01
  1.949650e-01   6.428682e+01   3.296240e-01
  1.952640e-01   6.366065e+01   3.294943e-01
  1.955630e-01   6.419320e+01   3.320728e-01
  1.958610e-01   6.404536e+01   3.285630e-01
  1.961600e-01   6.346183e+01   3.283861e-01
  1.964590e-01   6.402522e+01   3.283647e-01
  1.967580e-01   6.321472e+01   3.284868e-01
  1.970570e-01   6.362105e+01   3.273266e-01
  1.973560e-01   6.337650e+01   3.249607e-01
  1.976550e-01   6.404829e+01   3.294550e-01
  1.979540e-01   6.378715e+01   3.264447e-01
  1.982530e-01   6.423602e+01   3.293462e-01
  1.985520e-01   6.439147e+01   3.276972e-01
  1.988510e-01   6.369565e+01   3.260661e-01
  1.991500e-01   6.347836e+01   3.276916e-01
  1.994480e-01   6.336556e+01   3.240749e-01
  1.997470e-01   6.347409e+01   3.262210e-01
  2.000460e-01   6.376452e+01   3.231121e-01
  2.003450e-01   6.375606e+01   3.253580e-01
  2.006440e-01   6.367203e+01   3.278972e-01
  2.009430e-01   6.385293e+01   3.233360e-01
  2.012420e-01   6.373202e+01   3.263036e-01
  2.015410e-01   6.350964e+01   3.223258e-01
  2.018400e-01   6.364167e+01   3.233626e-01
  2.021390e-01   6.359239e+01   3.242274e-01
  2.024380e-01   6.351695e+01   3.191766e-01
  2.027370e-01   6.304426e+01   3.229686e-01
  2.030350e-01   6.434715e+01   3.231852e-01
  2.033340e-01   6.427812e+01   3.238490e-01
  2.036330e-01   6.344201e+01   3.192599e-01
  2.039320e-01   6.350145e+01   3.202288e-01
  2.042310e-01   6.357992e+01   3.234876e-01
  2.045300e-01   6.315139e+01   3.177169e-01
  2.048290e-01   6.289687e+01   3.181564e-01
  2.051280e-01   6.281976e+01   3.175551e-01
  2.054270e-01   6.376648e+01   3.193958e-01
  2.057260e-01   6.359844e+01   3.224113e-01
  2.060250e-01   6.287645e+01   3.166223e-01
  2.063240e-01   6.297590e+01   3.194483e-01
  2.066230e-01   6.315603e+01   3.185395e-01
  2.069210e-01   6.326508e+01   3.200435e-01
  2.072200e-01   6.303340e+01   3.187736e-01
  2.075190e-01   6.339454e+01   3.172544e-01
  2.078180e-01   6.303340e+01   3.187736e-01
  2.081170e-01   6.306209e+01   3.172235e-01
  2.084160e-01   6.290937e+01   3.188689e-01
  2.087150e-01   6.332173e+01   3.164070e-01
  2.090140e-01   6.311953e+01   3.173680e-01
  2.093130e-01   6.319532e+01   3.174242e-01
  2.096120e-01   6.303004e+01   3.164742e-01
  2.099110e-01   6.269376e+01   3.141765e-01
  2.102100e-01   6.298140e+01   3.164854e-01
  2.105080e-01   6.373120e+01   3.199867e-01
  2.108070e-01   6.285064e+01   3.148322e-01
  2.111060e-01   6.310182e+01   3.146724e-01
  2.114050e-01   6.308823e+01   3.150319e-01
  2.117040e-01   6.299502e+01   3.197717e-01
  2.120030e-01   6.294742e+01   3.255891e-01
  2.123020e-01   6.312676e+01   3.284068e-01
  2.126010e-01   6.347570e+01   3.266610e-01
  2.129000e-01   6.294135e+01   3.285199e-01
  2.131990e-01   6.289429e+01   3.312705e-01
  2.134980e-01   6.232824e+01   3.317774e-01
  2.137970e-01   6.264715e+01   3.301611e-01
  2.140950e-01   6.312673e+01   3.332723e-01
  2.143940e-01   6.334964e+01   3.351129e-01
  2.146930e-01   6.237668e+01   3.328425e-01
  2.149920e-01   6.320969e+01   3.353736e-01
  2.152910e-01   6.288587e+01   3.349878e-01
  2.155900e-01   6.367217e+01   3.399828e-01
  2.158890e-01   6.259747e+01   3.371014e-01
  2.161880e-01   6.287519e+01   3.363946e-01
  2.164870e-01   6.253002e+01   3.367577e-01
  2.167860e-01   6.266611e+01   3.308220e-01
  2.170850e-01   6.249106e+01   3.277899e-01
  2.173840e-01   6.361508e+01   3.276039e-01
  2.176820e-01   6.265816e+01   3.236862e-01
  2.179810e-01   6.296025e+01   3.254770e-01
  2.182800e-01   6.234835e+01   3.196427e-01
  2.185790e-01   6.251812e+01   3.216181e-01
  2.188780e-01   6.322946e+01   3.199534e-01
  2.191770e-01   6.263055e+01   3.205045e-01
  2.194760e-01   6.291946e+01   3.220842e-01
  2.197750e-01   6.254409e+01   3.179418e-01
  2.200740e-01   6.287539e+01   3.167536e-01
  2.203730e-01   6.276624e+01   3.182334e-01
  2.206720e-01   6.258029e+01   3.168145e-01
  2.209710e-01   6.271501e+01   3.193351e-01
  2.212700e-01   6.267193e+01   3.147794e-01
  2.215680e-01   6.209380e+01   3.161187e-01
  2.218670e-01   6.289674e+01   3.138996e-01
  2.221660e-01   6.260854e+01   3.166169e-01
  2.224650e-01   6.212214e+01   3.128715e-01
  2.227640e-01   6.256596e+01   3.137252e-01
  2.230630e-01   6.188586e+01   3.129302e-01
  2.233620e-01   6.223403e+01   3.130224e-01
  2.236610e-01   6.232692e+01   3.132560e-01
  2.239600e-01   6.221424e+01   3.093781e-01
  2.242590e-01   6.186373e+01   3.115701e-01
  2.245580e-01   6.251649e+01   3.123015e-01
  2.248570e-01   6.255599e+01   3.142248e-01
  2.251550e-01   6.212935e+01   3.095459e-01
  2.254540e-01   6.242884e+01   3.105451e-01
  2.257530e-01   6.261663e+01   3.133300e-01
  2.260520e-01   6.265191e+01   3.095819e-01
  2.263510e-01   6.184314e+01   3.085799e-01
  2.266500e-01   6.225424e+01   3.094776e-01
  2.269490e-01   6.216266e+01   3.078718e-01
  2.272480e-01   6.216133e+01   3.103879e-01
  2.275470e-01   6.239286e+01   3.068332e-01
  2.278460e-01   6.205671e+01   3.094915e-01
  2.281450e-01   6.167034e+01   3.057862e-01
  2.284440e-01   6.138153e+01   3.065515e-01
  2.287420e-01   6.203869e+01   3.090674e-01
  2.290410e-01   6.209998e+01   3.030962e-01
  2.293400e-01   6.219464e+01   3.080755e-01
  2.296390e-01   6.186866e+01   3.057863e-01
  2.299380e-01   6.233596e+01   3.074320e-01
  2.302370e-01   6.203205e+01   3.060672e-01
  2.305360e-01   6.190351e+01   3.038102e-01
  2.308350e-01   6.235695e+01   3.092287e-01
  2.311340e-01   6.166005e+01   3.017841e-01
  2.314330e-01   6.212362e+01   3.050742e-01
  2.317320e-01   6.197337e+01   3.058000e-01
  2.320310e-01   6.216069e+01   3.031255e-01
  2.323290e-01   6.224195e+01   3.080681e-01
  2.326280e-01   6.227878e+01   3.027025e-01
  2.329270e-01   6.206784e+01   3.026620e-01
  2.332260e-01   6.128175e+01   3.022806e-01
  2.335250e-01   6.210101e+01   3.035753e-01
  2.338240e-01   6.198919e+01   3.045022e-01
  2.341230e-01   6.115011e+01   2.979778e-01
  2.344220e-01   6.179008e+01   3.025764e-01
  2.347210e-01   6.206581e+01   3.031318e-01
  2.350200e-01   6.143364e+01   3.007589e-01
  2.353190e-01   6.231136e+01   3.032551e-01
  2.356180e-01   6.181053e+01   2.986644e-01
  2.359170e-01   6.138504e+01   3.019391e-01
  2.362150e-01   6.195476e+01   3.013270e-01
  2.365140e-01   6.137327e+01   2.976061e-01
  2.368130e-01   6.145647e+01   3.001128e-01
  2.371120e-01   6.164960e+01   2.991923e-01
  2.374110e-01   6.136169e+01   3.010531e-01
  2.377100e-01   6.125857e+01   2.972142e-01
  2.380090e-01   6.154198e+01   2.992769e-01
  2.383080e-01   6.137006e+01   2.969175e-01
  2.386070e-01   6.106734e+01   2.977761e-01
  2.389060e-01   6.213772e+01   3.000282e-01
  2.392050e-01   6.087901e+01   2.953900e-01
  2.395040e-01   6.161862e+01   2.992324e-01
  2.398020e-01   6.137492e+01   2.965906e-01
  2.401010e-01   6.119093e+01   2.978481e-01
  2.404000e-01   6.127763e+01   2.952359e-01
  2.406990e-01   6.132701e+01   2.970397e-01
  2.409980e-01   6.112177e+01   2.955296e-01
  2.412970e-01   6.152120e+01   2.960454e-01
  2.415960e-01   6.132045e+01   2.964590e-01
  2.418950e-01   6.120473e+01   2.945055e-01
  2.421940e-01   6.144757e+01   2.963161e-01
  2.424930e-01   6.065921e+01   2.953054e-01
  2.427920e-01   6.093465e+01   2.922130e-01
  2.430910e-01   6.161570e+01   2.958262e-01
  2.433890e-01   6.132790e+01   2.941394e-01
  2.436880e-01   6.123436e+01   2.964762e-01
  2.439870e-01   6.079452e+01   2.918768e-01
  2.442860e-01   6.078173e+01   2.913056e-01
  2.445850e-01   6.089843e+01   2.933272e-01
  2.448840e-01   6.089541e+01   2.928815e-01
  2.451830e-01   6.099647e+01   2.946689e-01
  2.454820e-01   6.054356e+01   2.900908e-01
  2.457810e-01   6.136765e+01   2.932494e-01
  2.460800e-01   6.126879e+01   2.933402e-01
  2.463790e-01   6.130318e+01   2.924442e-01
  2.466780e-01   6.129759e+01   2.928645e-01
  2.469770e-01   6.104306e+01   2.913924e-01
  2.472750e-01   6.080473e+01   2.915766e-01
  2.475740e-01   6.131587e+01   2.937812e-01
  2.478730e-01   6.142032e+01   2.893196e-01
  2.481720e-01   6.080103e+01   2.908142e-01
  2.484710e-01   6.074608e+01   2.888775e-01
  2.487700e-01   6.076990e+01   2.920348e-01
  2.490690e-01   6.116248e+01   2.918926e-01
  2.493680e-01   6.098512e+01   2.885013e-01
  2.496670e-01   6.099958e+01   2.924773e-01
  2.499660e-01   6.108952e+01   2.896930e-01
  2.502650e-01   6.078554e+01   2.902425e-01
  2.505640e-01   6.135131e+01   2.886362e-01
  2.508620e-01   6.167324e+01   2.907563e-01
  2.511610e-01   6.113740e+01   2.918328e-01
  2.514600e-01   6.097876e+01   2.882778e-01
  2.517590e-01   6.116294e+01   2.885044e-01
  2.520580e-01   6.076841e+01   2.880926e-01
  2.523570e-01   6.082816e+01   2.885477e-01
  2.526560e-01   6.056933e+01   2.887726e-01
  2.529550e-01   6.092235e+01   2.862887e-01
  2.532540e-01   6.090581e+01   2.861478e-01
  2.535530e-01   6.033448e+01   2.845998e-01
  2.538520e-01   6.074484e+01   2.868963e-01
  2.541510e-01   6.053158e+01   2.848616e-01
  2.544490e-01   6.088581e+01   2.865096e-01
  2.547480e-01   6.125445e+01   2.876842e-01
  2.550470e-01   6.068969e+01   2.846271e-01
  2.553460e-01   6.069599e+01   2.850457e-01
  2.556450e-01   6.028618e+01   2.817911e-01
  2.559440e-01   6.064635e+01   2.855377e-01
  2.562430e-01   6.059206e+01   2.867414e-01
  2.565420e-01   6.053193e+01   2.840560e-01
  2.568410e-01   6.061180e+01   2.834432e-01
  2.571400e-01   6.063378e+01   2.838939e-01
  2.574390e-01   6.045310e+01   2.855917e-01
  2.577380e-01   6.060111e+01   2.849239e-01
  2.580360e-01   6.090546e+01   2.836312e-01
  2.583350e-01   6.054149e+01   2.852907e-01
  2.586340e-01   6.073480e+01   2.826404e-01
  2.589330e-01   6.071549e+01   2.853954e-01
  2.592320e-01   6.075059e+01   2.826771e-01
  2.595310e-01   6.037717e+01   2.827947e-01
  2.598300e-01   6.035731e+01   2.846536e-01
  2.601290e-01   6.058901e+01   2.808359e-01
  2.604280e-01   6.096291e+01   2.851662e-01
  2.607270e-01   6.109904e+01   2.817240e-01
  2.610260e-01   6.057158e+01   2.830510e-01
  2.613250e-01   6.068406e+01   2.839116e-01
  2.616240e-01   6.030583e+01   2.821327e-01
  2.619220e-01   6.149191e+01   2.849934e-01
  2.622210e-01   6.025892e+01   2.792999e-01
  2.625200e-01   6.021050e+01   2.809284e-01
  2.628190e-01   6.040701e+01   2.810936e-01
  2.631180e-01   6.049941e+01   2.795691e-01
  2.634170e-01   6.065554e+01   2.835455e-01
  2.637160e-01   6.019453e+01   2.788637e-01
  2.640150e-01   6.063259e+01   2.825996e-01
  2.643140e-01   6.037019e+01   2.788885e-01
  2.646130e-01   6.017773e+01   2.788248e-01
  2.649120e-01   6.041142e+01   2.823796e-01
  2.652110e-01   6.037537e+01   2.790912e-01
  2.655090e-01   6.040401e+01   2.799243e-01
  2.658080e-01   6.004957e+01   2.774844e-01
  2.661070e-01   6.032238e+01   2.793511e-01
  2.664060e-01   6.042315e+01   2.792971e-01
  2.667050e-01   6.034049e+01   2.793930e-01
  2.670040e-01   6.053042e+01   2.796407e-01
  2.673030e-01   6.018782e+01   2.779927e-01
  2.676020e-01   6.048451e+01   2.787719e-01
  2.679010e-01   6.051780e+01   2.787537e-01
  2.682000e-01   6.006566e+01   2.765830e-01
  2.684990e-01   6.034191e+01   2.782536e-01
  2.687980e-01   6.006939e+01   2.772476e-01
  2.690960e-01   6.003348e+01   2.782999e-01
  2.693950e-01   5.995935e+01   2.752254e-01
  2.696940e-01   6.036491e+01   2.765253e-01
  2.699930e-01   6.071718e+01   2.783611e-01
  2.702920e-01   5.997269e+01   2.763689e-01
  2.705910e-01   6.019501e+01   2.773493e-01
  2.708900e-01   5.997605e+01   2.747123e-01
  2.711890e-01   6.042745e+01   2.776022e-01
  2.714880e-01   5.992058e+01   2.754132e-01
  2.717870e-01   6.016424e+01   2.764369e-01
  2.720860e-01   6.051112e+01   2.762115e-01
  2.723850e-01   5.998710e+01   2.743717e-01
  2.726840e-01   6.015490e+01   2.758587e-01
  2.729820e-01   5.983934e+01   2.749498e-01
  2.732810e-01   6.036986e+01   2.752457e-01
  2.735800e-01   5.977540e+01   2.737961e-01
  2.738790e-01   6.003623e+01   2.749418e-01
  2.741780e-01   5.977491e+01   2.748017e-01
  2.744770e-01   6.016137e+01   2.731393e-01
  2.747760e-01   6.022580e+01   2.746431e-01
  2.750750e-01   5.976660e+01   2.767358e-01
  2.753740e-01   5.961924e+01   2.808170e-01
  2.756730e-01   5.970363e+01   2.825054e-01
  2.759720e-01   6.010034e+01   2.821457e-01
  2.762710e-01   5.993483e+01   2.857995e-01
  2.765690e-01   6.019594e+01   2.856998e-01
  2.768680e-01   5.974517e+01   2.873260e-01
  2.771670e-01   6.041982e+01   2.865398e-01
  2.774660e-01   6.020833e+01   2.868657e-01
  2.777650e-01   5.974959e+01   2.892502e-01
  2.780640e-01   6.018949e+01   2.889221e-01
  2.783630e-01   6.015561e+01   2.892665e-01
  2.786620e-01   5.992377e+01   2.904271e-01
  2.789610e-01   5.944873e+01   2.893816e-01
  2.792600e-01   6.005994e+01   2.937312e-01
  2.795590e-01   6.007286e+01   2.880075e-01
  2.798580e-01   5.943417e+01   2.909806e-01
  2.801560e-01   6.036299e+01   2.928035e-01
  2.804550e-01   5.991577e+01   2.925995e-01
  2.807540e-01   6.010928e+01   2.944129e-01
  2.810530e-01   5.959888e+01   2.903982e-01
  2.813520e-01   5.970194e+01   2.945417e-01
  2.816510e-01   5.995323e+01   2.941429e-01
  2.819500e-01   5.985905e+01   2.940243e-01
  2.822490e-01   6.023310e+01   2.949416e-01
  2.825480e-01   6.000599e+01   2.939352e-01
  2.828470e-01   6.022468e+01   2.979012e-01
  2.831460e-01   5.996053e+01   2.957491e-01
  2.834450e-01   5.984644e+01   2.938809e-01
  2.837430e-01   6.037336e+01   2.968803e-01
  2.840420e-01   6.009755e+01   2.978193e-01
  2.843410e-01   6.008917e+01   3.042968e-01
  2.846400e-01   5.981505e+01   3.057325e-01
  2.849390e-01   5.930980e+01   3.122996e-01
  2.852380e-01   5.934219e+01   3.152844e-01
  2.855370e-01   5.939885e+01   3.185623e-01
  2.858360e-01   5.965475e+01   3.212915e-01
  2.861350e-01   5.948555e+01   3.236689e-01
  2.864340e-01   5.978964e+01   3.292958e-01
  2.867330e-01   5.978749e+01   3.283441e-01
  2.870320e-01   5.960359e+01   3.334652e-01
  2.873310e-01   5.922561e+01   3.293260e-01
  2.876290e-01   5.959377e+01   3.356024e-01
  2.879280e-01   5.947966e+01   3.383461e-01
  2.882270e-01   5.969847e+01   3.352260e-01
  2.885260e-01   5.941615e+01   3.385110e-01
  2.888250e-01   5.911969e+01   3.368056e-01
  2.891240e-01   5.972463e+01   3.436311e-01
  2.894230e-01   5.864828e+01   3.435958e-01
  2.897220e-01   5.955909e+01   3.380549e-01
  2.900210e-01   5.940715e+01   3.465520e-01
  2.903200e-01   5.963201e+01   3.451784e-01
  2.906190e-01   5.899167e+01   3.470158e-01
  2.909180e-01   5.953429e+01   3.495552e-01
  2.912160e-01   5.923043e+01   3.449289e-01
  2.915150e-01   5.947424e+01   3.570368e-01
  2.918140e-01   5.878209e+01   3.467744e-01
  2.921130e-01   5.947987e+01   3.520875e-01
  2.924120e-01   5.965528e+01   3.551665e-01
  2.927110e-01   5.886856e+01   3.518321e-01
  2.930100e-01   5.804830e+01   3.584800e-01
  2.933090e-01   5.895769e+01   3.554830e-01
  2.936080e-01   5.953475e+01   3.548075e-01
  2.939070e-01   5.920465e+01   3.595100e-01
  2.942060e-01   5.871650e+01   3.586480e-01
  2.945050e-01   5.927950e+01   3.679190e-01
  2.948030e-01   5.905150e+01   3.575990e-01
  2.951020e-01   5.905373e+01   3.630657e-01
  2.954010e-01   5.924859e+01   3.653980e-01
  2.957000e-01   5.877830e+01   3.656968e-01
  2.959990e-01   5.931095e+01   3.669077e-01
  2.962980e-01   5.887890e+01   3.662306e-01
  2.965970e-01   5.918194e+01   3.707716e-01
  2.968960e-01   5.827626e+01   3.676973e-01
  2.971950e-01   5.843204e+01   3.666136e-01
  2.974940e-01   5.943249e+01   3.683934e-01
  2.977930e-01   5.837346e+01   3.684573e-01
  2.980920e-01   5.923725e+01   3.714025e-01
  2.983900e-01   5.868887e+01   3.726822e-01
  2.986890e-01   5.957970e+01   3.713302e-01
  2.989880e-01   5.892968e+01   3.732119e-01
  2.992870e-01   5.827635e+01   3.720710e-01
  2.995860e-01   5.944906e+01   3.779441e-01
  2.998850e-01   5.865168e+01   3.732673e-01
  3.001840e-01   5.879593e+01   3.761019e-01
  3.004830e-01   5.832301e+01   3.794576e-01
  3.007820e-01   6.009030e+01   3.836602e-01
  3.010810e-01   5.920773e+01   3.781409e-01
  3.013800e-01   5.797596e+01   3.798213e-01
  3.016790e-01   5.956522e+01   3.839802e-01
  3.019780e-01   5.825601e+01   3.817461e-01
  3.022760e-01   5.926146e+01   3.868261e-01
  3.025750e-01   5.938799e+01   3.851818e-01
  3.028740e-01   5.866901e+01   3.882811e-01
  3.031730e-01   5.866714e+01   3.864366e-01
  3.034720e-01   5.874059e+01   3.882535e-01
  3.037710e-01   5.867872e+01   3.877853e-01
  3.040700e-01   5.935601e+01   3.918849e-01
  3.043690e-01   5.883937e+01   3.948062e-01
  3.046680e-01   5.838959e+01   3.919206e-01
  3.049670e-01   5.893105e+01   3.902120e-01
  3.052660e-01   5.818487e+01   3.945485e-01
  3.055650e-01   5.857475e+01   3.944718e-01
  3.058630e-01   5.812448e+01   3.983185e-01
  3.061620e-01   5.847114e+01   3.921942e-01
  3.064610e-01   5.781274e+01   3.949691e-01
  3.067600e-01   5.774783e+01   4.008140e-01
  3.070590e-01   5.874098e+01   3.981273e-01
  3.073580e-01   5.824858e+01   4.025481e-01
  3.076570e-01   5.910433e+01   3.982190e-01
  3.079560e-01   5.883951e+01   4.036927e-01
  3.082550e-01   5.817201e+01   4.013964e-01
  3.085540e-01   5.827201e+01   4.014466e-01
  3.088530e-01   5.874343e+01   4.081866e-01
  3.091520e-01   5.841056e+01   4.010424e-01
  3.094500e-01   5.866953e+01   4.107186e-01
  3.097490e-01   5.839991e+01   4.079125e-01
  3.100480e-01   5.894830e+01   4.067625e-01
  3.103470e-01   5.911172e+01   4.186954e-01
  3.106460e-01   5.894059e+01   4.058311e-01
  3.109450e-01   5.832309e+01   4.155665e-01
  3.112440e-01   5.842535e+01   4.089290e-01
  3.115430e-01   5.835950e+01   4.140742e-01
  3.118420e-01   5.873544e+01   4.200106e-01
  3.121410e-01   5.897470e+01   4.143194e-01
  3.124400e-01   5.885139e+01   4.214328e-01
  3.127390e-01   5.741806e+01   4.104013e-01
  3.130380e-01   5.856606e+01   4.234699e-01
  3.133360e-01   5.839242e+01   4.204595e-01
  3.136350e-01   5.892684e+01   4.217028e-01
  3.139340e-01   5.880052e+01   4.274508e-01
  3.142330e-01   5.831747e+01   4.191815e-01
  3.145320e-01   5.761350e+01   4.270011e-01
  3.148310e-01   5.815575e+01   4.240542e-01
  3.151300e-01   5.902153e+01   4.271990e-01
  3.154290e-01   5.898699e+01   4.320608e-01
  3.157280e-01   5.815262e+01   4.261437e-01
  3.160270e-01   5.875682e+01   4.367481e-01
  3.163260e-01   5.838995e+01   4.270124e-01
  3.166250e-01   5.813027e+01   4.344132e-01
  3.169230e-01   5.874380e+01   4.340925e-01
  3.172220e-01   5.891726e+01   4.396198e-01
  3.175210e-01   5.832706e+01   4.370325e-01
  3.178200e-01   5.772184e+01   4.317711e-01
  3.181190e-01   5.849459e+01   4.426838e-01
  3.184180e-01   5.819560e+01   4.369191e-01
  3.187170e-01   5.869544e+01   4.466277e-01
  3.190160e-01   5.866381e+01   4.453054e-01
  3.193150e-01   5.853675e+01   4.381979e-01
  3.196140e-01   5.861968e+01   4.500029e-01
  3.199130e-01   5.780326e+01   4.404514e-01
  3.202120e-01   5.845034e+01   4.501777e-01
  3.205100e-01   5.830907e+01   4.483987e-01
  3.208090e-01   5.733944e+01   4.414385e-01
  3.211080e-01   5.850620e+01   4.528973e-01
  3.214070e-01   5.808172e+01   4.434882e-01
  3.217060e-01   5.752631e+01   4.486718e-01
  3.220050e-01   5.822241e+01   4.484755e-01
  3.223040e-01   5.740996e+01   4.433102e-01
  3.226030e-01   5.852513e+01   4.589818e-01
  3.229020e-01   5.845433e+01   4.433195e-01
  3.232010e-01   5.759377e+01   4.523040e-01
  3.235000e-01   5.801957e+01   4.489286e-01
  3.237990e-01   5.774135e+01   4.511869e-01
  3.240970e-01   5.839846e+01   4.606880e-01
  3.243960e-01   5.804579e+01   4.498593e-01
  3.246950e-01   5.824407e+01   4.618619e-01
  3.249940e-01   5.811019e+01   4.534741e-01
  3.252930e-01   5.814581e+01   4.610248e-01
  3.255920e-01   5.829362e+01   4.643178e-01
  3.258910e-01   5.864525e+01   4.612163e-01
  3.261900e-01   5.704155e+01   4.620301e-01
  3.264890e-01   6.693330e+01   4.946365e-01
  3.267880e-01   5.788821e+01   4.636104e-01
  3.270870e-01   5.811004e+01   4.724706e-01
  3.273860e-01   5.743994e+01   4.641014e-01
  3.276850e-01   5.763754e+01   4.705458e-01
  3.279830e-01   5.834813e+01   4.663674e-01
  3.282820e-01   5.805587e+01   4.746734e-01
  3.285810e-01   5.824403e+01   4.734974e-01
  3.288800e-01   5.805329e+01   4.761347e-01
  3.291790e-01   5.814077e+01   4.725955e-01
  3.294780e-01   5.723879e+01   4.762464e-01
  3.297770e-01   5.873945e+01   4.850030e-01
  3.300760e-01   5.908287e+01   4.813358e-01
  3.303750e-01   5.790448e+01   4.841200e-01
  3.306740e-01   5.724651e+01   4.747847e-01
  3.309730e-01   5.795265e+01   4.864135e-01
  3.312720e-01   5.801100e+01   4.903875e-01
  3.315700e-01   5.791168e+01   4.810631e-01
  3.318690e-01   5.855955e+01   4.965349e-01
  3.321680e-01   5.803278e+01   4.831035e-01
  3.324670e-01   5.751114e+01   4.931721e-01
  3.327660e-01   5.824948e+01   4.935688e-01
  3.330650e-01   5.774182e+01   4.919590e-01
  3.333640e-01   5.837597e+01   5.025320e-01
  3.336630e-01   5.770759e+01   4.880320e-01
  3.339620e-01   5.736832e+01   5.010573e-01
  3.342610e-01   5.826251e+01   4.980612e-01
  3.345600e-01   5.798439e+01   5.019964e-01
  3.348590e-01   5.805699e+01   5.112228e-01
  3.351570e-01   5.713898e+01   4.915738e-01
  3.354560e-01   5.746640e+01   5.122971e-01
  3.357550e-01   5.738050e+01   4.953964e-01
  3.360540e-01   5.749632e+01   5.105794e-01
  3.363530e-01   5.790436e+01   5.186598e-01
  3.366520e-01   5.818231e+01   5.045994e-01
  3.369510e-01   5.782813e+01   5.248219e-01
  3.372500e-01   5.774536e+01   5.009606e-01
  3.375490e-01   5.792415e+01   5.226245e-01
  3.378480e-01   5.793891e+01   5.200971e-01
  3.381470e-01   5.758845e+01   5.172430e-01
  3.384460e-01   5.790774e+01   5.326328e-01
  3.387450e-01   5.817784e+01   5.123663e-01
  3.390430e-01   5.640072e+01   5.229467e-01
  3.393420e-01   5.799120e+01   5.275635e-01
  3.396410e-01   5.898117e+01   5.327257e-01
  3.399400e-01   5.810920e+01   5.442664e-01
  3.402390e-01   5.799035e+01   5.177710e-01
  3.405380e-01   5.729103e+01   5.375235e-01
  3.408370e-01   5.811350e+01   5.335782e-01
  3.411360e-01   5.748338e+01   5.341575e-01
  3.414350e-01   5.796137e+01   5.435736e-01
  3.417340e-01   5.763449e+01   5.341567e-01
  3.420330e-01   5.801405e+01   5.520893e-01
  3.423320e-01   5.774646e+01   5.353783e-01
  3.426300e-01   5.752806e+01   5.490078e-01
  3.429290e-01   5.700066e+01   5.442226e-01
  3.432280e-01   5.673442e+01   5.407204e-01
  3.435270e-01   5.799133e+01   5.655336e-01
  3.438260e-01   5.785598e+01   5.423468e-01
  3.441250e-01   5.796962e+01   5.621498e-01
  3.444240e-01   5.741150e+01   5.515239e-01
  3.447230e-01   5.778134e+01   5.580199e-01
  3.450220e-01   5.801083e+01   5.706566e-01
  3.453210e-01   5.761813e+01   5.525155e-01
  3.456200e-01   5.708795e+01   5.712224e-01
  3.459190e-01   5.695567e+01   5.572119e-01
  3.462170e-01   5.746292e+01   5.705079e-01
  3.465160e-01   5.763535e+01   5.705073e-01
  3.468150e-01   5.830786e+01   5.729689e-01
  3.471140e-01   5.816864e+01   5.873823e-01
  3.474130e-01   5.799399e+01   5.705737e-01
  3.477120e-01   5.769413e+01   5.849816e-01
  3.480110e-01   5.815194e+01   5.809388e-01
  3.483100e-01   5.800982e+01   5.820220e-01
  3.486090e-01   5.776460e+01   5.957329e-01
  3.489080e-01   5.764777e+01   5.802029e-01
  3.492070e-01   5.800268e+01   5.979340e-01
  3.495060e-01   5.713066e+01   5.821179e-01
  3.498040e-01   5.758681e+01   5.967625e-01
  3.501030e-01   5.801201e+01   5.999459e-01
  3.504020e-01   5.823614e+01   6.001175e-01
  3.507010e-01   5.707758e+01   6.082417e-01
  3.510000e-01   5.788704e+01   5.934713e-01
  3.512990e-01   5.803039e+01   6.132975e-01
  3.515980e-01   5.737351e+01   6.016031e-01
  3.518970e-01   5.781824e+01   6.175034e-01
  3.521960e-01   5.861362e+01   6.306186e-01
  3.524950e-01   5.718226e+01   5.995977e-01
  3.527940e-01   5.822422e+01   6.319394e-01
  3.530930e-01   5.766464e+01   6.124149e-01
  3.533920e-01   5.722053e+01   6.253330e-01
  3.536900e-01   5.768638e+01   6.301607e-01
  3.539890e-01   5.657136e+01   6.206523e-01
  3.542880e-01   5.919989e+01   6.503519e-01
  3.545870e-01   5.752806e+01   6.159519e-01
  3.548860e-01   5.725608e+01   6.359824e-01
  3.551850e-01   5.736804e+01   6.250072e-01
  3.554840e-01   5.718544e+01   6.355900e-01
  3.557830e-01   5.826473e+01   6.439763e-01
  3.560820e-01   5.756791e+01   6.183309e-01
  3.563810e-01   5.852787e+01   6.442145e-01
  3.566800e-01   5.772073e+01   6.246744e-01
  3.569790e-01   5.716090e+01   6.414884e-01
  3.572770e-01   5.727346e+01   6.408978e-01
  3.575760e-01   5.691472e+01   6.126596e-01
  3.578750e-01   5.645773e+01   6.500569e-01
  3.581740e-01   5.767840e+01   6.278299e-01
  3.584730e-01   5.831396e+01   6.606568e-01
  3.587720e-01   5.689572e+01   6.412236e-01
  3.590710e-01   5.697373e+01   6.404373e-01
  3.593700e-01   5.672469e+01   6.635488e-01
  3.596690e-01   5.734656e+01   6.388820e-01
  3.599680e-01   5.790997e+01   6.718293e-01
  3.602670e-01   5.782762e+01   6.540147e-01
  3.605660e-01   5.782689e+01   6.699644e-01
  3.608640e-01   5.749948e+01   6.851977e-01
  3.611630e-01   5.649690e+01   6.439256e-01
  3.614620e-01   5.896750e+01   6.984396e-01
  3.617610e-01   5.758173e+01   6.644537e-01
  3.620600e-01   5.716723e+01   6.846988e-01
  3.623590e-01   5.775570e+01   6.852410e-01
  3.626580e-01   5.821098e+01   6.879366e-01
  3.629570e-01   5.818822e+01   7.063112e-01
  3.632560e-01   5.742589e+01   6.717972e-01
  3.635550e-01   5.846228e+01   7.195120e-01
  3.638540e-01   5.613027e+01   6.874870e-01
  3.641530e-01   5.770302e+01   7.017672e-01
  3.644510e-01   5.827602e+01   7.358459e-01
  3.647500e-01   5.666698e+01   6.816965e-01
  3.650490e-01   5.670517e+01   7.240794e-01
  3.653480e-01   5.788943e+01   7.143033e-01
  3.656470e-01   5.734305e+01   7.193781e-01
  3.659460e-01   5.772433e+01   7.434235e-01
  3.662450e-01   5.784827e+01   7.123868e-01
  3.665440e-01   5.750799e+01   7.595828e-01
  3.668430e-01   5.627960e+01   7.109774e-01
  3.671420e-01   5.808022e+01   7.533997e-01
  3.674410e-01   5.657545e+01   7.341272e-01
  3.677400e-01   5.759225e+01   7.541457e-01
  3.680390e-01   5.600953e+01   7.725637e-01
  3.683370e-01   5.685576e+01   7.286207e-01
  3.686360e-01   5.610562e+01   7.646344e-01
  3.689350e-01   5.717378e+01   7.553661e-01
  3.692340e-01   5.763870e+01   7.793284e-01
  3.695330e-01   5.756759e+01   8.063447e-01
  3.698320e-01   5.631973e+01   7.438230e-01
  3.701310e-01   5.678950e+01   8.032855e-01
  3.704300e-01   5.748168e+01   7.697135e-01
  3.707290e-01   5.705366e+01   8.075877e-01
  3.710280e-01   5.688992e+01   8.015846e-01
  3.713270e-01   5.653014e+01   7.873462e-01
  3.716260e-01   5.733698e+01   8.407398e-01
  3.719240e-01   5.646642e+01   7.801283e-01
  3.722230e-01   5.757769e+01   8.452696e-01
  3.725220e-01   5.704784e+01   8.124857e-01
  3.728210e-01   5.795124e+01   8.370646e-01
  3.731200e-01   5.750770e+01   8.833759e-01
  3.734190e-01   5.718358e+01   8.036508e-01
  3.737180e-01   5.628858e+01   8.708354e-01
  3.740170e-01   5.738480e+01   8.276750e-01
  3.743160e-01   5.840280e+01   8.934438e-01
  3.746150e-01   5.744722e+01   8.797523e-01
  3.749140e-01   5.802205e+01   8.628351e-01
  3.752130e-01   5.707125e+01   9.170513e-01
  3.755110e-01   5.705652e+01   8.527303e-01
  3.758100e-01   5.704178e+01   9.168145e-01
  3.761090e-01   5.776383e+01   8.950524e-01
  3.764080e-01   5.531291e+01   8.993077e-01
  3.767070e-01   5.746412e+01   9.584011e-01
  3.770060e-01   5.653108e+01   8.727092e-01
  3.773050e-01   5.894268e+01   9.789847e-01
  3.776040e-01   5.799589e+01   9.280827e-01
  3.779030e-01   5.881984e+01   9.655580e-01
  3.782020e-01   5.712124e+01   1.027753e+00
  3.785010e-01   5.551329e+01   8.906385e-01
  3.788000e-01   5.902051e+01   1.039616e+00
  3.790990e-01   5.730203e+01   9.451098e-01
  3.793970e-01   5.660294e+01   1.008358e+00
  3.796960e-01   5.708321e+01   1.007839e+00
  3.799950e-01   5.636206e+01   9.830759e-01
  3.802940e-01   5.643662e+01   1.093643e+00
  3.805930e-01   5.755224e+01   9.632258e-01
  3.808920e-01   5.589910e+01   1.094589e+00
  3.811910e-01   5.962481e+01   1.044924e+00
  3.814900e-01   5.656469e+01   1.071078e+00
  3.817890e-01   5.680261e+01   1.171998e+00
  3.820880e-01   5.728355e+01   1.000214e+00
  3.823870e-01   5.692791e+01   1.180884e+00
  3.826860e-01   5.713196e+01   1.038077e+00
  3.829840e-01   5.683986e+01   1.203651e+00
  3.832830e-01   5.597954e+01   1.141726e+00
  3.835820e-01   5.882618e+01   1.142525e+00
  3.838810e-01   5.591927e+01   1.245421e+00
  3.841800e-01   5.476385e+01   1.089626e+00
  3.844790e-01   5.568412e+01   1.252040e+00
  3.847780e-01   5.796333e+01   1.183912e+00
  3.850770e-01   5.578478e+01   1.262629e+00
  3.853760e-01   5.671505e+01   1.358079e+00
  3.856750e-01   5.668170e+01   1.170750e+00
  3.859740e-01   5.564189e+01   1.368979e+00
  3.862730e-01   5.650176e+01   1.251891e+00
  3.865710e-01   5.601239e+01   1.373529e+00
  3.868700e-01   5.752806e+01   1.417532e+00
  3.871690e-01   5.732707e+01   1.331389e+00
  3.874680e-01   5.535487e+01   1.506569e+00
  3.877670e-01   5.668088e+01   1.346115e+00
  3.880660e-01   5.817107e+01   1.579127e+00
  3.883650e-01   5.662347e+01   1.476353e+00
  3.886640e-01   5.587242e+01   1.530321e+00
  3.889630e-01   5.807405e+01   1.697810e+00
  3.892620e-01   5.437776e+01   1.477242e+00
  3.895610e-01   5.328418e+01   1.670851e+00
  3.898600e-01   5.757769e+01   1.690539e+00
  3.901580e-01   5.723166e+01   1.756200e+00
  3.904570e-01   5.725860e+01   1.963954e+00
  3.907560e-01   5.595625e+01   1.712234e+00
  3.910550e-01   5.742327e+01   2.002867e+00
  3.913540e-01   5.497824e+01   1.959763e+00
  3.916530e-01   5.791228e+01   2.011376e+00
  3.919520e-01   5.363784e+01   2.514581e+00
  3.922510e-01   5.476867e+01   1.956024e+00
  3.925500e-01   5.444732e+01   2.616571e+00
  3.928490e-01   6.088124e+01   2.525779e+00
  3.931480e-01   5.821965e+01   2.705697e+00
  3.934470e-01   0.000000e+00   0.000000e+00
  3.937460e-01   5.608200e+01   2.655560e+00
creator: radaver
creator-version: 3725
header-file: /nas_data/SAXS_data/20151104Workshop/header/JH1_0193.txt
image-file: /nas_data/Pilatus1M/20151104_Workshop/JH1_0193.tif
angular-axis-file: /nas_data/SAXS_data/20151104Workshop/q20151029.dat
beamstop-mask-file: /nas_data/SAXS_data/20151104Workshop/fit2d20151031.msk
detector-response-file: none
beam-center-x: 949.7700
beam-center-y: 918.8000
unit-time: 1.0000
channel-first: 10
channel-last: 1315
Exposure time [s]: 1.093936
Transmitted Beam: 0.484650
Incident Beam: 0.484650
Code: JH1
Concentration [mg/ml]: 1
Run Number: 0193
