# Supplementary material for: SAXS analysis of a soluble cytosolic NgBR construct including extracellular and transmembrane domains
Source: PLoS One. 2018 Jan 18;13(1):e0191371. doi: 10.1371/journal.pone.0191371 (PMC5773207; doi:10.1371/journal.pone.0191371)
Supplement: S1 File — (ZIP) [file pone.0191371.s001.zip › JH1_0194.dat]

Sample:   c= 1.0000 mg/ml  Code: JH1
  3.656810e-03   2.272869e+04   4.140586e+01
  3.955720e-03   2.209584e+04   2.803897e+01
  4.254640e-03   1.916945e+04   2.340332e+01
  4.553560e-03   1.548878e+04   2.028262e+01
  4.852480e-03   1.254416e+04   1.708924e+01
  5.151400e-03   1.054647e+04   1.547958e+01
  5.450320e-03   8.743875e+03   1.338760e+01
  5.749240e-03   7.499543e+03   1.201293e+01
  6.048150e-03   6.407448e+03   1.088396e+01
  6.347070e-03   5.542285e+03   9.617226e+00
  6.645990e-03   4.871215e+03   8.976579e+00
  6.944910e-03   4.272256e+03   8.093208e+00
  7.243830e-03   3.839130e+03   7.434049e+00
  7.542750e-03   3.402676e+03   6.972170e+00
  7.841670e-03   3.077122e+03   6.261611e+00
  8.140580e-03   2.800005e+03   6.055400e+00
  8.439500e-03   2.545184e+03   5.564657e+00
  8.738420e-03   2.346330e+03   5.291888e+00
  9.037340e-03   2.171617e+03   4.922582e+00
  9.336260e-03   2.001968e+03   4.644663e+00
  9.635180e-03   1.852107e+03   4.454729e+00
  9.934100e-03   1.714418e+03   4.146905e+00
  1.023300e-02   1.566381e+03   4.062252e+00
  1.053190e-02   1.450256e+03   3.964536e+00
  1.083090e-02   1.345477e+03   3.818635e+00
  1.112980e-02   1.238484e+03   3.632479e+00
  1.142870e-02   1.150985e+03   3.482194e+00
  1.172760e-02   1.065357e+03   3.340842e+00
  1.202650e-02   9.818206e+02   3.198316e+00
  1.232540e-02   9.126211e+02   3.066651e+00
  1.262440e-02   8.422256e+02   2.891226e+00
  1.292330e-02   7.895421e+02   2.756159e+00
  1.322220e-02   7.302846e+02   2.650713e+00
  1.352110e-02   6.796135e+02   2.531399e+00
  1.382000e-02   6.323161e+02   2.417668e+00
  1.411900e-02   5.950161e+02   2.333863e+00
  1.441790e-02   5.503658e+02   2.228421e+00
  1.471680e-02   5.187036e+02   2.153094e+00
  1.501570e-02   4.827234e+02   2.034148e+00
  1.531460e-02   4.532394e+02   1.962149e+00
  1.561350e-02   4.265781e+02   1.870165e+00
  1.591250e-02   4.038807e+02   1.835764e+00
  1.621140e-02   3.804747e+02   1.751054e+00
  1.651030e-02   3.562453e+02   1.676564e+00
  1.680920e-02   3.377978e+02   1.632579e+00
  1.710810e-02   3.195433e+02   1.591186e+00
  1.740710e-02   3.038787e+02   1.529367e+00
  1.770600e-02   2.875501e+02   1.472758e+00
  1.800490e-02   2.747734e+02   1.428286e+00
  1.830380e-02   2.611191e+02   1.403440e+00
  1.860270e-02   2.491178e+02   1.344189e+00
  1.890170e-02   2.382891e+02   1.314650e+00
  1.920060e-02   2.267552e+02   1.270283e+00
  1.949950e-02   2.195432e+02   1.264313e+00
  1.979840e-02   2.110453e+02   1.216344e+00
  2.009730e-02   2.014211e+02   1.175251e+00
  2.039620e-02   1.934898e+02   1.149792e+00
  2.069520e-02   1.850828e+02   1.118473e+00
  2.099410e-02   1.794501e+02   1.109303e+00
  2.129300e-02   1.739983e+02   1.063697e+00
  2.159190e-02   1.669082e+02   1.077702e+00
  2.189080e-02   1.609521e+02   1.064206e+00
  2.218980e-02   1.573346e+02   1.070303e+00
  2.248870e-02   1.482745e+02   1.057567e+00
  2.278760e-02   1.463803e+02   1.040437e+00
  2.308650e-02   1.419908e+02   1.056256e+00
  2.338540e-02   1.383108e+02   1.040313e+00
  2.368430e-02   1.332110e+02   1.002408e+00
  2.398330e-02   1.282167e+02   1.005815e+00
  2.428220e-02   1.284286e+02   9.842503e-01
  2.458110e-02   1.252588e+02   1.004710e+00
  2.488000e-02   1.228806e+02   9.685851e-01
  2.517890e-02   1.186769e+02   9.405189e-01
  2.547790e-02   1.156377e+02   9.415141e-01
  2.577680e-02   1.129502e+02   9.230350e-01
  2.607570e-02   1.117512e+02   9.255569e-01
  2.637460e-02   1.092541e+02   9.078070e-01
  2.667350e-02   1.071305e+02   8.764423e-01
  2.697250e-02   1.062431e+02   8.458939e-01
  2.727140e-02   1.035489e+02   8.041070e-01
  2.757030e-02   1.027464e+02   8.023146e-01
  2.786920e-02   1.018746e+02   7.897728e-01
  2.816810e-02   9.924618e+01   7.671636e-01
  2.846700e-02   9.811801e+01   7.533732e-01
  2.876600e-02   9.501695e+01   7.324398e-01
  2.906490e-02   9.581655e+01   7.377273e-01
  2.936380e-02   9.447887e+01   7.271048e-01
  2.966270e-02   9.380339e+01   7.191854e-01
  2.996160e-02   9.186642e+01   7.127641e-01
  3.026060e-02   9.011527e+01   6.948203e-01
  3.055950e-02   9.012710e+01   6.938810e-01
  3.085840e-02   8.938349e+01   6.880948e-01
  3.115730e-02   8.793792e+01   6.796503e-01
  3.145620e-02   8.810060e+01   6.737419e-01
  3.175510e-02   8.578710e+01   6.666608e-01
  3.205410e-02   8.498274e+01   6.599121e-01
  3.235300e-02   8.536805e+01   6.587268e-01
  3.265190e-02   8.470302e+01   6.441154e-01
  3.295080e-02   8.320722e+01   6.425891e-01
  3.324970e-02   8.285024e+01   6.403671e-01
  3.354870e-02   8.322017e+01   6.401173e-01
  3.384760e-02   8.106897e+01   6.244949e-01
  3.414650e-02   8.061677e+01   6.227508e-01
  3.444540e-02   8.158890e+01   6.178850e-01
  3.474430e-02   8.007866e+01   6.175262e-01
  3.504330e-02   8.036827e+01   6.109757e-01
  3.534220e-02   7.878338e+01   6.056677e-01
  3.564110e-02   7.949506e+01   6.076474e-01
  3.594000e-02   7.941693e+01   5.957238e-01
  3.623890e-02   7.859234e+01   6.027048e-01
  3.653780e-02   7.825299e+01   5.851355e-01
  3.683680e-02   7.755912e+01   5.901147e-01
  3.713570e-02   7.637153e+01   5.862777e-01
  3.743460e-02   7.639338e+01   5.768044e-01
  3.773350e-02   7.603921e+01   5.748024e-01
  3.803240e-02   7.557210e+01   5.867123e-01
  3.833140e-02   7.601333e+01   6.024083e-01
  3.863030e-02   7.527334e+01   6.087876e-01
  3.892920e-02   7.553865e+01   6.082735e-01
  3.922810e-02   7.528773e+01   6.096422e-01
  3.952700e-02   7.426142e+01   6.015487e-01
  3.982600e-02   7.419210e+01   6.099996e-01
  4.012490e-02   7.344792e+01   5.974733e-01
  4.042380e-02   7.428347e+01   6.087582e-01
  4.072270e-02   7.320360e+01   6.019333e-01
  4.102160e-02   7.348588e+01   6.023028e-01
  4.132050e-02   7.416381e+01   6.058682e-01
  4.161950e-02   7.320093e+01   5.957007e-01
  4.191840e-02   7.251019e+01   6.006542e-01
  4.221730e-02   7.349180e+01   5.968831e-01
  4.251620e-02   7.148520e+01   5.963938e-01
  4.281510e-02   7.231527e+01   5.905698e-01
  4.311410e-02   7.198815e+01   5.899875e-01
  4.341300e-02   7.247033e+01   5.950194e-01
  4.371190e-02   7.059982e+01   5.857746e-01
  4.401080e-02   7.093031e+01   5.871441e-01
  4.430970e-02   7.077868e+01   5.820332e-01
  4.460860e-02   7.021983e+01   5.804679e-01
  4.490760e-02   6.994238e+01   5.807998e-01
  4.520650e-02   6.958357e+01   5.749138e-01
  4.550540e-02   7.075725e+01   5.826850e-01
  4.580430e-02   7.040217e+01   5.790153e-01
  4.610320e-02   6.961329e+01   5.728761e-01
  4.640220e-02   7.042929e+01   5.805948e-01
  4.670110e-02   6.945309e+01   5.679726e-01
  4.700000e-02   6.938519e+01   5.698040e-01
  4.729890e-02   7.002816e+01   5.745806e-01
  4.759780e-02   6.925628e+01   5.706923e-01
  4.789680e-02   6.877495e+01   5.651930e-01
  4.819570e-02   6.858281e+01   5.637091e-01
  4.849460e-02   6.852262e+01   5.655499e-01
  4.879350e-02   6.907497e+01   5.616037e-01
  4.909240e-02   6.833814e+01   5.661913e-01
  4.939130e-02   6.789687e+01   5.547826e-01
  4.969030e-02   6.820286e+01   5.580472e-01
  4.998920e-02   6.791513e+01   5.561958e-01
  5.028810e-02   6.871085e+01   5.574286e-01
  5.058700e-02   6.745651e+01   5.563341e-01
  5.088590e-02   6.823834e+01   5.502555e-01
  5.118490e-02   6.754618e+01   5.546830e-01
  5.148380e-02   6.817202e+01   5.545741e-01
  5.178270e-02   6.727680e+01   5.438118e-01
  5.208160e-02   6.675185e+01   5.474591e-01
  5.238050e-02   6.750098e+01   5.447171e-01
  5.267940e-02   6.695170e+01   5.502467e-01
  5.297840e-02   6.749567e+01   5.453316e-01
  5.327730e-02   6.679650e+01   5.399824e-01
  5.357620e-02   6.749658e+01   5.446994e-01
  5.387510e-02   6.691885e+01   5.392299e-01
  5.417400e-02   6.582496e+01   5.398028e-01
  5.447300e-02   6.654328e+01   5.346437e-01
  5.477190e-02   6.760731e+01   5.401330e-01
  5.507080e-02   6.705927e+01   5.379394e-01
  5.536970e-02   6.752779e+01   5.379719e-01
  5.566860e-02   6.665380e+01   5.381610e-01
  5.596760e-02   6.698314e+01   5.333790e-01
  5.626650e-02   6.691492e+01   5.355250e-01
  5.656540e-02   6.596798e+01   5.299188e-01
  5.686430e-02   6.610726e+01   5.275094e-01
  5.716320e-02   6.765935e+01   5.301278e-01
  5.746210e-02   6.647665e+01   5.307612e-01
  5.776110e-02   6.550286e+01   5.286444e-01
  5.806000e-02   6.563398e+01   5.209866e-01
  5.835890e-02   6.665273e+01   5.255910e-01
  5.865780e-02   6.694492e+01   5.238712e-01
  5.895670e-02   6.584453e+01   5.294228e-01
  5.925570e-02   6.589230e+01   5.174912e-01
  5.955460e-02   6.609799e+01   5.251333e-01
  5.985350e-02   6.599798e+01   5.173488e-01
  6.015240e-02   6.712860e+01   5.234527e-01
  6.045130e-02   6.566660e+01   5.182824e-01
  6.075020e-02   6.536007e+01   5.120967e-01
  6.104920e-02   6.570878e+01   5.173278e-01
  6.134810e-02   6.618163e+01   5.197475e-01
  6.164700e-02   6.653969e+01   5.128919e-01
  6.194590e-02   6.501425e+01   5.151431e-01
  6.224480e-02   6.552180e+01   5.057827e-01
  6.254380e-02   6.589704e+01   5.158449e-01
  6.284270e-02   6.493722e+01   5.137271e-01
  6.314160e-02   6.597493e+01   5.054400e-01
  6.344050e-02   6.603393e+01   5.130948e-01
  6.373940e-02   6.555469e+01   5.027963e-01
  6.403840e-02   6.645557e+01   5.141871e-01
  6.433730e-02   6.573709e+01   5.060893e-01
  6.463620e-02   6.558042e+01   5.013594e-01
  6.493510e-02   6.501310e+01   5.101931e-01
  6.523400e-02   6.567173e+01   5.022190e-01
  6.553290e-02   6.532300e+01   5.034537e-01
  6.583190e-02   6.511687e+01   5.006029e-01
  6.613080e-02   6.510638e+01   4.960279e-01
  6.642970e-02   6.559038e+01   5.070983e-01
  6.672860e-02   6.558881e+01   4.963724e-01
  6.702750e-02   6.544243e+01   5.008317e-01
  6.732650e-02   6.464911e+01   4.942830e-01
  6.762540e-02   6.523865e+01   4.965315e-01
  6.792430e-02   6.559440e+01   4.998911e-01
  6.822320e-02   6.504623e+01   4.899426e-01
  6.852210e-02   6.548877e+01   4.989847e-01
  6.882110e-02   6.506289e+01   4.933965e-01
  6.912000e-02   6.490791e+01   4.923203e-01
  6.941890e-02   6.524699e+01   4.902187e-01
  6.971780e-02   6.597262e+01   4.924564e-01
  7.001670e-02   6.496863e+01   4.950072e-01
  7.031560e-02   6.522057e+01   4.891650e-01
  7.061460e-02   6.484410e+01   4.882263e-01
  7.091350e-02   6.486545e+01   4.868851e-01
  7.121240e-02   6.511673e+01   4.840891e-01
  7.151130e-02   6.503885e+01   4.899148e-01
  7.181020e-02   6.470534e+01   4.820977e-01
  7.210920e-02   6.461865e+01   4.850189e-01
  7.240810e-02   6.386268e+01   4.775856e-01
  7.270700e-02   6.547109e+01   4.896275e-01
  7.300590e-02   6.515074e+01   4.837541e-01
  7.330480e-02   6.526458e+01   4.787362e-01
  7.360370e-02   6.577171e+01   4.865176e-01
  7.390270e-02   6.537227e+01   4.795777e-01
  7.420160e-02   6.456957e+01   4.839014e-01
  7.450050e-02   6.433277e+01   4.739842e-01
  7.479940e-02   6.367379e+01   4.728657e-01
  7.509830e-02   6.547344e+01   4.835710e-01
  7.539730e-02   6.508341e+01   4.749855e-01
  7.569620e-02   6.397361e+01   4.717864e-01
  7.599510e-02   6.421143e+01   4.757446e-01
  7.629400e-02   6.488912e+01   4.721113e-01
  7.659290e-02   6.493494e+01   4.766389e-01
  7.689190e-02   6.476546e+01   4.716612e-01
  7.719080e-02   6.518938e+01   4.758095e-01
  7.748970e-02   6.399647e+01   4.680011e-01
  7.778860e-02   6.471943e+01   4.736554e-01
  7.808750e-02   6.452279e+01   4.694958e-01
  7.838640e-02   6.431903e+01   4.662268e-01
  7.868540e-02   6.434051e+01   4.675633e-01
  7.898430e-02   6.500704e+01   4.674589e-01
  7.928320e-02   6.594697e+01   4.763781e-01
  7.958210e-02   6.365559e+01   4.593109e-01
  7.988100e-02   6.496757e+01   4.694135e-01
  8.018000e-02   6.399882e+01   4.634068e-01
  8.047890e-02   6.449140e+01   4.647735e-01
  8.077780e-02   6.406953e+01   4.624302e-01
  8.107670e-02   6.457532e+01   4.618063e-01
  8.137560e-02   6.475602e+01   4.657260e-01
  8.167450e-02   6.430153e+01   4.612303e-01
  8.197350e-02   6.493659e+01   4.606822e-01
  8.227240e-02   6.485591e+01   4.648482e-01
  8.257130e-02   6.441351e+01   4.537400e-01
  8.287020e-02   6.470494e+01   4.638973e-01
  8.316910e-02   6.398508e+01   4.580892e-01
  8.346810e-02   6.446059e+01   4.554524e-01
  8.376700e-02   6.533705e+01   4.649293e-01
  8.406590e-02   6.436706e+01   4.520466e-01
  8.436480e-02   6.455824e+01   4.597367e-01
  8.466370e-02   6.434281e+01   4.531071e-01
  8.496270e-02   6.406611e+01   4.628276e-01
  8.526160e-02   6.370352e+01   4.760893e-01
  8.556050e-02   6.468663e+01   4.802021e-01
  8.585940e-02   6.472658e+01   4.863636e-01
  8.615830e-02   6.429168e+01   4.847269e-01
  8.645720e-02   6.429142e+01   4.894923e-01
  8.675620e-02   6.448890e+01   4.926838e-01
  8.705510e-02   6.460364e+01   4.921405e-01
  8.735400e-02   6.489253e+01   4.957096e-01
  8.765290e-02   6.446154e+01   4.945575e-01
  8.795180e-02   6.351852e+01   4.949261e-01
  8.825080e-02   6.467290e+01   4.948700e-01
  8.854970e-02   6.482391e+01   5.020435e-01
  8.884860e-02   6.460602e+01   4.991450e-01
  8.914750e-02   6.402928e+01   5.031237e-01
  8.944640e-02   6.456043e+01   5.015395e-01
  8.974530e-02   6.449571e+01   4.971959e-01
  9.004430e-02   7.367439e+01   5.292515e-01
  9.034320e-02   6.403842e+01   4.759938e-01
  9.064210e-02   6.448636e+01   4.767621e-01
  9.094100e-02   6.443393e+01   4.666431e-01
  9.123990e-02   6.465073e+01   4.661760e-01
  9.153890e-02   6.527830e+01   4.709584e-01
  9.183780e-02   6.426364e+01   4.639520e-01
  9.213670e-02   6.449208e+01   4.631336e-01
  9.243560e-02   6.586970e+01   4.668206e-01
  9.273450e-02   6.321889e+01   4.533713e-01
  9.303350e-02   6.444669e+01   4.637893e-01
  9.333240e-02   6.360254e+01   4.504931e-01
  9.363130e-02   6.394129e+01   4.551702e-01
  9.393020e-02   6.407777e+01   4.533250e-01
  9.422910e-02   6.469972e+01   4.566862e-01
  9.452800e-02   6.451804e+01   4.572184e-01
  9.482700e-02   6.384996e+01   4.446480e-01
  9.512590e-02   6.385283e+01   4.529139e-01
  9.542480e-02   6.422941e+01   4.492995e-01
  9.572370e-02   6.391511e+01   4.481989e-01
  9.602260e-02   6.402102e+01   4.508299e-01
  9.632160e-02   6.414386e+01   4.434908e-01
  9.662050e-02   6.418760e+01   4.461885e-01
  9.691940e-02   6.392086e+01   4.452605e-01
  9.721830e-02   6.384029e+01   4.424401e-01
  9.751720e-02   6.450642e+01   4.469279e-01
  9.781610e-02   6.378223e+01   4.400973e-01
  9.811510e-02   6.420296e+01   4.458754e-01
  9.841400e-02   6.393038e+01   4.377972e-01
  9.871290e-02   6.412538e+01   4.416353e-01
  9.901180e-02   6.396344e+01   4.421483e-01
  9.931070e-02   6.435649e+01   4.396033e-01
  9.960970e-02   6.454581e+01   4.434384e-01
  9.990860e-02   6.382455e+01   4.336592e-01
  1.002070e-01   6.443456e+01   4.398699e-01
  1.005060e-01   6.378068e+01   4.352135e-01
  1.008050e-01   6.418833e+01   4.390286e-01
  1.011040e-01   6.380975e+01   4.315905e-01
  1.014030e-01   6.409269e+01   4.345691e-01
  1.017020e-01   6.355773e+01   4.368668e-01
  1.020010e-01   6.439237e+01   4.349049e-01
  1.023000e-01   6.457606e+01   4.335038e-01
  1.025990e-01   6.416840e+01   4.311365e-01
  1.028980e-01   6.399074e+01   4.322021e-01
  1.031970e-01   6.396870e+01   4.344882e-01
  1.034960e-01   6.411341e+01   4.270339e-01
  1.037950e-01   6.419737e+01   4.312338e-01
  1.040930e-01   6.380006e+01   4.263107e-01
  1.043920e-01   6.411336e+01   4.312829e-01
  1.046910e-01   6.417989e+01   4.308443e-01
  1.049900e-01   6.385169e+01   4.239293e-01
  1.052890e-01   6.510350e+01   4.316225e-01
  1.055880e-01   6.381238e+01   4.257092e-01
  1.058870e-01   6.412771e+01   4.283756e-01
  1.061860e-01   6.414993e+01   4.242854e-01
  1.064850e-01   6.497471e+01   4.276411e-01
  1.067840e-01   6.412764e+01   4.270812e-01
  1.070830e-01   6.367419e+01   4.220816e-01
  1.073820e-01   6.396906e+01   4.214972e-01
  1.076800e-01   6.463485e+01   4.233734e-01
  1.079790e-01   6.414424e+01   4.236366e-01
  1.082780e-01   6.444373e+01   4.265272e-01
  1.085770e-01   6.378348e+01   4.154152e-01
  1.088760e-01   6.424698e+01   4.227233e-01
  1.091750e-01   6.393403e+01   4.201461e-01
  1.094740e-01   6.401088e+01   4.213248e-01
  1.097730e-01   6.398469e+01   4.187824e-01
  1.100720e-01   6.417006e+01   4.154817e-01
  1.103710e-01   6.411626e+01   4.216715e-01
  1.106700e-01   6.354514e+01   4.137488e-01
  1.109690e-01   6.494423e+01   4.240737e-01
  1.112670e-01   6.430056e+01   4.144285e-01
  1.115660e-01   6.418879e+01   4.152462e-01
  1.118650e-01   6.401499e+01   4.185775e-01
  1.121640e-01   6.441681e+01   4.139245e-01
  1.124630e-01   6.426338e+01   4.146024e-01
  1.127620e-01   6.458971e+01   4.156538e-01
  1.130610e-01   6.368683e+01   4.121542e-01
  1.133600e-01   6.477396e+01   4.204417e-01
  1.136590e-01   6.377339e+01   4.070016e-01
  1.139580e-01   6.482807e+01   4.149512e-01
  1.142570e-01   6.406321e+01   4.122059e-01
  1.145560e-01   6.454980e+01   4.143515e-01
  1.148550e-01   6.423528e+01   4.121798e-01
  1.151530e-01   6.394108e+01   4.058626e-01
  1.154520e-01   6.398420e+01   4.110853e-01
  1.157510e-01   6.408009e+01   4.068598e-01
  1.160500e-01   6.351963e+01   4.113220e-01
  1.163490e-01   6.425059e+01   4.074007e-01
  1.166480e-01   6.390149e+01   4.091041e-01
  1.169470e-01   6.435198e+01   4.082817e-01
  1.172460e-01   6.414743e+01   4.081934e-01
  1.175450e-01   6.451743e+01   4.060271e-01
  1.178440e-01   6.420825e+01   4.050530e-01
  1.181430e-01   6.469730e+01   4.096571e-01
  1.184420e-01   6.480899e+01   4.077731e-01
  1.187400e-01   6.419016e+01   4.044483e-01
  1.190390e-01   6.433707e+01   4.040926e-01
  1.193380e-01   6.477869e+01   4.054771e-01
  1.196370e-01   6.396745e+01   4.051170e-01
  1.199360e-01   6.468953e+01   4.033026e-01
  1.202350e-01   6.417495e+01   4.046739e-01
  1.205340e-01   6.449442e+01   4.032319e-01
  1.208330e-01   6.439675e+01   4.015865e-01
  1.211320e-01   6.476775e+01   4.059896e-01
  1.214310e-01   6.459386e+01   3.987731e-01
  1.217300e-01   6.425548e+01   4.032938e-01
  1.220290e-01   6.489068e+01   4.039291e-01
  1.223270e-01   6.416837e+01   3.990234e-01
  1.226260e-01   6.463844e+01   3.999563e-01
  1.229250e-01   6.488481e+01   3.991495e-01
  1.232240e-01   6.483906e+01   4.026960e-01
  1.235230e-01   6.462694e+01   4.012393e-01
  1.238220e-01   6.463546e+01   3.978640e-01
  1.241210e-01   6.394101e+01   3.972718e-01
  1.244200e-01   6.475374e+01   3.961752e-01
  1.247190e-01   6.448845e+01   4.000173e-01
  1.250180e-01   6.439465e+01   3.948215e-01
  1.253170e-01   6.478940e+01   3.967946e-01
  1.256160e-01   6.535210e+01   4.011068e-01
  1.259140e-01   6.415024e+01   3.945784e-01
  1.262130e-01   6.434197e+01   3.951676e-01
  1.265120e-01   6.490838e+01   3.941231e-01
  1.268110e-01   6.483453e+01   3.946508e-01
  1.271100e-01   6.458831e+01   3.974609e-01
  1.274090e-01   6.491483e+01   3.951469e-01
  1.277080e-01   6.474007e+01   3.933623e-01
  1.280070e-01   6.516365e+01   3.934025e-01
  1.283060e-01   6.506393e+01   3.945951e-01
  1.286050e-01   6.489532e+01   3.968632e-01
  1.289040e-01   6.439503e+01   3.883943e-01
  1.292030e-01   6.437090e+01   3.932372e-01
  1.295020e-01   6.534437e+01   3.924675e-01
  1.298000e-01   6.471488e+01   3.913069e-01
  1.300990e-01   6.479860e+01   3.891264e-01
  1.303980e-01   6.494891e+01   3.903036e-01
  1.306970e-01   6.450437e+01   3.919012e-01
  1.309960e-01   6.469070e+01   3.902557e-01
  1.312950e-01   6.491101e+01   3.906759e-01
  1.315940e-01   6.403577e+01   3.837506e-01
  1.318930e-01   6.455269e+01   3.881469e-01
  1.321920e-01   6.470833e+01   3.883743e-01
  1.324910e-01   6.420762e+01   3.878287e-01
  1.327900e-01   6.456801e+01   3.867596e-01
  1.330890e-01   6.427572e+01   3.854100e-01
  1.333870e-01   6.491027e+01   3.870707e-01
  1.336860e-01   6.455091e+01   3.852910e-01
  1.339850e-01   6.455460e+01   3.839001e-01
  1.342840e-01   6.485064e+01   3.876052e-01
  1.345830e-01   6.473488e+01   3.858397e-01
  1.348820e-01   6.466819e+01   3.856409e-01
  1.351810e-01   6.471495e+01   3.809333e-01
  1.354800e-01   6.506144e+01   3.863408e-01
  1.357790e-01   6.442904e+01   3.821412e-01
  1.360780e-01   6.433569e+01   3.834808e-01
  1.363770e-01   6.482998e+01   3.844854e-01
  1.366760e-01   6.430760e+01   3.850341e-01
  1.369740e-01   6.485277e+01   4.003563e-01
  1.372730e-01   6.442098e+01   4.011297e-01
  1.375720e-01   6.457920e+01   4.109825e-01
  1.378710e-01   6.396329e+01   4.107305e-01
  1.381700e-01   6.461364e+01   4.145564e-01
  1.384690e-01   6.424014e+01   4.205354e-01
  1.387680e-01   6.397821e+01   4.082173e-01
  1.390670e-01   6.437442e+01   3.978356e-01
  1.393660e-01   6.429749e+01   3.968225e-01
  1.396650e-01   6.506760e+01   3.963707e-01
  1.399640e-01   6.414053e+01   3.945485e-01
  1.402630e-01   6.443521e+01   3.873145e-01
  1.405620e-01   6.428531e+01   3.912352e-01
  1.408600e-01   6.490417e+01   3.918788e-01
  1.411590e-01   6.409486e+01   3.904088e-01
  1.414580e-01   6.481240e+01   3.930841e-01
  1.417570e-01   6.445120e+01   3.845247e-01
  1.420560e-01   6.451079e+01   3.892271e-01
  1.423550e-01   6.415796e+01   3.855296e-01
  1.426540e-01   6.465993e+01   3.835173e-01
  1.429530e-01   6.545645e+01   3.849447e-01
  1.432520e-01   6.546037e+01   3.819871e-01
  1.435510e-01   6.452778e+01   3.819750e-01
  1.438500e-01   6.478469e+01   3.786701e-01
  1.441490e-01   6.484766e+01   3.779679e-01
  1.444470e-01   6.498215e+01   3.808144e-01
  1.447460e-01   6.508977e+01   3.773526e-01
  1.450450e-01   6.480362e+01   3.802909e-01
  1.453440e-01   6.486235e+01   3.745267e-01
  1.456430e-01   6.463898e+01   3.775799e-01
  1.459420e-01   6.547894e+01   3.793602e-01
  1.462410e-01   6.442983e+01   3.745667e-01
  1.465400e-01   6.488592e+01   3.771991e-01
  1.468390e-01   6.467429e+01   3.718572e-01
  1.471380e-01   6.512215e+01   3.761397e-01
  1.474370e-01   6.468526e+01   3.755253e-01
  1.477360e-01   6.450208e+01   3.739141e-01
  1.480340e-01   6.550029e+01   3.731680e-01
  1.483330e-01   6.539716e+01   3.813521e-01
  1.486320e-01   6.495516e+01   3.895962e-01
  1.489310e-01   6.459949e+01   3.902242e-01
  1.492300e-01   6.494628e+01   3.907820e-01
  1.495290e-01   6.486628e+01   3.929991e-01
  1.498280e-01   6.435990e+01   3.959878e-01
  1.501270e-01   6.522120e+01   4.001828e-01
  1.504260e-01   6.472095e+01   3.933042e-01
  1.507250e-01   6.451754e+01   3.985375e-01
  1.510240e-01   6.505915e+01   3.991659e-01
  1.513230e-01   6.535835e+01   4.053821e-01
  1.516210e-01   6.571153e+01   4.022083e-01
  1.519200e-01   6.463078e+01   3.988871e-01
  1.522190e-01   6.531653e+01   4.079814e-01
  1.525180e-01   6.513627e+01   4.025515e-01
  1.528170e-01   6.571329e+01   4.097727e-01
  1.531160e-01   6.548156e+01   4.057640e-01
  1.534150e-01   6.602157e+01   4.015863e-01
  1.537140e-01   6.547807e+01   3.931146e-01
  1.540130e-01   6.446099e+01   3.836216e-01
  1.543120e-01   6.512658e+01   3.858307e-01
  1.546110e-01   6.522832e+01   3.835832e-01
  1.549100e-01   6.502188e+01   3.832050e-01
  1.552090e-01   6.514362e+01   3.856475e-01
  1.555070e-01   6.565402e+01   3.778903e-01
  1.558060e-01   6.486341e+01   3.809173e-01
  1.561050e-01   6.556129e+01   3.791571e-01
  1.564040e-01   6.502267e+01   3.791425e-01
  1.567030e-01   6.503289e+01   3.771877e-01
  1.570020e-01   6.436524e+01   3.733028e-01
  1.573010e-01   6.507128e+01   3.788404e-01
  1.576000e-01   6.443911e+01   3.711804e-01
  1.578990e-01   6.479021e+01   3.741039e-01
  1.581980e-01   6.444375e+01   3.714044e-01
  1.584970e-01   6.451180e+01   3.713898e-01
  1.587960e-01   6.532045e+01   3.771467e-01
  1.590940e-01   6.450992e+01   3.695039e-01
  1.593930e-01   6.511065e+01   3.699767e-01
  1.596920e-01   6.511411e+01   3.710221e-01
  1.599910e-01   6.508901e+01   3.726253e-01
  1.602900e-01   6.469241e+01   3.708596e-01
  1.605890e-01   6.513755e+01   3.665956e-01
  1.608880e-01   6.501733e+01   3.686854e-01
  1.611870e-01   6.497494e+01   3.675479e-01
  1.614860e-01   6.488515e+01   3.676995e-01
  1.617850e-01   6.506222e+01   3.649886e-01
  1.620840e-01   6.527106e+01   3.655739e-01
  1.623830e-01   6.469666e+01   3.655528e-01
  1.626810e-01   6.552038e+01   3.656763e-01
  1.629800e-01   6.488136e+01   3.600133e-01
  1.632790e-01   6.476361e+01   3.608351e-01
  1.635780e-01   6.537479e+01   3.636988e-01
  1.638770e-01   6.506120e+01   3.651840e-01
  1.641760e-01   6.501753e+01   3.632888e-01
  1.644750e-01   6.488431e+01   3.621376e-01
  1.647740e-01   6.501982e+01   3.621277e-01
  1.650730e-01   6.494738e+01   3.632883e-01
  1.653720e-01   6.529842e+01   3.638769e-01
  1.656710e-01   6.449101e+01   3.595004e-01
  1.659700e-01   6.472060e+01   3.616805e-01
  1.662680e-01   6.523167e+01   3.617512e-01
  1.665670e-01   6.444703e+01   3.605290e-01
  1.668660e-01   6.491766e+01   3.584096e-01
  1.671650e-01   6.507925e+01   3.617133e-01
  1.674640e-01   6.465877e+01   3.597766e-01
  1.677630e-01   6.507103e+01   3.590211e-01
  1.680620e-01   6.522566e+01   3.617345e-01
  1.683610e-01   6.490556e+01   3.552219e-01
  1.686600e-01   6.516302e+01   3.607939e-01
  1.689590e-01   6.481535e+01   3.562627e-01
  1.692580e-01   6.487331e+01   3.562371e-01
  1.695570e-01   6.503908e+01   3.612168e-01
  1.698560e-01   6.441115e+01   3.535021e-01
  1.701540e-01   6.497343e+01   3.578134e-01
  1.704530e-01   6.508143e+01   3.551540e-01
  1.707520e-01   6.505915e+01   3.552758e-01
  1.710510e-01   6.435099e+01   3.562815e-01
  1.713500e-01   6.501369e+01   3.546049e-01
  1.716490e-01   6.457199e+01   3.561485e-01
  1.719480e-01   6.466810e+01   3.507946e-01
  1.722470e-01   6.423388e+01   3.519308e-01
  1.725460e-01   6.450159e+01   3.542974e-01
  1.728450e-01   6.462707e+01   3.522866e-01
  1.731440e-01   6.422991e+01   3.517401e-01
  1.734430e-01   6.504874e+01   3.507652e-01
  1.737410e-01   6.445211e+01   3.527085e-01
  1.740400e-01   6.474677e+01   3.527924e-01
  1.743390e-01   6.480992e+01   3.504724e-01
  1.746380e-01   6.505150e+01   3.527238e-01
  1.749370e-01   6.511106e+01   3.505817e-01
  1.752360e-01   6.490805e+01   3.523347e-01
  1.755350e-01   6.429133e+01   3.497712e-01
  1.758340e-01   6.472386e+01   3.462605e-01
  1.761330e-01   6.505915e+01   3.527446e-01
  1.764320e-01   6.478762e+01   3.471136e-01
  1.767310e-01   6.445185e+01   3.505615e-01
  1.770300e-01   6.436458e+01   3.466629e-01
  1.773280e-01   6.472415e+01   3.490149e-01
  1.776270e-01   6.542453e+01   3.496788e-01
  1.779260e-01   6.430335e+01   3.451338e-01
  1.782250e-01   6.466016e+01   3.488423e-01
  1.785240e-01   6.380042e+01   3.432761e-01
  1.788230e-01   6.437926e+01   3.465310e-01
  1.791220e-01   6.437817e+01   3.470433e-01
  1.794210e-01   6.479382e+01   3.449262e-01
  1.797200e-01   6.422740e+01   3.449300e-01
  1.800190e-01   6.483256e+01   3.441925e-01
  1.803180e-01   6.433449e+01   3.464105e-01
  1.806170e-01   6.458403e+01   3.441998e-01
  1.809160e-01   6.444700e+01   3.431675e-01
  1.812140e-01   6.435680e+01   3.437610e-01
  1.815130e-01   6.437624e+01   3.433119e-01
  1.818120e-01   6.442071e+01   3.447720e-01
  1.821110e-01   6.486083e+01   3.419559e-01
  1.824100e-01   6.380715e+01   3.416252e-01
  1.827090e-01   6.443693e+01   3.426430e-01
  1.830080e-01   6.524699e+01   3.449567e-01
  1.833070e-01   6.453332e+01   3.406033e-01
  1.836060e-01   6.487665e+01   3.406972e-01
  1.839050e-01   6.418583e+01   3.428038e-01
  1.842040e-01   6.461517e+01   3.411446e-01
  1.845030e-01   6.463252e+01   3.403786e-01
  1.848010e-01   6.440066e+01   3.415580e-01
  1.851000e-01   6.442644e+01   3.369650e-01
  1.853990e-01   6.355361e+01   3.396307e-01
  1.856980e-01   6.398744e+01   3.383543e-01
  1.859970e-01   6.446962e+01   3.383451e-01
  1.862960e-01   6.400881e+01   3.385714e-01
  1.865950e-01   6.388585e+01   3.364931e-01
  1.868940e-01   6.435017e+01   3.415882e-01
  1.871930e-01   6.413364e+01   3.338664e-01
  1.874920e-01   6.447039e+01   3.378703e-01
  1.877910e-01   6.445414e+01   3.376692e-01
  1.880900e-01   6.432500e+01   3.373308e-01
  1.883880e-01   6.381775e+01   3.377452e-01
  1.886870e-01   6.418521e+01   3.326239e-01
  1.889860e-01   6.375800e+01   3.371081e-01
  1.892850e-01   6.401091e+01   3.352505e-01
  1.895840e-01   6.434304e+01   3.350291e-01
  1.898830e-01   6.404454e+01   3.347159e-01
  1.901820e-01   6.412499e+01   3.346158e-01
  1.904810e-01   6.443026e+01   3.352561e-01
  1.907800e-01   6.417183e+01   3.338120e-01
  1.910790e-01   6.430830e+01   3.335530e-01
  1.913780e-01   6.365135e+01   3.329156e-01
  1.916770e-01   6.392838e+01   3.334854e-01
  1.919750e-01   6.445182e+01   3.356228e-01
  1.922740e-01   6.361361e+01   3.297858e-01
  1.925730e-01   6.387066e+01   3.312029e-01
  1.928720e-01   6.378845e+01   3.317459e-01
  1.931710e-01   6.399678e+01   3.328969e-01
  1.934700e-01   6.402360e+01   3.314483e-01
  1.937690e-01   6.380737e+01   3.299886e-01
  1.940680e-01   6.435953e+01   3.332276e-01
  1.943670e-01   6.389631e+01   3.300692e-01
  1.946660e-01   6.413166e+01   3.312761e-01
  1.949650e-01   6.408753e+01   3.290783e-01
  1.952640e-01   6.352120e+01   3.290989e-01
  1.955630e-01   6.391016e+01   3.313053e-01
  1.958610e-01   6.376573e+01   3.278108e-01
  1.961600e-01   6.342481e+01   3.282560e-01
  1.964590e-01   6.369028e+01   3.274705e-01
  1.967580e-01   6.388587e+01   3.301915e-01
  1.970570e-01   6.375426e+01   3.276349e-01
  1.973560e-01   6.366814e+01   3.256736e-01
  1.976550e-01   6.396038e+01   3.291945e-01
  1.979540e-01   6.370871e+01   3.262098e-01
  1.982530e-01   6.390016e+01   3.284498e-01
  1.985520e-01   6.401955e+01   3.267154e-01
  1.988510e-01   6.342870e+01   3.253481e-01
  1.991500e-01   6.359366e+01   3.279549e-01
  1.994480e-01   6.348325e+01   3.243419e-01
  1.997470e-01   6.341224e+01   3.260280e-01
  2.000460e-01   6.304733e+01   3.212564e-01
  2.003450e-01   6.332443e+01   3.242210e-01
  2.006440e-01   6.339707e+01   3.271543e-01
  2.009430e-01   6.360717e+01   3.226795e-01
  2.012420e-01   6.296542e+01   3.243013e-01
  2.015410e-01   6.383822e+01   3.231248e-01
  2.018400e-01   6.332121e+01   3.225138e-01
  2.021390e-01   6.375927e+01   3.246187e-01
  2.024380e-01   6.286710e+01   3.175065e-01
  2.027370e-01   6.322134e+01   3.233881e-01
  2.030350e-01   6.334702e+01   3.206304e-01
  2.033340e-01   6.352410e+01   3.219104e-01
  2.036330e-01   6.348981e+01   3.193468e-01
  2.039320e-01   6.338972e+01   3.199135e-01
  2.042310e-01   6.325894e+01   3.226363e-01
  2.045300e-01   6.353614e+01   3.186501e-01
  2.048290e-01   6.352736e+01   3.197137e-01
  2.051280e-01   6.379207e+01   3.199698e-01
  2.054270e-01   6.288467e+01   3.171466e-01
  2.057260e-01   6.356720e+01   3.222985e-01
  2.060250e-01   6.354877e+01   3.182774e-01
  2.063240e-01   6.331270e+01   3.202680e-01
  2.066230e-01   6.299026e+01   3.180880e-01
  2.069210e-01   6.323731e+01   3.199399e-01
  2.072200e-01   6.288809e+01   3.183728e-01
  2.075190e-01   6.294162e+01   3.160861e-01
  2.078180e-01   6.315242e+01   3.190411e-01
  2.081170e-01   6.291013e+01   3.168080e-01
  2.084160e-01   6.301421e+01   3.191012e-01
  2.087150e-01   6.309829e+01   3.158153e-01
  2.090140e-01   6.340790e+01   3.180589e-01
  2.093130e-01   6.340053e+01   3.179060e-01
  2.096120e-01   6.290091e+01   3.161169e-01
  2.099110e-01   6.294041e+01   3.147611e-01
  2.102100e-01   6.315588e+01   3.168905e-01
  2.105080e-01   6.344805e+01   3.192418e-01
  2.108070e-01   6.279023e+01   3.146481e-01
  2.111060e-01   6.320004e+01   3.148844e-01
  2.114050e-01   6.287218e+01   3.144592e-01
  2.117040e-01   6.279687e+01   3.192350e-01
  2.120030e-01   6.315822e+01   3.260998e-01
  2.123020e-01   6.242009e+01   3.265294e-01
  2.126010e-01   6.404063e+01   3.280772e-01
  2.129000e-01   6.350595e+01   3.299556e-01
  2.131990e-01   6.393832e+01   3.339738e-01
  2.134980e-01   6.339409e+01   3.345672e-01
  2.137970e-01   6.273846e+01   3.303672e-01
  2.140950e-01   6.276526e+01   3.322821e-01
  2.143940e-01   6.288448e+01   3.338455e-01
  2.146930e-01   6.288039e+01   3.341488e-01
  2.149920e-01   6.334416e+01   3.356951e-01
  2.152910e-01   6.274965e+01   3.345899e-01
  2.155900e-01   6.299823e+01   3.381435e-01
  2.158890e-01   6.243014e+01   3.366154e-01
  2.161880e-01   6.323095e+01   3.373097e-01
  2.164870e-01   6.273094e+01   3.372631e-01
  2.167860e-01   6.291146e+01   3.314344e-01
  2.170850e-01   6.337708e+01   3.300710e-01
  2.173840e-01   6.250205e+01   3.246915e-01
  2.176820e-01   6.244782e+01   3.231087e-01
  2.179810e-01   6.272674e+01   3.248390e-01
  2.182800e-01   6.273511e+01   3.205991e-01
  2.185790e-01   6.323623e+01   3.234262e-01
  2.188780e-01   6.280836e+01   3.188529e-01
  2.191770e-01   6.232232e+01   3.196815e-01
  2.194760e-01   6.238544e+01   3.206810e-01
  2.197750e-01   6.261023e+01   3.180767e-01
  2.200740e-01   6.233100e+01   3.153464e-01
  2.203730e-01   6.235309e+01   3.171512e-01
  2.206720e-01   6.248866e+01   3.165495e-01
  2.209710e-01   6.262065e+01   3.190615e-01
  2.212700e-01   6.233639e+01   3.139028e-01
  2.215680e-01   6.211786e+01   3.161470e-01
  2.218670e-01   6.215217e+01   3.120036e-01
  2.221660e-01   6.272354e+01   3.168745e-01
  2.224650e-01   6.222103e+01   3.130878e-01
  2.227640e-01   6.191750e+01   3.120626e-01
  2.230630e-01   6.207861e+01   3.133845e-01
  2.233620e-01   6.344569e+01   3.160220e-01
  2.236610e-01   6.210141e+01   3.126561e-01
  2.239600e-01   6.233047e+01   3.096347e-01
  2.242590e-01   6.221009e+01   3.124085e-01
  2.245580e-01   6.153950e+01   3.098193e-01
  2.248570e-01   6.210424e+01   3.130555e-01
  2.251550e-01   6.200999e+01   3.092162e-01
  2.254540e-01   6.233088e+01   3.102690e-01
  2.257530e-01   6.224459e+01   3.123652e-01
  2.260520e-01   6.197202e+01   3.078654e-01
  2.263510e-01   6.243369e+01   3.100174e-01
  2.266500e-01   6.238123e+01   3.097607e-01
  2.269490e-01   6.210091e+01   3.076867e-01
  2.272480e-01   6.296341e+01   3.123514e-01
  2.275470e-01   6.211885e+01   3.061268e-01
  2.278460e-01   6.168729e+01   3.085367e-01
  2.281450e-01   6.226232e+01   3.072183e-01
  2.284440e-01   6.210650e+01   3.083243e-01
  2.287420e-01   6.207347e+01   3.091218e-01
  2.290410e-01   6.218759e+01   3.032784e-01
  2.293400e-01   6.192535e+01   3.073758e-01
  2.296390e-01   6.186633e+01   3.057486e-01
  2.299380e-01   6.140432e+01   3.050942e-01
  2.302370e-01   6.207045e+01   3.061300e-01
  2.305360e-01   6.147618e+01   3.027281e-01
  2.308350e-01   6.209097e+01   3.085363e-01
  2.311340e-01   6.146702e+01   3.012800e-01
  2.314330e-01   6.171673e+01   3.040417e-01
  2.317320e-01   6.236174e+01   3.067247e-01
  2.320310e-01   6.201028e+01   3.027270e-01
  2.323290e-01   6.183260e+01   3.070213e-01
  2.326280e-01   6.171565e+01   3.012994e-01
  2.329270e-01   6.190291e+01   3.022280e-01
  2.332260e-01   6.143742e+01   3.026327e-01
  2.335250e-01   6.157766e+01   3.022619e-01
  2.338240e-01   6.182671e+01   3.040711e-01
  2.341230e-01   6.163964e+01   2.991370e-01
  2.344220e-01   6.156980e+01   3.020051e-01
  2.347210e-01   6.155108e+01   3.018407e-01
  2.350200e-01   6.247780e+01   3.032724e-01
  2.353190e-01   6.137466e+01   3.009357e-01
  2.356180e-01   6.145425e+01   2.977713e-01
  2.359170e-01   6.141381e+01   3.019783e-01
  2.362150e-01   6.200923e+01   3.014280e-01
  2.365140e-01   6.153505e+01   2.979670e-01
  2.368130e-01   6.164878e+01   3.005506e-01
  2.371120e-01   6.144511e+01   2.986646e-01
  2.374110e-01   6.183325e+01   3.021762e-01
  2.377100e-01   6.179797e+01   2.984887e-01
  2.380090e-01   6.141274e+01   2.989313e-01
  2.383080e-01   6.167610e+01   2.976259e-01
  2.386070e-01   6.160625e+01   2.990559e-01
  2.389060e-01   6.185391e+01   2.993110e-01
  2.392050e-01   6.154983e+01   2.969820e-01
  2.395040e-01   6.157236e+01   2.990888e-01
  2.398020e-01   6.130910e+01   2.964006e-01
  2.401010e-01   6.181304e+01   2.993271e-01
  2.404000e-01   6.161470e+01   2.960159e-01
  2.406990e-01   6.151991e+01   2.974754e-01
  2.409980e-01   6.129332e+01   2.959131e-01
  2.412970e-01   6.164225e+01   2.963056e-01
  2.415960e-01   6.130193e+01   2.963833e-01
  2.418950e-01   6.183095e+01   2.959774e-01
  2.421940e-01   6.126189e+01   2.958372e-01
  2.424930e-01   6.108350e+01   2.963055e-01
  2.427920e-01   6.112929e+01   2.926488e-01
  2.430910e-01   6.109874e+01   2.945518e-01
  2.433890e-01   6.088210e+01   2.930379e-01
  2.436880e-01   6.131200e+01   2.966331e-01
  2.439870e-01   6.119934e+01   2.928164e-01
  2.442860e-01   6.147953e+01   2.929424e-01
  2.445850e-01   6.101992e+01   2.935890e-01
  2.448840e-01   6.093059e+01   2.929355e-01
  2.451830e-01   6.048277e+01   2.933949e-01
  2.454820e-01   6.110347e+01   2.913987e-01
  2.457810e-01   6.097517e+01   2.922797e-01
  2.460800e-01   6.107206e+01   2.928383e-01
  2.463790e-01   6.125692e+01   2.923034e-01
  2.466780e-01   6.041326e+01   2.907139e-01
  2.469770e-01   6.110820e+01   2.915174e-01
  2.472750e-01   6.117367e+01   2.924293e-01
  2.475740e-01   6.056988e+01   2.919581e-01
  2.478730e-01   6.112001e+01   2.885814e-01
  2.481720e-01   6.095801e+01   2.911590e-01
  2.484710e-01   6.059331e+01   2.884840e-01
  2.487700e-01   6.137459e+01   2.934535e-01
  2.490690e-01   6.095613e+01   2.913694e-01
  2.493680e-01   6.165329e+01   2.900472e-01
  2.496670e-01   6.074290e+01   2.918309e-01
  2.499660e-01   6.081993e+01   2.890230e-01
  2.502650e-01   6.050128e+01   2.895329e-01
  2.505640e-01   6.095837e+01   2.876803e-01
  2.508620e-01   6.061333e+01   2.882169e-01
  2.511610e-01   6.024862e+01   2.896735e-01
  2.514600e-01   6.075484e+01   2.877180e-01
  2.517590e-01   6.089167e+01   2.878339e-01
  2.520580e-01   6.067517e+01   2.878414e-01
  2.523570e-01   6.052535e+01   2.877986e-01
  2.526560e-01   6.055532e+01   2.887091e-01
  2.529550e-01   6.126473e+01   2.870621e-01
  2.532540e-01   6.072509e+01   2.856932e-01
  2.535530e-01   6.072053e+01   2.854790e-01
  2.538520e-01   6.087577e+01   2.871754e-01
  2.541510e-01   6.087547e+01   2.856398e-01
  2.544490e-01   6.101195e+01   2.867763e-01
  2.547480e-01   6.062164e+01   2.861645e-01
  2.550470e-01   6.070505e+01   2.846335e-01
  2.553460e-01   6.053878e+01   2.846466e-01
  2.556450e-01   6.058044e+01   2.824485e-01
  2.559440e-01   6.064176e+01   2.854971e-01
  2.562430e-01   6.088467e+01   2.874029e-01
  2.565420e-01   6.041801e+01   2.837590e-01
  2.568410e-01   6.058988e+01   2.833624e-01
  2.571400e-01   6.085104e+01   2.843724e-01
  2.574390e-01   6.017610e+01   2.849070e-01
  2.577380e-01   6.131573e+01   2.865690e-01
  2.580360e-01   6.055072e+01   2.827745e-01
  2.583350e-01   6.005170e+01   2.841047e-01
  2.586340e-01   6.055381e+01   2.821895e-01
  2.589330e-01   6.043860e+01   2.847142e-01
  2.592320e-01   6.017244e+01   2.812994e-01
  2.595310e-01   6.057249e+01   2.832222e-01
  2.598300e-01   6.019976e+01   2.842522e-01
  2.601290e-01   6.010135e+01   2.796743e-01
  2.604280e-01   6.078748e+01   2.847259e-01
  2.607270e-01   6.088369e+01   2.811977e-01
  2.610260e-01   6.052060e+01   2.829023e-01
  2.613250e-01   6.076304e+01   2.840666e-01
  2.616240e-01   6.074589e+01   2.831307e-01
  2.619220e-01   6.055997e+01   2.827961e-01
  2.622210e-01   6.028129e+01   2.793226e-01
  2.625200e-01   6.036830e+01   2.812670e-01
  2.628190e-01   6.075012e+01   2.818614e-01
  2.631180e-01   6.080712e+01   2.802499e-01
  2.634170e-01   6.008100e+01   2.821699e-01
  2.637160e-01   6.056171e+01   2.796838e-01
  2.640150e-01   6.008266e+01   2.812857e-01
  2.643140e-01   6.055854e+01   2.792941e-01
  2.646130e-01   6.031888e+01   2.791225e-01
  2.649120e-01   6.052155e+01   2.826074e-01
  2.652110e-01   6.026990e+01   2.788182e-01
  2.655090e-01   6.022669e+01   2.794840e-01
  2.658080e-01   6.108569e+01   2.798389e-01
  2.661070e-01   6.031885e+01   2.793138e-01
  2.664060e-01   6.042861e+01   2.792806e-01
  2.667050e-01   6.004335e+01   2.786752e-01
  2.670040e-01   5.996239e+01   2.782965e-01
  2.673030e-01   6.023432e+01   2.780710e-01
  2.676020e-01   6.013404e+01   2.779341e-01
  2.679010e-01   6.009567e+01   2.777508e-01
  2.682000e-01   6.054208e+01   2.776488e-01
  2.684990e-01   6.013305e+01   2.777426e-01
  2.687980e-01   6.032552e+01   2.778091e-01
  2.690960e-01   6.032795e+01   2.789525e-01
  2.693950e-01   6.021967e+01   2.757934e-01
  2.696940e-01   6.018641e+01   2.760873e-01
  2.699930e-01   6.029878e+01   2.773714e-01
  2.702920e-01   5.962911e+01   2.755474e-01
  2.705910e-01   6.028594e+01   2.775297e-01
  2.708900e-01   6.036484e+01   2.755725e-01
  2.711890e-01   6.001831e+01   2.766320e-01
  2.714880e-01   6.001186e+01   2.755942e-01
  2.717870e-01   6.019360e+01   2.764754e-01
  2.720860e-01   6.040018e+01   2.759294e-01
  2.723850e-01   5.936858e+01   2.729251e-01
  2.726840e-01   6.025871e+01   2.760678e-01
  2.729820e-01   5.996832e+01   2.752173e-01
  2.732810e-01   6.007621e+01   2.745468e-01
  2.735800e-01   6.000492e+01   2.742926e-01
  2.738790e-01   6.070727e+01   2.764452e-01
  2.741780e-01   5.971949e+01   2.746457e-01
  2.744770e-01   5.972728e+01   2.721237e-01
  2.747760e-01   5.990645e+01   2.738854e-01
  2.750750e-01   5.980409e+01   2.767937e-01
  2.753740e-01   5.996518e+01   2.816012e-01
  2.756730e-01   6.007608e+01   2.833557e-01
  2.759720e-01   5.989314e+01   2.816295e-01
  2.762710e-01   5.964300e+01   2.850732e-01
  2.765690e-01   6.016983e+01   2.856081e-01
  2.768680e-01   5.999519e+01   2.878966e-01
  2.771670e-01   5.965453e+01   2.846896e-01
  2.774660e-01   5.919002e+01   2.843998e-01
  2.777650e-01   5.998632e+01   2.897924e-01
  2.780640e-01   5.944759e+01   2.871060e-01
  2.783630e-01   5.989830e+01   2.886171e-01
  2.786620e-01   6.009422e+01   2.908095e-01
  2.789610e-01   6.019261e+01   2.911561e-01
  2.792600e-01   6.018529e+01   2.940069e-01
  2.795590e-01   5.952884e+01   2.866705e-01
  2.798580e-01   5.977642e+01   2.917868e-01
  2.801560e-01   6.000817e+01   2.919112e-01
  2.804550e-01   6.010471e+01   2.930299e-01
  2.807540e-01   5.972622e+01   2.934427e-01
  2.810530e-01   5.996416e+01   2.912564e-01
  2.813520e-01   5.953839e+01   2.941073e-01
  2.816510e-01   6.013839e+01   2.945661e-01
  2.819500e-01   5.987688e+01   2.940374e-01
  2.822490e-01   5.903940e+01   2.919739e-01
  2.825480e-01   6.030153e+01   2.946274e-01
  2.828470e-01   6.056865e+01   2.987195e-01
  2.831460e-01   6.009240e+01   2.960432e-01
  2.834450e-01   6.006481e+01   2.943858e-01
  2.837430e-01   5.979299e+01   2.954191e-01
  2.840420e-01   6.014109e+01   2.978961e-01
  2.843410e-01   5.960211e+01   3.030294e-01
  2.846400e-01   5.992913e+01   3.059919e-01
  2.849390e-01   5.951609e+01   3.128096e-01
  2.852380e-01   5.937168e+01   3.153299e-01
  2.855370e-01   5.950773e+01   3.188209e-01
  2.858360e-01   5.939491e+01   3.205575e-01
  2.861350e-01   5.934460e+01   3.232515e-01
  2.864340e-01   5.955414e+01   3.286124e-01
  2.867330e-01   5.921974e+01   3.267473e-01
  2.870320e-01   5.938224e+01   3.328108e-01
  2.873310e-01   5.945309e+01   3.299235e-01
  2.876290e-01   5.919209e+01   3.344346e-01
  2.879280e-01   5.962312e+01   3.387185e-01
  2.882270e-01   5.960320e+01   3.349235e-01
  2.885260e-01   5.941725e+01   3.384788e-01
  2.888250e-01   5.899417e+01   3.364127e-01
  2.891240e-01   5.953031e+01   3.430359e-01
  2.894230e-01   5.867429e+01   3.436361e-01
  2.897220e-01   5.900568e+01   3.364455e-01
  2.900210e-01   5.891169e+01   3.450679e-01
  2.903200e-01   5.985130e+01   3.457765e-01
  2.906190e-01   5.875283e+01   3.462765e-01
  2.909180e-01   5.884061e+01   3.474765e-01
  2.912160e-01   5.925422e+01   3.449622e-01
  2.915150e-01   5.879324e+01   3.549498e-01
  2.918140e-01   5.907662e+01   3.476058e-01
  2.921130e-01   5.824015e+01   3.483627e-01
  2.924120e-01   5.949062e+01   3.546390e-01
  2.927110e-01   5.866917e+01   3.511991e-01
  2.930100e-01   5.878430e+01   3.607078e-01
  2.933090e-01   5.887038e+01   3.551826e-01
  2.936080e-01   5.927287e+01   3.539893e-01
  2.939070e-01   5.880161e+01   3.582468e-01
  2.942060e-01   5.842171e+01   3.577093e-01
  2.945050e-01   5.885390e+01   3.665576e-01
  2.948030e-01   5.927084e+01   3.582252e-01
  2.951020e-01   5.892536e+01   3.626331e-01
  2.954010e-01   5.895686e+01   3.644593e-01
  2.957000e-01   5.901171e+01   3.663840e-01
  2.959990e-01   5.913973e+01   3.663395e-01
  2.962980e-01   5.943599e+01   3.679207e-01
  2.965970e-01   5.848449e+01   3.685420e-01
  2.968960e-01   5.878136e+01   3.692489e-01
  2.971950e-01   5.859003e+01   3.670706e-01
  2.974940e-01   5.900915e+01   3.670407e-01
  2.977930e-01   5.939834e+01   3.716391e-01
  2.980920e-01   5.886171e+01   3.701848e-01
  2.983900e-01   5.872868e+01   3.727697e-01
  2.986890e-01   5.900269e+01   3.694892e-01
  2.989880e-01   5.907335e+01   3.736276e-01
  2.992870e-01   5.925220e+01   3.751342e-01
  2.995860e-01   5.877604e+01   3.757595e-01
  2.998850e-01   5.894107e+01   3.741480e-01
  3.001840e-01   5.825208e+01   3.743194e-01
  3.004830e-01   5.797516e+01   3.782848e-01
  3.007820e-01   5.890712e+01   3.798247e-01
  3.010810e-01   5.875593e+01   3.766561e-01
  3.013800e-01   5.923017e+01   3.838676e-01
  3.016790e-01   5.934243e+01   3.832215e-01
  3.019780e-01   5.783869e+01   3.803366e-01
  3.022760e-01   5.851700e+01   3.843487e-01
  3.025750e-01   5.811676e+01   3.809972e-01
  3.028740e-01   5.834333e+01   3.871615e-01
  3.031730e-01   5.837242e+01   3.854245e-01
  3.034720e-01   5.897464e+01   3.889857e-01
  3.037710e-01   5.899956e+01   3.888035e-01
  3.040700e-01   5.809420e+01   3.876567e-01
  3.043690e-01   5.885623e+01   3.948215e-01
  3.046680e-01   5.895866e+01   3.937847e-01
  3.049670e-01   5.894976e+01   3.902332e-01
  3.052660e-01   5.896181e+01   3.971326e-01
  3.055650e-01   5.936730e+01   3.970901e-01
  3.058630e-01   5.866908e+01   4.001384e-01
  3.061620e-01   5.899285e+01   3.938989e-01
  3.064610e-01   5.859383e+01   3.975868e-01
  3.067600e-01   5.926554e+01   4.060046e-01
  3.070590e-01   5.830517e+01   3.966063e-01
  3.073580e-01   5.858410e+01   4.036637e-01
  3.076570e-01   5.903031e+01   3.979280e-01
  3.079560e-01   5.787466e+01   4.003274e-01
  3.082550e-01   5.917614e+01   4.048036e-01
  3.085540e-01   5.895942e+01   4.037653e-01
  3.088530e-01   5.884177e+01   4.084855e-01
  3.091520e-01   5.913892e+01   4.034930e-01
  3.094500e-01   5.895338e+01   4.116680e-01
  3.097490e-01   5.833360e+01   4.076384e-01
  3.100480e-01   5.834669e+01   4.046394e-01
  3.103470e-01   5.839371e+01   4.161013e-01
  3.106460e-01   5.836675e+01   4.038085e-01
  3.109450e-01   5.842934e+01   4.159014e-01
  3.112440e-01   5.842747e+01   4.088937e-01
  3.115430e-01   5.843544e+01   4.143003e-01
  3.118420e-01   5.840489e+01   4.187834e-01
  3.121410e-01   5.860445e+01   4.129737e-01
  3.124400e-01   5.827791e+01   4.193306e-01
  3.127390e-01   5.838562e+01   4.138015e-01
  3.130380e-01   5.859670e+01   4.235365e-01
  3.133360e-01   5.723909e+01   4.162430e-01
  3.136350e-01   5.810593e+01   4.187114e-01
  3.139340e-01   5.832225e+01   4.256645e-01
  3.142330e-01   5.864872e+01   4.203265e-01
  3.145320e-01   5.798750e+01   4.283401e-01
  3.148310e-01   5.833219e+01   4.246527e-01
  3.151300e-01   5.830746e+01   4.245626e-01
  3.154290e-01   5.880066e+01   4.313329e-01
  3.157280e-01   5.826537e+01   4.265122e-01
  3.160270e-01   5.877378e+01   4.367655e-01
  3.163260e-01   5.791881e+01   4.252418e-01
  3.166250e-01   5.837455e+01   4.352796e-01
  3.169230e-01   5.857119e+01   4.334091e-01
  3.172220e-01   5.826217e+01   4.371234e-01
  3.175210e-01   5.913664e+01   4.400092e-01
  3.178200e-01   5.804885e+01   4.329473e-01
  3.181190e-01   5.815749e+01   4.413603e-01
  3.184180e-01   5.825233e+01   4.370865e-01
  3.187170e-01   5.815314e+01   4.445133e-01
  3.190160e-01   5.846570e+01   4.445065e-01
  3.193150e-01   5.824905e+01   4.370742e-01
  3.196140e-01   5.802376e+01   4.476631e-01
  3.199130e-01   5.810326e+01   4.415468e-01
  3.202120e-01   5.783844e+01   4.477684e-01
  3.205100e-01   5.774876e+01   4.461925e-01
  3.208090e-01   5.793568e+01   4.436814e-01
  3.211080e-01   5.823461e+01   4.517978e-01
  3.214070e-01   5.737217e+01   4.407250e-01
  3.217060e-01   5.866536e+01   4.530448e-01
  3.220050e-01   5.792360e+01   4.472765e-01
  3.223040e-01   5.801745e+01   4.456030e-01
  3.226030e-01   5.855971e+01   4.590695e-01
  3.229020e-01   5.812616e+01   4.420272e-01
  3.232010e-01   5.866137e+01   4.564293e-01
  3.235000e-01   5.789634e+01   4.484048e-01
  3.237990e-01   5.849772e+01   4.540850e-01
  3.240970e-01   5.779038e+01   4.582355e-01
  3.243960e-01   5.822889e+01   4.505212e-01
  3.246950e-01   5.823192e+01   4.617656e-01
  3.249940e-01   5.808745e+01   4.533381e-01
  3.252930e-01   5.794730e+01   4.601892e-01
  3.255920e-01   5.833322e+01   4.644271e-01
  3.258910e-01   5.773002e+01   4.575555e-01
  3.261900e-01   5.769191e+01   4.646082e-01
  3.264890e-01   6.739443e+01   4.962857e-01
  3.267880e-01   5.730818e+01   4.612337e-01
  3.270870e-01   5.839365e+01   4.735727e-01
  3.273860e-01   5.783660e+01   4.656526e-01
  3.276850e-01   5.758711e+01   4.702908e-01
  3.279830e-01   5.816080e+01   4.655695e-01
  3.282820e-01   5.810584e+01   4.748281e-01
  3.285810e-01   5.828191e+01   4.736019e-01
  3.288800e-01   5.818955e+01   4.766434e-01
  3.291790e-01   5.784827e+01   4.713561e-01
  3.294780e-01   5.766660e+01   4.779730e-01
  3.297770e-01   5.759413e+01   4.802012e-01
  3.300760e-01   5.803945e+01   4.770169e-01
  3.303750e-01   5.803404e+01   4.846108e-01
  3.306740e-01   5.745503e+01   4.755990e-01
  3.309730e-01   5.862629e+01   4.891813e-01
  3.312720e-01   5.853354e+01   4.925398e-01
  3.315700e-01   5.763192e+01   4.798496e-01
  3.318690e-01   5.879990e+01   4.975009e-01
  3.321680e-01   5.854740e+01   4.851902e-01
  3.324670e-01   5.766404e+01   4.937757e-01
  3.327660e-01   5.793628e+01   4.921887e-01
  3.330650e-01   5.757472e+01   4.911954e-01
  3.333640e-01   5.777124e+01   4.998702e-01
  3.336630e-01   5.883857e+01   4.927397e-01
  3.339620e-01   5.806954e+01   5.040576e-01
  3.342610e-01   5.885908e+01   5.005524e-01
  3.345600e-01   5.754647e+01   5.000450e-01
  3.348590e-01   5.747780e+01   5.086133e-01
  3.351570e-01   5.704250e+01   4.911074e-01
  3.354560e-01   5.852743e+01   5.169510e-01
  3.357550e-01   5.771490e+01   4.967859e-01
  3.360540e-01   5.730753e+01   5.096873e-01
  3.363530e-01   5.761360e+01   5.173019e-01
  3.366520e-01   5.856395e+01   5.061989e-01
  3.369510e-01   5.746844e+01   5.231325e-01
  3.372500e-01   5.713369e+01   4.982484e-01
  3.375490e-01   5.782249e+01   5.221112e-01
  3.378480e-01   5.769343e+01   5.189400e-01
  3.381470e-01   5.827780e+01   5.202753e-01
  3.384460e-01   5.757728e+01   5.310554e-01
  3.387450e-01   5.701980e+01   5.071884e-01
  3.390430e-01   5.731003e+01   5.270904e-01
  3.393420e-01   5.796471e+01   5.273879e-01
  3.396410e-01   5.794420e+01   5.279668e-01
  3.399400e-01   5.805121e+01   5.439380e-01
  3.402390e-01   5.825095e+01   5.188790e-01
  3.405380e-01   5.719336e+01   5.370091e-01
  3.408370e-01   5.735197e+01   5.300153e-01
  3.411360e-01   5.824555e+01   5.376309e-01
  3.414350e-01   5.774031e+01   5.424795e-01
  3.417340e-01   5.793924e+01   5.355112e-01
  3.420330e-01   5.700390e+01   5.472046e-01
  3.423320e-01   5.732252e+01   5.333539e-01
  3.426300e-01   5.745844e+01   5.486183e-01
  3.429290e-01   5.779399e+01   5.479395e-01
  3.432280e-01   5.796431e+01   5.464928e-01
  3.435270e-01   5.752708e+01   5.632066e-01
  3.438260e-01   5.918072e+01   5.484636e-01
  3.441250e-01   5.784852e+01   5.615038e-01
  3.444240e-01   5.826295e+01   5.555407e-01
  3.447230e-01   5.744063e+01   5.563143e-01
  3.450220e-01   5.731962e+01   5.671875e-01
  3.453210e-01   5.671619e+01   5.481169e-01
  3.456200e-01   5.851037e+01   5.782346e-01
  3.459190e-01   5.745065e+01   5.595695e-01
  3.462170e-01   5.758684e+01   5.710632e-01
  3.465160e-01   5.814841e+01   5.729811e-01
  3.468150e-01   5.746258e+01   5.687413e-01
  3.471140e-01   5.728478e+01   5.828418e-01
  3.474130e-01   5.784719e+01   5.697917e-01
  3.477120e-01   5.718990e+01   5.823589e-01
  3.480110e-01   5.692711e+01   5.747282e-01
  3.483100e-01   5.788095e+01   5.813146e-01
  3.486090e-01   5.764198e+01   5.950382e-01
  3.489080e-01   5.802107e+01   5.820178e-01
  3.492070e-01   5.762082e+01   5.959003e-01
  3.495060e-01   5.726699e+01   5.827513e-01
  3.498040e-01   5.705543e+01   5.939409e-01
  3.501030e-01   5.814258e+01   6.005580e-01
  3.504020e-01   5.801996e+01   5.989401e-01
  3.507010e-01   5.674814e+01   6.064206e-01
  3.510000e-01   5.715107e+01   5.896251e-01
  3.512990e-01   5.688423e+01   6.071473e-01
  3.515980e-01   5.817513e+01   6.057281e-01
  3.518970e-01   5.741715e+01   6.152937e-01
  3.521960e-01   5.734647e+01   6.236998e-01
  3.524950e-01   5.869781e+01   6.074282e-01
  3.527940e-01   5.746463e+01   6.277382e-01
  3.530930e-01   5.748354e+01   6.113887e-01
  3.533920e-01   5.607440e+01   6.189740e-01
  3.536900e-01   5.697235e+01   6.261832e-01
  3.539890e-01   5.753988e+01   6.258773e-01
  3.542880e-01   5.704461e+01   6.383370e-01
  3.545870e-01   5.781277e+01   6.174098e-01
  3.548860e-01   5.787979e+01   6.393703e-01
  3.551850e-01   5.735607e+01   6.248769e-01
  3.554840e-01   5.730770e+01   6.362027e-01
  3.557830e-01   5.708553e+01   6.373599e-01
  3.560820e-01   5.748950e+01   6.178452e-01
  3.563810e-01   5.784217e+01   6.403628e-01
  3.566800e-01   5.751268e+01   6.234826e-01
  3.569790e-01   5.815664e+01   6.469842e-01
  3.572770e-01   5.708943e+01   6.398005e-01
  3.575760e-01   5.701494e+01   6.131348e-01
  3.578750e-01   5.668542e+01   6.512984e-01
  3.581740e-01   5.809682e+01   6.300373e-01
  3.584730e-01   5.693236e+01   6.527156e-01
  3.587720e-01   5.669600e+01   6.400304e-01
  3.590710e-01   5.717057e+01   6.414758e-01
  3.593700e-01   5.764410e+01   6.688349e-01
  3.596690e-01   5.757654e+01   6.400951e-01
  3.599680e-01   5.769528e+01   6.705128e-01
  3.602670e-01   5.726832e+01   6.507763e-01
  3.605660e-01   5.762082e+01   6.686998e-01
  3.608640e-01   5.715278e+01   6.830576e-01
  3.611630e-01   5.811407e+01   6.530083e-01
  3.614620e-01   5.734237e+01   6.886761e-01
  3.617610e-01   5.717110e+01   6.620112e-01
  3.620600e-01   5.610583e+01   6.782420e-01
  3.623590e-01   5.721531e+01   6.819566e-01
  3.626580e-01   5.828825e+01   6.883212e-01
  3.629570e-01   5.767035e+01   7.030878e-01
  3.632560e-01   5.777535e+01   6.737679e-01
  3.635550e-01   5.693616e+01   7.099846e-01
  3.638540e-01   5.763392e+01   6.965619e-01
  3.641530e-01   5.635985e+01   6.934791e-01
  3.644510e-01   5.673109e+01   7.259508e-01
  3.647500e-01   5.667156e+01   6.816529e-01
  3.650490e-01   5.762698e+01   7.298649e-01
  3.653480e-01   5.702258e+01   7.088612e-01
  3.656470e-01   5.699724e+01   7.171309e-01
  3.659460e-01   5.769315e+01   7.431451e-01
  3.662450e-01   5.756430e+01   7.105620e-01
  3.665440e-01   5.752609e+01   7.596230e-01
  3.668430e-01   5.729156e+01   7.172661e-01
  3.671420e-01   5.703240e+01   7.464948e-01
  3.674410e-01   5.688747e+01   7.360720e-01
  3.677400e-01   5.659292e+01   7.474962e-01
  3.680390e-01   5.791558e+01   7.855172e-01
  3.683370e-01   5.615307e+01   7.240286e-01
  3.686360e-01   5.770880e+01   7.754010e-01
  3.689350e-01   5.794011e+01   7.603322e-01
  3.692340e-01   5.654156e+01   7.717951e-01
  3.695330e-01   5.860574e+01   8.134980e-01
  3.698320e-01   5.643567e+01   7.445105e-01
  3.701310e-01   5.622101e+01   7.991713e-01
  3.704300e-01   5.775822e+01   7.714823e-01
  3.707290e-01   5.600172e+01   8.000246e-01
  3.710280e-01   5.779271e+01   8.078355e-01
  3.713270e-01   5.717618e+01   7.917498e-01
  3.716260e-01   5.727571e+01   8.402029e-01
  3.719240e-01   5.671326e+01   7.817500e-01
  3.722230e-01   5.796269e+01   8.480024e-01
  3.725220e-01   5.680455e+01   8.106668e-01
  3.728210e-01   5.812047e+01   8.381985e-01
  3.731200e-01   5.746857e+01   8.829832e-01
  3.734190e-01   5.697968e+01   8.021331e-01
  3.737180e-01   5.680216e+01   8.747078e-01
  3.740170e-01   5.627479e+01   8.195454e-01
  3.743160e-01   5.650484e+01   8.787148e-01
  3.746150e-01   5.825690e+01   8.858379e-01
  3.749140e-01   5.702216e+01   8.552790e-01
  3.752130e-01   5.560082e+01   9.050660e-01
  3.755110e-01   5.796202e+01   8.593805e-01
  3.758100e-01   5.772231e+01   9.221711e-01
  3.761090e-01   5.662863e+01   8.861214e-01
  3.764080e-01   5.809348e+01   9.215385e-01
  3.767070e-01   5.903426e+01   9.713052e-01
  3.770060e-01   5.692338e+01   8.756408e-01
  3.773050e-01   5.844269e+01   9.747219e-01
  3.776040e-01   5.593468e+01   9.113461e-01
  3.779030e-01   5.730212e+01   9.529201e-01
  3.782020e-01   5.457647e+01   1.004494e+00
  3.785010e-01   5.757320e+01   9.069176e-01
  3.788000e-01   5.580421e+01   1.010787e+00
  3.790990e-01   5.869272e+01   9.564099e-01
  3.793970e-01   5.702216e+01   1.011980e+00
  3.796960e-01   5.778291e+01   1.013891e+00
  3.799950e-01   5.789321e+01   9.962357e-01
  3.802940e-01   5.769616e+01   1.105664e+00
  3.805930e-01   5.631529e+01   9.527190e-01
  3.808920e-01   5.657317e+01   1.101054e+00
  3.811910e-01   5.626193e+01   1.014924e+00
  3.814900e-01   5.624874e+01   1.067971e+00
  3.817890e-01   5.577534e+01   1.161231e+00
  3.820880e-01   5.847640e+01   1.010469e+00
  3.823870e-01   5.855690e+01   1.197535e+00
  3.826860e-01   5.821379e+01   1.047750e+00
  3.829840e-01   5.634382e+01   1.198262e+00
  3.832830e-01   5.675942e+01   1.149532e+00
  3.835820e-01   5.526422e+01   1.107279e+00
  3.838810e-01   5.746059e+01   1.262337e+00
  3.841800e-01   5.583620e+01   1.100127e+00
  3.844790e-01   5.598211e+01   1.255255e+00
  3.847780e-01   5.546105e+01   1.157954e+00
  3.850770e-01   5.737319e+01   1.280345e+00
  3.853760e-01   5.689830e+01   1.360130e+00
  3.856750e-01   5.717758e+01   1.175737e+00
  3.859740e-01   5.802117e+01   1.397796e+00
  3.862730e-01   5.504791e+01   1.235551e+00
  3.865710e-01   5.802117e+01   1.397796e+00
  3.868700e-01   5.653825e+01   1.405138e+00
  3.871690e-01   5.610946e+01   1.317036e+00
  3.874680e-01   5.558929e+01   1.509598e+00
  3.877670e-01   5.913015e+01   1.374748e+00
  3.880660e-01   5.773035e+01   1.572970e+00
  3.883650e-01   5.445649e+01   1.447676e+00
  3.886640e-01   5.607030e+01   1.532868e+00
  3.889630e-01   5.850857e+01   1.703972e+00
  3.892620e-01   5.942189e+01   1.544077e+00
  3.895610e-01   5.699223e+01   1.727831e+00
  3.898600e-01   5.672205e+01   1.677756e+00
  3.901580e-01   5.770463e+01   1.763258e+00
  3.904570e-01   5.576498e+01   1.937967e+00
  3.907560e-01   5.783035e+01   1.740489e+00
  3.910550e-01   5.741129e+01   2.002449e+00
  3.913540e-01   5.664301e+01   1.989005e+00
  3.916530e-01   5.762082e+01   2.006099e+00
  3.919520e-01   5.374451e+01   2.516817e+00
  3.922510e-01   5.461755e+01   1.953120e+00
  3.925500e-01   5.317878e+01   2.585641e+00
  3.928490e-01   5.709700e+01   2.445767e+00
  3.931480e-01   5.380737e+01   2.600877e+00
  3.934470e-01   0.000000e+00   0.000000e+00
  3.937460e-01   5.732748e+01   2.684605e+00
creator: radaver
creator-version: 3725
header-file: /nas_data/SAXS_data/20151104Workshop/header/JH1_0194.txt
image-file: /nas_data/Pilatus1M/20151104_Workshop/JH1_0194.tif
angular-axis-file: /nas_data/SAXS_data/20151104Workshop/q20151029.dat
beamstop-mask-file: /nas_data/SAXS_data/20151104Workshop/fit2d20151031.msk
detector-response-file: none
beam-center-x: 949.7700
beam-center-y: 918.8000
unit-time: 1.0000
channel-first: 10
channel-last: 1315
Exposure time [s]: 1.093925
Transmitted Beam: 0.484756
Incident Beam: 0.484756
Code: JH1
Concentration [mg/ml]: 1
Run Number: 0194
