# Supplementary material for: SAXS analysis of a soluble cytosolic NgBR construct including extracellular and transmembrane domains
Source: PLoS One. 2018 Jan 18;13(1):e0191371. doi: 10.1371/journal.pone.0191371 (PMC5773207; doi:10.1371/journal.pone.0191371)
Supplement: S1 File — (ZIP) [file pone.0191371.s001.zip › JH1_0195.dat]

Sample:   c= 1.0000 mg/ml  Code: JH1
  3.656810e-03   2.270899e+04   4.139326e+01
  3.955720e-03   2.215654e+04   2.808108e+01
  4.254640e-03   1.912696e+04   2.338039e+01
  4.553560e-03   1.544754e+04   2.025822e+01
  4.852480e-03   1.248350e+04   1.705008e+01
  5.151400e-03   1.058212e+04   1.550773e+01
  5.450320e-03   8.747305e+03   1.339196e+01
  5.749240e-03   7.487971e+03   1.200521e+01
  6.048150e-03   6.400746e+03   1.087968e+01
  6.347070e-03   5.553633e+03   9.628312e+00
  6.645990e-03   4.869694e+03   8.976338e+00
  6.944910e-03   4.291379e+03   8.112350e+00
  7.243830e-03   3.837992e+03   7.433907e+00
  7.542750e-03   3.420532e+03   6.991344e+00
  7.841670e-03   3.093262e+03   6.278824e+00
  8.140580e-03   2.788560e+03   6.043792e+00
  8.439500e-03   2.562271e+03   5.584026e+00
  8.738420e-03   2.348680e+03   5.295222e+00
  9.037340e-03   2.172079e+03   4.923741e+00
  9.336260e-03   2.000589e+03   4.643663e+00
  9.635180e-03   1.852832e+03   4.456178e+00
  9.934100e-03   1.710737e+03   4.142987e+00
  1.023300e-02   1.560590e+03   4.055260e+00
  1.053190e-02   1.450165e+03   3.964924e+00
  1.083090e-02   1.343017e+03   3.815636e+00
  1.112980e-02   1.233571e+03   3.625737e+00
  1.142870e-02   1.151040e+03   3.482727e+00
  1.172760e-02   1.062687e+03   3.337085e+00
  1.202650e-02   9.837210e+02   3.201824e+00
  1.232540e-02   9.076106e+02   3.058616e+00
  1.262440e-02   8.414506e+02   2.890269e+00
  1.292330e-02   7.883893e+02   2.754502e+00
  1.322220e-02   7.309257e+02   2.652219e+00
  1.352110e-02   6.781482e+02   2.528996e+00
  1.382000e-02   6.311759e+02   2.415799e+00
  1.411900e-02   5.915806e+02   2.327417e+00
  1.441790e-02   5.519251e+02   2.231864e+00
  1.471680e-02   5.163882e+02   2.148561e+00
  1.501570e-02   4.811592e+02   2.031112e+00
  1.531460e-02   4.542403e+02   1.964568e+00
  1.561350e-02   4.282056e+02   1.873972e+00
  1.591250e-02   4.034259e+02   1.834968e+00
  1.621140e-02   3.770585e+02   1.743401e+00
  1.651030e-02   3.585709e+02   1.682245e+00
  1.680920e-02   3.371039e+02   1.631112e+00
  1.710810e-02   3.231766e+02   1.600414e+00
  1.740710e-02   3.044809e+02   1.531079e+00
  1.770600e-02   2.923703e+02   1.485243e+00
  1.800490e-02   2.748593e+02   1.428694e+00
  1.830380e-02   2.626051e+02   1.407610e+00
  1.860270e-02   2.476877e+02   1.340498e+00
  1.890170e-02   2.367039e+02   1.310439e+00
  1.920060e-02   2.283086e+02   1.274791e+00
  1.949950e-02   2.197966e+02   1.265206e+00
  1.979840e-02   2.079935e+02   1.207673e+00
  2.009730e-02   2.023168e+02   1.178014e+00
  2.039620e-02   1.931093e+02   1.148809e+00
  2.069520e-02   1.872671e+02   1.125199e+00
  2.099410e-02   1.808409e+02   1.113737e+00
  2.129300e-02   1.733213e+02   1.061763e+00
  2.159190e-02   1.660118e+02   1.074943e+00
  2.189080e-02   1.597198e+02   1.060261e+00
  2.218980e-02   1.571568e+02   1.069837e+00
  2.248870e-02   1.501916e+02   1.064519e+00
  2.278760e-02   1.468324e+02   1.042177e+00
  2.308650e-02   1.387816e+02   1.044386e+00
  2.338540e-02   1.359438e+02   1.031506e+00
  2.368430e-02   1.318118e+02   9.972591e-01
  2.398330e-02   1.301519e+02   1.013508e+00
  2.428220e-02   1.269302e+02   9.786181e-01
  2.458110e-02   1.237354e+02   9.987111e-01
  2.488000e-02   1.218203e+02   9.645221e-01
  2.517890e-02   1.197961e+02   9.450656e-01
  2.547790e-02   1.191258e+02   9.557318e-01
  2.577680e-02   1.129945e+02   9.233353e-01
  2.607570e-02   1.122631e+02   9.277945e-01
  2.637460e-02   1.093427e+02   9.082924e-01
  2.667350e-02   1.071295e+02   8.765516e-01
  2.697250e-02   1.053207e+02   8.423228e-01
  2.727140e-02   1.046812e+02   8.085960e-01
  2.757030e-02   1.013880e+02   7.970965e-01
  2.786920e-02   1.010741e+02   7.867657e-01
  2.816810e-02   1.004285e+02   7.718195e-01
  2.846700e-02   9.761685e+01   7.515439e-01
  2.876600e-02   9.639692e+01   7.378348e-01
  2.906490e-02   9.369940e+01   7.296257e-01
  2.936380e-02   9.466562e+01   7.279172e-01
  2.966270e-02   9.247638e+01   7.141725e-01
  2.996160e-02   9.197315e+01   7.132703e-01
  3.026060e-02   9.013322e+01   6.949793e-01
  3.055950e-02   9.052979e+01   6.955193e-01
  3.085840e-02   8.901981e+01   6.867823e-01
  3.115730e-02   8.921642e+01   6.846616e-01
  3.145620e-02   8.840169e+01   6.749794e-01
  3.175510e-02   8.658659e+01   6.698467e-01
  3.205410e-02   8.644504e+01   6.656515e-01
  3.235300e-02   8.550706e+01   6.593482e-01
  3.265190e-02   8.421048e+01   6.423230e-01
  3.295080e-02   8.327838e+01   6.429469e-01
  3.324970e-02   8.361924e+01   6.434153e-01
  3.354870e-02   8.223207e+01   6.363880e-01
  3.384760e-02   8.191276e+01   6.278177e-01
  3.414650e-02   8.174435e+01   6.271719e-01
  3.444540e-02   8.122151e+01   6.165720e-01
  3.474430e-02   8.019463e+01   6.180531e-01
  3.504330e-02   8.054702e+01   6.117338e-01
  3.534220e-02   7.918100e+01   6.072727e-01
  3.564110e-02   7.775015e+01   6.010192e-01
  3.594000e-02   7.917822e+01   5.949047e-01
  3.623890e-02   7.767877e+01   5.992691e-01
  3.653780e-02   7.703468e+01   5.806378e-01
  3.683680e-02   7.771840e+01   5.907967e-01
  3.713570e-02   7.710707e+01   5.891703e-01
  3.743460e-02   7.661352e+01   5.777095e-01
  3.773350e-02   7.687161e+01   5.780147e-01
  3.803240e-02   7.627507e+01   5.895110e-01
  3.833140e-02   7.541220e+01   6.000992e-01
  3.863030e-02   7.425856e+01   6.047483e-01
  3.892920e-02   7.455381e+01   6.043734e-01
  3.922810e-02   7.480354e+01   6.077573e-01
  3.952700e-02   7.332531e+01   5.978225e-01
  3.982600e-02   7.465275e+01   6.119695e-01
  4.012490e-02   7.355442e+01   5.979836e-01
  4.042380e-02   7.283558e+01   6.028742e-01
  4.072270e-02   7.304430e+01   6.013557e-01
  4.102160e-02   7.393942e+01   6.042367e-01
  4.132050e-02   7.391070e+01   6.049116e-01
  4.161950e-02   7.401510e+01   5.990818e-01
  4.191840e-02   7.216064e+01   5.992822e-01
  4.221730e-02   7.232279e+01   5.921934e-01
  4.251620e-02   7.224525e+01   5.996334e-01
  4.281510e-02   7.143184e+01   5.870273e-01
  4.311410e-02   7.099109e+01   5.859633e-01
  4.341300e-02   7.171209e+01   5.919749e-01
  4.371190e-02   7.175566e+01   5.906266e-01
  4.401080e-02   7.150286e+01   5.895853e-01
  4.430970e-02   7.032303e+01   5.802317e-01
  4.460860e-02   7.031478e+01   5.809354e-01
  4.490760e-02   7.104108e+01   5.854195e-01
  4.520650e-02   7.190594e+01   5.845046e-01
  4.550540e-02   7.052116e+01   5.817873e-01
  4.580430e-02   6.964872e+01   5.759831e-01
  4.610320e-02   7.019716e+01   5.753479e-01
  4.640220e-02   7.025600e+01   5.799551e-01
  4.670110e-02   6.887636e+01   5.656827e-01
  4.700000e-02   6.999756e+01   5.723869e-01
  4.729890e-02   7.020188e+01   5.753673e-01
  4.759780e-02   7.007385e+01   5.741252e-01
  4.789680e-02   6.882990e+01   5.654918e-01
  4.819570e-02   6.909180e+01   5.658702e-01
  4.849460e-02   6.870842e+01   5.663893e-01
  4.879350e-02   6.860871e+01   5.597774e-01
  4.909240e-02   6.950070e+01   5.710608e-01
  4.939130e-02   6.780107e+01   5.544628e-01
  4.969030e-02   6.811545e+01   5.577615e-01
  4.998920e-02   6.925399e+01   5.617240e-01
  5.028810e-02   6.840293e+01   5.562501e-01
  5.058700e-02   6.787323e+01   5.581220e-01
  5.088590e-02   6.815834e+01   5.500039e-01
  5.118490e-02   6.781879e+01   5.558731e-01
  5.148380e-02   6.840174e+01   5.555795e-01
  5.178270e-02   6.704357e+01   5.429386e-01
  5.208160e-02   6.785147e+01   5.520212e-01
  5.238050e-02   6.793174e+01   5.465231e-01
  5.267940e-02   6.740778e+01   5.521890e-01
  5.297840e-02   6.736328e+01   5.448670e-01
  5.327730e-02   6.782240e+01   5.441836e-01
  5.357620e-02   6.650715e+01   5.407622e-01
  5.387510e-02   6.752724e+01   5.417456e-01
  5.417400e-02   6.727218e+01   5.457751e-01
  5.447300e-02   6.723077e+01   5.374679e-01
  5.477190e-02   6.786219e+01   5.412202e-01
  5.507080e-02   6.715431e+01   5.383900e-01
  5.536970e-02   6.633633e+01   5.332737e-01
  5.566860e-02   6.687096e+01   5.391066e-01
  5.596760e-02   6.691125e+01   5.331616e-01
  5.626650e-02   6.738235e+01   5.374617e-01
  5.656540e-02   6.716874e+01   5.347890e-01
  5.686430e-02   6.617909e+01   5.278642e-01
  5.716320e-02   6.694976e+01   5.274088e-01
  5.746210e-02   6.684566e+01   5.323011e-01
  5.776110e-02   6.574597e+01   5.296930e-01
  5.806000e-02   6.711528e+01   5.269010e-01
  5.835890e-02   6.685237e+01   5.264456e-01
  5.865780e-02   6.503086e+01   5.163945e-01
  5.895670e-02   6.633844e+01   5.314734e-01
  5.925570e-02   6.539306e+01   5.155937e-01
  5.955460e-02   6.627783e+01   5.259152e-01
  5.985350e-02   6.641258e+01   5.190384e-01
  6.015240e-02   6.670909e+01   5.218820e-01
  6.045130e-02   6.608457e+01   5.199964e-01
  6.075020e-02   6.681374e+01   5.178270e-01
  6.104920e-02   6.535911e+01   5.160162e-01
  6.134810e-02   6.520254e+01   5.159552e-01
  6.164700e-02   6.627614e+01   5.119413e-01
  6.194590e-02   6.534135e+01   5.165042e-01
  6.224480e-02   6.566372e+01   5.063956e-01
  6.254380e-02   6.608372e+01   5.166419e-01
  6.284270e-02   6.556379e+01   5.162664e-01
  6.314160e-02   6.541100e+01   5.033403e-01
  6.344050e-02   6.479881e+01   5.083393e-01
  6.373940e-02   6.615796e+01   5.051698e-01
  6.403840e-02   6.631756e+01   5.137193e-01
  6.433730e-02   6.577747e+01   5.063102e-01
  6.463620e-02   6.627980e+01   5.040909e-01
  6.493510e-02   6.577080e+01   5.132239e-01
  6.523400e-02   6.609593e+01   5.039035e-01
  6.553290e-02   6.470726e+01   5.011401e-01
  6.583190e-02   6.514141e+01   5.007619e-01
  6.613080e-02   6.615896e+01   5.000862e-01
  6.642970e-02   6.539165e+01   5.063950e-01
  6.672860e-02   6.389236e+01   4.899744e-01
  6.702750e-02   6.573539e+01   5.020163e-01
  6.732650e-02   6.547855e+01   4.975079e-01
  6.762540e-02   6.511188e+01   4.961130e-01
  6.792430e-02   6.580570e+01   5.007604e-01
  6.822320e-02   6.502614e+01   4.899303e-01
  6.852210e-02   6.512921e+01   4.976773e-01
  6.882110e-02   6.515456e+01   4.938078e-01
  6.912000e-02   6.452503e+01   4.909296e-01
  6.941890e-02   6.486966e+01   4.888624e-01
  6.971780e-02   6.455936e+01   4.872162e-01
  7.001670e-02   6.461572e+01   4.937247e-01
  7.031560e-02   6.539524e+01   4.898829e-01
  7.061460e-02   6.481307e+01   4.881726e-01
  7.091350e-02   6.552194e+01   4.894060e-01
  7.121240e-02   6.530275e+01   4.848427e-01
  7.151130e-02   6.501875e+01   4.899025e-01
  7.181020e-02   6.502746e+01   4.833587e-01
  7.210920e-02   6.485020e+01   4.859500e-01
  7.240810e-02   6.468657e+01   4.807185e-01
  7.270700e-02   6.479944e+01   4.871725e-01
  7.300590e-02   6.441668e+01   4.810833e-01
  7.330480e-02   6.434711e+01   4.754208e-01
  7.360370e-02   6.463320e+01   4.823508e-01
  7.390270e-02   6.447420e+01   4.763337e-01
  7.420160e-02   6.469509e+01   4.844342e-01
  7.450050e-02   6.410839e+01   4.732181e-01
  7.479940e-02   6.464568e+01   4.765225e-01
  7.509830e-02   6.454367e+01   4.801873e-01
  7.539730e-02   6.475697e+01   4.738540e-01
  7.569620e-02   6.422332e+01   4.727674e-01
  7.599510e-02   6.430912e+01   4.761680e-01
  7.629400e-02   6.432524e+01   4.701163e-01
  7.659290e-02   6.479425e+01   4.761838e-01
  7.689190e-02   6.417063e+01   4.695510e-01
  7.719080e-02   6.409463e+01   4.718584e-01
  7.748970e-02   6.484147e+01   4.711415e-01
  7.778860e-02   6.471883e+01   4.737145e-01
  7.808750e-02   6.472059e+01   4.702756e-01
  7.838640e-02   6.433904e+01   4.663597e-01
  7.868540e-02   6.402748e+01   4.664848e-01
  7.898430e-02   6.469098e+01   4.663814e-01
  7.928320e-02   6.503811e+01   4.731452e-01
  7.958210e-02   6.493176e+01   4.639522e-01
  7.988100e-02   6.367145e+01   4.647675e-01
  8.018000e-02   6.470342e+01   4.660111e-01
  8.047890e-02   6.357333e+01   4.615131e-01
  8.077780e-02   6.481723e+01   4.651808e-01
  8.107670e-02   6.567554e+01   4.657840e-01
  8.137560e-02   6.427690e+01   4.640599e-01
  8.167450e-02   6.499655e+01   4.637762e-01
  8.197350e-02   6.503184e+01   4.610796e-01
  8.227240e-02   6.508930e+01   4.657441e-01
  8.257130e-02   6.450370e+01   4.541163e-01
  8.287020e-02   6.488135e+01   4.645893e-01
  8.316910e-02   6.444448e+01   4.597902e-01
  8.346810e-02   6.453520e+01   4.557748e-01
  8.376700e-02   6.484432e+01   4.632328e-01
  8.406590e-02   6.370414e+01   4.497709e-01
  8.436480e-02   6.351718e+01   4.560738e-01
  8.466370e-02   6.416475e+01   4.525383e-01
  8.496270e-02   6.418300e+01   4.633095e-01
  8.526160e-02   6.380897e+01   4.765448e-01
  8.556050e-02   6.387254e+01   4.772325e-01
  8.585940e-02   6.485664e+01   4.869150e-01
  8.615830e-02   6.431196e+01   4.848661e-01
  8.645720e-02   6.472183e+01   4.911916e-01
  8.675620e-02   6.469006e+01   4.935154e-01
  8.705510e-02   6.416284e+01   4.905221e-01
  8.735400e-02   6.492825e+01   4.959101e-01
  8.765290e-02   6.481979e+01   4.959939e-01
  8.795180e-02   6.540963e+01   5.023046e-01
  8.825080e-02   6.387149e+01   4.918579e-01
  8.854970e-02   6.379448e+01   4.981056e-01
  8.884860e-02   6.399783e+01   4.968542e-01
  8.914750e-02   6.476159e+01   5.060581e-01
  8.944640e-02   6.368466e+01   4.981906e-01
  8.974530e-02   6.417884e+01   4.960371e-01
  9.004430e-02   7.462896e+01   5.327380e-01
  9.034320e-02   6.425316e+01   4.768529e-01
  9.064210e-02   6.345943e+01   4.730118e-01
  9.094100e-02   6.390973e+01   4.648011e-01
  9.123990e-02   6.419000e+01   4.645720e-01
  9.153890e-02   6.430957e+01   4.675113e-01
  9.183780e-02   6.404573e+01   4.632246e-01
  9.213670e-02   6.351739e+01   4.596800e-01
  9.243560e-02   6.577091e+01   4.665307e-01
  9.273450e-02   6.411007e+01   4.566147e-01
  9.303350e-02   6.445000e+01   4.638611e-01
  9.333240e-02   6.410411e+01   4.523244e-01
  9.363130e-02   6.349436e+01   4.536353e-01
  9.393020e-02   6.447288e+01   4.547792e-01
  9.422910e-02   6.397484e+01   4.541794e-01
  9.452800e-02   6.429165e+01   4.564745e-01
  9.482700e-02   6.368683e+01   4.441370e-01
  9.512590e-02   6.428065e+01   4.544874e-01
  9.542480e-02   6.452895e+01   4.504042e-01
  9.572370e-02   6.460126e+01   4.506565e-01
  9.602260e-02   6.441546e+01   4.522750e-01
  9.632160e-02   6.372492e+01   4.420973e-01
  9.662050e-02   6.436242e+01   4.468535e-01
  9.691940e-02   6.410492e+01   4.459587e-01
  9.721830e-02   6.413284e+01   4.435100e-01
  9.751720e-02   6.376426e+01   4.444069e-01
  9.781610e-02   6.437583e+01   4.421976e-01
  9.811510e-02   6.433416e+01   4.463885e-01
  9.841400e-02   6.493352e+01   4.412756e-01
  9.871290e-02   6.401419e+01   4.413093e-01
  9.901180e-02   6.454250e+01   4.442026e-01
  9.931070e-02   6.394061e+01   4.382373e-01
  9.960970e-02   6.399876e+01   4.416124e-01
  9.990860e-02   6.364064e+01   4.330899e-01
  1.002070e-01   6.470953e+01   4.408644e-01
  1.005060e-01   6.383876e+01   4.354679e-01
  1.008050e-01   6.429804e+01   4.394605e-01
  1.011040e-01   6.451827e+01   4.340361e-01
  1.014030e-01   6.396190e+01   4.341816e-01
  1.017020e-01   6.424998e+01   4.392962e-01
  1.020010e-01   6.393011e+01   4.333971e-01
  1.023000e-01   6.445013e+01   4.331369e-01
  1.025990e-01   6.472392e+01   4.330546e-01
  1.028980e-01   6.387589e+01   4.318699e-01
  1.031970e-01   6.417417e+01   4.352417e-01
  1.034960e-01   6.356383e+01   4.252546e-01
  1.037950e-01   6.415892e+01   4.311603e-01
  1.040930e-01   6.440922e+01   4.283964e-01
  1.043920e-01   6.428664e+01   4.319211e-01
  1.046910e-01   6.450893e+01   4.320031e-01
  1.049900e-01   6.445097e+01   4.259691e-01
  1.052890e-01   6.466237e+01   4.302133e-01
  1.055880e-01   6.380899e+01   4.257530e-01
  1.058870e-01   6.405842e+01   4.281995e-01
  1.061860e-01   6.382688e+01   4.232705e-01
  1.064850e-01   6.449601e+01   4.261179e-01
  1.067840e-01   6.446286e+01   4.282514e-01
  1.070830e-01   6.432594e+01   4.242911e-01
  1.073820e-01   6.446620e+01   4.231866e-01
  1.076800e-01   6.492063e+01   4.243632e-01
  1.079790e-01   6.425318e+01   4.240510e-01
  1.082780e-01   6.471735e+01   4.274870e-01
  1.085770e-01   6.439264e+01   4.174481e-01
  1.088760e-01   6.399373e+01   4.219438e-01
  1.091750e-01   6.376829e+01   4.196554e-01
  1.094740e-01   6.391093e+01   4.210502e-01
  1.097730e-01   6.375997e+01   4.181004e-01
  1.100720e-01   6.372922e+01   4.141056e-01
  1.103710e-01   6.398305e+01   4.212877e-01
  1.106700e-01   6.400080e+01   4.152833e-01
  1.109690e-01   6.425471e+01   4.218710e-01
  1.112670e-01   6.445612e+01   4.149832e-01
  1.115660e-01   6.454395e+01   4.164472e-01
  1.118650e-01   6.458182e+01   4.204809e-01
  1.121640e-01   6.408229e+01   4.129017e-01
  1.124630e-01   6.442447e+01   4.151754e-01
  1.127620e-01   6.433886e+01   4.148995e-01
  1.130610e-01   6.492256e+01   4.161874e-01
  1.133600e-01   6.386532e+01   4.175364e-01
  1.136590e-01   6.453036e+01   4.094628e-01
  1.139580e-01   6.439585e+01   4.136191e-01
  1.142570e-01   6.312206e+01   4.092197e-01
  1.145560e-01   6.432173e+01   4.136724e-01
  1.148550e-01   6.395294e+01   4.113261e-01
  1.151530e-01   6.444722e+01   4.075185e-01
  1.154520e-01   6.386073e+01   4.107415e-01
  1.157510e-01   6.427495e+01   4.075306e-01
  1.160500e-01   6.378916e+01   4.122471e-01
  1.163490e-01   6.451784e+01   4.082999e-01
  1.166480e-01   6.417476e+01   4.100309e-01
  1.169470e-01   6.478059e+01   4.096921e-01
  1.172460e-01   6.480316e+01   4.103274e-01
  1.175450e-01   6.417629e+01   4.050045e-01
  1.178440e-01   6.444466e+01   4.058505e-01
  1.181430e-01   6.455316e+01   4.092534e-01
  1.184420e-01   6.447160e+01   4.067629e-01
  1.187400e-01   6.438774e+01   4.051226e-01
  1.190390e-01   6.422931e+01   4.038062e-01
  1.193380e-01   6.483606e+01   4.057090e-01
  1.196370e-01   6.453832e+01   4.069733e-01
  1.199360e-01   6.450758e+01   4.027871e-01
  1.202350e-01   6.444424e+01   4.055745e-01
  1.205340e-01   6.445814e+01   4.031706e-01
  1.208330e-01   6.403013e+01   4.004935e-01
  1.211320e-01   6.458086e+01   4.054558e-01
  1.214310e-01   6.471152e+01   3.991877e-01
  1.217300e-01   6.491519e+01   4.054113e-01
  1.220290e-01   6.461824e+01   4.031324e-01
  1.223270e-01   6.537628e+01   4.028136e-01
  1.226260e-01   6.424423e+01   3.987864e-01
  1.229250e-01   6.430968e+01   3.974279e-01
  1.232240e-01   6.442053e+01   4.014461e-01
  1.235230e-01   6.446923e+01   4.008012e-01
  1.238220e-01   6.492899e+01   3.988180e-01
  1.241210e-01   6.476735e+01   3.998823e-01
  1.244200e-01   6.427831e+01   3.947691e-01
  1.247190e-01   6.415766e+01   3.990416e-01
  1.250180e-01   6.411589e+01   3.940169e-01
  1.253170e-01   6.469191e+01   3.965472e-01
  1.256160e-01   6.478786e+01   3.994231e-01
  1.259140e-01   6.435132e+01   3.952474e-01
  1.262130e-01   6.433190e+01   3.951877e-01
  1.265120e-01   6.406581e+01   3.916074e-01
  1.268110e-01   6.450528e+01   3.936983e-01
  1.271100e-01   6.490349e+01   3.984810e-01
  1.274090e-01   6.469342e+01   3.945234e-01
  1.277080e-01   6.437908e+01   3.923148e-01
  1.280070e-01   6.492868e+01   3.927433e-01
  1.283060e-01   6.456132e+01   3.931188e-01
  1.286050e-01   6.490725e+01   3.969510e-01
  1.289040e-01   6.477956e+01   3.896026e-01
  1.292030e-01   6.510841e+01   3.955346e-01
  1.295020e-01   6.415170e+01   3.889196e-01
  1.298000e-01   6.458724e+01   3.909714e-01
  1.300990e-01   6.391780e+01   3.865226e-01
  1.303980e-01   6.477332e+01   3.898260e-01
  1.306970e-01   6.466871e+01   3.924508e-01
  1.309960e-01   6.408103e+01   3.884626e-01
  1.312950e-01   6.436333e+01   3.890746e-01
  1.315940e-01   6.511277e+01   3.870142e-01
  1.318930e-01   6.458573e+01   3.882964e-01
  1.321920e-01   6.496522e+01   3.891947e-01
  1.324910e-01   6.433670e+01   3.882685e-01
  1.327900e-01   6.523123e+01   3.887911e-01
  1.330890e-01   6.373987e+01   3.838498e-01
  1.333870e-01   6.451148e+01   3.859297e-01
  1.336860e-01   6.456760e+01   3.853906e-01
  1.339850e-01   6.469004e+01   3.843523e-01
  1.342840e-01   6.471216e+01   3.872412e-01
  1.345830e-01   6.491495e+01   3.864259e-01
  1.348820e-01   6.494715e+01   3.865217e-01
  1.351810e-01   6.486402e+01   3.814211e-01
  1.354800e-01   6.500254e+01   3.862158e-01
  1.357790e-01   6.482885e+01   3.833745e-01
  1.360780e-01   6.469529e+01   3.846007e-01
  1.363770e-01   6.451602e+01   3.836028e-01
  1.366760e-01   6.378925e+01   3.835287e-01
  1.369740e-01   6.412048e+01   3.981410e-01
  1.372730e-01   6.462501e+01   4.018164e-01
  1.375720e-01   6.463514e+01   4.112136e-01
  1.378710e-01   6.499287e+01   4.140765e-01
  1.381700e-01   6.444943e+01   4.140828e-01
  1.384690e-01   6.460372e+01   4.217783e-01
  1.387680e-01   6.407292e+01   4.085721e-01
  1.390670e-01   6.424351e+01   3.974822e-01
  1.393660e-01   6.412304e+01   3.963350e-01
  1.396650e-01   6.454584e+01   3.948293e-01
  1.399640e-01   6.493881e+01   3.970475e-01
  1.402630e-01   6.430516e+01   3.869735e-01
  1.405620e-01   6.457582e+01   3.921689e-01
  1.408600e-01   6.439791e+01   3.903979e-01
  1.411590e-01   6.473463e+01   3.924032e-01
  1.414580e-01   6.488400e+01   3.933520e-01
  1.417570e-01   6.478683e+01   3.855744e-01
  1.420560e-01   6.518050e+01   3.912928e-01
  1.423550e-01   6.504353e+01   3.882314e-01
  1.426540e-01   6.430576e+01   3.825150e-01
  1.429530e-01   6.539412e+01   3.848111e-01
  1.432520e-01   6.512725e+01   3.810632e-01
  1.435510e-01   6.456935e+01   3.821474e-01
  1.438500e-01   6.479701e+01   3.787551e-01
  1.441490e-01   6.453389e+01   3.771011e-01
  1.444470e-01   6.385381e+01   3.775425e-01
  1.447460e-01   6.479806e+01   3.765548e-01
  1.450450e-01   6.498779e+01   3.808801e-01
  1.453440e-01   6.490292e+01   3.746922e-01
  1.456430e-01   6.466011e+01   3.776904e-01
  1.459420e-01   6.500122e+01   3.780227e-01
  1.462410e-01   6.478410e+01   3.756436e-01
  1.465400e-01   6.485883e+01   3.771691e-01
  1.468390e-01   6.492627e+01   3.726290e-01
  1.471380e-01   6.505641e+01   3.759984e-01
  1.474370e-01   6.483283e+01   3.760020e-01
  1.477360e-01   6.506946e+01   3.756036e-01
  1.480340e-01   6.538751e+01   3.728948e-01
  1.483330e-01   6.543854e+01   3.815221e-01
  1.486320e-01   6.434320e+01   3.878067e-01
  1.489310e-01   6.516792e+01   3.919880e-01
  1.492300e-01   6.489487e+01   3.906778e-01
  1.495290e-01   6.482828e+01   3.929347e-01
  1.498280e-01   6.461537e+01   3.968243e-01
  1.501270e-01   6.445704e+01   3.978830e-01
  1.504260e-01   6.556248e+01   3.959040e-01
  1.507250e-01   6.513261e+01   4.004844e-01
  1.510240e-01   6.542627e+01   4.003423e-01
  1.513230e-01   6.504579e+01   4.044639e-01
  1.516210e-01   6.581718e+01   4.025835e-01
  1.519200e-01   6.580979e+01   4.025609e-01
  1.522190e-01   6.501479e+01   4.070905e-01
  1.525180e-01   6.558362e+01   4.039837e-01
  1.528170e-01   6.524466e+01   4.083618e-01
  1.531160e-01   6.532244e+01   4.053231e-01
  1.534150e-01   6.551577e+01   4.000968e-01
  1.537140e-01   6.497564e+01   3.916541e-01
  1.540130e-01   6.492753e+01   3.850572e-01
  1.543120e-01   6.526917e+01   3.863028e-01
  1.546110e-01   6.491803e+01   3.827192e-01
  1.549100e-01   6.518101e+01   3.837232e-01
  1.552090e-01   6.537055e+01   3.863686e-01
  1.555070e-01   6.497480e+01   3.759791e-01
  1.558060e-01   6.442372e+01   3.796732e-01
  1.561050e-01   6.471407e+01   3.767480e-01
  1.564040e-01   6.563654e+01   3.809773e-01
  1.567030e-01   6.523352e+01   3.778179e-01
  1.570020e-01   6.570292e+01   3.772107e-01
  1.573010e-01   6.528004e+01   3.794966e-01
  1.576000e-01   6.502892e+01   3.729235e-01
  1.578990e-01   6.555672e+01   3.763589e-01
  1.581980e-01   6.516910e+01   3.735371e-01
  1.584970e-01   6.555074e+01   3.744168e-01
  1.587960e-01   6.469044e+01   3.753720e-01
  1.590940e-01   6.403969e+01   3.682023e-01
  1.593930e-01   6.502235e+01   3.697736e-01
  1.596920e-01   6.432739e+01   3.688216e-01
  1.599910e-01   6.528721e+01   3.732404e-01
  1.602900e-01   6.502599e+01   3.718626e-01
  1.605890e-01   6.577764e+01   3.684400e-01
  1.608880e-01   6.460545e+01   3.675632e-01
  1.611870e-01   6.491895e+01   3.674370e-01
  1.614860e-01   6.500823e+01   3.680956e-01
  1.617850e-01   6.518759e+01   3.653873e-01
  1.620840e-01   6.521012e+01   3.654504e-01
  1.623830e-01   6.482908e+01   3.659741e-01
  1.626810e-01   6.465952e+01   3.633131e-01
  1.629800e-01   6.507197e+01   3.605884e-01
  1.632790e-01   6.474617e+01   3.608331e-01
  1.635780e-01   6.532491e+01   3.636070e-01
  1.638770e-01   6.493655e+01   3.648812e-01
  1.641760e-01   6.513587e+01   3.636663e-01
  1.644750e-01   6.462412e+01   3.614575e-01
  1.647740e-01   6.512741e+01   3.624740e-01
  1.650730e-01   6.514711e+01   3.638936e-01
  1.653720e-01   6.471291e+01   3.622887e-01
  1.656710e-01   6.417493e+01   3.586647e-01
  1.659700e-01   6.499813e+01   3.625020e-01
  1.662680e-01   6.527463e+01   3.619171e-01
  1.665670e-01   6.493778e+01   3.619459e-01
  1.668660e-01   6.507894e+01   3.589009e-01
  1.671650e-01   6.478237e+01   3.609340e-01
  1.674640e-01   6.439515e+01   3.590888e-01
  1.677630e-01   6.508786e+01   3.591140e-01
  1.680620e-01   6.480106e+01   3.606018e-01
  1.683610e-01   6.506430e+01   3.557020e-01
  1.686600e-01   6.447253e+01   3.589237e-01
  1.689590e-01   6.457943e+01   3.556598e-01
  1.692580e-01   6.427176e+01   3.546275e-01
  1.695570e-01   6.468668e+01   3.602834e-01
  1.698560e-01   6.526809e+01   3.558919e-01
  1.701540e-01   6.518930e+01   3.584536e-01
  1.704530e-01   6.447597e+01   3.535439e-01
  1.707520e-01   6.464127e+01   3.541788e-01
  1.710510e-01   6.481355e+01   3.576059e-01
  1.713500e-01   6.504792e+01   3.547441e-01
  1.716490e-01   6.459065e+01   3.562460e-01
  1.719480e-01   6.487516e+01   3.514011e-01
  1.722470e-01   6.469409e+01   3.532349e-01
  1.725460e-01   6.473239e+01   3.549766e-01
  1.728450e-01   6.444978e+01   3.518485e-01
  1.731440e-01   6.479948e+01   3.533419e-01
  1.734430e-01   6.452069e+01   3.493837e-01
  1.737410e-01   6.460585e+01   3.531746e-01
  1.740400e-01   6.505193e+01   3.536685e-01
  1.743390e-01   6.496128e+01   3.509268e-01
  1.746380e-01   6.473927e+01   3.519218e-01
  1.749370e-01   6.486922e+01   3.499753e-01
  1.752360e-01   6.456710e+01   3.514536e-01
  1.755350e-01   6.529962e+01   3.525488e-01
  1.758340e-01   6.485918e+01   3.466671e-01
  1.761330e-01   6.469527e+01   3.518022e-01
  1.764320e-01   6.423701e+01   3.456802e-01
  1.767310e-01   6.468022e+01   3.512274e-01
  1.770300e-01   6.484065e+01   3.479876e-01
  1.773280e-01   6.457522e+01   3.486582e-01
  1.776270e-01   6.470676e+01   3.478003e-01
  1.779260e-01   6.502409e+01   3.471075e-01
  1.782250e-01   6.471265e+01   3.490290e-01
  1.785240e-01   6.479608e+01   3.459890e-01
  1.788230e-01   6.426157e+01   3.462588e-01
  1.791220e-01   6.468487e+01   3.479140e-01
  1.794210e-01   6.423937e+01   3.434916e-01
  1.797200e-01   6.465351e+01   3.461170e-01
  1.800190e-01   6.460623e+01   3.436356e-01
  1.803180e-01   6.451905e+01   3.469518e-01
  1.806170e-01   6.484110e+01   3.449288e-01
  1.809160e-01   6.454591e+01   3.434751e-01
  1.812140e-01   6.451670e+01   3.442323e-01
  1.815130e-01   6.474450e+01   3.443369e-01
  1.818120e-01   6.411254e+01   3.439908e-01
  1.821110e-01   6.413284e+01   3.400754e-01
  1.824100e-01   6.476586e+01   3.442267e-01
  1.827090e-01   6.506777e+01   3.443607e-01
  1.830080e-01   6.464362e+01   3.434024e-01
  1.833070e-01   6.405192e+01   3.393744e-01
  1.836060e-01   6.413105e+01   3.387776e-01
  1.839050e-01   6.508146e+01   3.452318e-01
  1.842040e-01   6.517776e+01   3.426708e-01
  1.845030e-01   6.365052e+01   3.378266e-01
  1.848010e-01   6.423612e+01   3.411655e-01
  1.851000e-01   6.399534e+01   3.358791e-01
  1.853990e-01   6.429986e+01   3.416631e-01
  1.856980e-01   6.427780e+01   3.391649e-01
  1.859970e-01   6.426960e+01   3.378635e-01
  1.862960e-01   6.460396e+01   3.401858e-01
  1.865950e-01   6.425693e+01   3.375126e-01
  1.868940e-01   6.425798e+01   3.413875e-01
  1.871930e-01   6.516898e+01   3.365940e-01
  1.874920e-01   6.343324e+01   3.351849e-01
  1.877910e-01   6.382849e+01   3.360698e-01
  1.880900e-01   6.410807e+01   3.368050e-01
  1.883880e-01   6.354819e+01   3.370747e-01
  1.886870e-01   6.452595e+01   3.335488e-01
  1.889860e-01   6.374239e+01   3.371104e-01
  1.892850e-01   6.395018e+01   3.351348e-01
  1.895840e-01   6.391472e+01   3.339553e-01
  1.898830e-01   6.443030e+01   3.357658e-01
  1.901820e-01   6.385689e+01   3.339587e-01
  1.904810e-01   6.408049e+01   3.343881e-01
  1.907800e-01   6.392789e+01   3.332200e-01
  1.910790e-01   6.394594e+01   3.326550e-01
  1.913780e-01   6.469367e+01   3.356738e-01
  1.916770e-01   6.393273e+01   3.335399e-01
  1.919750e-01   6.428143e+01   3.352222e-01
  1.922740e-01   6.378739e+01   3.302786e-01
  1.925730e-01   6.450562e+01   3.328882e-01
  1.928720e-01   6.423121e+01   3.329383e-01
  1.931710e-01   6.463342e+01   3.345919e-01
  1.934700e-01   6.359391e+01   3.303769e-01
  1.937690e-01   6.314447e+01   3.283124e-01
  1.940680e-01   6.392920e+01   3.321546e-01
  1.943670e-01   6.367577e+01   3.295417e-01
  1.946660e-01   6.356456e+01   3.298508e-01
  1.949650e-01   6.351592e+01   3.276498e-01
  1.952640e-01   6.401516e+01   3.304187e-01
  1.955630e-01   6.384595e+01   3.311817e-01
  1.958610e-01   6.411092e+01   3.287394e-01
  1.961600e-01   6.354487e+01   3.286091e-01
  1.964590e-01   6.416147e+01   3.287221e-01
  1.967580e-01   6.363609e+01   3.295880e-01
  1.970570e-01   6.386337e+01   3.279576e-01
  1.973560e-01   6.325469e+01   3.246564e-01
  1.976550e-01   6.382439e+01   3.288869e-01
  1.979540e-01   6.355978e+01   3.258705e-01
  1.982530e-01   6.379510e+01   3.282221e-01
  1.985520e-01   6.319721e+01   3.246523e-01
  1.988510e-01   6.379565e+01   3.263301e-01
  1.991500e-01   6.353228e+01   3.278390e-01
  1.994480e-01   6.332231e+01   3.239724e-01
  1.997470e-01   6.374050e+01   3.269130e-01
  2.000460e-01   6.347625e+01   3.223890e-01
  2.003450e-01   6.324284e+01   3.240539e-01
  2.006440e-01   6.286464e+01   3.258197e-01
  2.009430e-01   6.408699e+01   3.239362e-01
  2.012420e-01   6.382041e+01   3.265379e-01
  2.015410e-01   6.290751e+01   3.208022e-01
  2.018400e-01   6.364977e+01   3.233912e-01
  2.021390e-01   6.387825e+01   3.249634e-01
  2.024380e-01   6.361636e+01   3.194343e-01
  2.027370e-01   6.383004e+01   3.249832e-01
  2.030350e-01   6.308257e+01   3.200018e-01
  2.033340e-01   6.413610e+01   3.234991e-01
  2.036330e-01   6.342429e+01   3.192233e-01
  2.039320e-01   6.350301e+01   3.202407e-01
  2.042310e-01   6.379706e+01   3.240476e-01
  2.045300e-01   6.337993e+01   3.182993e-01
  2.048290e-01   6.376428e+01   3.203507e-01
  2.051280e-01   6.346181e+01   3.191818e-01
  2.054270e-01   6.315531e+01   3.178695e-01
  2.057260e-01   6.349537e+01   3.221580e-01
  2.060250e-01   6.312354e+01   3.172518e-01
  2.063240e-01   6.351705e+01   3.208259e-01
  2.066230e-01   6.292621e+01   3.179673e-01
  2.069210e-01   6.320185e+01   3.198915e-01
  2.072200e-01   6.321067e+01   3.192295e-01
  2.075190e-01   6.341517e+01   3.173139e-01
  2.078180e-01   6.353472e+01   3.200467e-01
  2.081170e-01   6.259766e+01   3.160611e-01
  2.084160e-01   6.365925e+01   3.207718e-01
  2.087150e-01   6.270984e+01   3.148824e-01
  2.090140e-01   6.250510e+01   3.158274e-01
  2.093130e-01   6.343924e+01   3.180441e-01
  2.096120e-01   6.295055e+01   3.162825e-01
  2.099110e-01   6.328733e+01   3.156681e-01
  2.102100e-01   6.272371e+01   3.158452e-01
  2.105080e-01   6.299048e+01   3.181297e-01
  2.108070e-01   6.291529e+01   3.150020e-01
  2.111060e-01   6.315205e+01   3.148055e-01
  2.114050e-01   6.307880e+01   3.150162e-01
  2.117040e-01   6.358417e+01   3.212715e-01
  2.120030e-01   6.287309e+01   3.254049e-01
  2.123020e-01   6.335886e+01   3.290182e-01
  2.126010e-01   6.383527e+01   3.275931e-01
  2.129000e-01   6.305596e+01   3.288270e-01
  2.131990e-01   6.324467e+01   3.322002e-01
  2.134980e-01   6.319677e+01   3.340893e-01
  2.137970e-01   6.301570e+01   3.311391e-01
  2.140950e-01   6.241550e+01   3.313978e-01
  2.143940e-01   6.295570e+01   3.340777e-01
  2.146930e-01   6.325898e+01   3.351966e-01
  2.149920e-01   6.268433e+01   3.339853e-01
  2.152910e-01   6.281763e+01   3.348143e-01
  2.155900e-01   6.229378e+01   3.362911e-01
  2.158890e-01   6.315068e+01   3.385961e-01
  2.161880e-01   6.272894e+01   3.360115e-01
  2.164870e-01   6.282697e+01   3.375648e-01
  2.167860e-01   6.308142e+01   3.319247e-01
  2.170850e-01   6.239789e+01   3.275536e-01
  2.173840e-01   6.302943e+01   3.261006e-01
  2.176820e-01   6.269808e+01   3.237974e-01
  2.179810e-01   6.295330e+01   3.254672e-01
  2.182800e-01   6.270872e+01   3.205731e-01
  2.185790e-01   6.252952e+01   3.216554e-01
  2.188780e-01   6.258659e+01   3.183307e-01
  2.191770e-01   6.265828e+01   3.205834e-01
  2.194760e-01   6.291765e+01   3.220876e-01
  2.197750e-01   6.250196e+01   3.178426e-01
  2.200740e-01   6.235031e+01   3.154361e-01
  2.203730e-01   6.217558e+01   3.167404e-01
  2.206720e-01   6.240377e+01   3.163753e-01
  2.209710e-01   6.198315e+01   3.174743e-01
  2.212700e-01   6.235093e+01   3.139800e-01
  2.215680e-01   6.236246e+01   3.168098e-01
  2.218670e-01   6.199435e+01   3.116474e-01
  2.221660e-01   6.210567e+01   3.153507e-01
  2.224650e-01   6.288951e+01   3.148059e-01
  2.227640e-01   6.258324e+01   3.137764e-01
  2.230630e-01   6.247761e+01   3.144306e-01
  2.233620e-01   6.210330e+01   3.127013e-01
  2.236610e-01   6.173014e+01   3.117604e-01
  2.239600e-01   6.200657e+01   3.088690e-01
  2.242590e-01   6.204257e+01   3.120279e-01
  2.245580e-01   6.214517e+01   3.113804e-01
  2.248570e-01   6.251176e+01   3.141215e-01
  2.251550e-01   6.209543e+01   3.094692e-01
  2.254540e-01   6.223422e+01   3.100684e-01
  2.257530e-01   6.220895e+01   3.123161e-01
  2.260520e-01   6.248217e+01   3.091700e-01
  2.263510e-01   6.183545e+01   3.085684e-01
  2.266500e-01   6.262814e+01   3.104133e-01
  2.269490e-01   6.213374e+01   3.078078e-01
  2.272480e-01   6.164986e+01   3.091160e-01
  2.275470e-01   6.183462e+01   3.054651e-01
  2.278460e-01   6.170787e+01   3.086281e-01
  2.281450e-01   6.205856e+01   3.067548e-01
  2.284440e-01   6.178573e+01   3.075668e-01
  2.287420e-01   6.217883e+01   3.094240e-01
  2.290410e-01   6.204982e+01   3.029814e-01
  2.293400e-01   6.182385e+01   3.071635e-01
  2.296390e-01   6.237958e+01   3.070540e-01
  2.299380e-01   6.195848e+01   3.065074e-01
  2.302370e-01   6.212878e+01   3.063134e-01
  2.305360e-01   6.199160e+01   3.040338e-01
  2.308350e-01   6.283239e+01   3.104131e-01
  2.311340e-01   6.206046e+01   3.027700e-01
  2.314330e-01   6.198589e+01   3.047434e-01
  2.317320e-01   6.160223e+01   3.048906e-01
  2.320310e-01   6.153997e+01   3.016158e-01
  2.323290e-01   6.189891e+01   3.072256e-01
  2.326280e-01   6.159183e+01   3.010359e-01
  2.329270e-01   6.205175e+01   3.026303e-01
  2.332260e-01   6.186784e+01   3.037302e-01
  2.335250e-01   6.192602e+01   3.031549e-01
  2.338240e-01   6.124735e+01   3.026822e-01
  2.341230e-01   6.183419e+01   2.996474e-01
  2.344220e-01   6.138717e+01   3.015959e-01
  2.347210e-01   6.177427e+01   3.024265e-01
  2.350200e-01   6.186226e+01   3.018138e-01
  2.353190e-01   6.154108e+01   3.013824e-01
  2.356180e-01   6.168084e+01   2.983583e-01
  2.359170e-01   6.090689e+01   3.007683e-01
  2.362150e-01   6.185526e+01   3.010924e-01
  2.365140e-01   6.173280e+01   2.984839e-01
  2.368130e-01   6.226563e+01   3.020895e-01
  2.371120e-01   6.192276e+01   2.998620e-01
  2.374110e-01   6.162620e+01   3.017088e-01
  2.377100e-01   6.199565e+01   2.990044e-01
  2.380090e-01   6.212432e+01   3.006970e-01
  2.383080e-01   6.093640e+01   2.958740e-01
  2.386070e-01   6.127223e+01   2.982827e-01
  2.389060e-01   6.156712e+01   2.986549e-01
  2.392050e-01   6.144248e+01   2.967613e-01
  2.395040e-01   6.144005e+01   2.988059e-01
  2.398020e-01   6.157291e+01   2.970761e-01
  2.401010e-01   6.153760e+01   2.986981e-01
  2.404000e-01   6.135324e+01   2.954253e-01
  2.406990e-01   6.117324e+01   2.966745e-01
  2.409980e-01   6.105338e+01   2.953715e-01
  2.412970e-01   6.166104e+01   2.963891e-01
  2.415960e-01   6.142098e+01   2.967093e-01
  2.418950e-01   6.150256e+01   2.952285e-01
  2.421940e-01   6.097764e+01   2.951883e-01
  2.424930e-01   6.113668e+01   2.964727e-01
  2.427920e-01   6.135110e+01   2.932172e-01
  2.430910e-01   6.161593e+01   2.958341e-01
  2.433890e-01   6.088373e+01   2.930797e-01
  2.436880e-01   6.190780e+01   2.981095e-01
  2.439870e-01   6.145200e+01   2.934582e-01
  2.442860e-01   6.153173e+01   2.931046e-01
  2.445850e-01   6.110776e+01   2.938382e-01
  2.448840e-01   6.124076e+01   2.937181e-01
  2.451830e-01   6.104934e+01   2.948040e-01
  2.454820e-01   6.100390e+01   2.911988e-01
  2.457810e-01   6.118573e+01   2.928217e-01
  2.460800e-01   6.102746e+01   2.927692e-01
  2.463790e-01   6.106906e+01   2.918926e-01
  2.466780e-01   6.091304e+01   2.919517e-01
  2.469770e-01   6.126450e+01   2.919277e-01
  2.472750e-01   6.091823e+01   2.918559e-01
  2.475740e-01   6.075869e+01   2.924506e-01
  2.478730e-01   6.124757e+01   2.889197e-01
  2.481720e-01   6.129649e+01   2.920040e-01
  2.484710e-01   6.132062e+01   2.902477e-01
  2.487700e-01   6.169782e+01   2.942633e-01
  2.490690e-01   6.093288e+01   2.913515e-01
  2.493680e-01   6.119972e+01   2.890157e-01
  2.496670e-01   6.111342e+01   2.927574e-01
  2.499660e-01   6.119560e+01   2.899517e-01
  2.502650e-01   6.088282e+01   2.904819e-01
  2.505640e-01   6.080438e+01   2.873539e-01
  2.508620e-01   6.087849e+01   2.888840e-01
  2.511610e-01   6.058600e+01   2.905210e-01
  2.514600e-01   6.131435e+01   2.890772e-01
  2.517590e-01   6.153073e+01   2.893778e-01
  2.520580e-01   6.077418e+01   2.881134e-01
  2.523570e-01   6.061629e+01   2.880520e-01
  2.526560e-01   6.059300e+01   2.888363e-01
  2.529550e-01   6.104109e+01   2.865747e-01
  2.532540e-01   6.077979e+01   2.858588e-01
  2.535530e-01   6.072012e+01   2.855150e-01
  2.538520e-01   6.052835e+01   2.863918e-01
  2.541510e-01   6.073435e+01   2.853454e-01
  2.544490e-01   6.061649e+01   2.858823e-01
  2.547480e-01   6.039410e+01   2.856639e-01
  2.550470e-01   6.054587e+01   2.842968e-01
  2.553460e-01   6.065350e+01   2.849530e-01
  2.556450e-01   6.053814e+01   2.823864e-01
  2.559440e-01   6.081878e+01   2.859504e-01
  2.562430e-01   6.038746e+01   2.862640e-01
  2.565420e-01   6.072291e+01   2.845108e-01
  2.568410e-01   6.079245e+01   2.838724e-01
  2.571400e-01   6.031113e+01   2.831446e-01
  2.574390e-01   6.057215e+01   2.858799e-01
  2.577380e-01   6.036032e+01   2.843644e-01
  2.580360e-01   6.038145e+01   2.824154e-01
  2.583350e-01   6.070719e+01   2.856880e-01
  2.586340e-01   6.019195e+01   2.813814e-01
  2.589330e-01   6.046496e+01   2.848131e-01
  2.592320e-01   6.095750e+01   2.831651e-01
  2.595310e-01   6.032720e+01   2.826847e-01
  2.598300e-01   6.024620e+01   2.843986e-01
  2.601290e-01   6.054126e+01   2.807323e-01
  2.604280e-01   6.034831e+01   2.837322e-01
  2.607270e-01   6.022132e+01   2.797001e-01
  2.610260e-01   6.028624e+01   2.823905e-01
  2.613250e-01   6.007074e+01   2.824802e-01
  2.616240e-01   6.019928e+01   2.818904e-01
  2.619220e-01   6.051619e+01   2.827304e-01
  2.622210e-01   6.029429e+01   2.793889e-01
  2.625200e-01   6.024628e+01   2.810189e-01
  2.628190e-01   6.028576e+01   2.808184e-01
  2.631180e-01   6.060579e+01   2.798217e-01
  2.634170e-01   6.059229e+01   2.834047e-01
  2.637160e-01   6.057220e+01   2.797442e-01
  2.640150e-01   6.060137e+01   2.825338e-01
  2.643140e-01   6.040026e+01   2.789649e-01
  2.646130e-01   6.026601e+01   2.790362e-01
  2.649120e-01   6.046328e+01   2.825078e-01
  2.652110e-01   6.088027e+01   2.802627e-01
  2.655090e-01   6.041221e+01   2.799503e-01
  2.658080e-01   6.042443e+01   2.783561e-01
  2.661070e-01   6.011192e+01   2.788703e-01
  2.664060e-01   6.035386e+01   2.791439e-01
  2.667050e-01   5.998772e+01   2.785821e-01
  2.670040e-01   6.032673e+01   2.791767e-01
  2.673030e-01   6.033721e+01   2.783444e-01
  2.676020e-01   5.999283e+01   2.776434e-01
  2.679010e-01   6.028713e+01   2.782289e-01
  2.682000e-01   5.957703e+01   2.754626e-01
  2.684990e-01   6.026408e+01   2.780810e-01
  2.687980e-01   5.986380e+01   2.767797e-01
  2.690960e-01   6.023517e+01   2.787739e-01
  2.693950e-01   6.028325e+01   2.759747e-01
  2.696940e-01   6.031471e+01   2.764172e-01
  2.699930e-01   6.026205e+01   2.773228e-01
  2.702920e-01   6.024060e+01   2.769924e-01
  2.705910e-01   6.065680e+01   2.784180e-01
  2.708900e-01   6.049999e+01   2.759165e-01
  2.711890e-01   5.981829e+01   2.762064e-01
  2.714880e-01   6.016789e+01   2.759879e-01
  2.717870e-01   5.982683e+01   2.756675e-01
  2.720860e-01   6.032375e+01   2.757904e-01
  2.723850e-01   5.989973e+01   2.741787e-01
  2.726840e-01   5.999344e+01   2.754951e-01
  2.729820e-01   6.008363e+01   2.755174e-01
  2.732810e-01   6.008296e+01   2.745977e-01
  2.735800e-01   5.999034e+01   2.742948e-01
  2.738790e-01   5.997123e+01   2.747998e-01
  2.741780e-01   6.009879e+01   2.755521e-01
  2.744770e-01   6.001308e+01   2.728093e-01
  2.747760e-01   6.018497e+01   2.745569e-01
  2.750750e-01   6.016939e+01   2.776736e-01
  2.753740e-01   5.986428e+01   2.814005e-01
  2.756730e-01   6.046994e+01   2.843197e-01
  2.759720e-01   6.002519e+01   2.819763e-01
  2.762710e-01   6.026628e+01   2.865959e-01
  2.765690e-01   6.015149e+01   2.856014e-01
  2.768680e-01   5.999274e+01   2.879279e-01
  2.771670e-01   5.978683e+01   2.850420e-01
  2.774660e-01   6.003227e+01   2.864532e-01
  2.777650e-01   5.959293e+01   2.888779e-01
  2.780640e-01   5.989430e+01   2.882200e-01
  2.783630e-01   5.994579e+01   2.887688e-01
  2.786620e-01   6.001122e+01   2.906462e-01
  2.789610e-01   5.957426e+01   2.896942e-01
  2.792600e-01   6.005432e+01   2.937248e-01
  2.795590e-01   6.036998e+01   2.887260e-01
  2.798580e-01   6.016371e+01   2.927683e-01
  2.801560e-01   6.003363e+01   2.920109e-01
  2.804550e-01   6.024743e+01   2.934155e-01
  2.807540e-01   6.010218e+01   2.944029e-01
  2.810530e-01   5.949431e+01   2.901506e-01
  2.813520e-01   5.954652e+01   2.941654e-01
  2.816510e-01   5.995911e+01   2.941647e-01
  2.819500e-01   5.982304e+01   2.939432e-01
  2.822490e-01   5.955584e+01   2.932860e-01
  2.825480e-01   5.987075e+01   2.936111e-01
  2.828470e-01   6.037063e+01   2.982694e-01
  2.831460e-01   5.993434e+01   2.956919e-01
  2.834450e-01   5.956945e+01   2.932073e-01
  2.837430e-01   5.951793e+01   2.947769e-01
  2.840420e-01   6.015959e+01   2.979805e-01
  2.843410e-01   5.997659e+01   3.040192e-01
  2.846400e-01   5.992274e+01   3.060152e-01
  2.849390e-01   5.941143e+01   3.125749e-01
  2.852380e-01   6.001858e+01   3.170841e-01
  2.855370e-01   5.962905e+01   3.191870e-01
  2.858360e-01   5.920434e+01   3.200842e-01
  2.861350e-01   5.936876e+01   3.233590e-01
  2.864340e-01   5.918503e+01   3.276348e-01
  2.867330e-01   5.924587e+01   3.268617e-01
  2.870320e-01   5.974276e+01   3.338626e-01
  2.873310e-01   5.946114e+01   3.299885e-01
  2.876290e-01   5.950224e+01   3.353530e-01
  2.879280e-01   5.954230e+01   3.385326e-01
  2.882270e-01   5.992923e+01   3.358816e-01
  2.885260e-01   5.901023e+01   3.373611e-01
  2.888250e-01   5.947763e+01   3.378321e-01
  2.891240e-01   5.957141e+01   3.431986e-01
  2.894230e-01   5.893505e+01   3.444434e-01
  2.897220e-01   5.960428e+01   3.381915e-01
  2.900210e-01   5.906036e+01   3.455477e-01
  2.903200e-01   5.928331e+01   3.441763e-01
  2.906190e-01   5.911914e+01   3.473992e-01
  2.909180e-01   5.934432e+01   3.490058e-01
  2.912160e-01   5.913495e+01   3.446594e-01
  2.915150e-01   5.923071e+01   3.563140e-01
  2.918140e-01   5.911236e+01   3.477559e-01
  2.921130e-01   5.862413e+01   3.495543e-01
  2.924120e-01   5.966672e+01   3.552094e-01
  2.927110e-01   5.902921e+01   3.523206e-01
  2.930100e-01   5.879065e+01   3.607739e-01
  2.933090e-01   5.935931e+01   3.567006e-01
  2.936080e-01   5.845291e+01   3.515778e-01
  2.939070e-01   5.857230e+01   3.575939e-01
  2.942060e-01   5.879172e+01   3.588866e-01
  2.945050e-01   5.921851e+01   3.677388e-01
  2.948030e-01   5.933814e+01   3.584748e-01
  2.951020e-01   5.848522e+01   3.613229e-01
  2.954010e-01   5.898788e+01   3.646023e-01
  2.957000e-01   5.918852e+01   3.669799e-01
  2.959990e-01   5.882362e+01   3.654064e-01
  2.962980e-01   5.839433e+01   3.647295e-01
  2.965970e-01   5.880624e+01   3.696021e-01
  2.968960e-01   5.963876e+01   3.719802e-01
  2.971950e-01   5.840045e+01   3.665236e-01
  2.974940e-01   5.912489e+01   3.674480e-01
  2.977930e-01   5.889736e+01   3.701163e-01
  2.980920e-01   5.829009e+01   3.684305e-01
  2.983900e-01   5.866576e+01   3.726181e-01
  2.986890e-01   5.872865e+01   3.686778e-01
  2.989880e-01   5.832042e+01   3.712869e-01
  2.992870e-01   5.862610e+01   3.731952e-01
  2.995860e-01   5.868071e+01   3.755032e-01
  2.998850e-01   5.876864e+01   3.736486e-01
  3.001840e-01   5.921750e+01   3.774572e-01
  3.004830e-01   5.915054e+01   3.821497e-01
  3.007820e-01   5.871168e+01   3.792431e-01
  3.010810e-01   5.869384e+01   3.765057e-01
  3.013800e-01   5.936493e+01   3.843538e-01
  3.016790e-01   5.897409e+01   3.820797e-01
  3.019780e-01   5.936215e+01   3.853629e-01
  3.022760e-01   5.854729e+01   3.844978e-01
  3.025750e-01   5.944592e+01   3.853792e-01
  3.028740e-01   5.828132e+01   3.870058e-01
  3.031730e-01   5.897299e+01   3.874523e-01
  3.034720e-01   5.885644e+01   3.886459e-01
  3.037710e-01   5.873547e+01   3.879825e-01
  3.040700e-01   5.863189e+01   3.894969e-01
  3.043690e-01   5.848466e+01   3.936242e-01
  3.046680e-01   5.811101e+01   3.909943e-01
  3.049670e-01   5.826993e+01   3.880267e-01
  3.052660e-01   5.894228e+01   3.971181e-01
  3.055650e-01   5.817651e+01   3.931384e-01
  3.058630e-01   5.839217e+01   3.992446e-01
  3.061620e-01   5.940272e+01   3.953160e-01
  3.064610e-01   5.824469e+01   3.964517e-01
  3.067600e-01   5.828766e+01   4.026931e-01
  3.070590e-01   5.913789e+01   3.994801e-01
  3.073580e-01   5.842398e+01   4.031638e-01
  3.076570e-01   5.974856e+01   4.003933e-01
  3.079560e-01   5.854053e+01   4.026758e-01
  3.082550e-01   5.861255e+01   4.029234e-01
  3.085540e-01   5.840768e+01   4.019237e-01
  3.088530e-01   5.921722e+01   4.098396e-01
  3.091520e-01   5.846580e+01   4.012420e-01
  3.094500e-01   5.820665e+01   4.091053e-01
  3.097490e-01   5.832589e+01   4.076641e-01
  3.100480e-01   5.853020e+01   4.053276e-01
  3.103470e-01   5.895749e+01   4.181592e-01
  3.106460e-01   5.875071e+01   4.051869e-01
  3.109450e-01   5.858066e+01   4.164935e-01
  3.112440e-01   5.863721e+01   4.096800e-01
  3.115430e-01   5.762201e+01   4.114598e-01
  3.118420e-01   5.846805e+01   4.190639e-01
  3.121410e-01   5.789188e+01   4.105084e-01
  3.124400e-01   5.822055e+01   4.191784e-01
  3.127390e-01   5.809563e+01   4.128260e-01
  3.130380e-01   5.789838e+01   4.210597e-01
  3.133360e-01   5.808954e+01   4.193781e-01
  3.136350e-01   5.817528e+01   4.190154e-01
  3.139340e-01   5.764746e+01   4.232496e-01
  3.142330e-01   5.918216e+01   4.222883e-01
  3.145320e-01   5.822403e+01   4.292683e-01
  3.148310e-01   5.856064e+01   4.255384e-01
  3.151300e-01   5.817102e+01   4.241204e-01
  3.154290e-01   5.851837e+01   4.303519e-01
  3.157280e-01   5.860210e+01   4.277981e-01
  3.160270e-01   5.840588e+01   4.354527e-01
  3.163260e-01   5.788070e+01   4.251569e-01
  3.166250e-01   5.857795e+01   4.360937e-01
  3.169230e-01   5.845481e+01   4.330342e-01
  3.172220e-01   5.878570e+01   4.391397e-01
  3.175210e-01   5.817606e+01   4.364773e-01
  3.178200e-01   5.858065e+01   4.349821e-01
  3.181190e-01   5.916424e+01   4.452216e-01
  3.184180e-01   5.767691e+01   4.349785e-01
  3.187170e-01   5.864739e+01   4.464560e-01
  3.190160e-01   5.900478e+01   4.466088e-01
  3.193150e-01   5.861512e+01   4.385021e-01
  3.196140e-01   5.844642e+01   4.493486e-01
  3.199130e-01   5.816192e+01   4.418267e-01
  3.202120e-01   5.781179e+01   4.477231e-01
  3.205100e-01   5.825681e+01   4.482089e-01
  3.208090e-01   5.789629e+01   4.435878e-01
  3.211080e-01   5.745029e+01   4.488030e-01
  3.214070e-01   5.788820e+01   4.427598e-01
  3.217060e-01   5.805411e+01   4.507367e-01
  3.220050e-01   5.813204e+01   4.481385e-01
  3.223040e-01   5.800506e+01   4.456131e-01
  3.226030e-01   5.821848e+01   4.577892e-01
  3.229020e-01   5.778815e+01   4.407971e-01
  3.232010e-01   5.844919e+01   4.556620e-01
  3.235000e-01   5.766120e+01   4.475512e-01
  3.237990e-01   5.770898e+01   4.510717e-01
  3.240970e-01   5.733285e+01   4.564770e-01
  3.243960e-01   5.797896e+01   4.496114e-01
  3.246950e-01   5.766828e+01   4.595848e-01
  3.249940e-01   5.857315e+01   4.552883e-01
  3.252930e-01   5.709226e+01   4.568405e-01
  3.255920e-01   5.875145e+01   4.661492e-01
  3.258910e-01   5.787191e+01   4.581767e-01
  3.261900e-01   5.841043e+01   4.675529e-01
  3.264890e-01   5.799884e+01   4.604533e-01
  3.267880e-01   5.881566e+01   4.673211e-01
  3.270870e-01   5.826277e+01   4.731029e-01
  3.273860e-01   5.790781e+01   4.659994e-01
  3.276850e-01   5.748675e+01   4.699416e-01
  3.279830e-01   5.804164e+01   4.651525e-01
  3.282820e-01   5.867588e+01   4.772132e-01
  3.285810e-01   5.791203e+01   4.721578e-01
  3.288800e-01   5.768909e+01   4.746506e-01
  3.291790e-01   5.842796e+01   4.737731e-01
  3.294780e-01   5.732487e+01   4.766162e-01
  3.297770e-01   5.716849e+01   4.784854e-01
  3.300760e-01   5.772897e+01   4.758008e-01
  3.303750e-01   5.729211e+01   4.815653e-01
  3.306740e-01   5.728087e+01   4.749390e-01
  3.309730e-01   5.826584e+01   4.877382e-01
  3.312720e-01   5.805535e+01   4.905872e-01
  3.315700e-01   5.754292e+01   4.795410e-01
  3.318690e-01   5.776250e+01   4.931565e-01
  3.321680e-01   5.799546e+01   4.829602e-01
  3.324670e-01   5.761974e+01   4.936498e-01
  3.327660e-01   5.734063e+01   4.897154e-01
  3.330650e-01   5.835669e+01   4.945838e-01
  3.333640e-01   5.725837e+01   4.977108e-01
  3.336630e-01   5.803242e+01   4.894158e-01
  3.339620e-01   5.864036e+01   5.065945e-01
  3.342610e-01   5.734997e+01   4.941576e-01
  3.345600e-01   5.797424e+01   5.019650e-01
  3.348590e-01   5.651577e+01   5.044041e-01
  3.351570e-01   5.780160e+01   4.944283e-01
  3.354560e-01   5.743273e+01   5.121598e-01
  3.357550e-01   5.785814e+01   4.974663e-01
  3.360540e-01   5.789367e+01   5.123534e-01
  3.363530e-01   5.719177e+01   5.154714e-01
  3.366520e-01   5.761627e+01   5.021514e-01
  3.369510e-01   5.824066e+01   5.267036e-01
  3.372500e-01   5.804378e+01   5.022660e-01
  3.375490e-01   5.839389e+01   5.247525e-01
  3.378480e-01   5.901566e+01   5.249207e-01
  3.381470e-01   5.702916e+01   5.147380e-01
  3.384460e-01   5.774895e+01   5.319153e-01
  3.387450e-01   5.736396e+01   5.087825e-01
  3.390430e-01   5.744122e+01   5.277616e-01
  3.393420e-01   5.833967e+01   5.291594e-01
  3.396410e-01   5.727590e+01   5.249811e-01
  3.399400e-01   5.796936e+01   5.436247e-01
  3.402390e-01   5.795626e+01   5.176317e-01
  3.405380e-01   5.731910e+01   5.376686e-01
  3.408370e-01   5.784694e+01   5.323664e-01
  3.411360e-01   5.724799e+01   5.330760e-01
  3.414350e-01   5.715368e+01   5.397865e-01
  3.417340e-01   5.770668e+01   5.345045e-01
  3.420330e-01   5.815355e+01   5.527664e-01
  3.423320e-01   5.858326e+01   5.392570e-01
  3.426300e-01   5.817016e+01   5.520770e-01
  3.429290e-01   5.744519e+01   5.463542e-01
  3.432280e-01   5.710317e+01   5.424883e-01
  3.435270e-01   5.736547e+01   5.624876e-01
  3.438260e-01   5.721316e+01   5.393390e-01
  3.441250e-01   5.791254e+01   5.618871e-01
  3.444240e-01   5.743556e+01   5.516533e-01
  3.447230e-01   5.767105e+01   5.575010e-01
  3.450220e-01   5.676744e+01   5.645219e-01
  3.453210e-01   5.749384e+01   5.519331e-01
  3.456200e-01   5.794819e+01   5.755244e-01
  3.459190e-01   5.716567e+01   5.582521e-01
  3.462170e-01   5.749411e+01   5.706770e-01
  3.465160e-01   5.679676e+01   5.663557e-01
  3.468150e-01   5.726347e+01   5.678285e-01
  3.471140e-01   5.813002e+01   5.872019e-01
  3.474130e-01   5.761514e+01   5.687212e-01
  3.477120e-01   5.737077e+01   5.833545e-01
  3.480110e-01   5.838700e+01   5.821262e-01
  3.483100e-01   5.726522e+01   5.782890e-01
  3.486090e-01   5.784121e+01   5.961427e-01
  3.489080e-01   5.815871e+01   5.827830e-01
  3.492070e-01   5.841242e+01   6.000572e-01
  3.495060e-01   5.760211e+01   5.845295e-01
  3.498040e-01   5.698979e+01   5.936758e-01
  3.501030e-01   5.766123e+01   5.981442e-01
  3.504020e-01   5.793601e+01   5.985841e-01
  3.507010e-01   5.782586e+01   6.122310e-01
  3.510000e-01   5.707458e+01   5.893066e-01
  3.512990e-01   5.785179e+01   6.123683e-01
  3.515980e-01   5.763502e+01   6.029876e-01
  3.518970e-01   5.732647e+01   6.148871e-01
  3.521960e-01   5.679135e+01   6.207539e-01
  3.524950e-01   5.802764e+01   6.040288e-01
  3.527940e-01   5.734916e+01   6.271883e-01
  3.530930e-01   5.751142e+01   6.116159e-01
  3.533920e-01   5.724389e+01   6.254762e-01
  3.536900e-01   5.722114e+01   6.276301e-01
  3.539890e-01   5.709852e+01   6.235529e-01
  3.542880e-01   5.715939e+01   6.390614e-01
  3.545870e-01   5.804536e+01   6.187305e-01
  3.548860e-01   5.773227e+01   6.386376e-01
  3.551850e-01   5.722790e+01   6.242590e-01
  3.554840e-01   5.702581e+01   6.347181e-01
  3.557830e-01   5.706470e+01   6.373260e-01
  3.560820e-01   5.671399e+01   6.137432e-01
  3.563810e-01   5.707000e+01   6.361564e-01
  3.566800e-01   5.868364e+01   6.298791e-01
  3.569790e-01   5.717815e+01   6.416012e-01
  3.572770e-01   5.819435e+01   6.460458e-01
  3.575760e-01   5.835534e+01   6.203804e-01
  3.578750e-01   5.730637e+01   6.549407e-01
  3.581740e-01   5.817335e+01   6.305337e-01
  3.584730e-01   5.646055e+01   6.500894e-01
  3.587720e-01   5.659503e+01   6.395429e-01
  3.590710e-01   5.677498e+01   6.393352e-01
  3.593700e-01   5.756586e+01   6.684672e-01
  3.596690e-01   5.666610e+01   6.350962e-01
  3.599680e-01   5.718018e+01   6.675993e-01
  3.602670e-01   5.642506e+01   6.460509e-01
  3.605660e-01   5.798503e+01   6.708966e-01
  3.608640e-01   5.778815e+01   6.869327e-01
  3.611630e-01   5.658046e+01   6.444177e-01
  3.614620e-01   5.763848e+01   6.905412e-01
  3.617610e-01   5.880377e+01   6.714842e-01
  3.620600e-01   5.670261e+01   6.819278e-01
  3.623590e-01   5.761223e+01   6.844065e-01
  3.626580e-01   5.750654e+01   6.837784e-01
  3.629570e-01   5.683644e+01   6.980763e-01
  3.632560e-01   5.693361e+01   6.689282e-01
  3.635550e-01   5.739367e+01   7.129235e-01
  3.638540e-01   5.685726e+01   6.919421e-01
  3.641530e-01   5.726207e+01   6.990982e-01
  3.644510e-01   5.702452e+01   7.279199e-01
  3.647500e-01   5.806400e+01   6.900655e-01
  3.650490e-01   5.647684e+01   7.226382e-01
  3.653480e-01   5.751330e+01   7.119968e-01
  3.656470e-01   5.745421e+01   7.200930e-01
  3.659460e-01   5.741124e+01   7.414231e-01
  3.662450e-01   5.685100e+01   7.062372e-01
  3.665440e-01   5.729013e+01   7.581615e-01
  3.668430e-01   5.729739e+01   7.173953e-01
  3.671420e-01   5.625550e+01   7.414889e-01
  3.674410e-01   5.714987e+01   7.378631e-01
  3.677400e-01   5.644954e+01   7.466452e-01
  3.680390e-01   5.870851e+01   7.909785e-01
  3.683370e-01   5.691463e+01   7.290160e-01
  3.686360e-01   5.746319e+01   7.738492e-01
  3.689350e-01   5.700697e+01   7.542822e-01
  3.692340e-01   5.636651e+01   7.706990e-01
  3.695330e-01   5.587622e+01   7.944307e-01
  3.698320e-01   5.697095e+01   7.481297e-01
  3.701310e-01   5.658780e+01   8.018777e-01
  3.704300e-01   5.649503e+01   7.630981e-01
  3.707290e-01   5.873699e+01   8.194353e-01
  3.710280e-01   5.814650e+01   8.104092e-01
  3.713270e-01   5.679616e+01   7.892163e-01
  3.716260e-01   5.705628e+01   8.387003e-01
  3.719240e-01   5.787046e+01   7.897874e-01
  3.722230e-01   5.758057e+01   8.453118e-01
  3.725220e-01   5.899481e+01   8.262545e-01
  3.728210e-01   5.714400e+01   8.312350e-01
  3.731200e-01   5.717132e+01   8.808105e-01
  3.734190e-01   5.717514e+01   8.036115e-01
  3.737180e-01   5.753093e+01   8.804150e-01
  3.740170e-01   5.786520e+01   8.311530e-01
  3.743160e-01   5.703886e+01   8.829714e-01
  3.746150e-01   5.757135e+01   8.807243e-01
  3.749140e-01   5.713956e+01   8.562697e-01
  3.752130e-01   5.751619e+01   9.206421e-01
  3.755110e-01   5.607800e+01   8.454076e-01
  3.758100e-01   5.717725e+01   9.179255e-01
  3.761090e-01   5.642136e+01   8.846126e-01
  3.764080e-01   5.620762e+01   9.065746e-01
  3.767070e-01   5.713130e+01   9.556455e-01
  3.770060e-01   5.824501e+01   8.858621e-01
  3.773050e-01   5.559589e+01   9.508086e-01
  3.776040e-01   5.697396e+01   9.198926e-01
  3.779030e-01   5.801438e+01   9.589482e-01
  3.782020e-01   5.436867e+01   1.002709e+00
  3.785010e-01   5.683073e+01   9.011673e-01
  3.788000e-01   5.754009e+01   1.026520e+00
  3.790990e-01   5.705547e+01   9.430978e-01
  3.793970e-01   5.782734e+01   1.019231e+00
  3.796960e-01   5.696149e+01   1.006789e+00
  3.799950e-01   5.713653e+01   9.898317e-01
  3.802940e-01   5.584601e+01   1.087932e+00
  3.805930e-01   5.620087e+01   9.518738e-01
  3.808920e-01   5.870984e+01   1.121799e+00
  3.811910e-01   5.757671e+01   1.026847e+00
  3.814900e-01   5.670949e+01   1.072475e+00
  3.817890e-01   5.627342e+01   1.166555e+00
  3.820880e-01   5.632582e+01   9.918424e-01
  3.823870e-01   5.906198e+01   1.202844e+00
  3.826860e-01   5.607851e+01   1.028487e+00
  3.829840e-01   5.564467e+01   1.190959e+00
  3.832830e-01   5.805489e+01   1.162727e+00
  3.835820e-01   5.632150e+01   1.117966e+00
  3.838810e-01   5.628267e+01   1.249493e+00
  3.841800e-01   5.758513e+01   1.117368e+00
  3.844790e-01   5.788284e+01   1.276551e+00
  3.847780e-01   5.840151e+01   1.188408e+00
  3.850770e-01   5.764525e+01   1.283543e+00
  3.853760e-01   5.554710e+01   1.344056e+00
  3.856750e-01   5.762766e+01   1.180508e+00
  3.859740e-01   5.716041e+01   1.387569e+00
  3.862730e-01   5.644910e+01   1.251339e+00
  3.865710e-01   5.631833e+01   1.377310e+00
  3.868700e-01   5.452689e+01   1.380096e+00
  3.871690e-01   5.788654e+01   1.337903e+00
  3.874680e-01   5.855607e+01   1.549558e+00
  3.877670e-01   5.588445e+01   1.336658e+00
  3.880660e-01   5.465867e+01   1.530749e+00
  3.883650e-01   5.678027e+01   1.478432e+00
  3.886640e-01   5.717464e+01   1.548090e+00
  3.889630e-01   5.529720e+01   1.656764e+00
  3.892620e-01   5.727006e+01   1.516058e+00
  3.895610e-01   5.574946e+01   1.709109e+00
  3.898600e-01   5.465190e+01   1.647068e+00
  3.901580e-01   5.497100e+01   1.721209e+00
  3.904570e-01   5.611623e+01   1.944312e+00
  3.907560e-01   5.391560e+01   1.680764e+00
  3.910550e-01   5.777544e+01   2.009049e+00
  3.913540e-01   5.456182e+01   1.952375e+00
  3.916530e-01   5.700697e+01   1.995643e+00
  3.919520e-01   5.199004e+01   2.475716e+00
  3.922510e-01   5.679738e+01   1.991971e+00
  3.925500e-01   5.583329e+01   2.649731e+00
  3.928490e-01   5.459675e+01   2.391927e+00
  3.931480e-01   5.734230e+01   2.685299e+00
  3.934470e-01   0.000000e+00   0.000000e+00
  3.937460e-01   6.161783e+01   2.783610e+00
creator: radaver
creator-version: 3725
header-file: /nas_data/SAXS_data/20151104Workshop/header/JH1_0195.txt
image-file: /nas_data/Pilatus1M/20151104_Workshop/JH1_0195.tif
angular-axis-file: /nas_data/SAXS_data/20151104Workshop/q20151029.dat
beamstop-mask-file: /nas_data/SAXS_data/20151104Workshop/fit2d20151031.msk
detector-response-file: none
beam-center-x: 949.7700
beam-center-y: 918.8000
unit-time: 1.0000
channel-first: 10
channel-last: 1315
Exposure time [s]: 1.093913
Transmitted Beam: 0.484636
Incident Beam: 0.484636
Code: JH1
Concentration [mg/ml]: 1
Run Number: 0195
