# Supplementary material for: SAXS analysis of a soluble cytosolic NgBR construct including extracellular and transmembrane domains
Source: PLoS One. 2018 Jan 18;13(1):e0191371. doi: 10.1371/journal.pone.0191371 (PMC5773207; doi:10.1371/journal.pone.0191371)
Supplement: S1 File — (ZIP) [file pone.0191371.s001.zip › JH1_0196.dat]

Sample:   c= 1.0000 mg/ml  Code: JH1
  3.656810e-03   2.272457e+04   4.139686e+01
  3.955720e-03   2.205954e+04   2.801236e+01
  4.254640e-03   1.915513e+04   2.339161e+01
  4.553560e-03   1.546543e+04   2.026476e+01
  4.852480e-03   1.253075e+04   1.707794e+01
  5.151400e-03   1.056432e+04   1.549071e+01
  5.450320e-03   8.763992e+03   1.340129e+01
  5.749240e-03   7.468994e+03   1.198692e+01
  6.048150e-03   6.395119e+03   1.087211e+01
  6.347070e-03   5.545950e+03   9.619184e+00
  6.645990e-03   4.858253e+03   8.963490e+00
  6.944910e-03   4.289211e+03   8.108223e+00
  7.243830e-03   3.834054e+03   7.428189e+00
  7.542750e-03   3.410582e+03   6.979379e+00
  7.841670e-03   3.097219e+03   6.281228e+00
  8.140580e-03   2.787891e+03   6.041519e+00
  8.439500e-03   2.558757e+03   5.578766e+00
  8.738420e-03   2.354087e+03   5.299956e+00
  9.037340e-03   2.171780e+03   4.922141e+00
  9.336260e-03   2.008743e+03   4.651924e+00
  9.635180e-03   1.845563e+03   4.446288e+00
  9.934100e-03   1.707895e+03   4.138483e+00
  1.023300e-02   1.573167e+03   4.070525e+00
  1.053190e-02   1.450939e+03   3.964966e+00
  1.083090e-02   1.342600e+03   3.814066e+00
  1.112980e-02   1.233089e+03   3.624098e+00
  1.142870e-02   1.154621e+03   3.487247e+00
  1.172760e-02   1.058645e+03   3.329878e+00
  1.202650e-02   9.855711e+02   3.204012e+00
  1.232540e-02   9.105968e+02   3.062859e+00
  1.262440e-02   8.435200e+02   2.893080e+00
  1.292330e-02   7.925062e+02   2.760977e+00
  1.322220e-02   7.336389e+02   2.656456e+00
  1.352110e-02   6.837488e+02   2.538767e+00
  1.382000e-02   6.358245e+02   2.424058e+00
  1.411900e-02   5.937943e+02   2.331170e+00
  1.441790e-02   5.543034e+02   2.236094e+00
  1.471680e-02   5.151587e+02   2.145452e+00
  1.501570e-02   4.857030e+02   2.040157e+00
  1.531460e-02   4.533367e+02   1.962110e+00
  1.561350e-02   4.299125e+02   1.877222e+00
  1.591250e-02   4.049711e+02   1.838007e+00
  1.621140e-02   3.797819e+02   1.749237e+00
  1.651030e-02   3.609036e+02   1.687276e+00
  1.680920e-02   3.396368e+02   1.636809e+00
  1.710810e-02   3.201118e+02   1.592399e+00
  1.740710e-02   3.045865e+02   1.530953e+00
  1.770600e-02   2.906595e+02   1.480511e+00
  1.800490e-02   2.755275e+02   1.430063e+00
  1.830380e-02   2.626666e+02   1.407414e+00
  1.860270e-02   2.504685e+02   1.347657e+00
  1.890170e-02   2.393670e+02   1.317453e+00
  1.920060e-02   2.279996e+02   1.273602e+00
  1.949950e-02   2.203027e+02   1.266338e+00
  1.979840e-02   2.073262e+02   1.205426e+00
  2.009730e-02   1.988608e+02   1.167610e+00
  2.039620e-02   1.958451e+02   1.156622e+00
  2.069520e-02   1.857318e+02   1.120290e+00
  2.099410e-02   1.798707e+02   1.110461e+00
  2.129300e-02   1.724914e+02   1.058947e+00
  2.159190e-02   1.683268e+02   1.082135e+00
  2.189080e-02   1.627473e+02   1.069988e+00
  2.218980e-02   1.562901e+02   1.066609e+00
  2.248870e-02   1.492549e+02   1.060923e+00
  2.278760e-02   1.446131e+02   1.034006e+00
  2.308650e-02   1.417819e+02   1.055345e+00
  2.338540e-02   1.374152e+02   1.036808e+00
  2.368430e-02   1.335467e+02   1.003543e+00
  2.398330e-02   1.288784e+02   1.008279e+00
  2.428220e-02   1.274911e+02   9.805267e-01
  2.458110e-02   1.249370e+02   1.003291e+00
  2.488000e-02   1.203229e+02   9.583304e-01
  2.517890e-02   1.204576e+02   9.474282e-01
  2.547790e-02   1.166123e+02   9.453533e-01
  2.577680e-02   1.147918e+02   9.304110e-01
  2.607570e-02   1.128800e+02   9.301019e-01
  2.637460e-02   1.096562e+02   9.093606e-01
  2.667350e-02   1.087592e+02   8.829674e-01
  2.697250e-02   1.067884e+02   8.479545e-01
  2.727140e-02   1.038160e+02   8.050413e-01
  2.757030e-02   1.021879e+02   8.000295e-01
  2.786920e-02   9.985323e+01   7.817991e-01
  2.816810e-02   9.898384e+01   7.660517e-01
  2.846700e-02   9.812201e+01   7.532930e-01
  2.876600e-02   9.730711e+01   7.411200e-01
  2.906490e-02   9.595122e+01   7.381518e-01
  2.936380e-02   9.313462e+01   7.218220e-01
  2.966270e-02   9.178954e+01   7.113331e-01
  2.996160e-02   9.168277e+01   7.119609e-01
  3.026060e-02   9.236867e+01   7.033646e-01
  3.055950e-02   9.082522e+01   6.964747e-01
  3.085840e-02   8.882063e+01   6.858378e-01
  3.115730e-02   8.734318e+01   6.772621e-01
  3.145620e-02   8.792886e+01   6.729994e-01
  3.175510e-02   8.672350e+01   6.702043e-01
  3.205410e-02   8.516096e+01   6.605198e-01
  3.235300e-02   8.471117e+01   6.561043e-01
  3.265190e-02   8.371683e+01   6.402735e-01
  3.295080e-02   8.460999e+01   6.479008e-01
  3.324970e-02   8.263128e+01   6.394392e-01
  3.354870e-02   8.228839e+01   6.364428e-01
  3.384760e-02   8.185156e+01   6.274223e-01
  3.414650e-02   8.113976e+01   6.246882e-01
  3.444540e-02   8.188630e+01   6.189315e-01
  3.474430e-02   7.966317e+01   6.158440e-01
  3.504330e-02   7.925663e+01   6.066585e-01
  3.534220e-02   7.958732e+01   6.086728e-01
  3.564110e-02   7.833255e+01   6.031115e-01
  3.594000e-02   7.773485e+01   5.893064e-01
  3.623890e-02   7.836907e+01   6.017717e-01
  3.653780e-02   7.684649e+01   5.797795e-01
  3.683680e-02   7.745414e+01   5.896403e-01
  3.713570e-02   7.685608e+01   5.880600e-01
  3.743460e-02   7.704015e+01   5.791674e-01
  3.773350e-02   7.707549e+01   5.786324e-01
  3.803240e-02   7.542996e+01   5.860859e-01
  3.833140e-02   7.599404e+01   6.022554e-01
  3.863030e-02   7.577108e+01   6.107196e-01
  3.892920e-02   7.515221e+01   6.066385e-01
  3.922810e-02   7.551538e+01   6.104857e-01
  3.952700e-02   7.537277e+01   6.059562e-01
  3.982600e-02   7.348132e+01   6.069935e-01
  4.012490e-02   7.372081e+01   5.985062e-01
  4.042380e-02   7.373094e+01   6.064130e-01
  4.072270e-02   7.404602e+01   6.053100e-01
  4.102160e-02   7.273186e+01   5.991288e-01
  4.132050e-02   7.251205e+01   5.990073e-01
  4.161950e-02   7.252322e+01   5.928615e-01
  4.191840e-02   7.239229e+01   6.000895e-01
  4.221730e-02   7.239721e+01   5.923462e-01
  4.251620e-02   7.188987e+01   5.980035e-01
  4.281510e-02   7.204136e+01   5.893755e-01
  4.311410e-02   7.331375e+01   5.953192e-01
  4.341300e-02   7.114785e+01   5.894904e-01
  4.371190e-02   7.070823e+01   5.861498e-01
  4.401080e-02   7.002797e+01   5.833234e-01
  4.430970e-02   7.201439e+01   5.870175e-01
  4.460860e-02   7.038429e+01   5.810735e-01
  4.490760e-02   6.976551e+01   5.799913e-01
  4.520650e-02   7.036846e+01   5.780738e-01
  4.550540e-02   7.023078e+01   5.804395e-01
  4.580430e-02   6.996058e+01   5.771233e-01
  4.610320e-02   7.023190e+01   5.753428e-01
  4.640220e-02   6.984199e+01   5.780956e-01
  4.670110e-02   7.021093e+01   5.709905e-01
  4.700000e-02   6.940968e+01   5.698322e-01
  4.729890e-02   6.869538e+01   5.690144e-01
  4.759780e-02   6.905534e+01   5.697915e-01
  4.789680e-02   6.846495e+01   5.638461e-01
  4.819570e-02   6.887112e+01   5.648210e-01
  4.849460e-02   6.896255e+01   5.672904e-01
  4.879350e-02   6.864203e+01   5.597699e-01
  4.909240e-02   6.864438e+01   5.673865e-01
  4.939130e-02   6.840534e+01   5.567854e-01
  4.969030e-02   6.765602e+01   5.557349e-01
  4.998920e-02   6.792066e+01   5.561479e-01
  5.028810e-02   6.847187e+01   5.563878e-01
  5.058700e-02   6.771461e+01   5.573266e-01
  5.088590e-02   6.837627e+01   5.507414e-01
  5.118490e-02   6.757912e+01   5.547478e-01
  5.148380e-02   6.758642e+01   5.521169e-01
  5.178270e-02   6.835398e+01   5.480785e-01
  5.208160e-02   6.654637e+01   5.465464e-01
  5.238050e-02   6.847703e+01   5.485716e-01
  5.267940e-02   6.811923e+01   5.549532e-01
  5.297840e-02   6.671649e+01   5.421060e-01
  5.327730e-02   6.811932e+01   5.452338e-01
  5.357620e-02   6.817819e+01   5.473733e-01
  5.387510e-02   6.668900e+01   5.382348e-01
  5.417400e-02   6.716248e+01   5.451902e-01
  5.447300e-02   6.696872e+01   5.362820e-01
  5.477190e-02   6.641669e+01   5.352879e-01
  5.507080e-02   6.673163e+01   5.365555e-01
  5.536970e-02   6.731355e+01   5.370496e-01
  5.566860e-02   6.663687e+01   5.380244e-01
  5.596760e-02   6.632072e+01   5.306677e-01
  5.626650e-02   6.655943e+01   5.340328e-01
  5.656540e-02   6.678535e+01   5.331240e-01
  5.686430e-02   6.704154e+01   5.311565e-01
  5.716320e-02   6.605172e+01   5.237254e-01
  5.746210e-02   6.588360e+01   5.283213e-01
  5.776110e-02   6.695351e+01   5.343983e-01
  5.806000e-02   6.620853e+01   5.231956e-01
  5.835890e-02   6.705430e+01   5.271050e-01
  5.865780e-02   6.639512e+01   5.216493e-01
  5.895670e-02   6.610018e+01   5.303822e-01
  5.925570e-02   6.570898e+01   5.167052e-01
  5.955460e-02   6.626890e+01   5.257450e-01
  5.985350e-02   6.711645e+01   5.216480e-01
  6.015240e-02   6.659330e+01   5.212953e-01
  6.045130e-02   6.533912e+01   5.169228e-01
  6.075020e-02   6.661504e+01   5.169240e-01
  6.104920e-02   6.623366e+01   5.193240e-01
  6.134810e-02   6.663003e+01   5.214390e-01
  6.164700e-02   6.558213e+01   5.091234e-01
  6.194590e-02   6.579348e+01   5.181553e-01
  6.224480e-02   6.496261e+01   5.035559e-01
  6.254380e-02   6.646972e+01   5.180158e-01
  6.284270e-02   6.598121e+01   5.177745e-01
  6.314160e-02   6.583430e+01   5.048369e-01
  6.344050e-02   6.554683e+01   5.111340e-01
  6.373940e-02   6.592359e+01   5.041450e-01
  6.403840e-02   6.606085e+01   5.125927e-01
  6.433730e-02   6.587621e+01   5.065603e-01
  6.463620e-02   6.605808e+01   5.031181e-01
  6.493510e-02   6.575312e+01   5.130234e-01
  6.523400e-02   6.504839e+01   4.997664e-01
  6.553290e-02   6.546934e+01   5.039534e-01
  6.583190e-02   6.616996e+01   5.045705e-01
  6.613080e-02   6.508608e+01   4.958876e-01
  6.642970e-02   6.434299e+01   5.021894e-01
  6.672860e-02   6.506892e+01   4.943385e-01
  6.702750e-02   6.627267e+01   5.039346e-01
  6.732650e-02   6.584926e+01   4.987865e-01
  6.762540e-02   6.518809e+01   4.962761e-01
  6.792430e-02   6.436659e+01   4.951276e-01
  6.822320e-02   6.490427e+01   4.893456e-01
  6.852210e-02   6.580283e+01   5.001162e-01
  6.882110e-02   6.427205e+01   4.903264e-01
  6.912000e-02   6.563435e+01   4.950048e-01
  6.941890e-02   6.490270e+01   4.888616e-01
  6.971780e-02   6.455201e+01   4.870636e-01
  7.001670e-02   6.558182e+01   4.972745e-01
  7.031560e-02   6.532139e+01   4.894808e-01
  7.061460e-02   6.525394e+01   4.897046e-01
  7.091350e-02   6.477226e+01   4.864735e-01
  7.121240e-02   6.529088e+01   4.846744e-01
  7.151130e-02   6.457223e+01   4.880923e-01
  7.181020e-02   6.546098e+01   4.848430e-01
  7.210920e-02   6.476238e+01   4.854964e-01
  7.240810e-02   6.427494e+01   4.790638e-01
  7.270700e-02   6.429400e+01   4.851445e-01
  7.300590e-02   6.444831e+01   4.810781e-01
  7.330480e-02   6.420179e+01   4.747620e-01
  7.360370e-02   6.453892e+01   4.818753e-01
  7.390270e-02   6.526070e+01   4.791075e-01
  7.420160e-02   6.414349e+01   4.822410e-01
  7.450050e-02   6.478776e+01   4.755970e-01
  7.479940e-02   6.293440e+01   4.700525e-01
  7.509830e-02   6.450703e+01   4.799280e-01
  7.539730e-02   6.468567e+01   4.734718e-01
  7.569620e-02   6.446869e+01   4.735483e-01
  7.599510e-02   6.467438e+01   4.773960e-01
  7.629400e-02   6.427512e+01   4.698127e-01
  7.659290e-02   6.419792e+01   4.738660e-01
  7.689190e-02   6.478679e+01   4.716790e-01
  7.719080e-02   6.459995e+01   4.735934e-01
  7.748970e-02   6.534544e+01   4.728478e-01
  7.778860e-02   6.442921e+01   4.725323e-01
  7.808750e-02   6.470792e+01   4.701091e-01
  7.838640e-02   6.490410e+01   4.682831e-01
  7.868540e-02   6.382143e+01   4.656143e-01
  7.898430e-02   6.493341e+01   4.671347e-01
  7.928320e-02   6.441649e+01   4.707580e-01
  7.958210e-02   6.418944e+01   4.611744e-01
  7.988100e-02   6.399826e+01   4.658393e-01
  8.018000e-02   6.463672e+01   4.656515e-01
  8.047890e-02   6.418035e+01   4.635924e-01
  8.077780e-02   6.484742e+01   4.651699e-01
  8.107670e-02   6.462166e+01   4.619133e-01
  8.137560e-02   6.487017e+01   4.660772e-01
  8.167450e-02   6.397760e+01   4.600087e-01
  8.197350e-02   6.396602e+01   4.571684e-01
  8.227240e-02   6.379687e+01   4.609788e-01
  8.257130e-02   6.447065e+01   4.538836e-01
  8.287020e-02   6.362118e+01   4.599375e-01
  8.316910e-02   6.401473e+01   4.581372e-01
  8.346810e-02   6.477560e+01   4.565059e-01
  8.376700e-02   6.469864e+01   4.625936e-01
  8.406590e-02   6.373498e+01   4.497645e-01
  8.436480e-02   6.481024e+01   4.605747e-01
  8.466370e-02   6.397557e+01   4.517549e-01
  8.496270e-02   6.429386e+01   4.635907e-01
  8.526160e-02   6.422448e+01   4.779713e-01
  8.556050e-02   6.391466e+01   4.772675e-01
  8.585940e-02   6.483802e+01   4.867204e-01
  8.615830e-02   6.467361e+01   4.861029e-01
  8.645720e-02   6.483770e+01   4.915051e-01
  8.675620e-02   6.410751e+01   4.911624e-01
  8.705510e-02   6.381887e+01   4.890802e-01
  8.735400e-02   6.447477e+01   4.940486e-01
  8.765290e-02   6.444897e+01   4.944465e-01
  8.795180e-02   6.451251e+01   4.987203e-01
  8.825080e-02   6.441798e+01   4.938310e-01
  8.854970e-02   6.432544e+01   5.000461e-01
  8.884860e-02   6.406914e+01   4.970036e-01
  8.914750e-02   6.400117e+01   5.029494e-01
  8.944640e-02   6.452456e+01   5.013365e-01
  8.974530e-02   6.448317e+01   4.970844e-01
  9.004430e-02   6.909829e+01   5.124864e-01
  9.034320e-02   6.418841e+01   4.764904e-01
  9.064210e-02   6.449114e+01   4.767192e-01
  9.094100e-02   6.404592e+01   4.651769e-01
  9.123990e-02   6.332368e+01   4.613082e-01
  9.153890e-02   6.487108e+01   4.694276e-01
  9.183780e-02   6.482329e+01   4.659087e-01
  9.213670e-02   6.458544e+01   4.634098e-01
  9.243560e-02   6.637226e+01   4.685386e-01
  9.273450e-02   6.486710e+01   4.591850e-01
  9.303350e-02   6.448371e+01   4.638636e-01
  9.333240e-02   6.358958e+01   4.503900e-01
  9.363130e-02   6.396717e+01   4.552045e-01
  9.393020e-02   6.414166e+01   4.534934e-01
  9.422910e-02   6.448993e+01   4.558873e-01
  9.452800e-02   6.371774e+01   4.543162e-01
  9.482700e-02   6.371302e+01   4.441145e-01
  9.512590e-02   6.522409e+01   4.576932e-01
  9.542480e-02   6.406228e+01   4.486576e-01
  9.572370e-02   6.402771e+01   4.485366e-01
  9.602260e-02   6.489345e+01   4.538337e-01
  9.632160e-02   6.319259e+01   4.401341e-01
  9.662050e-02   6.377440e+01   4.446936e-01
  9.691940e-02   6.390463e+01   4.451474e-01
  9.721830e-02   6.472841e+01   4.454505e-01
  9.751720e-02   6.391114e+01   4.448045e-01
  9.781610e-02   6.399069e+01   4.407599e-01
  9.811510e-02   6.396067e+01   4.449768e-01
  9.841400e-02   6.424385e+01   4.388135e-01
  9.871290e-02   6.432804e+01   4.422764e-01
  9.901180e-02   6.399915e+01   4.422155e-01
  9.931070e-02   6.390485e+01   4.380025e-01
  9.960970e-02   6.437409e+01   4.427920e-01
  9.990860e-02   6.407641e+01   4.344588e-01
  1.002070e-01   6.439118e+01   4.396660e-01
  1.005060e-01   6.414452e+01   4.363976e-01
  1.008050e-01   6.365568e+01   4.371477e-01
  1.011040e-01   6.401535e+01   4.322304e-01
  1.014030e-01   6.434153e+01   4.353567e-01
  1.017020e-01   6.442420e+01   4.397787e-01
  1.020010e-01   6.454047e+01   4.353495e-01
  1.023000e-01   6.435310e+01   4.326998e-01
  1.025990e-01   6.407102e+01   4.307545e-01
  1.028980e-01   6.391612e+01   4.318953e-01
  1.031970e-01   6.390821e+01   4.342276e-01
  1.034960e-01   6.413979e+01   4.270675e-01
  1.037950e-01   6.428532e+01   4.314743e-01
  1.040930e-01   6.394050e+01   4.267254e-01
  1.043920e-01   6.405647e+01   4.310368e-01
  1.046910e-01   6.372697e+01   4.292668e-01
  1.049900e-01   6.428570e+01   4.253136e-01
  1.052890e-01   6.313016e+01   4.249768e-01
  1.055880e-01   6.367693e+01   4.252032e-01
  1.058870e-01   6.489816e+01   4.308866e-01
  1.061860e-01   6.369880e+01   4.227372e-01
  1.064850e-01   6.465431e+01   4.265312e-01
  1.067840e-01   6.354264e+01   4.250748e-01
  1.070830e-01   6.439368e+01   4.244057e-01
  1.073820e-01   6.414441e+01   4.220209e-01
  1.076800e-01   6.357321e+01   4.198287e-01
  1.079790e-01   6.446082e+01   4.246268e-01
  1.082780e-01   6.412256e+01   4.254090e-01
  1.085770e-01   6.391335e+01   4.157851e-01
  1.088760e-01   6.464499e+01   4.239768e-01
  1.091750e-01   6.452507e+01   4.220301e-01
  1.094740e-01   6.400017e+01   4.212361e-01
  1.097730e-01   6.418219e+01   4.193750e-01
  1.100720e-01   6.365622e+01   4.137623e-01
  1.103710e-01   6.403344e+01   4.213456e-01
  1.106700e-01   6.467904e+01   4.173710e-01
  1.109690e-01   6.406399e+01   4.211365e-01
  1.112670e-01   6.492513e+01   4.163835e-01
  1.115660e-01   6.413758e+01   4.150278e-01
  1.118650e-01   6.452684e+01   4.201942e-01
  1.121640e-01   6.413721e+01   4.129728e-01
  1.124630e-01   6.391279e+01   4.134175e-01
  1.127620e-01   6.408394e+01   4.139706e-01
  1.130610e-01   6.436931e+01   4.143041e-01
  1.133600e-01   6.516404e+01   4.216523e-01
  1.136590e-01   6.392859e+01   4.074448e-01
  1.139580e-01   6.335117e+01   4.101452e-01
  1.142570e-01   6.437310e+01   4.131492e-01
  1.145560e-01   6.427016e+01   4.134006e-01
  1.148550e-01   6.427450e+01   4.122532e-01
  1.151530e-01   6.446828e+01   4.074807e-01
  1.154520e-01   6.398908e+01   4.110487e-01
  1.157510e-01   6.428076e+01   4.074446e-01
  1.160500e-01   6.432366e+01   4.138646e-01
  1.163490e-01   6.405866e+01   4.067401e-01
  1.166480e-01   6.423614e+01   4.101219e-01
  1.169470e-01   6.527311e+01   4.111412e-01
  1.172460e-01   6.388704e+01   4.073123e-01
  1.175450e-01   6.451383e+01   4.059642e-01
  1.178440e-01   6.429924e+01   4.052885e-01
  1.181430e-01   6.412332e+01   4.077841e-01
  1.184420e-01   6.420771e+01   4.058256e-01
  1.187400e-01   6.441080e+01   4.050914e-01
  1.190390e-01   6.420909e+01   4.036392e-01
  1.193380e-01   6.425223e+01   4.037748e-01
  1.196370e-01   6.499774e+01   4.083146e-01
  1.199360e-01   6.444939e+01   4.025022e-01
  1.202350e-01   6.415100e+01   4.045470e-01
  1.205340e-01   6.427641e+01   4.024987e-01
  1.208330e-01   6.475345e+01   4.026461e-01
  1.211320e-01   6.547388e+01   4.081449e-01
  1.214310e-01   6.404337e+01   3.970198e-01
  1.217300e-01   6.502112e+01   4.056379e-01
  1.220290e-01   6.350674e+01   3.995478e-01
  1.223270e-01   6.429347e+01   3.993614e-01
  1.226260e-01   6.454533e+01   3.996174e-01
  1.229250e-01   6.445593e+01   3.977776e-01
  1.232240e-01   6.501512e+01   4.031912e-01
  1.235230e-01   6.476494e+01   4.016165e-01
  1.238220e-01   6.406815e+01   3.960639e-01
  1.241210e-01   6.475144e+01   3.997307e-01
  1.244200e-01   6.454344e+01   3.954811e-01
  1.247190e-01   6.461596e+01   4.003618e-01
  1.250180e-01   6.451867e+01   3.951513e-01
  1.253170e-01   6.420202e+01   3.949417e-01
  1.256160e-01   6.415167e+01   3.973554e-01
  1.259140e-01   6.458283e+01   3.958563e-01
  1.262130e-01   6.499289e+01   3.971110e-01
  1.265120e-01   6.538715e+01   3.955238e-01
  1.268110e-01   6.462354e+01   3.939581e-01
  1.271100e-01   6.471863e+01   3.978112e-01
  1.274090e-01   6.446069e+01   3.937123e-01
  1.277080e-01   6.448469e+01   3.925358e-01
  1.280070e-01   6.398601e+01   3.897820e-01
  1.283060e-01   6.426985e+01   3.921300e-01
  1.286050e-01   6.434262e+01   3.951194e-01
  1.289040e-01   6.499696e+01   3.901558e-01
  1.292030e-01   6.444582e+01   3.934160e-01
  1.295020e-01   6.450061e+01   3.898759e-01
  1.298000e-01   6.460620e+01   3.909286e-01
  1.300990e-01   6.400186e+01   3.866776e-01
  1.303980e-01   6.451972e+01   3.889625e-01
  1.306970e-01   6.387146e+01   3.899243e-01
  1.309960e-01   6.406703e+01   3.883207e-01
  1.312950e-01   6.521658e+01   3.915447e-01
  1.315940e-01   6.470925e+01   3.857143e-01
  1.318930e-01   6.521529e+01   3.900844e-01
  1.321920e-01   6.390423e+01   3.859047e-01
  1.324910e-01   6.498759e+01   3.901277e-01
  1.327900e-01   6.505652e+01   3.881707e-01
  1.330890e-01   6.467989e+01   3.865708e-01
  1.333870e-01   6.486148e+01   3.868761e-01
  1.336860e-01   6.429311e+01   3.844721e-01
  1.339850e-01   6.465005e+01   3.841350e-01
  1.342840e-01   6.471374e+01   3.871467e-01
  1.345830e-01   6.533922e+01   3.875873e-01
  1.348820e-01   6.443336e+01   3.848912e-01
  1.351810e-01   6.481733e+01   3.811861e-01
  1.354800e-01   6.422383e+01   3.837971e-01
  1.357790e-01   6.445121e+01   3.821584e-01
  1.360780e-01   6.381890e+01   3.818890e-01
  1.363770e-01   6.475881e+01   3.842255e-01
  1.366760e-01   6.554737e+01   3.886785e-01
  1.369740e-01   6.456451e+01   3.994148e-01
  1.372730e-01   6.458192e+01   4.015795e-01
  1.375720e-01   6.460464e+01   4.110113e-01
  1.378710e-01   6.390222e+01   4.104823e-01
  1.381700e-01   6.381014e+01   4.119184e-01
  1.384690e-01   6.434218e+01   4.208159e-01
  1.387680e-01   6.425622e+01   4.090513e-01
  1.390670e-01   6.448343e+01   3.981217e-01
  1.393660e-01   6.456274e+01   3.975897e-01
  1.396650e-01   6.509694e+01   3.964097e-01
  1.399640e-01   6.547331e+01   3.985760e-01
  1.402630e-01   6.480988e+01   3.883896e-01
  1.405620e-01   6.411188e+01   3.906575e-01
  1.408600e-01   6.516682e+01   3.926211e-01
  1.411590e-01   6.473237e+01   3.922958e-01
  1.414580e-01   6.448610e+01   3.920435e-01
  1.417570e-01   6.500593e+01   3.861269e-01
  1.420560e-01   6.455780e+01   3.893194e-01
  1.423550e-01   6.423200e+01   3.857030e-01
  1.426540e-01   6.499601e+01   3.844639e-01
  1.429530e-01   6.495549e+01   3.834201e-01
  1.432520e-01   6.523651e+01   3.812849e-01
  1.435510e-01   6.478493e+01   3.826868e-01
  1.438500e-01   6.481250e+01   3.787033e-01
  1.441490e-01   6.413742e+01   3.758446e-01
  1.444470e-01   6.445473e+01   3.792176e-01
  1.447460e-01   6.494421e+01   3.768826e-01
  1.450450e-01   6.419369e+01   3.784489e-01
  1.453440e-01   6.476589e+01   3.742005e-01
  1.456430e-01   6.512091e+01   3.789367e-01
  1.459420e-01   6.508877e+01   3.781803e-01
  1.462410e-01   6.518413e+01   3.767051e-01
  1.465400e-01   6.429728e+01   3.754366e-01
  1.468390e-01   6.470276e+01   3.718918e-01
  1.471380e-01   6.506869e+01   3.759375e-01
  1.474370e-01   6.462089e+01   3.752908e-01
  1.477360e-01   6.496245e+01   3.751985e-01
  1.480340e-01   6.440392e+01   3.699848e-01
  1.483330e-01   6.636545e+01   3.841162e-01
  1.486320e-01   6.517229e+01   3.901972e-01
  1.489310e-01   6.433564e+01   3.893770e-01
  1.492300e-01   6.559740e+01   3.926862e-01
  1.495290e-01   6.424995e+01   3.910779e-01
  1.498280e-01   6.461393e+01   3.967182e-01
  1.501270e-01   6.481433e+01   3.988820e-01
  1.504260e-01   6.501276e+01   3.941398e-01
  1.507250e-01   6.541673e+01   4.012541e-01
  1.510240e-01   6.545396e+01   4.003244e-01
  1.513230e-01   6.538701e+01   4.054195e-01
  1.516210e-01   6.519276e+01   4.005667e-01
  1.519200e-01   6.459961e+01   3.987402e-01
  1.522190e-01   6.538657e+01   4.081482e-01
  1.525180e-01   6.543809e+01   4.034319e-01
  1.528170e-01   6.498643e+01   4.074484e-01
  1.531160e-01   6.454240e+01   4.027925e-01
  1.534150e-01   6.473492e+01   3.976035e-01
  1.537140e-01   6.519482e+01   3.922136e-01
  1.540130e-01   6.557672e+01   3.868782e-01
  1.543120e-01   6.495465e+01   3.852722e-01
  1.546110e-01   6.491183e+01   3.826029e-01
  1.549100e-01   6.444543e+01   3.814541e-01
  1.552090e-01   6.470939e+01   3.843113e-01
  1.555070e-01   6.518288e+01   3.764842e-01
  1.558060e-01   6.539710e+01   3.824326e-01
  1.561050e-01   6.514128e+01   3.778926e-01
  1.564040e-01   6.451550e+01   3.776131e-01
  1.567030e-01   6.520447e+01   3.776370e-01
  1.570020e-01   6.537488e+01   3.761715e-01
  1.573010e-01   6.538771e+01   3.797122e-01
  1.576000e-01   6.535684e+01   3.737668e-01
  1.578990e-01   6.520999e+01   3.752662e-01
  1.581980e-01   6.483398e+01   3.724799e-01
  1.584970e-01   6.504263e+01   3.728673e-01
  1.587960e-01   6.541707e+01   3.773776e-01
  1.590940e-01   6.514948e+01   3.712839e-01
  1.593930e-01   6.427653e+01   3.675526e-01
  1.596920e-01   6.415282e+01   3.682264e-01
  1.599910e-01   6.511087e+01   3.726406e-01
  1.602900e-01   6.497568e+01   3.716234e-01
  1.605890e-01   6.484461e+01   3.657239e-01
  1.608880e-01   6.506144e+01   3.687636e-01
  1.611870e-01   6.513305e+01   3.679481e-01
  1.614860e-01   6.509992e+01   3.682607e-01
  1.617850e-01   6.519513e+01   3.653148e-01
  1.620840e-01   6.496382e+01   3.646661e-01
  1.623830e-01   6.507257e+01   3.665668e-01
  1.626810e-01   6.502018e+01   3.642316e-01
  1.629800e-01   6.503264e+01   3.603871e-01
  1.632790e-01   6.473310e+01   3.607043e-01
  1.635780e-01   6.496778e+01   3.625188e-01
  1.638770e-01   6.481926e+01   3.644581e-01
  1.641760e-01   6.499494e+01   3.631796e-01
  1.644750e-01   6.452432e+01   3.610858e-01
  1.647740e-01   6.565056e+01   3.638337e-01
  1.650730e-01   6.528845e+01   3.641947e-01
  1.653720e-01   6.480950e+01   3.624661e-01
  1.656710e-01   6.482926e+01   3.603962e-01
  1.659700e-01   6.444148e+01   3.608539e-01
  1.662680e-01   6.400371e+01   3.582846e-01
  1.665670e-01   6.444881e+01   3.604883e-01
  1.668660e-01   6.442046e+01   3.569891e-01
  1.671650e-01   6.450598e+01   3.600709e-01
  1.674640e-01   6.443621e+01   3.591113e-01
  1.677630e-01   6.511590e+01   3.590993e-01
  1.680620e-01   6.473978e+01   3.603389e-01
  1.683610e-01   6.490075e+01   3.551636e-01
  1.686600e-01   6.490283e+01   3.600272e-01
  1.689590e-01   6.491244e+01   3.564842e-01
  1.692580e-01   6.479817e+01   3.559855e-01
  1.695570e-01   6.444896e+01   3.595287e-01
  1.698560e-01   6.452475e+01   3.537688e-01
  1.701540e-01   6.528198e+01   3.586164e-01
  1.704530e-01   6.508235e+01   3.551115e-01
  1.707520e-01   6.466053e+01   3.541408e-01
  1.710510e-01   6.504854e+01   3.581619e-01
  1.713500e-01   6.492951e+01   3.543303e-01
  1.716490e-01   6.498960e+01   3.572529e-01
  1.719480e-01   6.500743e+01   3.516691e-01
  1.722470e-01   6.437564e+01   3.522742e-01
  1.725460e-01   6.482958e+01   3.551520e-01
  1.728450e-01   6.459722e+01   3.521605e-01
  1.731440e-01   6.525735e+01   3.544972e-01
  1.734430e-01   6.464836e+01   3.496396e-01
  1.737410e-01   6.494518e+01   3.540101e-01
  1.740400e-01   6.456890e+01   3.522627e-01
  1.743390e-01   6.472146e+01   3.501887e-01
  1.746380e-01   6.521663e+01   3.531264e-01
  1.749370e-01   6.454536e+01   3.490111e-01
  1.752360e-01   6.490496e+01   3.522816e-01
  1.755350e-01   6.458510e+01   3.505249e-01
  1.758340e-01   6.512226e+01   3.472805e-01
  1.761330e-01   6.478068e+01   3.519442e-01
  1.764320e-01   6.439003e+01   3.460030e-01
  1.767310e-01   6.494446e+01   3.518539e-01
  1.770300e-01   6.468984e+01   3.474936e-01
  1.773280e-01   6.493726e+01   3.495446e-01
  1.776270e-01   6.508654e+01   3.487301e-01
  1.779260e-01   6.482410e+01   3.464845e-01
  1.782250e-01   6.513482e+01   3.500759e-01
  1.785240e-01   6.407228e+01   3.439630e-01
  1.788230e-01   6.490930e+01   3.479104e-01
  1.791220e-01   6.468165e+01   3.478162e-01
  1.794210e-01   6.474432e+01   3.447507e-01
  1.797200e-01   6.442037e+01   3.454039e-01
  1.800190e-01   6.502801e+01   3.446671e-01
  1.803180e-01   6.474520e+01   3.474703e-01
  1.806170e-01   6.463549e+01   3.442932e-01
  1.809160e-01   6.430276e+01   3.427397e-01
  1.812140e-01   6.517388e+01   3.458924e-01
  1.815130e-01   6.459052e+01   3.438391e-01
  1.818120e-01   6.504263e+01   3.463882e-01
  1.821110e-01   6.475965e+01   3.416457e-01
  1.824100e-01   6.449313e+01   3.434131e-01
  1.827090e-01   6.423478e+01   3.420617e-01
  1.830080e-01   6.440447e+01   3.426788e-01
  1.833070e-01   6.391846e+01   3.389338e-01
  1.836060e-01   6.430389e+01   3.391469e-01
  1.839050e-01   6.451365e+01   3.436344e-01
  1.842040e-01   6.461677e+01   3.411055e-01
  1.845030e-01   6.372543e+01   3.379388e-01
  1.848010e-01   6.445676e+01   3.416633e-01
  1.851000e-01   6.406122e+01   3.359659e-01
  1.853990e-01   6.406188e+01   3.409428e-01
  1.856980e-01   6.446488e+01   3.395711e-01
  1.859970e-01   6.441597e+01   3.381614e-01
  1.862960e-01   6.486090e+01   3.407743e-01
  1.865950e-01   6.447208e+01   3.379905e-01
  1.868940e-01   6.428126e+01   3.413619e-01
  1.871930e-01   6.449963e+01   3.347752e-01
  1.874920e-01   6.471425e+01   3.384657e-01
  1.877910e-01   6.410882e+01   3.367207e-01
  1.880900e-01   6.411059e+01   3.367253e-01
  1.883880e-01   6.396417e+01   3.380895e-01
  1.886870e-01   6.403450e+01   3.321910e-01
  1.889860e-01   6.414453e+01   3.380854e-01
  1.892850e-01   6.433345e+01   3.360514e-01
  1.895840e-01   6.451506e+01   3.354341e-01
  1.898830e-01   6.416469e+01   3.349872e-01
  1.901820e-01   6.399175e+01   3.342255e-01
  1.904810e-01   6.406161e+01   3.342532e-01
  1.907800e-01   6.382743e+01   3.328728e-01
  1.910790e-01   6.459292e+01   3.342479e-01
  1.913780e-01   6.324873e+01   3.318189e-01
  1.916770e-01   6.393650e+01   3.334642e-01
  1.919750e-01   6.412794e+01   3.347360e-01
  1.922740e-01   6.412904e+01   3.310771e-01
  1.925730e-01   6.444339e+01   3.326423e-01
  1.928720e-01   6.459675e+01   3.337988e-01
  1.931710e-01   6.479074e+01   3.349130e-01
  1.934700e-01   6.405195e+01   3.314796e-01
  1.937690e-01   6.358472e+01   3.293705e-01
  1.940680e-01   6.413620e+01   3.326067e-01
  1.943670e-01   6.407953e+01   3.305001e-01
  1.946660e-01   6.374414e+01   3.302317e-01
  1.949650e-01   6.352730e+01   3.275952e-01
  1.952640e-01   6.368065e+01   3.294698e-01
  1.955630e-01   6.380294e+01   3.309853e-01
  1.958610e-01   6.409493e+01   3.286142e-01
  1.961600e-01   6.381634e+01   3.292259e-01
  1.964590e-01   6.380035e+01   3.277118e-01
  1.967580e-01   6.337146e+01   3.288177e-01
  1.970570e-01   6.423296e+01   3.288209e-01
  1.973560e-01   6.399006e+01   3.264544e-01
  1.976550e-01   6.393398e+01   3.290848e-01
  1.979540e-01   6.310306e+01   3.246144e-01
  1.982530e-01   6.417762e+01   3.291203e-01
  1.985520e-01   6.343488e+01   3.251788e-01
  1.988510e-01   6.372793e+01   3.260732e-01
  1.991500e-01   6.377872e+01   3.283900e-01
  1.994480e-01   6.351352e+01   3.243780e-01
  1.997470e-01   6.331905e+01   3.257470e-01
  2.000460e-01   6.352228e+01   3.224232e-01
  2.003450e-01   6.315567e+01   3.237476e-01
  2.006440e-01   6.396496e+01   3.285746e-01
  2.009430e-01   6.346828e+01   3.222861e-01
  2.012420e-01   6.398476e+01   3.268743e-01
  2.015410e-01   6.301753e+01   3.210004e-01
  2.018400e-01   6.374526e+01   3.235508e-01
  2.021390e-01   6.411320e+01   3.254771e-01
  2.024380e-01   6.384508e+01   3.199260e-01
  2.027370e-01   6.347982e+01   3.240074e-01
  2.030350e-01   6.279390e+01   3.191870e-01
  2.033340e-01   6.346394e+01   3.217171e-01
  2.036330e-01   6.335004e+01   3.189546e-01
  2.039320e-01   6.355441e+01   3.202882e-01
  2.042310e-01   6.319846e+01   3.224411e-01
  2.045300e-01   6.350563e+01   3.185331e-01
  2.048290e-01   6.345814e+01   3.194989e-01
  2.051280e-01   6.335870e+01   3.188407e-01
  2.054270e-01   6.345396e+01   3.185385e-01
  2.057260e-01   6.332561e+01   3.216446e-01
  2.060250e-01   6.288721e+01   3.165762e-01
  2.063240e-01   6.338247e+01   3.204037e-01
  2.066230e-01   6.291164e+01   3.178491e-01
  2.069210e-01   6.326495e+01   3.199692e-01
  2.072200e-01   6.262075e+01   3.176550e-01
  2.075190e-01   6.322399e+01   3.167541e-01
  2.078180e-01   6.269004e+01   3.178307e-01
  2.081170e-01   6.286704e+01   3.166593e-01
  2.084160e-01   6.255071e+01   3.178851e-01
  2.087150e-01   6.376496e+01   3.174390e-01
  2.090140e-01   6.248424e+01   3.156938e-01
  2.093130e-01   6.272625e+01   3.161708e-01
  2.096120e-01   6.329313e+01   3.170607e-01
  2.099110e-01   6.324389e+01   3.154789e-01
  2.102100e-01   6.286643e+01   3.161233e-01
  2.105080e-01   6.308346e+01   3.182828e-01
  2.108070e-01   6.284522e+01   3.147459e-01
  2.111060e-01   6.236683e+01   3.127621e-01
  2.114050e-01   6.294428e+01   3.145995e-01
  2.117040e-01   6.285231e+01   3.193354e-01
  2.120030e-01   6.334586e+01   3.265424e-01
  2.123020e-01   6.285166e+01   3.276147e-01
  2.126010e-01   6.314053e+01   3.257221e-01
  2.129000e-01   6.226610e+01   3.266773e-01
  2.131990e-01   6.248676e+01   3.301191e-01
  2.134980e-01   6.283253e+01   3.330398e-01
  2.137970e-01   6.262166e+01   3.300176e-01
  2.140950e-01   6.311161e+01   3.331553e-01
  2.143940e-01   6.246630e+01   3.326914e-01
  2.146930e-01   6.241351e+01   3.328638e-01
  2.149920e-01   6.290655e+01   3.344911e-01
  2.152910e-01   6.304764e+01   3.353408e-01
  2.155900e-01   6.307114e+01   3.382962e-01
  2.158890e-01   6.272638e+01   3.373703e-01
  2.161880e-01   6.314474e+01   3.370369e-01
  2.164870e-01   6.297424e+01   3.378736e-01
  2.167860e-01   6.278551e+01   3.310605e-01
  2.170850e-01   6.300008e+01   3.290461e-01
  2.173840e-01   6.232430e+01   3.241883e-01
  2.176820e-01   6.244701e+01   3.230656e-01
  2.179810e-01   6.256114e+01   3.243687e-01
  2.182800e-01   6.263892e+01   3.203126e-01
  2.185790e-01   6.258513e+01   3.217160e-01
  2.188780e-01   6.271312e+01   3.185706e-01
  2.191770e-01   6.279011e+01   3.208383e-01
  2.194760e-01   6.299089e+01   3.221924e-01
  2.197750e-01   6.198205e+01   3.164368e-01
  2.200740e-01   6.245553e+01   3.156212e-01
  2.203730e-01   6.238564e+01   3.171937e-01
  2.206720e-01   6.219866e+01   3.157740e-01
  2.209710e-01   6.215455e+01   3.178315e-01
  2.212700e-01   6.224787e+01   3.136401e-01
  2.215680e-01   6.267958e+01   3.175329e-01
  2.218670e-01   6.208159e+01   3.117868e-01
  2.221660e-01   6.233312e+01   3.158467e-01
  2.224650e-01   6.241944e+01   3.135468e-01
  2.227640e-01   6.228387e+01   3.129448e-01
  2.230630e-01   6.269392e+01   3.148938e-01
  2.233620e-01   6.247120e+01   3.135458e-01
  2.236610e-01   6.244760e+01   3.134866e-01
  2.239600e-01   6.253454e+01   3.101018e-01
  2.242590e-01   6.231977e+01   3.126441e-01
  2.245580e-01   6.182016e+01   3.104856e-01
  2.248570e-01   6.310133e+01   3.155185e-01
  2.251550e-01   6.203433e+01   3.092376e-01
  2.254540e-01   6.246328e+01   3.105590e-01
  2.257530e-01   6.197491e+01   3.116482e-01
  2.260520e-01   6.271315e+01   3.096615e-01
  2.263510e-01   6.246401e+01   3.100533e-01
  2.266500e-01   6.297280e+01   3.111865e-01
  2.269490e-01   6.245702e+01   3.085285e-01
  2.272480e-01   6.213103e+01   3.102405e-01
  2.275470e-01   6.248466e+01   3.069879e-01
  2.278460e-01   6.186293e+01   3.089364e-01
  2.281450e-01   6.224348e+01   3.071328e-01
  2.284440e-01   6.150617e+01   3.067916e-01
  2.287420e-01   6.237321e+01   3.098279e-01
  2.290410e-01   6.156408e+01   3.017158e-01
  2.293400e-01   6.223299e+01   3.080992e-01
  2.296390e-01   6.210441e+01   3.062975e-01
  2.299380e-01   6.185703e+01   3.061779e-01
  2.302370e-01   6.224940e+01   3.065320e-01
  2.305360e-01   6.204777e+01   3.040936e-01
  2.308350e-01   6.224534e+01   3.088804e-01
  2.311340e-01   6.184560e+01   3.021680e-01
  2.314330e-01   6.152137e+01   3.035216e-01
  2.317320e-01   6.157218e+01   3.047381e-01
  2.320310e-01   6.178326e+01   3.021340e-01
  2.323290e-01   6.187482e+01   3.070871e-01
  2.326280e-01   6.215586e+01   3.023337e-01
  2.329270e-01   6.223682e+01   3.030036e-01
  2.332260e-01   6.111630e+01   3.018024e-01
  2.335250e-01   6.236747e+01   3.041556e-01
  2.338240e-01   6.206967e+01   3.046293e-01
  2.341230e-01   6.161383e+01   2.990364e-01
  2.344220e-01   6.158971e+01   3.020156e-01
  2.347210e-01   6.140375e+01   3.014409e-01
  2.350200e-01   6.220733e+01   3.025769e-01
  2.353190e-01   6.175443e+01   3.018270e-01
  2.356180e-01   6.163482e+01   2.981706e-01
  2.359170e-01   6.208999e+01   3.035977e-01
  2.362150e-01   6.199789e+01   3.013621e-01
  2.365140e-01   6.199832e+01   2.990485e-01
  2.368130e-01   6.197152e+01   3.012980e-01
  2.371120e-01   6.193458e+01   2.998137e-01
  2.374110e-01   6.113696e+01   3.004318e-01
  2.377100e-01   6.176643e+01   2.983746e-01
  2.380090e-01   6.100729e+01   2.979050e-01
  2.383080e-01   6.143645e+01   2.970094e-01
  2.386070e-01   6.115811e+01   2.979284e-01
  2.389060e-01   6.178463e+01   2.991054e-01
  2.392050e-01   6.141244e+01   2.966127e-01
  2.395040e-01   6.143907e+01   2.987270e-01
  2.398020e-01   6.152561e+01   2.968859e-01
  2.401010e-01   6.144521e+01   2.983973e-01
  2.404000e-01   6.134455e+01   2.953288e-01
  2.406990e-01   6.167973e+01   2.978238e-01
  2.409980e-01   6.106494e+01   2.953238e-01
  2.412970e-01   6.148563e+01   2.958914e-01
  2.415960e-01   6.101131e+01   2.956424e-01
  2.418950e-01   6.164528e+01   2.954952e-01
  2.421940e-01   6.143343e+01   2.962135e-01
  2.424930e-01   6.065702e+01   2.952318e-01
  2.427920e-01   6.131266e+01   2.930502e-01
  2.430910e-01   6.074251e+01   2.936546e-01
  2.433890e-01   6.091599e+01   2.930822e-01
  2.436880e-01   6.090474e+01   2.956088e-01
  2.439870e-01   6.100732e+01   2.923196e-01
  2.442860e-01   6.154904e+01   2.930707e-01
  2.445850e-01   6.094794e+01   2.933786e-01
  2.448840e-01   6.089963e+01   2.928239e-01
  2.451830e-01   6.097680e+01   2.945533e-01
  2.454820e-01   6.109907e+01   2.913512e-01
  2.457810e-01   6.146813e+01   2.934215e-01
  2.460800e-01   6.152964e+01   2.938960e-01
  2.463790e-01   6.134595e+01   2.924786e-01
  2.466780e-01   6.084128e+01   2.917049e-01
  2.469770e-01   6.168636e+01   2.928561e-01
  2.472750e-01   6.094432e+01   2.918436e-01
  2.475740e-01   6.096814e+01   2.928792e-01
  2.478730e-01   6.157990e+01   2.896283e-01
  2.481720e-01   6.099536e+01   2.912112e-01
  2.484710e-01   6.105303e+01   2.895395e-01
  2.487700e-01   6.089891e+01   2.922770e-01
  2.490690e-01   6.081951e+01   2.910058e-01
  2.493680e-01   6.098420e+01   2.884325e-01
  2.496670e-01   6.071907e+01   2.917366e-01
  2.499660e-01   6.124664e+01   2.899982e-01
  2.502650e-01   6.082253e+01   2.902637e-01
  2.505640e-01   6.093475e+01   2.875881e-01
  2.508620e-01   6.143509e+01   2.901272e-01
  2.511610e-01   6.146558e+01   2.925473e-01
  2.514600e-01   6.140009e+01   2.892051e-01
  2.517590e-01   6.113466e+01   2.883710e-01
  2.520580e-01   6.064338e+01   2.877295e-01
  2.523570e-01   6.062081e+01   2.879889e-01
  2.526560e-01   6.085232e+01   2.893795e-01
  2.529550e-01   6.071936e+01   2.857453e-01
  2.532540e-01   6.134796e+01   2.871182e-01
  2.535530e-01   6.130089e+01   2.868037e-01
  2.538520e-01   6.066528e+01   2.866421e-01
  2.541510e-01   6.085197e+01   2.855484e-01
  2.544490e-01   6.053962e+01   2.856278e-01
  2.547480e-01   6.078316e+01   2.865091e-01
  2.550470e-01   6.058824e+01   2.843234e-01
  2.553460e-01   6.059299e+01   2.847378e-01
  2.556450e-01   6.096265e+01   2.833022e-01
  2.559440e-01   6.054843e+01   2.852411e-01
  2.562430e-01   6.089227e+01   2.873844e-01
  2.565420e-01   6.055456e+01   2.840434e-01
  2.568410e-01   6.095076e+01   2.841689e-01
  2.571400e-01   6.062567e+01   2.838093e-01
  2.574390e-01   6.053033e+01   2.857080e-01
  2.577380e-01   6.062263e+01   2.849086e-01
  2.580360e-01   6.042445e+01   2.824436e-01
  2.583350e-01   5.970051e+01   2.832368e-01
  2.586340e-01   6.074879e+01   2.826075e-01
  2.589330e-01   6.050103e+01   2.848251e-01
  2.592320e-01   6.046087e+01   2.819370e-01
  2.595310e-01   6.081396e+01   2.837502e-01
  2.598300e-01   6.009994e+01   2.839804e-01
  2.601290e-01   6.114388e+01   2.820537e-01
  2.604280e-01   6.016406e+01   2.832262e-01
  2.607270e-01   6.019306e+01   2.795628e-01
  2.610260e-01   6.035848e+01   2.824873e-01
  2.613250e-01   6.048739e+01   2.833856e-01
  2.616240e-01   6.046133e+01   2.824309e-01
  2.619220e-01   6.039541e+01   2.823757e-01
  2.622210e-01   6.061536e+01   2.800600e-01
  2.625200e-01   5.984202e+01   2.800027e-01
  2.628190e-01   6.027710e+01   2.807263e-01
  2.631180e-01   6.004143e+01   2.784445e-01
  2.634170e-01   6.029097e+01   2.826267e-01
  2.637160e-01   6.002852e+01   2.784145e-01
  2.640150e-01   6.046500e+01   2.821435e-01
  2.643140e-01   6.018516e+01   2.783964e-01
  2.646130e-01   6.022996e+01   2.788813e-01
  2.649120e-01   6.028190e+01   2.820115e-01
  2.652110e-01   6.042740e+01   2.791469e-01
  2.655090e-01   6.013879e+01   2.792445e-01
  2.658080e-01   5.996156e+01   2.772169e-01
  2.661070e-01   5.996604e+01   2.784604e-01
  2.664060e-01   6.043521e+01   2.792604e-01
  2.667050e-01   6.017940e+01   2.789553e-01
  2.670040e-01   6.012408e+01   2.786360e-01
  2.673030e-01   5.996491e+01   2.774132e-01
  2.676020e-01   6.048864e+01   2.787170e-01
  2.679010e-01   6.017667e+01   2.779026e-01
  2.682000e-01   6.029502e+01   2.770465e-01
  2.684990e-01   5.980613e+01   2.769515e-01
  2.687980e-01   6.021684e+01   2.775235e-01
  2.690960e-01   6.028555e+01   2.788190e-01
  2.693950e-01   6.025363e+01   2.758362e-01
  2.696940e-01   6.039144e+01   2.765221e-01
  2.699930e-01   6.001178e+01   2.766754e-01
  2.702920e-01   5.997041e+01   2.762997e-01
  2.705910e-01   6.022976e+01   2.773652e-01
  2.708900e-01   6.015457e+01   2.750572e-01
  2.711890e-01   5.990109e+01   2.763267e-01
  2.714880e-01   6.033192e+01   2.762930e-01
  2.717870e-01   5.997138e+01   2.759296e-01
  2.720860e-01   5.968920e+01   2.742658e-01
  2.723850e-01   6.002208e+01   2.743883e-01
  2.726840e-01   6.011697e+01   2.757079e-01
  2.729820e-01   6.027762e+01   2.758911e-01
  2.732810e-01   6.000953e+01   2.743596e-01
  2.735800e-01   6.009624e+01   2.744664e-01
  2.738790e-01   6.003741e+01   2.748809e-01
  2.741780e-01   5.976873e+01   2.747240e-01
  2.744770e-01   5.997985e+01   2.726639e-01
  2.747760e-01   5.995509e+01   2.739618e-01
  2.750750e-01   5.992211e+01   2.770315e-01
  2.753740e-01   5.999491e+01   2.816352e-01
  2.756730e-01   5.974951e+01   2.825486e-01
  2.759720e-01   6.020362e+01   2.823227e-01
  2.762710e-01   6.031305e+01   2.866336e-01
  2.765690e-01   5.969916e+01   2.844527e-01
  2.768680e-01   5.996615e+01   2.877904e-01
  2.771670e-01   6.008083e+01   2.856687e-01
  2.774660e-01   5.991272e+01   2.860945e-01
  2.777650e-01   6.044136e+01   2.908525e-01
  2.780640e-01   6.022404e+01   2.889382e-01
  2.783630e-01   5.961615e+01   2.879000e-01
  2.786620e-01   5.958231e+01   2.895315e-01
  2.789610e-01   5.960147e+01   2.896861e-01
  2.792600e-01   6.014560e+01   2.938726e-01
  2.795590e-01   5.968486e+01   2.870095e-01
  2.798580e-01   5.951633e+01   2.911143e-01
  2.801560e-01   5.987369e+01   2.915469e-01
  2.804550e-01   5.994948e+01   2.926141e-01
  2.807540e-01   5.975429e+01   2.934744e-01
  2.810530e-01   6.002956e+01   2.913782e-01
  2.813520e-01   5.968450e+01   2.944306e-01
  2.816510e-01   6.002792e+01   2.942580e-01
  2.819500e-01   6.027743e+01   2.949818e-01
  2.822490e-01   5.982126e+01   2.938635e-01
  2.825480e-01   5.999551e+01   2.938416e-01
  2.828470e-01   5.974466e+01   2.966430e-01
  2.831460e-01   5.978116e+01   2.952381e-01
  2.834450e-01   6.022409e+01   2.947385e-01
  2.837430e-01   5.993979e+01   2.957439e-01
  2.840420e-01   5.975702e+01   2.969057e-01
  2.843410e-01   5.997667e+01   3.039415e-01
  2.846400e-01   6.013415e+01   3.064760e-01
  2.849390e-01   5.965549e+01   3.131360e-01
  2.852380e-01   6.024735e+01   3.176064e-01
  2.855370e-01   5.955922e+01   3.189183e-01
  2.858360e-01   5.994369e+01   3.219941e-01
  2.861350e-01   5.966400e+01   3.240790e-01
  2.864340e-01   5.937768e+01   3.280835e-01
  2.867330e-01   5.934349e+01   3.270470e-01
  2.870320e-01   5.977555e+01   3.338687e-01
  2.873310e-01   5.917259e+01   3.291025e-01
  2.876290e-01   5.917139e+01   3.343337e-01
  2.879280e-01   5.886925e+01   3.365276e-01
  2.882270e-01   5.869058e+01   3.323073e-01
  2.885260e-01   5.954096e+01   3.387880e-01
  2.888250e-01   5.920167e+01   3.369611e-01
  2.891240e-01   5.983930e+01   3.438813e-01
  2.894230e-01   5.991089e+01   3.471943e-01
  2.897220e-01   5.955265e+01   3.379584e-01
  2.900210e-01   5.907051e+01   3.454888e-01
  2.903200e-01   5.897733e+01   3.431990e-01
  2.906190e-01   5.941735e+01   3.481851e-01
  2.909180e-01   5.929341e+01   3.487666e-01
  2.912160e-01   5.952829e+01   3.457152e-01
  2.915150e-01   5.935890e+01   3.566080e-01
  2.918140e-01   5.890009e+01   3.470420e-01
  2.921130e-01   5.936696e+01   3.516718e-01
  2.924120e-01   5.911621e+01   3.534764e-01
  2.927110e-01   5.891280e+01   3.518828e-01
  2.930100e-01   5.930930e+01   3.622689e-01
  2.933090e-01   5.833270e+01   3.535120e-01
  2.936080e-01   5.875691e+01   3.524005e-01
  2.939070e-01   5.883905e+01   3.583154e-01
  2.942060e-01   5.890393e+01   3.591369e-01
  2.945050e-01   5.887776e+01   3.665854e-01
  2.948030e-01   5.851769e+01   3.558967e-01
  2.951020e-01   5.897734e+01   3.627469e-01
  2.954010e-01   5.908605e+01   3.648121e-01
  2.957000e-01   5.907860e+01   3.665450e-01
  2.959990e-01   5.927672e+01   3.667170e-01
  2.962980e-01   5.851469e+01   3.650117e-01
  2.965970e-01   5.893864e+01   3.699232e-01
  2.968960e-01   5.838613e+01   3.679587e-01
  2.971950e-01   5.846019e+01   3.666171e-01
  2.974940e-01   5.944837e+01   3.683574e-01
  2.977930e-01   5.950182e+01   3.719154e-01
  2.980920e-01   5.889797e+01   3.702518e-01
  2.983900e-01   5.923417e+01   3.743230e-01
  2.986890e-01   5.847649e+01   3.677912e-01
  2.989880e-01   5.880084e+01   3.727175e-01
  2.992870e-01   5.878127e+01   3.735930e-01
  2.995860e-01   5.933031e+01   3.774791e-01
  2.998850e-01   5.907570e+01   3.745275e-01
  3.001840e-01   5.924727e+01   3.774554e-01
  3.004830e-01   5.932506e+01   3.826149e-01
  3.007820e-01   5.946510e+01   3.815709e-01
  3.010810e-01   5.884964e+01   3.769085e-01
  3.013800e-01   5.890423e+01   3.827614e-01
  3.016790e-01   5.830555e+01   3.798105e-01
  3.019780e-01   5.860413e+01   3.827965e-01
  3.022760e-01   5.872677e+01   3.849880e-01
  3.025750e-01   5.863638e+01   3.826481e-01
  3.028740e-01   5.809478e+01   3.862869e-01
  3.031730e-01   5.843392e+01   3.855786e-01
  3.034720e-01   5.938546e+01   3.902886e-01
  3.037710e-01   5.893335e+01   3.885359e-01
  3.040700e-01   5.875185e+01   3.897952e-01
  3.043690e-01   5.882275e+01   3.946591e-01
  3.046680e-01   5.932496e+01   3.949559e-01
  3.049670e-01   5.848800e+01   3.886525e-01
  3.052660e-01   5.896289e+01   3.970858e-01
  3.055650e-01   5.840161e+01   3.937973e-01
  3.058630e-01   5.863781e+01   3.999810e-01
  3.061620e-01   5.865445e+01   3.927176e-01
  3.064610e-01   5.857087e+01   3.974584e-01
  3.067600e-01   5.868046e+01   4.039442e-01
  3.070590e-01   5.840364e+01   3.968907e-01
  3.073580e-01   5.901414e+01   4.050911e-01
  3.076570e-01   5.898582e+01   3.977275e-01
  3.079560e-01   5.835551e+01   4.019360e-01
  3.082550e-01   5.823370e+01   4.015163e-01
  3.085540e-01   5.801839e+01   4.004794e-01
  3.088530e-01   5.772400e+01   4.045357e-01
  3.091520e-01   5.858722e+01   4.015556e-01
  3.094500e-01   5.840961e+01   4.097130e-01
  3.097490e-01   5.886559e+01   4.094409e-01
  3.100480e-01   5.876954e+01   4.060514e-01
  3.103470e-01   5.900139e+01   4.182077e-01
  3.106460e-01   5.796370e+01   4.023608e-01
  3.109450e-01   5.837011e+01   4.156378e-01
  3.112440e-01   5.857570e+01   4.093601e-01
  3.115430e-01   5.941318e+01   4.176989e-01
  3.118420e-01   5.886739e+01   4.203849e-01
  3.121410e-01   5.858375e+01   4.128484e-01
  3.124400e-01   5.770507e+01   4.172117e-01
  3.127390e-01   5.881354e+01   4.152624e-01
  3.130380e-01   5.883891e+01   4.243571e-01
  3.133360e-01   5.849252e+01   4.207224e-01
  3.136350e-01   5.827819e+01   4.192784e-01
  3.139340e-01   5.868636e+01   4.269369e-01
  3.142330e-01   5.849229e+01   4.197122e-01
  3.145320e-01   5.815625e+01   4.289084e-01
  3.148310e-01   5.823394e+01   4.242410e-01
  3.151300e-01   5.840392e+01   4.248597e-01
  3.154290e-01   5.814676e+01   4.288734e-01
  3.157280e-01   5.871878e+01   4.281141e-01
  3.160270e-01   5.838894e+01   4.352780e-01
  3.163260e-01   5.827867e+01   4.265067e-01
  3.166250e-01   5.716561e+01   4.306940e-01
  3.169230e-01   5.850823e+01   4.331211e-01
  3.172220e-01   5.924740e+01   4.407479e-01
  3.175210e-01   5.829681e+01   4.368181e-01
  3.178200e-01   5.824072e+01   4.336072e-01
  3.181190e-01   5.831685e+01   4.419085e-01
  3.184180e-01   5.834902e+01   4.373935e-01
  3.187170e-01   5.813498e+01   4.443874e-01
  3.190160e-01   5.773796e+01   4.416753e-01
  3.193150e-01   5.776212e+01   4.351882e-01
  3.196140e-01   5.812643e+01   4.480021e-01
  3.199130e-01   5.792414e+01   4.408097e-01
  3.202120e-01   5.745640e+01   4.462305e-01
  3.205100e-01   5.847512e+01   4.489329e-01
  3.208090e-01   5.825048e+01   4.448286e-01
  3.211080e-01   5.723163e+01   4.478333e-01
  3.214070e-01   5.825794e+01   4.440578e-01
  3.217060e-01   5.867495e+01   4.530243e-01
  3.220050e-01   5.797450e+01   4.474162e-01
  3.223040e-01   5.894023e+01   4.490758e-01
  3.226030e-01   5.819225e+01   4.575688e-01
  3.229020e-01   5.818197e+01   4.421833e-01
  3.232010e-01   5.819557e+01   4.545558e-01
  3.235000e-01   5.818717e+01   4.494726e-01
  3.237990e-01   5.846524e+01   4.539014e-01
  3.240970e-01   5.784110e+01   4.583783e-01
  3.243960e-01   5.777850e+01   4.487185e-01
  3.246950e-01   5.823544e+01   4.617209e-01
  3.249940e-01   5.858205e+01   4.552062e-01
  3.252930e-01   5.883504e+01   4.636419e-01
  3.255920e-01   5.739795e+01   4.606304e-01
  3.258910e-01   5.890092e+01   4.621137e-01
  3.261900e-01   5.815233e+01   4.663992e-01
  3.264890e-01   5.688398e+01   4.558896e-01
  3.267880e-01   5.756083e+01   4.621907e-01
  3.270870e-01   5.846330e+01   4.737949e-01
  3.273860e-01   5.780692e+01   4.654740e-01
  3.276850e-01   5.837115e+01   4.734214e-01
  3.279830e-01   5.824290e+01   4.658389e-01
  3.282820e-01   5.785058e+01   4.737238e-01
  3.285810e-01   5.834022e+01   4.737786e-01
  3.288800e-01   5.809280e+01   4.761865e-01
  3.291790e-01   5.734211e+01   4.692298e-01
  3.294780e-01   5.775890e+01   4.782946e-01
  3.297770e-01   5.790773e+01   4.814457e-01
  3.300760e-01   5.799335e+01   4.767669e-01
  3.303750e-01   5.835105e+01   4.858709e-01
  3.306740e-01   5.749161e+01   4.756900e-01
  3.309730e-01   5.784832e+01   4.858630e-01
  3.312720e-01   5.888331e+01   4.939465e-01
  3.315700e-01   5.789689e+01   4.808904e-01
  3.318690e-01   5.840202e+01   4.957519e-01
  3.321680e-01   5.770445e+01   4.816236e-01
  3.324670e-01   5.864700e+01   4.979033e-01
  3.327660e-01   5.785887e+01   4.917973e-01
  3.330650e-01   5.829747e+01   4.942061e-01
  3.333640e-01   5.762253e+01   4.991630e-01
  3.336630e-01   5.779642e+01   4.882945e-01
  3.339620e-01   5.801980e+01   5.037777e-01
  3.342610e-01   5.822280e+01   4.977763e-01
  3.345600e-01   5.753186e+01   4.999181e-01
  3.348590e-01   5.835861e+01   5.124305e-01
  3.351570e-01   5.727742e+01   4.920551e-01
  3.354560e-01   5.772285e+01   5.133202e-01
  3.357550e-01   5.792682e+01   4.976340e-01
  3.360540e-01   5.715703e+01   5.089529e-01
  3.363530e-01   5.752003e+01   5.168161e-01
  3.366520e-01   5.828225e+01   5.049159e-01
  3.369510e-01   5.769189e+01   5.240820e-01
  3.372500e-01   5.800970e+01   5.019899e-01
  3.375490e-01   5.827442e+01   5.240811e-01
  3.378480e-01   5.819211e+01   5.211117e-01
  3.381470e-01   5.856019e+01   5.214681e-01
  3.384460e-01   5.729823e+01   5.296997e-01
  3.387450e-01   5.829977e+01   5.127844e-01
  3.390430e-01   5.701923e+01   5.256847e-01
  3.393420e-01   5.718724e+01   5.237726e-01
  3.396410e-01   5.811706e+01   5.286866e-01
  3.399400e-01   5.827595e+01   5.449207e-01
  3.402390e-01   5.802823e+01   5.178203e-01
  3.405380e-01   5.753170e+01   5.385268e-01
  3.408370e-01   5.742555e+01   5.302879e-01
  3.411360e-01   5.788844e+01   5.359121e-01
  3.414350e-01   5.728745e+01   5.402793e-01
  3.417340e-01   5.863708e+01   5.386581e-01
  3.420330e-01   5.742006e+01   5.491286e-01
  3.423320e-01   5.725835e+01   5.329876e-01
  3.426300e-01   5.720295e+01   5.473277e-01
  3.429290e-01   5.790915e+01   5.484156e-01
  3.432280e-01   5.746025e+01   5.440423e-01
  3.435270e-01   5.687854e+01   5.599518e-01
  3.438260e-01   5.816461e+01   5.436657e-01
  3.441250e-01   5.726715e+01   5.586043e-01
  3.444240e-01   5.668591e+01   5.479009e-01
  3.447230e-01   5.841717e+01   5.609520e-01
  3.450220e-01   5.635681e+01   5.623323e-01
  3.453210e-01   5.740083e+01   5.513452e-01
  3.456200e-01   5.768427e+01   5.740652e-01
  3.459190e-01   5.719632e+01   5.582587e-01
  3.462170e-01   5.742502e+01   5.701879e-01
  3.465160e-01   5.813365e+01   5.728357e-01
  3.468150e-01   5.713284e+01   5.670352e-01
  3.471140e-01   5.730581e+01   5.828748e-01
  3.474130e-01   5.673836e+01   5.642327e-01
  3.477120e-01   5.791646e+01   5.859721e-01
  3.480110e-01   5.848471e+01   5.824638e-01
  3.483100e-01   5.746351e+01   5.791410e-01
  3.486090e-01   5.712992e+01   5.923142e-01
  3.489080e-01   5.640121e+01   5.737629e-01
  3.492070e-01   5.761235e+01   5.957809e-01
  3.495060e-01   5.811803e+01   5.869909e-01
  3.498040e-01   5.729438e+01   5.951077e-01
  3.501030e-01   5.779913e+01   5.987057e-01
  3.504020e-01   5.707185e+01   5.939509e-01
  3.507010e-01   5.780271e+01   6.119516e-01
  3.510000e-01   5.782378e+01   5.930098e-01
  3.512990e-01   5.767962e+01   6.112997e-01
  3.515980e-01   5.717673e+01   6.004316e-01
  3.518970e-01   5.663132e+01   6.109910e-01
  3.521960e-01   5.697249e+01   6.215838e-01
  3.524950e-01   5.755801e+01   6.014254e-01
  3.527940e-01   5.742947e+01   6.274665e-01
  3.530930e-01   5.795652e+01   6.138209e-01
  3.533920e-01   5.720773e+01   6.251184e-01
  3.536900e-01   5.711614e+01   6.268933e-01
  3.539890e-01   5.685828e+01   6.220803e-01
  3.542880e-01   5.673020e+01   6.364945e-01
  3.545870e-01   5.727733e+01   6.144660e-01
  3.548860e-01   5.708838e+01   6.349035e-01
  3.551850e-01   5.728025e+01   6.243845e-01
  3.554840e-01   5.723667e+01   6.357275e-01
  3.557830e-01   5.769710e+01   6.406835e-01
  3.560820e-01   5.725583e+01   6.165101e-01
  3.563810e-01   5.763612e+01   6.391401e-01
  3.566800e-01   5.752510e+01   6.234708e-01
  3.569790e-01   5.658759e+01   6.381157e-01
  3.572770e-01   5.805701e+01   6.451177e-01
  3.575760e-01   5.731688e+01   6.146781e-01
  3.578750e-01   5.675332e+01   6.516057e-01
  3.581740e-01   5.729653e+01   6.256034e-01
  3.584730e-01   5.765856e+01   6.567818e-01
  3.587720e-01   5.704277e+01   6.419032e-01
  3.590710e-01   5.802675e+01   6.461792e-01
  3.593700e-01   5.742775e+01   6.674938e-01
  3.596690e-01   5.750501e+01   6.396161e-01
  3.599680e-01   5.720542e+01   6.675755e-01
  3.602670e-01   5.732032e+01   6.509891e-01
  3.605660e-01   5.700104e+01   6.650093e-01
  3.608640e-01   5.846858e+01   6.907880e-01
  3.611630e-01   5.748311e+01   6.493713e-01
  3.614620e-01   5.741050e+01   6.889976e-01
  3.617610e-01   5.773137e+01   6.651627e-01
  3.620600e-01   5.775556e+01   6.880539e-01
  3.623590e-01   5.715202e+01   6.814929e-01
  3.626580e-01   5.788339e+01   6.858395e-01
  3.629570e-01   5.673020e+01   6.972448e-01
  3.632560e-01   5.731292e+01   6.709809e-01
  3.635550e-01   5.683319e+01   7.092522e-01
  3.638540e-01   5.691230e+01   6.920995e-01
  3.641530e-01   5.771899e+01   7.017020e-01
  3.644510e-01   5.637306e+01   7.235646e-01
  3.647500e-01   5.750145e+01   6.865386e-01
  3.650490e-01   5.806519e+01   7.325417e-01
  3.653480e-01   5.808290e+01   7.153305e-01
  3.656470e-01   5.634231e+01   7.129083e-01
  3.659460e-01   5.759237e+01   7.424015e-01
  3.662450e-01   5.625190e+01   7.023262e-01
  3.665440e-01   5.599723e+01   7.493658e-01
  3.668430e-01   5.636130e+01   7.113287e-01
  3.671420e-01   5.818035e+01   7.538744e-01
  3.674410e-01   5.676828e+01   7.352072e-01
  3.677400e-01   5.904621e+01   7.634293e-01
  3.680390e-01   5.711268e+01   7.799542e-01
  3.683370e-01   5.727746e+01   7.311486e-01
  3.686360e-01   5.875658e+01   7.823092e-01
  3.689350e-01   5.574085e+01   7.456678e-01
  3.692340e-01   5.791748e+01   7.810302e-01
  3.695330e-01   5.686361e+01   8.012139e-01
  3.698320e-01   5.710868e+01   7.488416e-01
  3.701310e-01   5.667238e+01   8.022711e-01
  3.704300e-01   5.748600e+01   7.695644e-01
  3.707290e-01   5.759857e+01   8.112475e-01
  3.710280e-01   5.845539e+01   8.123507e-01
  3.713270e-01   5.716166e+01   7.915488e-01
  3.716260e-01   5.728582e+01   8.401703e-01
  3.719240e-01   5.740988e+01   7.864367e-01
  3.722230e-01   5.611229e+01   8.342509e-01
  3.725220e-01   5.644314e+01   8.079813e-01
  3.728210e-01   5.675217e+01   8.281680e-01
  3.731200e-01   5.585352e+01   8.703769e-01
  3.734190e-01   5.637818e+01   7.977867e-01
  3.737180e-01   5.782465e+01   8.824335e-01
  3.740170e-01   5.608152e+01   8.180330e-01
  3.743160e-01   5.685936e+01   8.813551e-01
  3.746150e-01   5.723213e+01   8.779007e-01
  3.749140e-01   5.880320e+01   8.684230e-01
  3.752130e-01   5.753091e+01   9.205240e-01
  3.755110e-01   5.798552e+01   8.594456e-01
  3.758100e-01   5.670610e+01   9.139015e-01
  3.761090e-01   5.636473e+01   8.839420e-01
  3.764080e-01   5.563808e+01   9.017387e-01
  3.767070e-01   5.774111e+01   9.604860e-01
  3.770060e-01   5.754185e+01   8.802730e-01
  3.773050e-01   5.688386e+01   9.615127e-01
  3.776040e-01   5.739012e+01   9.230095e-01
  3.779030e-01   5.733510e+01   9.530733e-01
  3.782020e-01   5.988580e+01   1.052086e+00
  3.785010e-01   5.468780e+01   8.837873e-01
  3.788000e-01   5.637577e+01   1.015821e+00
  3.790990e-01   5.537466e+01   9.288644e-01
  3.793970e-01   5.681018e+01   1.009969e+00
  3.796960e-01   5.620309e+01   9.998081e-01
  3.799950e-01   5.789565e+01   9.961302e-01
  3.802940e-01   5.736376e+01   1.102334e+00
  3.805930e-01   5.544697e+01   9.452256e-01
  3.808920e-01   5.743718e+01   1.109289e+00
  3.811910e-01   5.544227e+01   1.007376e+00
  3.814900e-01   5.846437e+01   1.088664e+00
  3.817890e-01   5.530194e+01   1.156145e+00
  3.820880e-01   5.806006e+01   1.006738e+00
  3.823870e-01   5.582428e+01   1.169111e+00
  3.826860e-01   5.595551e+01   1.027096e+00
  3.829840e-01   5.676262e+01   1.202555e+00
  3.832830e-01   5.704759e+01   1.152300e+00
  3.835820e-01   5.644791e+01   1.118933e+00
  3.838810e-01   5.838865e+01   1.272329e+00
  3.841800e-01   5.963595e+01   1.136800e+00
  3.844790e-01   5.647439e+01   1.260602e+00
  3.847780e-01   5.747728e+01   1.178665e+00
  3.850770e-01   5.610177e+01   1.265919e+00
  3.853760e-01   5.743644e+01   1.366373e+00
  3.856750e-01   5.803320e+01   1.184351e+00
  3.859740e-01   5.672714e+01   1.381945e+00
  3.862730e-01   5.711331e+01   1.258356e+00
  3.865710e-01   5.726579e+01   1.388491e+00
  3.868700e-01   5.781567e+01   1.420743e+00
  3.871690e-01   5.637337e+01   1.319962e+00
  3.874680e-01   5.664078e+01   1.523615e+00
  3.877670e-01   5.691030e+01   1.348525e+00
  3.880660e-01   5.831556e+01   1.580722e+00
  3.883650e-01   5.555845e+01   1.462064e+00
  3.886640e-01   5.806704e+01   1.559725e+00
  3.889630e-01   5.645958e+01   1.673657e+00
  3.892620e-01   5.543565e+01   1.491197e+00
  3.895610e-01   5.472588e+01   1.692913e+00
  3.898600e-01   5.521926e+01   1.655171e+00
  3.901580e-01   5.575082e+01   1.732930e+00
  3.904570e-01   5.824210e+01   1.980291e+00
  3.907560e-01   5.556379e+01   1.705824e+00
  3.910550e-01   6.025957e+01   2.051260e+00
  3.913540e-01   5.753637e+01   2.004374e+00
  3.916530e-01   5.683811e+01   1.992175e+00
  3.919520e-01   5.373087e+01   2.516178e+00
  3.922510e-01   5.683811e+01   1.992175e+00
  3.925500e-01   5.203410e+01   2.557337e+00
  3.928490e-01   5.938675e+01   2.494009e+00
  3.931480e-01   5.806704e+01   2.701523e+00
  3.934470e-01   0.000000e+00   0.000000e+00
  3.937460e-01   5.228547e+01   2.563506e+00
creator: radaver
creator-version: 3725
header-file: /nas_data/SAXS_data/20151104Workshop/header/JH1_0196.txt
image-file: /nas_data/Pilatus1M/20151104_Workshop/JH1_0196.tif
angular-axis-file: /nas_data/SAXS_data/20151104Workshop/q20151029.dat
beamstop-mask-file: /nas_data/SAXS_data/20151104Workshop/fit2d20151031.msk
detector-response-file: none
beam-center-x: 949.7700
beam-center-y: 918.8000
unit-time: 1.0000
channel-first: 10
channel-last: 1315
Exposure time [s]: 1.094187
Transmitted Beam: 0.484763
Incident Beam: 0.484763
Code: JH1
Concentration [mg/ml]: 1
Run Number: 0196
