# Supplementary material for: SAXS analysis of a soluble cytosolic NgBR construct including extracellular and transmembrane domains
Source: PLoS One. 2018 Jan 18;13(1):e0191371. doi: 10.1371/journal.pone.0191371 (PMC5773207; doi:10.1371/journal.pone.0191371)
Supplement: S1 File — (ZIP) [file pone.0191371.s001.zip › JH1_0197.dat]

Sample:   c= 1.0000 mg/ml  Code: JH1
  3.656810e-03   2.275804e+04   4.143247e+01
  3.955720e-03   2.206347e+04   2.801834e+01
  4.254640e-03   1.914787e+04   2.339008e+01
  4.553560e-03   1.548268e+04   2.027857e+01
  4.852480e-03   1.254378e+04   1.708894e+01
  5.151400e-03   1.055199e+04   1.548358e+01
  5.450320e-03   8.748804e+03   1.339133e+01
  5.749240e-03   7.465247e+03   1.198540e+01
  6.048150e-03   6.373891e+03   1.085539e+01
  6.347070e-03   5.559040e+03   9.631723e+00
  6.645990e-03   4.879787e+03   8.984447e+00
  6.944910e-03   4.286488e+03   8.106653e+00
  7.243830e-03   3.822841e+03   7.418238e+00
  7.542750e-03   3.413299e+03   6.983024e+00
  7.841670e-03   3.096585e+03   6.281364e+00
  8.140580e-03   2.803629e+03   6.059299e+00
  8.439500e-03   2.556727e+03   5.577244e+00
  8.738420e-03   2.352952e+03   5.299335e+00
  9.037340e-03   2.170901e+03   4.921755e+00
  9.336260e-03   1.996159e+03   4.637905e+00
  9.635180e-03   1.853682e+03   4.456609e+00
  9.934100e-03   1.709874e+03   4.141393e+00
  1.023300e-02   1.564802e+03   4.060192e+00
  1.053190e-02   1.458495e+03   3.975770e+00
  1.083090e-02   1.343290e+03   3.815519e+00
  1.112980e-02   1.240330e+03   3.635175e+00
  1.142870e-02   1.155076e+03   3.488366e+00
  1.172760e-02   1.064481e+03   3.339458e+00
  1.202650e-02   9.780744e+02   3.192199e+00
  1.232540e-02   9.152227e+02   3.071010e+00
  1.262440e-02   8.468556e+02   2.899153e+00
  1.292330e-02   7.881711e+02   2.753757e+00
  1.322220e-02   7.275862e+02   2.645803e+00
  1.352110e-02   6.814952e+02   2.534893e+00
  1.382000e-02   6.327930e+02   2.418572e+00
  1.411900e-02   5.915156e+02   2.326981e+00
  1.441790e-02   5.528708e+02   2.233480e+00
  1.471680e-02   5.175922e+02   2.150780e+00
  1.501570e-02   4.834491e+02   2.035670e+00
  1.531460e-02   4.566854e+02   1.969588e+00
  1.561350e-02   4.240994e+02   1.864718e+00
  1.591250e-02   4.013000e+02   1.829884e+00
  1.621140e-02   3.781354e+02   1.745658e+00
  1.651030e-02   3.582394e+02   1.681245e+00
  1.680920e-02   3.392318e+02   1.636035e+00
  1.710810e-02   3.212766e+02   1.595491e+00
  1.740710e-02   3.034536e+02   1.528292e+00
  1.770600e-02   2.862736e+02   1.469481e+00
  1.800490e-02   2.756478e+02   1.430552e+00
  1.830380e-02   2.633654e+02   1.409460e+00
  1.860270e-02   2.494862e+02   1.345178e+00
  1.890170e-02   2.387011e+02   1.315782e+00
  1.920060e-02   2.271097e+02   1.271271e+00
  1.949950e-02   2.193963e+02   1.263886e+00
  1.979840e-02   2.103219e+02   1.214254e+00
  2.009730e-02   2.001581e+02   1.171557e+00
  2.039620e-02   1.919718e+02   1.145269e+00
  2.069520e-02   1.858657e+02   1.120833e+00
  2.099410e-02   1.795039e+02   1.109466e+00
  2.129300e-02   1.720139e+02   1.057611e+00
  2.159190e-02   1.652163e+02   1.072223e+00
  2.189080e-02   1.597408e+02   1.060191e+00
  2.218980e-02   1.535330e+02   1.057290e+00
  2.248870e-02   1.504686e+02   1.065360e+00
  2.278760e-02   1.455586e+02   1.037510e+00
  2.308650e-02   1.405521e+02   1.050888e+00
  2.338540e-02   1.364477e+02   1.033280e+00
  2.368430e-02   1.349601e+02   1.008965e+00
  2.398330e-02   1.308750e+02   1.016185e+00
  2.428220e-02   1.282770e+02   9.836662e-01
  2.458110e-02   1.248873e+02   1.003216e+00
  2.488000e-02   1.215820e+02   9.634505e-01
  2.517890e-02   1.181247e+02   9.383252e-01
  2.547790e-02   1.181897e+02   9.518435e-01
  2.577680e-02   1.150616e+02   9.316194e-01
  2.607570e-02   1.119421e+02   9.263446e-01
  2.637460e-02   1.089668e+02   9.066099e-01
  2.667350e-02   1.071299e+02   8.764371e-01
  2.697250e-02   1.052995e+02   8.421269e-01
  2.727140e-02   1.036607e+02   8.045385e-01
  2.757030e-02   1.025328e+02   8.014777e-01
  2.786920e-02   1.013535e+02   7.877482e-01
  2.816810e-02   1.011551e+02   7.745039e-01
  2.846700e-02   9.814056e+01   7.534575e-01
  2.876600e-02   9.722397e+01   7.408952e-01
  2.906490e-02   9.592957e+01   7.381600e-01
  2.936380e-02   9.467416e+01   7.278537e-01
  2.966270e-02   9.293163e+01   7.158335e-01
  2.996160e-02   9.312673e+01   7.176345e-01
  3.026060e-02   9.093975e+01   6.979895e-01
  3.055950e-02   9.004108e+01   6.935477e-01
  3.085840e-02   8.802690e+01   6.828511e-01
  3.115730e-02   8.939768e+01   6.852661e-01
  3.145620e-02   8.713658e+01   6.700436e-01
  3.175510e-02   8.621140e+01   6.683054e-01
  3.205410e-02   8.642217e+01   6.654754e-01
  3.235300e-02   8.514897e+01   6.578791e-01
  3.265190e-02   8.428617e+01   6.425266e-01
  3.295080e-02   8.501308e+01   6.495228e-01
  3.324970e-02   8.326550e+01   6.419680e-01
  3.354870e-02   8.337230e+01   6.407002e-01
  3.384760e-02   8.276182e+01   6.309796e-01
  3.414650e-02   8.197769e+01   6.279833e-01
  3.444540e-02   8.128425e+01   6.167285e-01
  3.474430e-02   8.036390e+01   6.186232e-01
  3.504330e-02   7.948994e+01   6.076260e-01
  3.534220e-02   7.921127e+01   6.073084e-01
  3.564110e-02   7.977326e+01   6.087080e-01
  3.594000e-02   7.814290e+01   5.909243e-01
  3.623890e-02   7.786159e+01   5.998945e-01
  3.653780e-02   7.807751e+01   5.844773e-01
  3.683680e-02   7.818724e+01   5.924976e-01
  3.713570e-02   7.737471e+01   5.901139e-01
  3.743460e-02   7.721168e+01   5.798837e-01
  3.773350e-02   7.638201e+01   5.760949e-01
  3.803240e-02   7.592238e+01   5.880687e-01
  3.833140e-02   7.559276e+01   6.007377e-01
  3.863030e-02   7.614929e+01   6.123178e-01
  3.892920e-02   7.576841e+01   6.091960e-01
  3.922810e-02   7.541069e+01   6.101381e-01
  3.952700e-02   7.442665e+01   6.022157e-01
  3.982600e-02   7.486371e+01   6.127525e-01
  4.012490e-02   7.418137e+01   6.004473e-01
  4.042380e-02   7.373425e+01   6.065018e-01
  4.072270e-02   7.385650e+01   6.046098e-01
  4.102160e-02   7.348544e+01   6.022992e-01
  4.132050e-02   7.206973e+01   5.972515e-01
  4.161950e-02   7.306960e+01   5.951643e-01
  4.191840e-02   7.254955e+01   6.008155e-01
  4.221730e-02   7.279813e+01   5.940577e-01
  4.251620e-02   7.189277e+01   5.980897e-01
  4.281510e-02   7.195312e+01   5.890874e-01
  4.311410e-02   7.156705e+01   5.882576e-01
  4.341300e-02   7.109710e+01   5.893531e-01
  4.371190e-02   7.174640e+01   5.905104e-01
  4.401080e-02   7.009393e+01   5.836704e-01
  4.430970e-02   7.171157e+01   5.858546e-01
  4.460860e-02   7.098235e+01   5.836093e-01
  4.490760e-02   6.998537e+01   5.809765e-01
  4.520650e-02   7.003441e+01   5.767715e-01
  4.550540e-02   6.977796e+01   5.786370e-01
  4.580430e-02   6.965887e+01   5.759489e-01
  4.610320e-02   7.051803e+01   5.765851e-01
  4.640220e-02   6.947163e+01   5.766323e-01
  4.670110e-02   6.960130e+01   5.685766e-01
  4.700000e-02   6.984335e+01   5.716804e-01
  4.729890e-02   6.927343e+01   5.714743e-01
  4.759780e-02   6.865863e+01   5.682229e-01
  4.789680e-02   6.983818e+01   5.695433e-01
  4.819570e-02   6.871676e+01   5.642577e-01
  4.849460e-02   6.829349e+01   5.646018e-01
  4.879350e-02   6.839879e+01   5.588465e-01
  4.909240e-02   6.889126e+01   5.684763e-01
  4.939130e-02   6.761541e+01   5.536299e-01
  4.969030e-02   6.867275e+01   5.599645e-01
  4.998920e-02   6.885305e+01   5.600216e-01
  5.028810e-02   6.816325e+01   5.552013e-01
  5.058700e-02   6.768551e+01   5.572759e-01
  5.088590e-02   6.816250e+01   5.499480e-01
  5.118490e-02   6.732258e+01   5.537625e-01
  5.148380e-02   6.772499e+01   5.527511e-01
  5.178270e-02   6.685001e+01   5.420825e-01
  5.208160e-02   6.790536e+01   5.521673e-01
  5.238050e-02   6.703023e+01   5.428127e-01
  5.267940e-02   6.735378e+01   5.518948e-01
  5.297840e-02   6.805482e+01   5.475842e-01
  5.327730e-02   6.750326e+01   5.428300e-01
  5.357620e-02   6.633131e+01   5.399754e-01
  5.387510e-02   6.715742e+01   5.401887e-01
  5.417400e-02   6.701092e+01   5.446422e-01
  5.447300e-02   6.712708e+01   5.369823e-01
  5.477190e-02   6.827577e+01   5.427951e-01
  5.507080e-02   6.759396e+01   5.400781e-01
  5.536970e-02   6.720166e+01   5.366696e-01
  5.566860e-02   6.611461e+01   5.359783e-01
  5.596760e-02   6.704220e+01   5.336125e-01
  5.626650e-02   6.700023e+01   5.358647e-01
  5.656540e-02   6.683597e+01   5.333921e-01
  5.686430e-02   6.517241e+01   5.237647e-01
  5.716320e-02   6.721866e+01   5.283970e-01
  5.746210e-02   6.580670e+01   5.280784e-01
  5.776110e-02   6.687625e+01   5.341561e-01
  5.806000e-02   6.548057e+01   5.203758e-01
  5.835890e-02   6.703362e+01   5.270890e-01
  5.865780e-02   6.653867e+01   5.222777e-01
  5.895670e-02   6.599312e+01   5.300182e-01
  5.925570e-02   6.527009e+01   5.150406e-01
  5.955460e-02   6.658572e+01   5.270656e-01
  5.985350e-02   6.634634e+01   5.187109e-01
  6.015240e-02   6.604245e+01   5.191991e-01
  6.045130e-02   6.554349e+01   5.177947e-01
  6.075020e-02   6.621830e+01   5.154463e-01
  6.104920e-02   6.546401e+01   5.163618e-01
  6.134810e-02   6.657308e+01   5.212807e-01
  6.164700e-02   6.681603e+01   5.139543e-01
  6.194590e-02   6.550775e+01   5.170930e-01
  6.224480e-02   6.624370e+01   5.085598e-01
  6.254380e-02   6.647408e+01   5.180970e-01
  6.284270e-02   6.630645e+01   5.191134e-01
  6.314160e-02   6.561829e+01   5.040705e-01
  6.344050e-02   6.665547e+01   5.155024e-01
  6.373940e-02   6.553116e+01   5.027046e-01
  6.403840e-02   6.606131e+01   5.126580e-01
  6.433730e-02   6.625489e+01   5.080771e-01
  6.463620e-02   6.563368e+01   5.015615e-01
  6.493510e-02   6.562528e+01   5.125880e-01
  6.523400e-02   6.544474e+01   5.013488e-01
  6.553290e-02   6.567182e+01   5.047946e-01
  6.583190e-02   6.510878e+01   5.005703e-01
  6.613080e-02   6.492460e+01   4.953335e-01
  6.642970e-02   6.538220e+01   5.062914e-01
  6.672860e-02   6.548324e+01   4.959713e-01
  6.702750e-02   6.604380e+01   5.031260e-01
  6.732650e-02   6.511355e+01   4.960538e-01
  6.762540e-02   6.473942e+01   4.946266e-01
  6.792430e-02   6.469875e+01   4.964650e-01
  6.822320e-02   6.616032e+01   4.941191e-01
  6.852210e-02   6.504355e+01   4.972841e-01
  6.882110e-02   6.495025e+01   4.929677e-01
  6.912000e-02   6.472455e+01   4.916229e-01
  6.941890e-02   6.533131e+01   4.905339e-01
  6.971780e-02   6.510470e+01   4.892049e-01
  7.001670e-02   6.494561e+01   4.949180e-01
  7.031560e-02   6.512846e+01   4.888180e-01
  7.061460e-02   6.570756e+01   4.914647e-01
  7.091350e-02   6.508068e+01   4.876908e-01
  7.121240e-02   6.506235e+01   4.838855e-01
  7.151130e-02   6.499048e+01   4.897312e-01
  7.181020e-02   6.469058e+01   4.820412e-01
  7.210920e-02   6.560846e+01   4.887181e-01
  7.240810e-02   6.552305e+01   4.837527e-01
  7.270700e-02   6.489947e+01   4.874839e-01
  7.300590e-02   6.441041e+01   4.809963e-01
  7.330480e-02   6.449864e+01   4.759173e-01
  7.360370e-02   6.515592e+01   4.842333e-01
  7.390270e-02   6.486877e+01   4.777259e-01
  7.420160e-02   6.394543e+01   4.815556e-01
  7.450050e-02   6.420667e+01   4.735180e-01
  7.479940e-02   6.436520e+01   4.754247e-01
  7.509830e-02   6.525162e+01   4.827497e-01
  7.539730e-02   6.415747e+01   4.715932e-01
  7.569620e-02   6.496829e+01   4.754386e-01
  7.599510e-02   6.449303e+01   4.767852e-01
  7.629400e-02   6.458646e+01   4.710076e-01
  7.659290e-02   6.423133e+01   4.740481e-01
  7.689190e-02   6.396474e+01   4.687351e-01
  7.719080e-02   6.454651e+01   4.734562e-01
  7.748970e-02   6.397898e+01   4.679357e-01
  7.778860e-02   6.452492e+01   4.729417e-01
  7.808750e-02   6.463856e+01   4.699153e-01
  7.838640e-02   6.460252e+01   4.672518e-01
  7.868540e-02   6.409889e+01   4.666831e-01
  7.898430e-02   6.487220e+01   4.669724e-01
  7.928320e-02   6.440149e+01   4.707616e-01
  7.958210e-02   6.497756e+01   4.640544e-01
  7.988100e-02   6.485525e+01   4.690061e-01
  8.018000e-02   6.397159e+01   4.633069e-01
  8.047890e-02   6.424315e+01   4.638767e-01
  8.077780e-02   6.497698e+01   4.656921e-01
  8.107670e-02   6.505380e+01   4.635127e-01
  8.137560e-02   6.347947e+01   4.611113e-01
  8.167450e-02   6.530688e+01   4.648206e-01
  8.197350e-02   6.304717e+01   4.539293e-01
  8.227240e-02   6.422249e+01   4.625713e-01
  8.257130e-02   6.448983e+01   4.540074e-01
  8.287020e-02   6.501386e+01   4.650019e-01
  8.316910e-02   6.385023e+01   4.576049e-01
  8.346810e-02   6.440550e+01   4.552563e-01
  8.376700e-02   6.416550e+01   4.607408e-01
  8.406590e-02   6.431270e+01   4.518544e-01
  8.436480e-02   6.490488e+01   4.609680e-01
  8.466370e-02   6.466469e+01   4.542377e-01
  8.496270e-02   6.494507e+01   4.659903e-01
  8.526160e-02   6.440408e+01   4.786985e-01
  8.556050e-02   6.447948e+01   4.794312e-01
  8.585940e-02   6.419627e+01   4.843657e-01
  8.615830e-02   6.359692e+01   4.820993e-01
  8.645720e-02   6.494695e+01   4.919800e-01
  8.675620e-02   6.454497e+01   4.928964e-01
  8.705510e-02   6.507937e+01   4.939478e-01
  8.735400e-02   6.469145e+01   4.949395e-01
  8.765290e-02   6.433594e+01   4.940740e-01
  8.795180e-02   6.490643e+01   5.003026e-01
  8.825080e-02   6.513070e+01   4.966169e-01
  8.854970e-02   6.431806e+01   5.000793e-01
  8.884860e-02   6.393462e+01   4.965431e-01
  8.914750e-02   6.531375e+01   5.081436e-01
  8.944640e-02   6.424445e+01   5.003092e-01
  8.974530e-02   6.460265e+01   4.976064e-01
  9.004430e-02   6.454929e+01   4.953911e-01
  9.034320e-02   6.431400e+01   4.770155e-01
  9.064210e-02   6.457762e+01   4.770978e-01
  9.094100e-02   6.456535e+01   4.671173e-01
  9.123990e-02   6.432764e+01   4.650083e-01
  9.153890e-02   6.435712e+01   4.676222e-01
  9.183780e-02   6.449772e+01   4.647948e-01
  9.213670e-02   6.371345e+01   4.603279e-01
  9.243560e-02   6.620344e+01   4.680004e-01
  9.273450e-02   6.383301e+01   4.555667e-01
  9.303350e-02   6.485349e+01   4.652494e-01
  9.333240e-02   6.454025e+01   4.538004e-01
  9.363130e-02   6.423576e+01   4.562157e-01
  9.393020e-02   6.358350e+01   4.515719e-01
  9.422910e-02   6.449947e+01   4.559776e-01
  9.452800e-02   6.438805e+01   4.567562e-01
  9.482700e-02   6.357399e+01   4.436847e-01
  9.512590e-02   6.479693e+01   4.562485e-01
  9.542480e-02   6.423531e+01   4.493188e-01
  9.572370e-02   6.454646e+01   4.504057e-01
  9.602260e-02   6.417937e+01   4.513857e-01
  9.632160e-02   6.451756e+01   4.447795e-01
  9.662050e-02   6.471138e+01   4.480040e-01
  9.691940e-02   6.405074e+01   4.457113e-01
  9.721830e-02   6.394416e+01   4.427986e-01
  9.751720e-02   6.441933e+01   4.466247e-01
  9.781610e-02   6.405818e+01   4.410469e-01
  9.811510e-02   6.399201e+01   4.451410e-01
  9.841400e-02   6.426877e+01   4.389530e-01
  9.871290e-02   6.452952e+01   4.430234e-01
  9.901180e-02   6.374911e+01   4.414056e-01
  9.931070e-02   6.427803e+01   4.393340e-01
  9.960970e-02   6.376553e+01   4.407486e-01
  9.990860e-02   6.405400e+01   4.344367e-01
  1.002070e-01   6.441615e+01   4.398057e-01
  1.005060e-01   6.432078e+01   4.370510e-01
  1.008050e-01   6.410987e+01   4.387589e-01
  1.011040e-01   6.426475e+01   4.331252e-01
  1.014030e-01   6.397739e+01   4.341768e-01
  1.017020e-01   6.381559e+01   4.377508e-01
  1.020010e-01   6.394257e+01   4.333820e-01
  1.023000e-01   6.394709e+01   4.313862e-01
  1.025990e-01   6.458804e+01   4.325426e-01
  1.028980e-01   6.495367e+01   4.354406e-01
  1.031970e-01   6.367321e+01   4.334822e-01
  1.034960e-01   6.471033e+01   4.290159e-01
  1.037950e-01   6.424623e+01   4.313965e-01
  1.040930e-01   6.424691e+01   4.277997e-01
  1.043920e-01   6.381705e+01   4.302838e-01
  1.046910e-01   6.402332e+01   4.303171e-01
  1.049900e-01   6.347134e+01   4.226635e-01
  1.052890e-01   6.331750e+01   4.256597e-01
  1.055880e-01   6.430899e+01   4.273613e-01
  1.058870e-01   6.344913e+01   4.261019e-01
  1.061860e-01   6.467150e+01   4.260054e-01
  1.064850e-01   6.451554e+01   4.261261e-01
  1.067840e-01   6.416992e+01   4.272207e-01
  1.070830e-01   6.467265e+01   4.253767e-01
  1.073820e-01   6.394368e+01   4.214124e-01
  1.076800e-01   6.449857e+01   4.229255e-01
  1.079790e-01   6.384168e+01   4.226351e-01
  1.082780e-01   6.413846e+01   4.255145e-01
  1.085770e-01   6.394001e+01   4.159233e-01
  1.088760e-01   6.472499e+01   4.242916e-01
  1.091750e-01   6.480888e+01   4.230096e-01
  1.094740e-01   6.422125e+01   4.220154e-01
  1.097730e-01   6.375955e+01   4.180438e-01
  1.100720e-01   6.385493e+01   4.144590e-01
  1.103710e-01   6.424621e+01   4.220974e-01
  1.106700e-01   6.466544e+01   4.173788e-01
  1.109690e-01   6.329345e+01   4.186481e-01
  1.112670e-01   6.429483e+01   4.144088e-01
  1.115660e-01   6.453225e+01   4.163544e-01
  1.118650e-01   6.406935e+01   4.187539e-01
  1.121640e-01   6.429408e+01   4.135287e-01
  1.124630e-01   6.450373e+01   4.153758e-01
  1.127620e-01   6.443953e+01   4.151690e-01
  1.130610e-01   6.386248e+01   4.127210e-01
  1.133600e-01   6.433420e+01   4.190108e-01
  1.136590e-01   6.426393e+01   4.085626e-01
  1.139580e-01   6.434695e+01   4.134073e-01
  1.142570e-01   6.487177e+01   4.147978e-01
  1.145560e-01   6.477283e+01   4.150655e-01
  1.148550e-01   6.386462e+01   4.109876e-01
  1.151530e-01   6.447911e+01   4.075654e-01
  1.154520e-01   6.392043e+01   4.108791e-01
  1.157510e-01   6.527316e+01   4.106286e-01
  1.160500e-01   6.439554e+01   4.141471e-01
  1.163490e-01   6.386530e+01   4.061761e-01
  1.166480e-01   6.499590e+01   4.125913e-01
  1.169470e-01   6.396304e+01   4.070448e-01
  1.172460e-01   6.448212e+01   4.092556e-01
  1.175450e-01   6.470102e+01   4.066031e-01
  1.178440e-01   6.509964e+01   4.078537e-01
  1.181430e-01   6.424297e+01   4.082150e-01
  1.184420e-01   6.451355e+01   4.068414e-01
  1.187400e-01   6.435032e+01   4.049513e-01
  1.190390e-01   6.399659e+01   4.030207e-01
  1.193380e-01   6.470724e+01   4.052522e-01
  1.196370e-01   6.512931e+01   4.087784e-01
  1.199360e-01   6.427679e+01   4.020127e-01
  1.202350e-01   6.429450e+01   4.050494e-01
  1.205340e-01   6.421167e+01   4.023458e-01
  1.208330e-01   6.392054e+01   4.000977e-01
  1.211320e-01   6.457904e+01   4.053965e-01
  1.214310e-01   6.452454e+01   3.985579e-01
  1.217300e-01   6.495118e+01   4.054700e-01
  1.220290e-01   6.496572e+01   4.041614e-01
  1.223270e-01   6.532425e+01   4.026000e-01
  1.226260e-01   6.418517e+01   3.985503e-01
  1.229250e-01   6.462660e+01   3.983533e-01
  1.232240e-01   6.492370e+01   4.029575e-01
  1.235230e-01   6.452691e+01   4.009275e-01
  1.238220e-01   6.449792e+01   3.974393e-01
  1.241210e-01   6.450092e+01   3.990062e-01
  1.244200e-01   6.471699e+01   3.960615e-01
  1.247190e-01   6.421512e+01   3.991675e-01
  1.250180e-01   6.429985e+01   3.945296e-01
  1.253170e-01   6.465050e+01   3.963678e-01
  1.256160e-01   6.445314e+01   3.983373e-01
  1.259140e-01   6.423237e+01   3.948297e-01
  1.262130e-01   6.436100e+01   3.952248e-01
  1.265120e-01   6.360614e+01   3.901483e-01
  1.268110e-01   6.440895e+01   3.933522e-01
  1.271100e-01   6.482517e+01   3.981878e-01
  1.274090e-01   6.460896e+01   3.942137e-01
  1.277080e-01   6.429991e+01   3.920216e-01
  1.280070e-01   6.481413e+01   3.923448e-01
  1.283060e-01   6.458013e+01   3.931241e-01
  1.286050e-01   6.486581e+01   3.967717e-01
  1.289040e-01   6.413696e+01   3.876141e-01
  1.292030e-01   6.527135e+01   3.959769e-01
  1.295020e-01   6.386837e+01   3.880085e-01
  1.298000e-01   6.472632e+01   3.913403e-01
  1.300990e-01   6.480288e+01   3.891381e-01
  1.303980e-01   6.456151e+01   3.891367e-01
  1.306970e-01   6.487065e+01   3.930112e-01
  1.309960e-01   6.437249e+01   3.892936e-01
  1.312950e-01   6.439098e+01   3.891067e-01
  1.315940e-01   6.386981e+01   3.832518e-01
  1.318930e-01   6.477169e+01   3.888036e-01
  1.321920e-01   6.470095e+01   3.883510e-01
  1.324910e-01   6.476242e+01   3.894995e-01
  1.327900e-01   6.490817e+01   3.877759e-01
  1.330890e-01   6.432848e+01   3.855670e-01
  1.333870e-01   6.498605e+01   3.872954e-01
  1.336860e-01   6.396409e+01   3.835346e-01
  1.339850e-01   6.430080e+01   3.831435e-01
  1.342840e-01   6.478539e+01   3.874090e-01
  1.345830e-01   6.443093e+01   3.849316e-01
  1.348820e-01   6.452062e+01   3.851995e-01
  1.351810e-01   6.527962e+01   3.825905e-01
  1.354800e-01   6.497846e+01   3.860932e-01
  1.357790e-01   6.483663e+01   3.833468e-01
  1.360780e-01   6.426673e+01   3.832741e-01
  1.363770e-01   6.498237e+01   3.849358e-01
  1.366760e-01   6.437407e+01   3.852318e-01
  1.369740e-01   6.516627e+01   4.013215e-01
  1.372730e-01   6.449053e+01   4.013450e-01
  1.375720e-01   6.461805e+01   4.111049e-01
  1.378710e-01   6.393917e+01   4.106519e-01
  1.381700e-01   6.353871e+01   4.110924e-01
  1.384690e-01   6.443521e+01   4.211722e-01
  1.387680e-01   6.434508e+01   4.093848e-01
  1.390670e-01   6.466660e+01   3.987362e-01
  1.393660e-01   6.428486e+01   3.967823e-01
  1.396650e-01   6.488129e+01   3.958016e-01
  1.399640e-01   6.431489e+01   3.950832e-01
  1.402630e-01   6.439059e+01   3.871792e-01
  1.405620e-01   6.477780e+01   3.927298e-01
  1.408600e-01   6.490614e+01   3.918836e-01
  1.411590e-01   6.476507e+01   3.924435e-01
  1.414580e-01   6.417786e+01   3.911539e-01
  1.417570e-01   6.495781e+01   3.860318e-01
  1.420560e-01   6.507402e+01   3.909213e-01
  1.423550e-01   6.402784e+01   3.851373e-01
  1.426540e-01   6.493023e+01   3.843169e-01
  1.429530e-01   6.484256e+01   3.831342e-01
  1.432520e-01   6.525045e+01   3.813730e-01
  1.435510e-01   6.445730e+01   3.817652e-01
  1.438500e-01   6.495694e+01   3.791720e-01
  1.441490e-01   6.498826e+01   3.783763e-01
  1.444470e-01   6.519600e+01   3.814393e-01
  1.447460e-01   6.358646e+01   3.729684e-01
  1.450450e-01   6.449972e+01   3.793970e-01
  1.453440e-01   6.430834e+01   3.729226e-01
  1.456430e-01   6.509294e+01   3.789023e-01
  1.459420e-01   6.443237e+01   3.763152e-01
  1.462410e-01   6.428137e+01   3.741338e-01
  1.465400e-01   6.460705e+01   3.763865e-01
  1.468390e-01   6.504806e+01   3.729291e-01
  1.471380e-01   6.458080e+01   3.745719e-01
  1.474370e-01   6.381720e+01   3.729960e-01
  1.477360e-01   6.475096e+01   3.746337e-01
  1.480340e-01   6.457934e+01   3.705342e-01
  1.483330e-01   6.467404e+01   3.792367e-01
  1.486320e-01   6.549456e+01   3.912093e-01
  1.489310e-01   6.458024e+01   3.901649e-01
  1.492300e-01   6.528683e+01   3.918041e-01
  1.495290e-01   6.501590e+01   3.934509e-01
  1.498280e-01   6.484923e+01   3.974891e-01
  1.501270e-01   6.599181e+01   4.025388e-01
  1.504260e-01   6.540651e+01   3.953806e-01
  1.507250e-01   6.527047e+01   4.008550e-01
  1.510240e-01   6.442200e+01   3.972053e-01
  1.513230e-01   6.528505e+01   4.051535e-01
  1.516210e-01   6.519662e+01   4.006282e-01
  1.519200e-01   6.561020e+01   4.018969e-01
  1.522190e-01   6.513775e+01   4.074214e-01
  1.525180e-01   6.506373e+01   4.023261e-01
  1.528170e-01   6.593520e+01   4.104628e-01
  1.531160e-01   6.517944e+01   4.048256e-01
  1.534150e-01   6.556439e+01   4.001923e-01
  1.537140e-01   6.460679e+01   3.904892e-01
  1.540130e-01   6.601305e+01   3.882113e-01
  1.543120e-01   6.517876e+01   3.859841e-01
  1.546110e-01   6.544222e+01   3.842105e-01
  1.549100e-01   6.479113e+01   3.825233e-01
  1.552090e-01   6.467521e+01   3.842574e-01
  1.555070e-01   6.508159e+01   3.762382e-01
  1.558060e-01   6.483394e+01   3.808296e-01
  1.561050e-01   6.522102e+01   3.781707e-01
  1.564040e-01   6.522788e+01   3.797392e-01
  1.567030e-01   6.457309e+01   3.758508e-01
  1.570020e-01   6.551017e+01   3.766072e-01
  1.573010e-01   6.471579e+01   3.778030e-01
  1.576000e-01   6.533884e+01   3.737617e-01
  1.578990e-01   6.480926e+01   3.741578e-01
  1.581980e-01   6.504698e+01   3.731375e-01
  1.584970e-01   6.445796e+01   3.712336e-01
  1.587960e-01   6.531353e+01   3.771255e-01
  1.590940e-01   6.493283e+01   3.707120e-01
  1.593930e-01   6.426093e+01   3.675535e-01
  1.596920e-01   6.530187e+01   3.715555e-01
  1.599910e-01   6.480277e+01   3.718039e-01
  1.602900e-01   6.466438e+01   3.707781e-01
  1.605890e-01   6.402922e+01   3.634623e-01
  1.608880e-01   6.596400e+01   3.713587e-01
  1.611870e-01   6.448180e+01   3.661493e-01
  1.614860e-01   6.438676e+01   3.662835e-01
  1.617850e-01   6.533005e+01   3.657379e-01
  1.620840e-01   6.436567e+01   3.630284e-01
  1.623830e-01   6.506392e+01   3.665878e-01
  1.626810e-01   6.443629e+01   3.626374e-01
  1.629800e-01   6.509671e+01   3.606092e-01
  1.632790e-01   6.495019e+01   3.613534e-01
  1.635780e-01   6.517004e+01   3.631277e-01
  1.638770e-01   6.504851e+01   3.651473e-01
  1.641760e-01   6.563220e+01   3.650009e-01
  1.644750e-01   6.547613e+01   3.637843e-01
  1.647740e-01   6.459992e+01   3.609554e-01
  1.650730e-01   6.480271e+01   3.628824e-01
  1.653720e-01   6.448086e+01   3.615907e-01
  1.656710e-01   6.442449e+01   3.593139e-01
  1.659700e-01   6.409970e+01   3.599403e-01
  1.662680e-01   6.486617e+01   3.607352e-01
  1.665670e-01   6.460597e+01   3.609723e-01
  1.668660e-01   6.451558e+01   3.572969e-01
  1.671650e-01   6.533016e+01   3.624088e-01
  1.674640e-01   6.524493e+01   3.614026e-01
  1.677630e-01   6.526278e+01   3.595486e-01
  1.680620e-01   6.554624e+01   3.626213e-01
  1.683610e-01   6.541063e+01   3.566002e-01
  1.686600e-01   6.545229e+01   3.615928e-01
  1.689590e-01   6.459368e+01   3.556519e-01
  1.692580e-01   6.468121e+01   3.557082e-01
  1.695570e-01   6.523128e+01   3.617490e-01
  1.698560e-01   6.449613e+01   3.537342e-01
  1.701540e-01   6.480161e+01   3.573389e-01
  1.704530e-01   6.478645e+01   3.543472e-01
  1.707520e-01   6.430794e+01   3.532177e-01
  1.710510e-01   6.471356e+01   3.572827e-01
  1.713500e-01   6.446788e+01   3.531122e-01
  1.716490e-01   6.447338e+01   3.558754e-01
  1.719480e-01   6.504258e+01   3.518077e-01
  1.722470e-01   6.483509e+01   3.535729e-01
  1.725460e-01   6.486317e+01   3.552880e-01
  1.728450e-01   6.430407e+01   3.514041e-01
  1.731440e-01   6.528316e+01   3.546113e-01
  1.734430e-01   6.531315e+01   3.514763e-01
  1.737410e-01   6.466597e+01   3.532921e-01
  1.740400e-01   6.414471e+01   3.511472e-01
  1.743390e-01   6.473562e+01   3.502704e-01
  1.746380e-01   6.392845e+01   3.496648e-01
  1.749370e-01   6.528622e+01   3.510519e-01
  1.752360e-01   6.504728e+01   3.527113e-01
  1.755350e-01   6.475524e+01   3.510298e-01
  1.758340e-01   6.418997e+01   3.448284e-01
  1.761330e-01   6.450029e+01   3.512252e-01
  1.764320e-01   6.476120e+01   3.470418e-01
  1.767310e-01   6.473175e+01   3.513208e-01
  1.770300e-01   6.451730e+01   3.470729e-01
  1.773280e-01   6.458449e+01   3.486371e-01
  1.776270e-01   6.500736e+01   3.485612e-01
  1.779260e-01   6.441967e+01   3.454448e-01
  1.782250e-01   6.401989e+01   3.471098e-01
  1.785240e-01   6.491931e+01   3.462720e-01
  1.788230e-01   6.469970e+01   3.473912e-01
  1.791220e-01   6.506437e+01   3.488869e-01
  1.794210e-01   6.561971e+01   3.471165e-01
  1.797200e-01   6.443078e+01   3.454746e-01
  1.800190e-01   6.473715e+01   3.439381e-01
  1.803180e-01   6.462322e+01   3.471859e-01
  1.806170e-01   6.499088e+01   3.452812e-01
  1.809160e-01   6.429312e+01   3.427565e-01
  1.812140e-01   6.482648e+01   3.450121e-01
  1.815130e-01   6.470540e+01   3.441874e-01
  1.818120e-01   6.451812e+01   3.450315e-01
  1.821110e-01   6.463689e+01   3.413640e-01
  1.824100e-01   6.484567e+01   3.443931e-01
  1.827090e-01   6.427985e+01   3.422241e-01
  1.830080e-01   6.388426e+01   3.413343e-01
  1.833070e-01   6.480978e+01   3.413311e-01
  1.836060e-01   6.431626e+01   3.392215e-01
  1.839050e-01   6.480427e+01   3.444503e-01
  1.842040e-01   6.476067e+01   3.415275e-01
  1.845030e-01   6.473251e+01   3.406408e-01
  1.848010e-01   6.421369e+01   3.410608e-01
  1.851000e-01   6.460229e+01   3.374236e-01
  1.853990e-01   6.411769e+01   3.411336e-01
  1.856980e-01   6.433594e+01   3.392734e-01
  1.859970e-01   6.438755e+01   3.381287e-01
  1.862960e-01   6.418572e+01   3.390380e-01
  1.865950e-01   6.510661e+01   3.396918e-01
  1.868940e-01   6.455105e+01   3.421199e-01
  1.871930e-01   6.410718e+01   3.337965e-01
  1.874920e-01   6.482060e+01   3.387857e-01
  1.877910e-01   6.479340e+01   3.385557e-01
  1.880900e-01   6.447498e+01   3.377228e-01
  1.883880e-01   6.437148e+01   3.392062e-01
  1.886870e-01   6.443821e+01   3.332778e-01
  1.889860e-01   6.416756e+01   3.381881e-01
  1.892850e-01   6.415801e+01   3.356345e-01
  1.895840e-01   6.439673e+01   3.351679e-01
  1.898830e-01   6.432404e+01   3.354444e-01
  1.901820e-01   6.355713e+01   3.331299e-01
  1.904810e-01   6.377570e+01   3.335478e-01
  1.907800e-01   6.417665e+01   3.338235e-01
  1.910790e-01   6.424563e+01   3.333895e-01
  1.913780e-01   6.383205e+01   3.333869e-01
  1.916770e-01   6.371924e+01   3.329385e-01
  1.919750e-01   6.421025e+01   3.349923e-01
  1.922740e-01   6.444242e+01   3.319262e-01
  1.925730e-01   6.348042e+01   3.301886e-01
  1.928720e-01   6.379324e+01   3.317574e-01
  1.931710e-01   6.384054e+01   3.324893e-01
  1.934700e-01   6.356507e+01   3.302583e-01
  1.937690e-01   6.387183e+01   3.301542e-01
  1.940680e-01   6.408309e+01   3.325102e-01
  1.943670e-01   6.354469e+01   3.291587e-01
  1.946660e-01   6.421855e+01   3.314994e-01
  1.949650e-01   6.361233e+01   3.278550e-01
  1.952640e-01   6.323778e+01   3.283629e-01
  1.955630e-01   6.321936e+01   3.295090e-01
  1.958610e-01   6.398106e+01   3.283628e-01
  1.961600e-01   6.382197e+01   3.292812e-01
  1.964590e-01   6.335989e+01   3.266190e-01
  1.967580e-01   6.349298e+01   3.291736e-01
  1.970570e-01   6.346933e+01   3.269010e-01
  1.973560e-01   6.335624e+01   3.248739e-01
  1.976550e-01   6.350254e+01   3.280132e-01
  1.979540e-01   6.359808e+01   3.259255e-01
  1.982530e-01   6.377991e+01   3.281396e-01
  1.985520e-01   6.353231e+01   3.254688e-01
  1.988510e-01   6.395734e+01   3.267001e-01
  1.991500e-01   6.357298e+01   3.279006e-01
  1.994480e-01   6.332710e+01   3.239418e-01
  1.997470e-01   6.324926e+01   3.256078e-01
  2.000460e-01   6.382286e+01   3.232252e-01
  2.003450e-01   6.339709e+01   3.244060e-01
  2.006440e-01   6.423067e+01   3.292972e-01
  2.009430e-01   6.344473e+01   3.222663e-01
  2.012420e-01   6.320890e+01   3.249268e-01
  2.015410e-01   6.366774e+01   3.226921e-01
  2.018400e-01   6.349988e+01   3.229675e-01
  2.021390e-01   6.319696e+01   3.231831e-01
  2.024380e-01   6.391543e+01   3.201419e-01
  2.027370e-01   6.344759e+01   3.239653e-01
  2.030350e-01   6.321681e+01   3.202997e-01
  2.033340e-01   6.367543e+01   3.222926e-01
  2.036330e-01   6.378498e+01   3.200873e-01
  2.039320e-01   6.327309e+01   3.196182e-01
  2.042310e-01   6.363045e+01   3.235814e-01
  2.045300e-01   6.352617e+01   3.186241e-01
  2.048290e-01   6.287372e+01   3.180637e-01
  2.051280e-01   6.345947e+01   3.191337e-01
  2.054270e-01   6.312421e+01   3.177492e-01
  2.057260e-01   6.394593e+01   3.232562e-01
  2.060250e-01   6.351013e+01   3.181797e-01
  2.063240e-01   6.325076e+01   3.201103e-01
  2.066230e-01   6.312802e+01   3.184347e-01
  2.069210e-01   6.307183e+01   3.195200e-01
  2.072200e-01   6.347600e+01   3.198565e-01
  2.075190e-01   6.329681e+01   3.169757e-01
  2.078180e-01   6.317622e+01   3.191003e-01
  2.081170e-01   6.297676e+01   3.169748e-01
  2.084160e-01   6.302352e+01   3.191238e-01
  2.087150e-01   6.298726e+01   3.155364e-01
  2.090140e-01   6.344421e+01   3.181490e-01
  2.093130e-01   6.341609e+01   3.179440e-01
  2.096120e-01   6.300698e+01   3.163824e-01
  2.099110e-01   6.258114e+01   3.138605e-01
  2.102100e-01   6.277708e+01   3.159378e-01
  2.105080e-01   6.236825e+01   3.165126e-01
  2.108070e-01   6.287342e+01   3.148555e-01
  2.111060e-01   6.257369e+01   3.133192e-01
  2.114050e-01   6.354181e+01   3.161284e-01
  2.117040e-01   6.299448e+01   3.197360e-01
  2.120030e-01   6.286992e+01   3.253537e-01
  2.123020e-01   6.219083e+01   3.259282e-01
  2.126010e-01   6.329737e+01   3.261668e-01
  2.129000e-01   6.284727e+01   3.282390e-01
  2.131990e-01   6.310409e+01   3.317869e-01
  2.134980e-01   6.292050e+01   3.333142e-01
  2.137970e-01   6.267372e+01   3.301957e-01
  2.140950e-01   6.239899e+01   3.313101e-01
  2.143940e-01   6.290892e+01   3.339094e-01
  2.146930e-01   6.287113e+01   3.341233e-01
  2.149920e-01   6.331887e+01   3.356271e-01
  2.152910e-01   6.291341e+01   3.350252e-01
  2.155900e-01   6.282724e+01   3.376833e-01
  2.158890e-01   6.305593e+01   3.382973e-01
  2.161880e-01   6.255040e+01   3.354886e-01
  2.164870e-01   6.335794e+01   3.389434e-01
  2.167860e-01   6.267012e+01   3.307971e-01
  2.170850e-01   6.279739e+01   3.285571e-01
  2.173840e-01   6.259951e+01   3.249435e-01
  2.176820e-01   6.243240e+01   3.230679e-01
  2.179810e-01   6.283907e+01   3.251288e-01
  2.182800e-01   6.286580e+01   3.209319e-01
  2.185790e-01   6.256922e+01   3.217150e-01
  2.188780e-01   6.227544e+01   3.174964e-01
  2.191770e-01   6.285979e+01   3.210561e-01
  2.194760e-01   6.249221e+01   3.209543e-01
  2.197750e-01   6.185522e+01   3.161521e-01
  2.200740e-01   6.250931e+01   3.157962e-01
  2.203730e-01   6.235432e+01   3.171534e-01
  2.206720e-01   6.244338e+01   3.164338e-01
  2.209710e-01   6.236504e+01   3.184087e-01
  2.212700e-01   6.249093e+01   3.142907e-01
  2.215680e-01   6.231056e+01   3.166360e-01
  2.218670e-01   6.221602e+01   3.121628e-01
  2.221660e-01   6.229094e+01   3.157789e-01
  2.224650e-01   6.242861e+01   3.136087e-01
  2.227640e-01   6.234021e+01   3.131251e-01
  2.230630e-01   6.230763e+01   3.139611e-01
  2.233620e-01   6.246150e+01   3.135603e-01
  2.236610e-01   6.215141e+01   3.127810e-01
  2.239600e-01   6.259927e+01   3.103007e-01
  2.242590e-01   6.193046e+01   3.117046e-01
  2.245580e-01   6.245316e+01   3.121098e-01
  2.248570e-01   6.220329e+01   3.133041e-01
  2.251550e-01   6.229179e+01   3.099171e-01
  2.254540e-01   6.239382e+01   3.104247e-01
  2.257530e-01   6.240568e+01   3.127682e-01
  2.260520e-01   6.219035e+01   3.084063e-01
  2.263510e-01   6.200998e+01   3.089627e-01
  2.266500e-01   6.211168e+01   3.090898e-01
  2.269490e-01   6.175905e+01   3.068378e-01
  2.272480e-01   6.183189e+01   3.095311e-01
  2.275470e-01   6.227839e+01   3.065187e-01
  2.278460e-01   6.212981e+01   3.096405e-01
  2.281450e-01   6.194513e+01   3.064338e-01
  2.284440e-01   6.204337e+01   3.081667e-01
  2.287420e-01   6.194686e+01   3.088054e-01
  2.290410e-01   6.238837e+01   3.037666e-01
  2.293400e-01   6.197837e+01   3.075064e-01
  2.296390e-01   6.219385e+01   3.065559e-01
  2.299380e-01   6.200273e+01   3.065763e-01
  2.302370e-01   6.179831e+01   3.054572e-01
  2.305360e-01   6.175010e+01   3.034009e-01
  2.308350e-01   6.183916e+01   3.079091e-01
  2.311340e-01   6.228032e+01   3.032657e-01
  2.314330e-01   6.246677e+01   3.058827e-01
  2.317320e-01   6.187257e+01   3.055184e-01
  2.320310e-01   6.200104e+01   3.027035e-01
  2.323290e-01   6.198772e+01   3.074053e-01
  2.326280e-01   6.180059e+01   3.015058e-01
  2.329270e-01   6.112492e+01   3.003219e-01
  2.332260e-01   6.174265e+01   3.033826e-01
  2.335250e-01   6.170192e+01   3.025658e-01
  2.338240e-01   6.209702e+01   3.047342e-01
  2.341230e-01   6.186138e+01   2.996736e-01
  2.344220e-01   6.153240e+01   3.019125e-01
  2.347210e-01   6.223751e+01   3.035182e-01
  2.350200e-01   6.169132e+01   3.013567e-01
  2.353190e-01   6.161776e+01   3.015302e-01
  2.356180e-01   6.151159e+01   2.979093e-01
  2.359170e-01   6.171487e+01   3.027167e-01
  2.362150e-01   6.145500e+01   3.000770e-01
  2.365140e-01   6.195453e+01   2.989800e-01
  2.368130e-01   6.175245e+01   3.008023e-01
  2.371120e-01   6.110069e+01   2.978254e-01
  2.374110e-01   6.165272e+01   3.017338e-01
  2.377100e-01   6.161883e+01   2.980548e-01
  2.380090e-01   6.154041e+01   2.992410e-01
  2.383080e-01   6.112709e+01   2.962974e-01
  2.386070e-01   6.169298e+01   2.992655e-01
  2.389060e-01   6.145669e+01   2.983475e-01
  2.392050e-01   6.144199e+01   2.967208e-01
  2.395040e-01   6.143397e+01   2.987516e-01
  2.398020e-01   6.134455e+01   2.964854e-01
  2.401010e-01   6.132709e+01   2.981473e-01
  2.404000e-01   6.113080e+01   2.948503e-01
  2.406990e-01   6.116712e+01   2.966204e-01
  2.409980e-01   6.190582e+01   2.973871e-01
  2.412970e-01   6.144675e+01   2.958345e-01
  2.415960e-01   6.115254e+01   2.960211e-01
  2.418950e-01   6.141970e+01   2.949906e-01
  2.421940e-01   6.075579e+01   2.946118e-01
  2.424930e-01   6.095952e+01   2.960037e-01
  2.427920e-01   6.063997e+01   2.914743e-01
  2.430910e-01   6.086975e+01   2.939985e-01
  2.433890e-01   6.112715e+01   2.936261e-01
  2.436880e-01   6.150107e+01   2.970893e-01
  2.439870e-01   6.086413e+01   2.920125e-01
  2.442860e-01   6.121256e+01   2.923048e-01
  2.445850e-01   6.108736e+01   2.937503e-01
  2.448840e-01   6.067672e+01   2.923237e-01
  2.451830e-01   6.099476e+01   2.946332e-01
  2.454820e-01   6.138659e+01   2.920722e-01
  2.457810e-01   6.079548e+01   2.918478e-01
  2.460800e-01   6.072347e+01   2.920005e-01
  2.463790e-01   6.093156e+01   2.915252e-01
  2.466780e-01   6.113615e+01   2.924472e-01
  2.469770e-01   6.112174e+01   2.915489e-01
  2.472750e-01   6.093147e+01   2.918490e-01
  2.475740e-01   6.151662e+01   2.942301e-01
  2.478730e-01   6.110193e+01   2.885378e-01
  2.481720e-01   6.106333e+01   2.914095e-01
  2.484710e-01   6.048444e+01   2.882238e-01
  2.487700e-01   6.125356e+01   2.931631e-01
  2.490690e-01   6.132762e+01   2.922551e-01
  2.493680e-01   6.129405e+01   2.892001e-01
  2.496670e-01   6.114913e+01   2.928042e-01
  2.499660e-01   6.149394e+01   2.906191e-01
  2.502650e-01   6.071291e+01   2.900379e-01
  2.505640e-01   6.089555e+01   2.875312e-01
  2.508620e-01   6.082950e+01   2.887295e-01
  2.511610e-01   6.104768e+01   2.915873e-01
  2.514600e-01   6.041657e+01   2.869150e-01
  2.517590e-01   6.069266e+01   2.873623e-01
  2.520580e-01   6.110357e+01   2.888549e-01
  2.523570e-01   6.045930e+01   2.876407e-01
  2.526560e-01   6.085777e+01   2.894284e-01
  2.529550e-01   6.022061e+01   2.846046e-01
  2.532540e-01   6.070994e+01   2.856567e-01
  2.535530e-01   6.092417e+01   2.859565e-01
  2.538520e-01   6.050285e+01   2.862936e-01
  2.541510e-01   6.069952e+01   2.852259e-01
  2.544490e-01   6.089701e+01   2.865052e-01
  2.547480e-01   6.091710e+01   2.868602e-01
  2.550470e-01   6.058191e+01   2.843438e-01
  2.553460e-01   6.072579e+01   2.850850e-01
  2.556450e-01   6.073941e+01   2.828180e-01
  2.559440e-01   6.088602e+01   2.860706e-01
  2.562430e-01   6.098198e+01   2.876317e-01
  2.565420e-01   6.058823e+01   2.841576e-01
  2.568410e-01   6.069686e+01   2.836116e-01
  2.571400e-01   6.042542e+01   2.833753e-01
  2.574390e-01   6.039021e+01   2.854125e-01
  2.577380e-01   6.053454e+01   2.847368e-01
  2.580360e-01   6.032058e+01   2.822357e-01
  2.583350e-01   6.076236e+01   2.857800e-01
  2.586340e-01   6.084670e+01   2.828702e-01
  2.589330e-01   6.030546e+01   2.843996e-01
  2.592320e-01   6.051268e+01   2.820928e-01
  2.595310e-01   6.053107e+01   2.831245e-01
  2.598300e-01   6.107315e+01   2.863059e-01
  2.601290e-01   6.059813e+01   2.808269e-01
  2.604280e-01   6.121255e+01   2.857188e-01
  2.607270e-01   6.053786e+01   2.803971e-01
  2.610260e-01   6.081513e+01   2.835890e-01
  2.613250e-01   6.045192e+01   2.833376e-01
  2.616240e-01   6.097778e+01   2.836697e-01
  2.619220e-01   5.993234e+01   2.813260e-01
  2.622210e-01   6.068086e+01   2.802460e-01
  2.625200e-01   6.081350e+01   2.823013e-01
  2.628190e-01   6.037181e+01   2.809816e-01
  2.631180e-01   5.991812e+01   2.781929e-01
  2.634170e-01   6.042784e+01   2.829824e-01
  2.637160e-01   6.026815e+01   2.790042e-01
  2.640150e-01   6.019555e+01   2.815490e-01
  2.643140e-01   6.015243e+01   2.783552e-01
  2.646130e-01   6.034952e+01   2.791925e-01
  2.649120e-01   6.057397e+01   2.827289e-01
  2.652110e-01   6.013153e+01   2.784971e-01
  2.655090e-01   6.010960e+01   2.792113e-01
  2.658080e-01   6.054049e+01   2.785864e-01
  2.661070e-01   6.013482e+01   2.788866e-01
  2.664060e-01   6.035855e+01   2.791179e-01
  2.667050e-01   6.082161e+01   2.804746e-01
  2.670040e-01   6.012478e+01   2.786722e-01
  2.673030e-01   6.016078e+01   2.779004e-01
  2.676020e-01   6.019020e+01   2.780630e-01
  2.679010e-01   5.983857e+01   2.771552e-01
  2.682000e-01   6.012152e+01   2.766819e-01
  2.684990e-01   5.989151e+01   2.771835e-01
  2.687980e-01   6.006034e+01   2.771970e-01
  2.690960e-01   6.042045e+01   2.791654e-01
  2.693950e-01   6.012331e+01   2.755719e-01
  2.696940e-01   6.047860e+01   2.767559e-01
  2.699930e-01   5.979444e+01   2.762082e-01
  2.702920e-01   5.994453e+01   2.762744e-01
  2.705910e-01   5.986780e+01   2.765647e-01
  2.708900e-01   6.025503e+01   2.753209e-01
  2.711890e-01   6.006130e+01   2.767302e-01
  2.714880e-01   5.963941e+01   2.747368e-01
  2.717870e-01   6.019832e+01   2.764854e-01
  2.720860e-01   6.031158e+01   2.757261e-01
  2.723850e-01   5.999932e+01   2.743702e-01
  2.726840e-01   6.002690e+01   2.755354e-01
  2.729820e-01   5.984544e+01   2.749343e-01
  2.732810e-01   5.976846e+01   2.738419e-01
  2.735800e-01   5.953187e+01   2.732085e-01
  2.738790e-01   6.011776e+01   2.750989e-01
  2.741780e-01   5.943115e+01   2.739810e-01
  2.744770e-01   5.965005e+01   2.719469e-01
  2.747760e-01   6.037691e+01   2.749579e-01
  2.750750e-01   6.020087e+01   2.777095e-01
  2.753740e-01   6.020550e+01   2.821640e-01
  2.756730e-01   5.996212e+01   2.830859e-01
  2.759720e-01   5.990999e+01   2.816683e-01
  2.762710e-01   5.916575e+01   2.839295e-01
  2.765690e-01   6.001763e+01   2.852458e-01
  2.768680e-01   6.007772e+01   2.880937e-01
  2.771670e-01   6.006040e+01   2.856556e-01
  2.774660e-01   5.955725e+01   2.852799e-01
  2.777650e-01   5.963457e+01   2.889406e-01
  2.780640e-01   5.975782e+01   2.878533e-01
  2.783630e-01   5.961425e+01   2.879311e-01
  2.786620e-01   6.034154e+01   2.914064e-01
  2.789610e-01   5.987538e+01   2.903870e-01
  2.792600e-01   6.039318e+01   2.945133e-01
  2.795590e-01   5.961545e+01   2.868781e-01
  2.798580e-01   5.986437e+01   2.920005e-01
  2.801560e-01   6.015691e+01   2.922719e-01
  2.804550e-01   5.970719e+01   2.920584e-01
  2.807540e-01   6.020451e+01   2.946144e-01
  2.810530e-01   5.994966e+01   2.912203e-01
  2.813520e-01   6.007122e+01   2.954195e-01
  2.816510e-01   6.040206e+01   2.952102e-01
  2.819500e-01   6.008156e+01   2.945387e-01
  2.822490e-01   5.965271e+01   2.934856e-01
  2.825480e-01   5.986355e+01   2.935546e-01
  2.828470e-01   6.001729e+01   2.973559e-01
  2.831460e-01   5.985432e+01   2.954553e-01
  2.834450e-01   6.005290e+01   2.943558e-01
  2.837430e-01   6.051512e+01   2.971967e-01
  2.840420e-01   5.956231e+01   2.964583e-01
  2.843410e-01   5.970344e+01   3.032860e-01
  2.846400e-01   5.953974e+01   3.049953e-01
  2.849390e-01   5.935462e+01   3.123841e-01
  2.852380e-01   5.944334e+01   3.155192e-01
  2.855370e-01   5.965427e+01   3.192123e-01
  2.858360e-01   5.995163e+01   3.220554e-01
  2.861350e-01   5.925269e+01   3.230001e-01
  2.864340e-01   5.898987e+01   3.270509e-01
  2.867330e-01   5.924823e+01   3.268249e-01
  2.870320e-01   5.970457e+01   3.337118e-01
  2.873310e-01   5.954794e+01   3.301856e-01
  2.876290e-01   5.902734e+01   3.339679e-01
  2.879280e-01   5.927832e+01   3.377367e-01
  2.882270e-01   5.933184e+01   3.341592e-01
  2.885260e-01   5.892907e+01   3.370844e-01
  2.888250e-01   5.908590e+01   3.366732e-01
  2.891240e-01   5.994704e+01   3.442334e-01
  2.894230e-01   5.957153e+01   3.462525e-01
  2.897220e-01   5.954823e+01   3.379878e-01
  2.900210e-01   5.875773e+01   3.446156e-01
  2.903200e-01   5.984494e+01   3.457571e-01
  2.906190e-01   5.939331e+01   3.481578e-01
  2.909180e-01   5.937787e+01   3.490582e-01
  2.912160e-01   5.906509e+01   3.444102e-01
  2.915150e-01   5.953433e+01   3.571788e-01
  2.918140e-01   5.990870e+01   3.500442e-01
  2.921130e-01   5.900244e+01   3.506340e-01
  2.924120e-01   5.873765e+01   3.523864e-01
  2.927110e-01   5.913974e+01   3.526036e-01
  2.930100e-01   5.923990e+01   3.621018e-01
  2.933090e-01   5.941433e+01   3.568187e-01
  2.936080e-01   5.926194e+01   3.539556e-01
  2.939070e-01   5.880999e+01   3.582713e-01
  2.942060e-01   5.874770e+01   3.587048e-01
  2.945050e-01   5.907044e+01   3.672302e-01
  2.948030e-01   5.890892e+01   3.571287e-01
  2.951020e-01   5.901651e+01   3.629123e-01
  2.954010e-01   5.911647e+01   3.649512e-01
  2.957000e-01   5.882482e+01   3.658023e-01
  2.959990e-01   5.909399e+01   3.661967e-01
  2.962980e-01   5.868634e+01   3.655920e-01
  2.965970e-01   5.865135e+01   3.690662e-01
  2.968960e-01   5.910573e+01   3.702652e-01
  2.971950e-01   5.876215e+01   3.676082e-01
  2.974940e-01   5.870744e+01   3.661001e-01
  2.977930e-01   5.874227e+01   3.695798e-01
  2.980920e-01   5.913374e+01   3.710381e-01
  2.983900e-01   5.879221e+01   3.729701e-01
  2.986890e-01   5.894912e+01   3.693203e-01
  2.989880e-01   5.869254e+01   3.724203e-01
  2.992870e-01   5.854172e+01   3.728772e-01
  2.995860e-01   5.903993e+01   3.766010e-01
  2.998850e-01   5.921147e+01   3.750041e-01
  3.001840e-01   5.914651e+01   3.771810e-01
  3.004830e-01   5.910034e+01   3.819369e-01
  3.007820e-01   5.879901e+01   3.794748e-01
  3.010810e-01   5.873626e+01   3.765919e-01
  3.013800e-01   5.901337e+01   3.831633e-01
  3.016790e-01   5.887682e+01   3.817139e-01
  3.019780e-01   5.861866e+01   3.828914e-01
  3.022760e-01   5.833742e+01   3.837573e-01
  3.025750e-01   5.848856e+01   3.822129e-01
  3.028740e-01   5.857677e+01   3.879342e-01
  3.031730e-01   5.922460e+01   3.882266e-01
  3.034720e-01   5.907178e+01   3.893047e-01
  3.037710e-01   5.883779e+01   3.882689e-01
  3.040700e-01   5.838099e+01   3.886112e-01
  3.043690e-01   5.792623e+01   3.916886e-01
  3.046680e-01   5.881628e+01   3.933078e-01
  3.049670e-01   5.885124e+01   3.899058e-01
  3.052660e-01   5.893204e+01   3.970311e-01
  3.055650e-01   5.875075e+01   3.950216e-01
  3.058630e-01   5.899075e+01   4.012327e-01
  3.061620e-01   5.884258e+01   3.933957e-01
  3.064610e-01   5.897117e+01   3.988638e-01
  3.067600e-01   5.910108e+01   4.054396e-01
  3.070590e-01   5.920588e+01   3.996568e-01
  3.073580e-01   5.782444e+01   4.010368e-01
  3.076570e-01   5.936526e+01   3.990542e-01
  3.079560e-01   5.743402e+01   3.987993e-01
  3.082550e-01   5.803215e+01   4.008705e-01
  3.085540e-01   5.882911e+01   4.033177e-01
  3.088530e-01   5.867694e+01   4.079118e-01
  3.091520e-01   5.862927e+01   4.017495e-01
  3.094500e-01   5.855058e+01   4.102579e-01
  3.097490e-01   5.903685e+01   4.100869e-01
  3.100480e-01   5.825935e+01   4.043352e-01
  3.103470e-01   5.836667e+01   4.160037e-01
  3.106460e-01   5.813731e+01   4.030129e-01
  3.109450e-01   5.940295e+01   4.193509e-01
  3.112440e-01   5.877622e+01   4.101110e-01
  3.115430e-01   5.845859e+01   4.143811e-01
  3.118420e-01   5.893303e+01   4.206713e-01
  3.121410e-01   5.798133e+01   4.107711e-01
  3.124400e-01   5.913746e+01   4.224105e-01
  3.127390e-01   5.786324e+01   4.119450e-01
  3.130380e-01   5.842186e+01   4.229029e-01
  3.133360e-01   5.888841e+01   4.221961e-01
  3.136350e-01   5.782196e+01   4.176858e-01
  3.139340e-01   5.819142e+01   4.251855e-01
  3.142330e-01   5.865138e+01   4.203347e-01
  3.145320e-01   5.799031e+01   4.283492e-01
  3.148310e-01   5.837203e+01   4.247964e-01
  3.151300e-01   5.848641e+01   4.252124e-01
  3.154290e-01   5.878132e+01   4.312607e-01
  3.157280e-01   5.830873e+01   4.266695e-01
  3.160270e-01   5.829306e+01   4.349744e-01
  3.163260e-01   5.806833e+01   4.257891e-01
  3.166250e-01   5.850403e+01   4.357608e-01
  3.169230e-01   5.848104e+01   4.330741e-01
  3.172220e-01   5.813719e+01   4.366530e-01
  3.175210e-01   5.867467e+01   4.382858e-01
  3.178200e-01   5.797101e+01   4.326556e-01
  3.181190e-01   5.717239e+01   4.376050e-01
  3.184180e-01   5.795026e+01   4.359504e-01
  3.187170e-01   5.840083e+01   4.454576e-01
  3.190160e-01   5.800912e+01   4.427661e-01
  3.193150e-01   5.825854e+01   4.371084e-01
  3.196140e-01   5.896975e+01   4.512962e-01
  3.199130e-01   5.929074e+01   4.460347e-01
  3.202120e-01   5.811194e+01   4.488245e-01
  3.205100e-01   5.788976e+01   4.467356e-01
  3.208090e-01   5.741208e+01   4.416706e-01
  3.211080e-01   5.844457e+01   4.526101e-01
  3.214070e-01   5.788304e+01   4.426815e-01
  3.217060e-01   5.803176e+01   4.505903e-01
  3.220050e-01   5.781274e+01   4.468469e-01
  3.223040e-01   5.727101e+01   4.427259e-01
  3.226030e-01   5.794756e+01   4.566624e-01
  3.229020e-01   5.816279e+01   4.421651e-01
  3.232010e-01   5.833785e+01   4.551675e-01
  3.235000e-01   5.868085e+01   4.514313e-01
  3.237990e-01   5.840924e+01   4.537402e-01
  3.240970e-01   5.773917e+01   4.580310e-01
  3.243960e-01   5.743031e+01   4.474199e-01
  3.246950e-01   5.780315e+01   4.600611e-01
  3.249940e-01   5.875578e+01   4.559372e-01
  3.252930e-01   5.867056e+01   4.630507e-01
  3.255920e-01   5.861389e+01   4.655416e-01
  3.258910e-01   5.805243e+01   4.588300e-01
  3.261900e-01   5.748578e+01   4.637760e-01
  3.264890e-01   5.796522e+01   4.602589e-01
  3.267880e-01   5.838435e+01   4.655429e-01
  3.270870e-01   5.794778e+01   4.717599e-01
  3.273860e-01   5.796372e+01   4.661626e-01
  3.276850e-01   5.836642e+01   4.734609e-01
  3.279830e-01   5.814927e+01   4.655220e-01
  3.282820e-01   5.817922e+01   4.751264e-01
  3.285810e-01   5.884729e+01   4.758921e-01
  3.288800e-01   5.800960e+01   4.759044e-01
  3.291790e-01   5.797083e+01   4.718537e-01
  3.294780e-01   5.898153e+01   4.833902e-01
  3.297770e-01   5.857470e+01   4.842704e-01
  3.300760e-01   5.803910e+01   4.770140e-01
  3.303750e-01   5.775851e+01   4.834576e-01
  3.306740e-01   5.797829e+01   4.777583e-01
  3.309730e-01   5.790348e+01   4.861549e-01
  3.312720e-01   5.791980e+01   4.899493e-01
  3.315700e-01   5.853450e+01   4.835911e-01
  3.318690e-01   5.832810e+01   4.954995e-01
  3.321680e-01   5.738503e+01   4.803483e-01
  3.324670e-01   5.762141e+01   4.935917e-01
  3.327660e-01   5.776450e+01   4.914570e-01
  3.330650e-01   5.855497e+01   4.953578e-01
  3.333640e-01   5.768872e+01   4.995115e-01
  3.336630e-01   5.738160e+01   4.865994e-01
  3.339620e-01   5.871673e+01   5.068572e-01
  3.342610e-01   5.804568e+01   4.970801e-01
  3.345600e-01   5.786332e+01   5.014182e-01
  3.348590e-01   5.750446e+01   5.087297e-01
  3.351570e-01   5.765101e+01   4.937185e-01
  3.354560e-01   5.730339e+01   5.115151e-01
  3.357550e-01   5.797112e+01   4.978859e-01
  3.360540e-01   5.808688e+01   5.131398e-01
  3.363530e-01   5.756680e+01   5.170903e-01
  3.366520e-01   5.778917e+01   5.028378e-01
  3.369510e-01   5.764429e+01   5.239307e-01
  3.372500e-01   5.745053e+01   4.996265e-01
  3.375490e-01   5.777029e+01   5.218739e-01
  3.378480e-01   5.704894e+01   5.160318e-01
  3.381470e-01   5.755751e+01   5.170485e-01
  3.384460e-01   5.709203e+01   5.288113e-01
  3.387450e-01   5.822400e+01   5.125145e-01
  3.390430e-01   5.811925e+01   5.307971e-01
  3.393420e-01   5.839621e+01   5.293457e-01
  3.396410e-01   5.762635e+01   5.265151e-01
  3.399400e-01   5.797441e+01   5.435764e-01
  3.402390e-01   5.791320e+01   5.173709e-01
  3.405380e-01   5.843338e+01   5.427977e-01
  3.408370e-01   5.783653e+01   5.322481e-01
  3.411360e-01   5.730728e+01   5.332814e-01
  3.414350e-01   5.646070e+01   5.364331e-01
  3.417340e-01   5.807748e+01   5.361480e-01
  3.420330e-01   5.675668e+01   5.460150e-01
  3.423320e-01   5.697976e+01   5.317553e-01
  3.426300e-01   5.737952e+01   5.482397e-01
  3.429290e-01   5.813650e+01   5.495592e-01
  3.432280e-01   5.861316e+01   5.495413e-01
  3.435270e-01   5.749365e+01   5.630413e-01
  3.438260e-01   5.704554e+01   5.384771e-01
  3.441250e-01   5.779912e+01   5.612623e-01
  3.444240e-01   5.777527e+01   5.532091e-01
  3.447230e-01   5.705235e+01   5.544292e-01
  3.450220e-01   5.876727e+01   5.743035e-01
  3.453210e-01   5.805601e+01   5.545516e-01
  3.456200e-01   5.813858e+01   5.763928e-01
  3.459190e-01   5.856759e+01   5.649812e-01
  3.462170e-01   5.778470e+01   5.720416e-01
  3.465160e-01   5.675915e+01   5.660933e-01
  3.468150e-01   5.759733e+01   5.694061e-01
  3.471140e-01   5.785372e+01   5.857272e-01
  3.474130e-01   5.719580e+01   5.665729e-01
  3.477120e-01   5.774105e+01   5.851566e-01
  3.480110e-01   5.818588e+01   5.810459e-01
  3.483100e-01   5.720336e+01   5.779002e-01
  3.486090e-01   5.735908e+01   5.935745e-01
  3.489080e-01   5.692313e+01   5.764829e-01
  3.492070e-01   5.741095e+01   5.948123e-01
  3.495060e-01   5.630598e+01   5.778392e-01
  3.498040e-01   5.871827e+01   6.025319e-01
  3.501030e-01   5.770801e+01   5.983077e-01
  3.504020e-01   5.787122e+01   5.981701e-01
  3.507010e-01   5.754487e+01   6.106609e-01
  3.510000e-01   5.750963e+01   5.914700e-01
  3.512990e-01   5.683852e+01   6.069015e-01
  3.515980e-01   5.866672e+01   6.082801e-01
  3.518970e-01   5.692229e+01   6.126346e-01
  3.521960e-01   5.784809e+01   6.264198e-01
  3.524950e-01   5.869117e+01   6.073920e-01
  3.527940e-01   5.699113e+01   6.251448e-01
  3.530930e-01   5.815947e+01   6.149709e-01
  3.533920e-01   5.711259e+01   6.246759e-01
  3.536900e-01   5.699953e+01   6.263307e-01
  3.539890e-01   5.689960e+01   6.223835e-01
  3.542880e-01   5.818716e+01   6.446959e-01
  3.545870e-01   5.748934e+01   6.156785e-01
  3.548860e-01   5.908012e+01   6.459641e-01
  3.551850e-01   5.810459e+01   6.289392e-01
  3.554840e-01   5.744155e+01   6.369433e-01
  3.557830e-01   5.769005e+01   6.407238e-01
  3.560820e-01   5.813323e+01   6.212929e-01
  3.563810e-01   5.768585e+01   6.394950e-01
  3.566800e-01   5.639034e+01   6.173672e-01
  3.569790e-01   5.683914e+01   6.396117e-01
  3.572770e-01   5.830802e+01   6.465909e-01
  3.575760e-01   5.812232e+01   6.190586e-01
  3.578750e-01   5.798715e+01   6.587323e-01
  3.581740e-01   5.799398e+01   6.294776e-01
  3.584730e-01   5.729122e+01   6.547674e-01
  3.587720e-01   5.681848e+01   6.407194e-01
  3.590710e-01   5.717023e+01   6.414719e-01
  3.593700e-01   5.698413e+01   6.649931e-01
  3.596690e-01   5.727021e+01   6.383881e-01
  3.599680e-01   5.753909e+01   6.696026e-01
  3.602670e-01   5.691301e+01   6.487524e-01
  3.605660e-01   5.734886e+01   6.671179e-01
  3.608640e-01   5.697284e+01   6.819794e-01
  3.611630e-01   5.830450e+01   6.540754e-01
  3.614620e-01   5.731721e+01   6.885229e-01
  3.617610e-01   5.687179e+01   6.602740e-01
  3.620600e-01   5.746652e+01   6.864151e-01
  3.623590e-01   5.713368e+01   6.814680e-01
  3.626580e-01   5.811720e+01   6.873085e-01
  3.629570e-01   5.729285e+01   7.007808e-01
  3.632560e-01   5.702856e+01   6.693972e-01
  3.635550e-01   5.690926e+01   7.098147e-01
  3.638540e-01   5.764199e+01   6.966085e-01
  3.641530e-01   5.777596e+01   7.021353e-01
  3.644510e-01   5.650780e+01   7.245186e-01
  3.647500e-01   5.706477e+01   6.840115e-01
  3.650490e-01   5.793169e+01   7.317898e-01
  3.653480e-01   5.678432e+01   7.073765e-01
  3.656470e-01   5.811573e+01   7.241308e-01
  3.659460e-01   5.770237e+01   7.432023e-01
  3.662450e-01   5.756395e+01   7.105578e-01
  3.665440e-01   5.646249e+01   7.525657e-01
  3.668430e-01   5.770429e+01   7.198429e-01
  3.671420e-01   5.648489e+01   7.429008e-01
  3.674410e-01   5.753476e+01   7.402457e-01
  3.677400e-01   5.774773e+01   7.550820e-01
  3.680390e-01   5.711618e+01   7.800749e-01
  3.683370e-01   5.759039e+01   7.332341e-01
  3.686360e-01   5.715627e+01   7.716777e-01
  3.689350e-01   5.764043e+01   7.583611e-01
  3.692340e-01   5.676246e+01   7.732989e-01
  3.695330e-01   5.708097e+01   8.028432e-01
  3.698320e-01   5.655319e+01   7.452831e-01
  3.701310e-01   5.741347e+01   8.075998e-01
  3.704300e-01   5.722203e+01   7.678907e-01
  3.707290e-01   5.556709e+01   7.969117e-01
  3.710280e-01   5.809725e+01   8.099587e-01
  3.713270e-01   5.865594e+01   8.019275e-01
  3.716260e-01   5.849557e+01   8.491005e-01
  3.719240e-01   5.650818e+01   7.803329e-01
  3.722230e-01   5.699464e+01   8.408888e-01
  3.725220e-01   5.694304e+01   8.116520e-01
  3.728210e-01   5.791462e+01   8.367103e-01
  3.731200e-01   5.666780e+01   8.768072e-01
  3.734190e-01   5.712614e+01   8.031608e-01
  3.737180e-01   5.750224e+01   8.800791e-01
  3.740170e-01   5.800505e+01   8.320467e-01
  3.743160e-01   5.822629e+01   8.919969e-01
  3.746150e-01   5.791980e+01   8.832687e-01
  3.749140e-01   5.671394e+01   8.529618e-01
  3.752130e-01   5.722106e+01   9.181556e-01
  3.755110e-01   5.694234e+01   8.517852e-01
  3.758100e-01   5.689695e+01   9.155516e-01
  3.761090e-01   5.561608e+01   8.781609e-01
  3.764080e-01   5.660207e+01   9.096297e-01
  3.767070e-01   5.773944e+01   9.605912e-01
  3.770060e-01   5.942841e+01   8.946978e-01
  3.773050e-01   5.816597e+01   9.724087e-01
  3.776040e-01   5.618677e+01   9.133947e-01
  3.779030e-01   5.635098e+01   9.449755e-01
  3.782020e-01   5.795942e+01   1.035155e+00
  3.785010e-01   5.678712e+01   9.007023e-01
  3.788000e-01   5.620666e+01   1.014422e+00
  3.790990e-01   5.780403e+01   9.491387e-01
  3.793970e-01   5.657283e+01   1.007982e+00
  3.796960e-01   5.698200e+01   1.006837e+00
  3.799950e-01   5.713856e+01   9.897183e-01
  3.802940e-01   5.786532e+01   1.107280e+00
  3.805930e-01   5.647612e+01   9.540757e-01
  3.808920e-01   5.723713e+01   1.107493e+00
  3.811910e-01   5.686576e+01   1.020352e+00
  3.814900e-01   5.855998e+01   1.089688e+00
  3.817890e-01   5.780583e+01   1.182175e+00
  3.820880e-01   5.674744e+01   9.954159e-01
  3.823870e-01   5.539729e+01   1.164775e+00
  3.826860e-01   5.644083e+01   1.031668e+00
  3.829840e-01   5.557898e+01   1.190098e+00
  3.832830e-01   5.610721e+01   1.142905e+00
  3.835820e-01   5.761554e+01   1.130586e+00
  3.838810e-01   5.676695e+01   1.254691e+00
  3.841800e-01   5.735314e+01   1.114968e+00
  3.844790e-01   5.719204e+01   1.268743e+00
  3.847780e-01   5.753989e+01   1.179453e+00
  3.850770e-01   5.517280e+01   1.255550e+00
  3.853760e-01   5.693047e+01   1.360510e+00
  3.856750e-01   5.867618e+01   1.191042e+00
  3.859740e-01   5.546158e+01   1.366613e+00
  3.862730e-01   5.757117e+01   1.263547e+00
  3.865710e-01   5.765041e+01   1.393319e+00
  3.868700e-01   5.678236e+01   1.408164e+00
  3.871690e-01   5.527444e+01   1.307196e+00
  3.874680e-01   5.493304e+01   1.500656e+00
  3.877670e-01   5.574182e+01   1.334774e+00
  3.880660e-01   5.490136e+01   1.533941e+00
  3.883650e-01   5.861253e+01   1.501898e+00
  3.886640e-01   5.619568e+01   1.534576e+00
  3.889630e-01   5.880597e+01   1.708292e+00
  3.892620e-01   5.701418e+01   1.512467e+00
  3.895610e-01   5.615377e+01   1.715069e+00
  3.898600e-01   5.731721e+01   1.686530e+00
  3.901580e-01   5.797368e+01   1.767359e+00
  3.904570e-01   5.542790e+01   1.932095e+00
  3.907560e-01   5.568233e+01   1.707854e+00
  3.910550e-01   5.370927e+01   1.936806e+00
  3.913540e-01   5.664267e+01   1.988993e+00
  3.916530e-01   5.845859e+01   2.020624e+00
  3.919520e-01   5.339061e+01   2.508510e+00
  3.922510e-01   5.880781e+01   2.026651e+00
  3.925500e-01   5.946433e+01   2.734173e+00
  3.928490e-01   5.374419e+01   2.372864e+00
  3.931480e-01   5.531566e+01   2.637070e+00
  3.934470e-01   0.000000e+00   0.000000e+00
  3.937460e-01   5.267559e+01   2.573371e+00
creator: radaver
creator-version: 3725
header-file: /nas_data/SAXS_data/20151104Workshop/header/JH1_0197.txt
image-file: /nas_data/Pilatus1M/20151104_Workshop/JH1_0197.tif
angular-axis-file: /nas_data/SAXS_data/20151104Workshop/q20151029.dat
beamstop-mask-file: /nas_data/SAXS_data/20151104Workshop/fit2d20151031.msk
detector-response-file: none
beam-center-x: 949.7700
beam-center-y: 918.8000
unit-time: 1.0000
channel-first: 10
channel-last: 1315
Exposure time [s]: 1.094146
Transmitted Beam: 0.484661
Incident Beam: 0.484661
Code: JH1
Concentration [mg/ml]: 1
Run Number: 0197
