# Supplementary material for: SAXS analysis of a soluble cytosolic NgBR construct including extracellular and transmembrane domains
Source: PLoS One. 2018 Jan 18;13(1):e0191371. doi: 10.1371/journal.pone.0191371 (PMC5773207; doi:10.1371/journal.pone.0191371)
Supplement: S1 File — (ZIP) [file pone.0191371.s001.zip › JH1_0198.dat]

Sample:   c= 1.0000 mg/ml  Code: JH1
  3.656810e-03   2.273035e+04   4.140965e+01
  3.955720e-03   2.216303e+04   2.808311e+01
  4.254640e-03   1.920216e+04   2.342456e+01
  4.553560e-03   1.547393e+04   2.027401e+01
  4.852480e-03   1.251322e+04   1.706909e+01
  5.151400e-03   1.054578e+04   1.547993e+01
  5.450320e-03   8.756029e+03   1.339764e+01
  5.749240e-03   7.481661e+03   1.199926e+01
  6.048150e-03   6.412552e+03   1.088890e+01
  6.347070e-03   5.560769e+03   9.633779e+00
  6.645990e-03   4.888740e+03   8.993206e+00
  6.944910e-03   4.282446e+03   8.103299e+00
  7.243830e-03   3.832728e+03   7.428255e+00
  7.542750e-03   3.413180e+03   6.983307e+00
  7.841670e-03   3.092662e+03   6.277748e+00
  8.140580e-03   2.804792e+03   6.060906e+00
  8.439500e-03   2.567755e+03   5.589583e+00
  8.738420e-03   2.354371e+03   5.301239e+00
  9.037340e-03   2.170562e+03   4.921655e+00
  9.336260e-03   2.010831e+03   4.655189e+00
  9.635180e-03   1.851432e+03   4.454162e+00
  9.934100e-03   1.717204e+03   4.150501e+00
  1.023300e-02   1.570441e+03   4.067737e+00
  1.053190e-02   1.449039e+03   3.963090e+00
  1.083090e-02   1.344628e+03   3.817639e+00
  1.112980e-02   1.238598e+03   3.632847e+00
  1.142870e-02   1.156917e+03   3.491347e+00
  1.172760e-02   1.064143e+03   3.339122e+00
  1.202650e-02   9.843042e+02   3.202535e+00
  1.232540e-02   9.152360e+02   3.071210e+00
  1.262440e-02   8.500606e+02   2.904803e+00
  1.292330e-02   7.924963e+02   2.761462e+00
  1.322220e-02   7.317408e+02   2.653500e+00
  1.352110e-02   6.816873e+02   2.535398e+00
  1.382000e-02   6.352238e+02   2.423354e+00
  1.411900e-02   5.918680e+02   2.327809e+00
  1.441790e-02   5.545321e+02   2.236962e+00
  1.471680e-02   5.135674e+02   2.142525e+00
  1.501570e-02   4.850053e+02   2.039062e+00
  1.531460e-02   4.547080e+02   1.965433e+00
  1.561350e-02   4.292571e+02   1.876132e+00
  1.591250e-02   4.030405e+02   1.833955e+00
  1.621140e-02   3.822252e+02   1.755174e+00
  1.651030e-02   3.590305e+02   1.683198e+00
  1.680920e-02   3.377008e+02   1.632434e+00
  1.710810e-02   3.211474e+02   1.595263e+00
  1.740710e-02   3.034349e+02   1.528334e+00
  1.770600e-02   2.914216e+02   1.482721e+00
  1.800490e-02   2.764297e+02   1.432663e+00
  1.830380e-02   2.601897e+02   1.401017e+00
  1.860270e-02   2.498343e+02   1.346194e+00
  1.890170e-02   2.384313e+02   1.315114e+00
  1.920060e-02   2.284953e+02   1.275217e+00
  1.949950e-02   2.181838e+02   1.260462e+00
  1.979840e-02   2.080046e+02   1.207616e+00
  2.009730e-02   2.012374e+02   1.174780e+00
  2.039620e-02   1.920556e+02   1.145585e+00
  2.069520e-02   1.845015e+02   1.116777e+00
  2.099410e-02   1.779542e+02   1.104730e+00
  2.129300e-02   1.711689e+02   1.055072e+00
  2.159190e-02   1.668083e+02   1.077439e+00
  2.189080e-02   1.620746e+02   1.067969e+00
  2.218980e-02   1.549707e+02   1.062291e+00
  2.248870e-02   1.496940e+02   1.062675e+00
  2.278760e-02   1.450355e+02   1.035704e+00
  2.308650e-02   1.407962e+02   1.051861e+00
  2.338540e-02   1.384904e+02   1.041046e+00
  2.368430e-02   1.317244e+02   9.968539e-01
  2.398330e-02   1.310558e+02   1.016946e+00
  2.428220e-02   1.268736e+02   9.783272e-01
  2.458110e-02   1.246923e+02   1.002491e+00
  2.488000e-02   1.214433e+02   9.629569e-01
  2.517890e-02   1.201734e+02   9.464822e-01
  2.547790e-02   1.176131e+02   9.495737e-01
  2.577680e-02   1.139056e+02   9.269815e-01
  2.607570e-02   1.124688e+02   9.285749e-01
  2.637460e-02   1.078931e+02   9.021845e-01
  2.667350e-02   1.073718e+02   8.774768e-01
  2.697250e-02   1.050827e+02   8.413083e-01
  2.727140e-02   1.035665e+02   8.042196e-01
  2.757030e-02   1.017364e+02   7.984052e-01
  2.786920e-02   1.014816e+02   7.882915e-01
  2.816810e-02   9.923336e+01   7.671562e-01
  2.846700e-02   9.707588e+01   7.494029e-01
  2.876600e-02   9.719006e+01   7.408089e-01
  2.906490e-02   9.562257e+01   7.370206e-01
  2.936380e-02   9.519440e+01   7.298930e-01
  2.966270e-02   9.416111e+01   7.205950e-01
  2.996160e-02   9.102478e+01   7.095306e-01
  3.026060e-02   9.023769e+01   6.953303e-01
  3.055950e-02   9.012097e+01   6.938955e-01
  3.085840e-02   8.890592e+01   6.862918e-01
  3.115730e-02   8.846767e+01   6.817318e-01
  3.145620e-02   8.790417e+01   6.730273e-01
  3.175510e-02   8.638201e+01   6.690051e-01
  3.205410e-02   8.653469e+01   6.659470e-01
  3.235300e-02   8.548418e+01   6.592109e-01
  3.265190e-02   8.374729e+01   6.405064e-01
  3.295080e-02   8.349926e+01   6.437511e-01
  3.324970e-02   8.228019e+01   6.381953e-01
  3.354870e-02   8.352969e+01   6.413418e-01
  3.384760e-02   8.235765e+01   6.294734e-01
  3.414650e-02   8.174663e+01   6.271340e-01
  3.444540e-02   8.173358e+01   6.184666e-01
  3.474430e-02   8.052561e+01   6.192812e-01
  3.504330e-02   8.058149e+01   6.118192e-01
  3.534220e-02   8.021700e+01   6.111871e-01
  3.564110e-02   7.939231e+01   6.072880e-01
  3.594000e-02   7.864356e+01   5.928487e-01
  3.623890e-02   7.861946e+01   6.028419e-01
  3.653780e-02   7.781963e+01   5.835451e-01
  3.683680e-02   7.819630e+01   5.925663e-01
  3.713570e-02   7.767625e+01   5.912969e-01
  3.743460e-02   7.652373e+01   5.773280e-01
  3.773350e-02   7.700793e+01   5.784840e-01
  3.803240e-02   7.569884e+01   5.872364e-01
  3.833140e-02   7.571133e+01   6.012435e-01
  3.863030e-02   7.593160e+01   6.114774e-01
  3.892920e-02   7.497381e+01   6.060283e-01
  3.922810e-02   7.498990e+01   6.084686e-01
  3.952700e-02   7.571696e+01   6.074487e-01
  3.982600e-02   7.407485e+01   6.095509e-01
  4.012490e-02   7.377194e+01   5.988226e-01
  4.042380e-02   7.439640e+01   6.092542e-01
  4.072270e-02   7.302849e+01   6.012460e-01
  4.102160e-02   7.384943e+01   6.038240e-01
  4.132050e-02   7.355320e+01   6.034021e-01
  4.161950e-02   7.155571e+01   5.890007e-01
  4.191840e-02   7.251318e+01   6.006996e-01
  4.221730e-02   7.168661e+01   5.895392e-01
  4.251620e-02   7.265749e+01   6.012970e-01
  4.281510e-02   7.171546e+01   5.881478e-01
  4.311410e-02   7.126101e+01   5.870325e-01
  4.341300e-02   7.148156e+01   5.909787e-01
  4.371190e-02   7.102560e+01   5.875706e-01
  4.401080e-02   7.116170e+01   5.881333e-01
  4.430970e-02   7.104973e+01   5.831786e-01
  4.460860e-02   7.175360e+01   5.868053e-01
  4.490760e-02   6.982465e+01   5.803427e-01
  4.520650e-02   6.920642e+01   5.733851e-01
  4.550540e-02   7.041470e+01   5.813048e-01
  4.580430e-02   6.960979e+01   5.757793e-01
  4.610320e-02   6.929089e+01   5.715794e-01
  4.640220e-02   6.975731e+01   5.778502e-01
  4.670110e-02   6.907516e+01   5.664563e-01
  4.700000e-02   7.083889e+01   5.757737e-01
  4.729890e-02   6.965865e+01   5.730942e-01
  4.759780e-02   6.821978e+01   5.664368e-01
  4.789680e-02   6.902406e+01   5.662468e-01
  4.819570e-02   6.799257e+01   5.613090e-01
  4.849460e-02   6.915569e+01   5.681876e-01
  4.879350e-02   6.832452e+01   5.585753e-01
  4.909240e-02   6.938716e+01   5.705517e-01
  4.939130e-02   6.874305e+01   5.582596e-01
  4.969030e-02   6.983147e+01   5.647017e-01
  4.998920e-02   6.817770e+01   5.573006e-01
  5.028810e-02   6.855558e+01   5.568290e-01
  5.058700e-02   6.767500e+01   5.572649e-01
  5.088590e-02   6.890704e+01   5.529754e-01
  5.118490e-02   6.824148e+01   5.575612e-01
  5.148380e-02   6.789977e+01   5.534960e-01
  5.178270e-02   6.768424e+01   5.454860e-01
  5.208160e-02   6.731151e+01   5.497794e-01
  5.238050e-02   6.697206e+01   5.426086e-01
  5.267940e-02   6.767817e+01   5.532543e-01
  5.297840e-02   6.763087e+01   5.459075e-01
  5.327730e-02   6.712253e+01   5.413284e-01
  5.357620e-02   6.736332e+01   5.441913e-01
  5.387510e-02   6.749112e+01   5.415605e-01
  5.417400e-02   6.678847e+01   5.437690e-01
  5.447300e-02   6.751291e+01   5.385545e-01
  5.477190e-02   6.770537e+01   5.405543e-01
  5.507080e-02   6.743779e+01   5.394851e-01
  5.536970e-02   6.532347e+01   5.291475e-01
  5.566860e-02   6.663070e+01   5.380973e-01
  5.596760e-02   6.748324e+01   5.353958e-01
  5.626650e-02   6.702514e+01   5.359953e-01
  5.656540e-02   6.643501e+01   5.318206e-01
  5.686430e-02   6.644710e+01   5.288926e-01
  5.716320e-02   6.777064e+01   5.305928e-01
  5.746210e-02   6.717901e+01   5.335871e-01
  5.776110e-02   6.707175e+01   5.349672e-01
  5.806000e-02   6.634429e+01   5.238270e-01
  5.835890e-02   6.655642e+01   5.252400e-01
  5.865780e-02   6.627578e+01   5.212751e-01
  5.895670e-02   6.624769e+01   5.310703e-01
  5.925570e-02   6.654175e+01   5.200638e-01
  5.955460e-02   6.576728e+01   5.238467e-01
  5.985350e-02   6.728688e+01   5.224049e-01
  6.015240e-02   6.559698e+01   5.174751e-01
  6.045130e-02   6.542426e+01   5.173536e-01
  6.075020e-02   6.556387e+01   5.129226e-01
  6.104920e-02   6.573637e+01   5.174648e-01
  6.134810e-02   6.650731e+01   5.210534e-01
  6.164700e-02   6.662213e+01   5.132377e-01
  6.194590e-02   6.573169e+01   5.180061e-01
  6.224480e-02   6.646223e+01   5.094275e-01
  6.254380e-02   6.632025e+01   5.175271e-01
  6.284270e-02   6.611903e+01   5.184092e-01
  6.314160e-02   6.586212e+01   5.050355e-01
  6.344050e-02   6.547499e+01   5.109467e-01
  6.373940e-02   6.677679e+01   5.074892e-01
  6.403840e-02   6.495091e+01   5.083606e-01
  6.433730e-02   6.569365e+01   5.059499e-01
  6.463620e-02   6.628911e+01   5.040888e-01
  6.493510e-02   6.584111e+01   5.134600e-01
  6.523400e-02   6.563286e+01   5.020979e-01
  6.553290e-02   6.529913e+01   5.033894e-01
  6.583190e-02   6.588227e+01   5.035640e-01
  6.613080e-02   6.474314e+01   4.946695e-01
  6.642970e-02   6.592302e+01   5.084105e-01
  6.672860e-02   6.467182e+01   4.929174e-01
  6.702750e-02   6.523112e+01   5.000499e-01
  6.732650e-02   6.512488e+01   4.961256e-01
  6.762540e-02   6.388141e+01   4.913664e-01
  6.792430e-02   6.555208e+01   4.997573e-01
  6.822320e-02   6.526006e+01   4.907742e-01
  6.852210e-02   6.505869e+01   4.973708e-01
  6.882110e-02   6.450125e+01   4.912893e-01
  6.912000e-02   6.535199e+01   4.940287e-01
  6.941890e-02   6.569986e+01   4.919441e-01
  6.971780e-02   6.592840e+01   4.923184e-01
  7.001670e-02   6.545103e+01   4.968688e-01
  7.031560e-02   6.476909e+01   4.874957e-01
  7.061460e-02   6.493578e+01   4.885982e-01
  7.091350e-02   6.506629e+01   4.876651e-01
  7.121240e-02   6.515267e+01   4.842493e-01
  7.151130e-02   6.547043e+01   4.915646e-01
  7.181020e-02   6.500702e+01   4.832468e-01
  7.210920e-02   6.553597e+01   4.884763e-01
  7.240810e-02   6.493770e+01   4.816150e-01
  7.270700e-02   6.589210e+01   4.912262e-01
  7.300590e-02   6.454361e+01   4.815212e-01
  7.330480e-02   6.508210e+01   4.780927e-01
  7.360370e-02   6.425287e+01   4.808937e-01
  7.390270e-02   6.425701e+01   4.754954e-01
  7.420160e-02   6.484868e+01   4.849728e-01
  7.450050e-02   6.475895e+01   4.755777e-01
  7.479940e-02   6.476952e+01   4.769432e-01
  7.509830e-02   6.518774e+01   4.825413e-01
  7.539730e-02   6.453933e+01   4.730219e-01
  7.569620e-02   6.450259e+01   4.737589e-01
  7.599510e-02   6.439474e+01   4.764494e-01
  7.629400e-02   6.429850e+01   4.699836e-01
  7.659290e-02   6.456418e+01   4.753023e-01
  7.689190e-02   6.423323e+01   4.697450e-01
  7.719080e-02   6.508192e+01   4.754433e-01
  7.748970e-02   6.451351e+01   4.699136e-01
  7.778860e-02   6.517377e+01   4.753412e-01
  7.808750e-02   6.391489e+01   4.673045e-01
  7.838640e-02   6.420780e+01   4.658491e-01
  7.868540e-02   6.463643e+01   4.686630e-01
  7.898430e-02   6.404262e+01   4.640039e-01
  7.928320e-02   6.544831e+01   4.745997e-01
  7.958210e-02   6.408684e+01   4.608895e-01
  7.988100e-02   6.409617e+01   4.662804e-01
  8.018000e-02   6.428103e+01   4.644530e-01
  8.047890e-02   6.429750e+01   4.640997e-01
  8.077780e-02   6.489439e+01   4.654230e-01
  8.107670e-02   6.412000e+01   4.602006e-01
  8.137560e-02   6.297430e+01   4.592995e-01
  8.167450e-02   6.499681e+01   4.637427e-01
  8.197350e-02   6.396968e+01   4.572647e-01
  8.227240e-02   6.475307e+01   4.645051e-01
  8.257130e-02   6.475303e+01   4.549593e-01
  8.287020e-02   6.408006e+01   4.616772e-01
  8.316910e-02   6.387075e+01   4.577049e-01
  8.346810e-02   6.477342e+01   4.565813e-01
  8.376700e-02   6.492733e+01   4.634947e-01
  8.406590e-02   6.368832e+01   4.496816e-01
  8.436480e-02   6.419861e+01   4.584796e-01
  8.466370e-02   6.431796e+01   4.530445e-01
  8.496270e-02   6.450117e+01   4.644219e-01
  8.526160e-02   6.511611e+01   4.813653e-01
  8.556050e-02   6.425165e+01   4.786111e-01
  8.585940e-02   6.447053e+01   4.854274e-01
  8.615830e-02   6.458383e+01   4.858537e-01
  8.645720e-02   6.442521e+01   4.900283e-01
  8.675620e-02   6.437552e+01   4.922775e-01
  8.705510e-02   6.459199e+01   4.921232e-01
  8.735400e-02   6.382412e+01   4.916389e-01
  8.765290e-02   6.392218e+01   4.925112e-01
  8.795180e-02   6.406931e+01   4.970946e-01
  8.825080e-02   6.357417e+01   4.906753e-01
  8.854970e-02   6.426718e+01   4.999105e-01
  8.884860e-02   6.485224e+01   5.001227e-01
  8.914750e-02   6.459381e+01   5.053645e-01
  8.944640e-02   6.463766e+01   5.018670e-01
  8.974530e-02   6.380514e+01   4.945541e-01
  9.004430e-02   7.321479e+01   5.276271e-01
  9.034320e-02   6.385084e+01   4.753223e-01
  9.064210e-02   6.392942e+01   4.747249e-01
  9.094100e-02   6.443763e+01   4.666821e-01
  9.123990e-02   6.466792e+01   4.662636e-01
  9.153890e-02   6.386504e+01   4.658580e-01
  9.183780e-02   6.461239e+01   4.652348e-01
  9.213670e-02   6.378403e+01   4.606095e-01
  9.243560e-02   6.611516e+01   4.677153e-01
  9.273450e-02   6.420134e+01   4.569057e-01
  9.303350e-02   6.392302e+01   4.619265e-01
  9.333240e-02   6.315000e+01   4.489122e-01
  9.363130e-02   6.372472e+01   4.544237e-01
  9.393020e-02   6.385067e+01   4.525458e-01
  9.422910e-02   6.481967e+01   4.571344e-01
  9.452800e-02   6.473900e+01   4.580259e-01
  9.482700e-02   6.431221e+01   4.462791e-01
  9.512590e-02   6.414901e+01   4.539880e-01
  9.542480e-02   6.293199e+01   4.447630e-01
  9.572370e-02   6.325890e+01   4.459166e-01
  9.602260e-02   6.429158e+01   4.518063e-01
  9.632160e-02   6.388411e+01   4.426162e-01
  9.662050e-02   6.392788e+01   4.453094e-01
  9.691940e-02   6.385654e+01   4.450608e-01
  9.721830e-02   6.430423e+01   4.440693e-01
  9.751720e-02   6.354729e+01   4.436172e-01
  9.781610e-02   6.406864e+01   4.411085e-01
  9.811510e-02   6.392511e+01   4.449340e-01
  9.841400e-02   6.470199e+01   4.404554e-01
  9.871290e-02   6.384041e+01   4.406771e-01
  9.901180e-02   6.484163e+01   4.451976e-01
  9.931070e-02   6.369085e+01   4.373480e-01
  9.960970e-02   6.374245e+01   4.406944e-01
  9.990860e-02   6.500146e+01   4.376632e-01
  1.002070e-01   6.444164e+01   4.399182e-01
  1.005060e-01   6.376393e+01   4.351802e-01
  1.008050e-01   6.445966e+01   4.399797e-01
  1.011040e-01   6.371166e+01   4.312823e-01
  1.014030e-01   6.330113e+01   4.319010e-01
  1.017020e-01   6.440860e+01   4.398054e-01
  1.020010e-01   6.406749e+01   4.338302e-01
  1.023000e-01   6.409129e+01   4.318973e-01
  1.025990e-01   6.415517e+01   4.311157e-01
  1.028980e-01   6.452911e+01   4.340403e-01
  1.031970e-01   6.363926e+01   4.333917e-01
  1.034960e-01   6.368523e+01   4.256289e-01
  1.037950e-01   6.494896e+01   4.337746e-01
  1.040930e-01   6.507199e+01   4.305628e-01
  1.043920e-01   6.405077e+01   4.310960e-01
  1.046910e-01   6.441835e+01   4.316676e-01
  1.049900e-01   6.446109e+01   4.259709e-01
  1.052890e-01   6.403745e+01   4.280976e-01
  1.055880e-01   6.437609e+01   4.276089e-01
  1.058870e-01   6.460696e+01   4.299970e-01
  1.061860e-01   6.446289e+01   4.253425e-01
  1.064850e-01   6.470036e+01   4.267607e-01
  1.067840e-01   6.393840e+01   4.264741e-01
  1.070830e-01   6.412330e+01   4.235908e-01
  1.073820e-01   6.392332e+01   4.213696e-01
  1.076800e-01   6.459757e+01   4.232745e-01
  1.079790e-01   6.451225e+01   4.248735e-01
  1.082780e-01   6.375627e+01   4.242694e-01
  1.085770e-01   6.466177e+01   4.182885e-01
  1.088760e-01   6.419563e+01   4.225775e-01
  1.091750e-01   6.479430e+01   4.229865e-01
  1.094740e-01   6.369896e+01   4.203201e-01
  1.097730e-01   6.394786e+01   4.186849e-01
  1.100720e-01   6.414483e+01   4.154228e-01
  1.103710e-01   6.387369e+01   4.208962e-01
  1.106700e-01   6.512018e+01   4.188681e-01
  1.109690e-01   6.382697e+01   4.204333e-01
  1.112670e-01   6.434503e+01   4.145946e-01
  1.115660e-01   6.420121e+01   4.153092e-01
  1.118650e-01   6.461054e+01   4.205431e-01
  1.121640e-01   6.450635e+01   4.142348e-01
  1.124630e-01   6.505693e+01   4.171773e-01
  1.127620e-01   6.405107e+01   4.139398e-01
  1.130610e-01   6.410196e+01   4.135180e-01
  1.133600e-01   6.462823e+01   4.199916e-01
  1.136590e-01   6.435191e+01   4.088659e-01
  1.139580e-01   6.478472e+01   4.148352e-01
  1.142570e-01   6.459016e+01   4.139204e-01
  1.145560e-01   6.414990e+01   4.130888e-01
  1.148550e-01   6.405188e+01   4.116136e-01
  1.151530e-01   6.381413e+01   4.054818e-01
  1.154520e-01   6.487083e+01   4.139464e-01
  1.157510e-01   6.419564e+01   4.072488e-01
  1.160500e-01   6.461877e+01   4.148883e-01
  1.163490e-01   6.456767e+01   4.084272e-01
  1.166480e-01   6.450574e+01   4.110564e-01
  1.169470e-01   6.420620e+01   4.078414e-01
  1.172460e-01   6.497797e+01   4.108500e-01
  1.175450e-01   6.493341e+01   4.073563e-01
  1.178440e-01   6.424086e+01   4.051781e-01
  1.181430e-01   6.427896e+01   4.083529e-01
  1.184420e-01   6.552945e+01   4.100559e-01
  1.187400e-01   6.472988e+01   4.061674e-01
  1.190390e-01   6.531632e+01   4.071786e-01
  1.193380e-01   6.485180e+01   4.057281e-01
  1.196370e-01   6.389237e+01   4.049014e-01
  1.199360e-01   6.409313e+01   4.014612e-01
  1.202350e-01   6.494507e+01   4.071171e-01
  1.205340e-01   6.461497e+01   4.036308e-01
  1.208330e-01   6.437627e+01   4.015447e-01
  1.211320e-01   6.430147e+01   4.045478e-01
  1.214310e-01   6.448770e+01   3.984672e-01
  1.217300e-01   6.463973e+01   4.045201e-01
  1.220290e-01   6.447787e+01   4.026644e-01
  1.223270e-01   6.462210e+01   4.004536e-01
  1.226260e-01   6.502669e+01   4.011777e-01
  1.229250e-01   6.441799e+01   3.977328e-01
  1.232240e-01   6.390069e+01   3.997934e-01
  1.235230e-01   6.447708e+01   4.007959e-01
  1.238220e-01   6.521815e+01   3.996754e-01
  1.241210e-01   6.486881e+01   4.001656e-01
  1.244200e-01   6.505660e+01   3.971224e-01
  1.247190e-01   6.483303e+01   4.011066e-01
  1.250180e-01   6.467288e+01   3.956953e-01
  1.253170e-01   6.379763e+01   3.937675e-01
  1.256160e-01   6.470436e+01   3.991360e-01
  1.259140e-01   6.448739e+01   3.956356e-01
  1.262130e-01   6.471798e+01   3.963423e-01
  1.265120e-01   6.460198e+01   3.932134e-01
  1.268110e-01   6.444524e+01   3.934858e-01
  1.271100e-01   6.501859e+01   3.988045e-01
  1.274090e-01   6.413293e+01   3.927815e-01
  1.277080e-01   6.424282e+01   3.918702e-01
  1.280070e-01   6.408530e+01   3.901552e-01
  1.283060e-01   6.427169e+01   3.922069e-01
  1.286050e-01   6.482478e+01   3.966692e-01
  1.289040e-01   6.456610e+01   3.889312e-01
  1.292030e-01   6.470952e+01   3.942918e-01
  1.295020e-01   6.508751e+01   3.917169e-01
  1.298000e-01   6.366896e+01   3.881532e-01
  1.300990e-01   6.526143e+01   3.905351e-01
  1.303980e-01   6.445171e+01   3.888281e-01
  1.306970e-01   6.451860e+01   3.919660e-01
  1.309960e-01   6.489324e+01   3.908876e-01
  1.312950e-01   6.416798e+01   3.884548e-01
  1.315940e-01   6.487310e+01   3.862726e-01
  1.318930e-01   6.439406e+01   3.876910e-01
  1.321920e-01   6.450330e+01   3.877798e-01
  1.324910e-01   6.464575e+01   3.891711e-01
  1.327900e-01   6.522384e+01   3.887402e-01
  1.330890e-01   6.489757e+01   3.872912e-01
  1.333870e-01   6.460576e+01   3.861829e-01
  1.336860e-01   6.475350e+01   3.859163e-01
  1.339850e-01   6.439958e+01   3.834599e-01
  1.342840e-01   6.534432e+01   3.890991e-01
  1.345830e-01   6.516059e+01   3.871275e-01
  1.348820e-01   6.420380e+01   3.842748e-01
  1.351810e-01   6.475794e+01   3.810808e-01
  1.354800e-01   6.460053e+01   3.849910e-01
  1.357790e-01   6.476708e+01   3.831634e-01
  1.360780e-01   6.472453e+01   3.846591e-01
  1.363770e-01   6.494201e+01   3.848386e-01
  1.366760e-01   6.450603e+01   3.856488e-01
  1.369740e-01   6.452868e+01   3.993766e-01
  1.372730e-01   6.472782e+01   4.021059e-01
  1.375720e-01   6.457322e+01   4.109860e-01
  1.378710e-01   6.491199e+01   4.137880e-01
  1.381700e-01   6.459413e+01   4.145166e-01
  1.384690e-01   6.408476e+01   4.200496e-01
  1.387680e-01   6.464950e+01   4.103758e-01
  1.390670e-01   6.416265e+01   3.972025e-01
  1.393660e-01   6.420903e+01   3.965712e-01
  1.396650e-01   6.422473e+01   3.938167e-01
  1.399640e-01   6.500440e+01   3.972184e-01
  1.402630e-01   6.504068e+01   3.891513e-01
  1.405620e-01   6.397090e+01   3.902987e-01
  1.408600e-01   6.461787e+01   3.910350e-01
  1.411590e-01   6.465842e+01   3.921430e-01
  1.414580e-01   6.428305e+01   3.914970e-01
  1.417570e-01   6.524525e+01   3.869074e-01
  1.420560e-01   6.418437e+01   3.882624e-01
  1.423550e-01   6.534896e+01   3.891129e-01
  1.426540e-01   6.469660e+01   3.836471e-01
  1.429530e-01   6.480479e+01   3.830448e-01
  1.432520e-01   6.396948e+01   3.776328e-01
  1.435510e-01   6.497358e+01   3.833133e-01
  1.438500e-01   6.554664e+01   3.809113e-01
  1.441490e-01   6.434363e+01   3.765168e-01
  1.444470e-01   6.468798e+01   3.799723e-01
  1.447460e-01   6.450181e+01   3.756651e-01
  1.450450e-01   6.477503e+01   3.802279e-01
  1.453440e-01   6.409951e+01   3.723382e-01
  1.456430e-01   6.446521e+01   3.770927e-01
  1.459420e-01   6.425519e+01   3.758192e-01
  1.462410e-01   6.442384e+01   3.745699e-01
  1.465400e-01   6.405313e+01   3.747912e-01
  1.468390e-01   6.508981e+01   3.730703e-01
  1.471380e-01   6.510106e+01   3.760994e-01
  1.474370e-01   6.518294e+01   3.769879e-01
  1.477360e-01   6.492105e+01   3.751471e-01
  1.480340e-01   6.441247e+01   3.700766e-01
  1.483330e-01   6.489059e+01   3.798931e-01
  1.486320e-01   6.557927e+01   3.914849e-01
  1.489310e-01   6.504743e+01   3.915963e-01
  1.492300e-01   6.543549e+01   3.922726e-01
  1.495290e-01   6.528061e+01   3.942739e-01
  1.498280e-01   6.547809e+01   3.994349e-01
  1.501270e-01   6.495579e+01   3.993896e-01
  1.504260e-01   6.557902e+01   3.959246e-01
  1.507250e-01   6.508845e+01   4.003189e-01
  1.510240e-01   6.467930e+01   3.980208e-01
  1.513230e-01   6.498582e+01   4.042473e-01
  1.516210e-01   6.438675e+01   3.981552e-01
  1.519200e-01   6.564489e+01   4.020264e-01
  1.522190e-01   6.559386e+01   4.088690e-01
  1.525180e-01   6.497423e+01   4.020726e-01
  1.528170e-01   6.486441e+01   4.071398e-01
  1.531160e-01   6.510150e+01   4.046070e-01
  1.534150e-01   6.544251e+01   3.998433e-01
  1.537140e-01   6.484795e+01   3.912400e-01
  1.540130e-01   6.484938e+01   3.847967e-01
  1.543120e-01   6.480911e+01   3.849103e-01
  1.546110e-01   6.474144e+01   3.821699e-01
  1.549100e-01   6.471507e+01   3.823208e-01
  1.552090e-01   6.497496e+01   3.851691e-01
  1.555070e-01   6.448005e+01   3.745171e-01
  1.558060e-01   6.470722e+01   3.804793e-01
  1.561050e-01   6.477024e+01   3.768834e-01
  1.564040e-01   6.589431e+01   3.816963e-01
  1.567030e-01   6.506629e+01   3.773053e-01
  1.570020e-01   6.532938e+01   3.761090e-01
  1.573010e-01   6.529239e+01   3.795043e-01
  1.576000e-01   6.463863e+01   3.717751e-01
  1.578990e-01   6.560314e+01   3.764642e-01
  1.581980e-01   6.487898e+01   3.726770e-01
  1.584970e-01   6.553886e+01   3.743550e-01
  1.587960e-01   6.453055e+01   3.748800e-01
  1.590940e-01   6.485780e+01   3.705192e-01
  1.593930e-01   6.518719e+01   3.702145e-01
  1.596920e-01   6.491829e+01   3.704841e-01
  1.599910e-01   6.483801e+01   3.719266e-01
  1.602900e-01   6.540543e+01   3.729182e-01
  1.605890e-01   6.478567e+01   3.656241e-01
  1.608880e-01   6.483002e+01   3.681742e-01
  1.611870e-01   6.485732e+01   3.672352e-01
  1.614860e-01   6.497981e+01   3.679878e-01
  1.617850e-01   6.520861e+01   3.654190e-01
  1.620840e-01   6.521680e+01   3.654420e-01
  1.623830e-01   6.476987e+01   3.657797e-01
  1.626810e-01   6.454581e+01   3.629665e-01
  1.629800e-01   6.473864e+01   3.596369e-01
  1.632790e-01   6.474459e+01   3.608019e-01
  1.635780e-01   6.444505e+01   3.611231e-01
  1.638770e-01   6.529999e+01   3.658736e-01
  1.641760e-01   6.482369e+01   3.627668e-01
  1.644750e-01   6.576469e+01   3.646062e-01
  1.647740e-01   6.520043e+01   3.626502e-01
  1.650730e-01   6.523701e+01   3.641175e-01
  1.653720e-01   6.495476e+01   3.629380e-01
  1.656710e-01   6.527373e+01   3.616953e-01
  1.659700e-01   6.504103e+01   3.625946e-01
  1.662680e-01   6.520473e+01   3.616963e-01
  1.665670e-01   6.495636e+01   3.619708e-01
  1.668660e-01   6.527310e+01   3.594092e-01
  1.671650e-01   6.513465e+01   3.618871e-01
  1.674640e-01   6.451972e+01   3.594093e-01
  1.677630e-01   6.481470e+01   3.583330e-01
  1.680620e-01   6.543546e+01   3.623357e-01
  1.683610e-01   6.466965e+01   3.545952e-01
  1.686600e-01   6.543590e+01   3.615684e-01
  1.689590e-01   6.535712e+01   3.577683e-01
  1.692580e-01   6.496847e+01   3.565179e-01
  1.695570e-01   6.522881e+01   3.617631e-01
  1.698560e-01   6.479659e+01   3.545777e-01
  1.701540e-01   6.512049e+01   3.582377e-01
  1.704530e-01   6.472612e+01   3.542027e-01
  1.707520e-01   6.480241e+01   3.545936e-01
  1.710510e-01   6.512548e+01   3.584388e-01
  1.713500e-01   6.476550e+01   3.539468e-01
  1.716490e-01   6.413116e+01   3.549502e-01
  1.719480e-01   6.487122e+01   3.513644e-01
  1.722470e-01   6.484260e+01   3.536138e-01
  1.725460e-01   6.462156e+01   3.546462e-01
  1.728450e-01   6.512007e+01   3.536472e-01
  1.731440e-01   6.528302e+01   3.546315e-01
  1.734430e-01   6.505021e+01   3.507884e-01
  1.737410e-01   6.468890e+01   3.533752e-01
  1.740400e-01   6.484424e+01   3.530772e-01
  1.743390e-01   6.461612e+01   3.499672e-01
  1.746380e-01   6.470669e+01   3.518071e-01
  1.749370e-01   6.462736e+01   3.492963e-01
  1.752360e-01   6.484441e+01   3.521813e-01
  1.755350e-01   6.505202e+01   3.518536e-01
  1.758340e-01   6.386023e+01   3.439615e-01
  1.761330e-01   6.468757e+01   3.517551e-01
  1.764320e-01   6.437812e+01   3.460339e-01
  1.767310e-01   6.394405e+01   3.491969e-01
  1.770300e-01   6.466109e+01   3.474796e-01
  1.773280e-01   6.457504e+01   3.486318e-01
  1.776270e-01   6.448405e+01   3.471755e-01
  1.779260e-01   6.454756e+01   3.458076e-01
  1.782250e-01   6.456751e+01   3.486114e-01
  1.785240e-01   6.439484e+01   3.448904e-01
  1.788230e-01   6.508028e+01   3.484317e-01
  1.791220e-01   6.403537e+01   3.461371e-01
  1.794210e-01   6.465586e+01   3.445777e-01
  1.797200e-01   6.472170e+01   3.462737e-01
  1.800190e-01   6.473369e+01   3.439488e-01
  1.803180e-01   6.500380e+01   3.482269e-01
  1.806170e-01   6.514518e+01   3.457109e-01
  1.809160e-01   6.448880e+01   3.432976e-01
  1.812140e-01   6.472748e+01   3.447685e-01
  1.815130e-01   6.445289e+01   3.435351e-01
  1.818120e-01   6.442595e+01   3.448049e-01
  1.821110e-01   6.453440e+01   3.411130e-01
  1.824100e-01   6.504892e+01   3.449524e-01
  1.827090e-01   6.498521e+01   3.441165e-01
  1.830080e-01   6.402299e+01   3.417245e-01
  1.833070e-01   6.541418e+01   3.429389e-01
  1.836060e-01   6.473884e+01   3.403538e-01
  1.839050e-01   6.461402e+01   3.439642e-01
  1.842040e-01   6.432505e+01   3.403966e-01
  1.845030e-01   6.429541e+01   3.395085e-01
  1.848010e-01   6.434977e+01   3.414417e-01
  1.851000e-01   6.398582e+01   3.358292e-01
  1.853990e-01   6.476951e+01   3.428831e-01
  1.856980e-01   6.446328e+01   3.396287e-01
  1.859970e-01   6.460279e+01   3.387130e-01
  1.862960e-01   6.423614e+01   3.391908e-01
  1.865950e-01   6.399568e+01   3.368007e-01
  1.868940e-01   6.377150e+01   3.400675e-01
  1.871930e-01   6.443618e+01   3.346713e-01
  1.874920e-01   6.404893e+01   3.367826e-01
  1.877910e-01   6.434976e+01   3.374142e-01
  1.880900e-01   6.435861e+01   3.374374e-01
  1.883880e-01   6.505289e+01   3.410166e-01
  1.886870e-01   6.454739e+01   3.335794e-01
  1.889860e-01   6.422135e+01   3.383494e-01
  1.892850e-01   6.427783e+01   3.359673e-01
  1.895840e-01   6.381624e+01   3.336731e-01
  1.898830e-01   6.434199e+01   3.355107e-01
  1.901820e-01   6.394518e+01   3.341647e-01
  1.904810e-01   6.397152e+01   3.340788e-01
  1.907800e-01   6.425876e+01   3.340564e-01
  1.910790e-01   6.410600e+01   3.330463e-01
  1.913780e-01   6.481291e+01   3.359580e-01
  1.916770e-01   6.351262e+01   3.324175e-01
  1.919750e-01   6.416001e+01   3.348806e-01
  1.922740e-01   6.442082e+01   3.318898e-01
  1.925730e-01   6.385191e+01   3.311725e-01
  1.928720e-01   6.407671e+01   3.325129e-01
  1.931710e-01   6.401420e+01   3.329605e-01
  1.934700e-01   6.413875e+01   3.317645e-01
  1.937690e-01   6.432641e+01   3.313462e-01
  1.940680e-01   6.436142e+01   3.332508e-01
  1.943670e-01   6.407556e+01   3.305500e-01
  1.946660e-01   6.322481e+01   3.289436e-01
  1.949650e-01   6.398980e+01   3.288454e-01
  1.952640e-01   6.404657e+01   3.304752e-01
  1.955630e-01   6.326791e+01   3.296545e-01
  1.958610e-01   6.315419e+01   3.262530e-01
  1.961600e-01   6.423714e+01   3.303696e-01
  1.964590e-01   6.380168e+01   3.277748e-01
  1.967580e-01   6.345254e+01   3.290879e-01
  1.970570e-01   6.393134e+01   3.281077e-01
  1.973560e-01   6.354185e+01   3.253683e-01
  1.976550e-01   6.378271e+01   3.287550e-01
  1.979540e-01   6.384099e+01   3.265663e-01
  1.982530e-01   6.390718e+01   3.284859e-01
  1.985520e-01   6.416332e+01   3.271001e-01
  1.988510e-01   6.342065e+01   3.253454e-01
  1.991500e-01   6.349070e+01   3.277073e-01
  1.994480e-01   6.411833e+01   3.259781e-01
  1.997470e-01   6.299842e+01   3.249803e-01
  2.000460e-01   6.331292e+01   3.219500e-01
  2.003450e-01   6.337456e+01   3.243671e-01
  2.006440e-01   6.348339e+01   3.273949e-01
  2.009430e-01   6.285125e+01   3.207740e-01
  2.012420e-01   6.353529e+01   3.257835e-01
  2.015410e-01   6.317622e+01   3.214628e-01
  2.018400e-01   6.372574e+01   3.235601e-01
  2.021390e-01   6.322907e+01   3.232839e-01
  2.024380e-01   6.373681e+01   3.197128e-01
  2.027370e-01   6.407036e+01   3.255702e-01
  2.030350e-01   6.380194e+01   3.217973e-01
  2.033340e-01   6.359634e+01   3.221111e-01
  2.036330e-01   6.301324e+01   3.181635e-01
  2.039320e-01   6.398282e+01   3.214243e-01
  2.042310e-01   6.394228e+01   3.243921e-01
  2.045300e-01   6.351595e+01   3.186170e-01
  2.048290e-01   6.295824e+01   3.182959e-01
  2.051280e-01   6.310568e+01   3.182613e-01
  2.054270e-01   6.340346e+01   3.184697e-01
  2.057260e-01   6.308389e+01   3.210885e-01
  2.060250e-01   6.356373e+01   3.183324e-01
  2.063240e-01   6.290811e+01   3.192606e-01
  2.066230e-01   6.341164e+01   3.191677e-01
  2.069210e-01   6.357289e+01   3.208053e-01
  2.072200e-01   6.312712e+01   3.189948e-01
  2.075190e-01   6.344543e+01   3.173660e-01
  2.078180e-01   6.351238e+01   3.199667e-01
  2.081170e-01   6.338614e+01   3.180218e-01
  2.084160e-01   6.321506e+01   3.196269e-01
  2.087150e-01   6.322379e+01   3.161466e-01
  2.090140e-01   6.292981e+01   3.168750e-01
  2.093130e-01   6.281125e+01   3.164425e-01
  2.096120e-01   6.285221e+01   3.160119e-01
  2.099110e-01   6.268284e+01   3.141336e-01
  2.102100e-01   6.315010e+01   3.168934e-01
  2.105080e-01   6.308553e+01   3.183459e-01
  2.108070e-01   6.260317e+01   3.141963e-01
  2.111060e-01   6.298732e+01   3.143713e-01
  2.114050e-01   6.296089e+01   3.146982e-01
  2.117040e-01   6.329068e+01   3.205054e-01
  2.120030e-01   6.309612e+01   3.259574e-01
  2.123020e-01   6.294627e+01   3.279208e-01
  2.126010e-01   6.334168e+01   3.262998e-01
  2.129000e-01   6.284427e+01   3.282502e-01
  2.131990e-01   6.349697e+01   3.328374e-01
  2.134980e-01   6.280771e+01   3.330346e-01
  2.137970e-01   6.301503e+01   3.311128e-01
  2.140950e-01   6.299559e+01   3.329095e-01
  2.143940e-01   6.343910e+01   3.353329e-01
  2.146930e-01   6.318031e+01   3.349632e-01
  2.149920e-01   6.318565e+01   3.352932e-01
  2.152910e-01   6.327220e+01   3.359986e-01
  2.155900e-01   6.297429e+01   3.380978e-01
  2.158890e-01   6.271109e+01   3.373905e-01
  2.161880e-01   6.265663e+01   3.357928e-01
  2.164870e-01   6.318757e+01   3.385070e-01
  2.167860e-01   6.326937e+01   3.323942e-01
  2.170850e-01   6.277544e+01   3.285187e-01
  2.173840e-01   6.270966e+01   3.252481e-01
  2.176820e-01   6.281415e+01   3.240729e-01
  2.179810e-01   6.229789e+01   3.237445e-01
  2.182800e-01   6.242740e+01   3.198294e-01
  2.185790e-01   6.277003e+01   3.222495e-01
  2.188780e-01   6.235550e+01   3.177188e-01
  2.191770e-01   6.270636e+01   3.206826e-01
  2.194760e-01   6.343749e+01   3.233914e-01
  2.197750e-01   6.302759e+01   3.191526e-01
  2.200740e-01   6.253570e+01   3.158812e-01
  2.203730e-01   6.268583e+01   3.180138e-01
  2.206720e-01   6.248911e+01   3.165680e-01
  2.209710e-01   6.316893e+01   3.204729e-01
  2.212700e-01   6.209188e+01   3.133038e-01
  2.215680e-01   6.242560e+01   3.169466e-01
  2.218670e-01   6.237047e+01   3.125682e-01
  2.221660e-01   6.252550e+01   3.163912e-01
  2.224650e-01   6.228617e+01   3.132689e-01
  2.227640e-01   6.241979e+01   3.133430e-01
  2.230630e-01   6.237656e+01   3.141529e-01
  2.233620e-01   6.285444e+01   3.145633e-01
  2.236610e-01   6.189098e+01   3.121431e-01
  2.239600e-01   6.261421e+01   3.103557e-01
  2.242590e-01   6.224517e+01   3.125137e-01
  2.245580e-01   6.186918e+01   3.106651e-01
  2.248570e-01   6.225784e+01   3.134596e-01
  2.251550e-01   6.219260e+01   3.096882e-01
  2.254540e-01   6.213383e+01   3.097952e-01
  2.257530e-01   6.196454e+01   3.116788e-01
  2.260520e-01   6.212566e+01   3.082638e-01
  2.263510e-01   6.221885e+01   3.095006e-01
  2.266500e-01   6.198965e+01   3.088040e-01
  2.269490e-01   6.219006e+01   3.079244e-01
  2.272480e-01   6.243568e+01   3.110568e-01
  2.275470e-01   6.229918e+01   3.065877e-01
  2.278460e-01   6.188853e+01   3.090565e-01
  2.281450e-01   6.238893e+01   3.075474e-01
  2.284440e-01   6.208730e+01   3.082936e-01
  2.287420e-01   6.187706e+01   3.086493e-01
  2.290410e-01   6.165304e+01   3.019887e-01
  2.293400e-01   6.230141e+01   3.083246e-01
  2.296390e-01   6.199402e+01   3.060808e-01
  2.299380e-01   6.193108e+01   3.064168e-01
  2.302370e-01   6.125130e+01   3.041200e-01
  2.305360e-01   6.179304e+01   3.035240e-01
  2.308350e-01   6.196746e+01   3.082462e-01
  2.311340e-01   6.212360e+01   3.029015e-01
  2.314330e-01   6.232571e+01   3.055549e-01
  2.317320e-01   6.205325e+01   3.059819e-01
  2.320310e-01   6.147170e+01   3.014260e-01
  2.323290e-01   6.129510e+01   3.057007e-01
  2.326280e-01   6.209904e+01   3.022504e-01
  2.329270e-01   6.198202e+01   3.024377e-01
  2.332260e-01   6.224478e+01   3.046314e-01
  2.335250e-01   6.160669e+01   3.023498e-01
  2.338240e-01   6.181705e+01   3.040641e-01
  2.341230e-01   6.225184e+01   3.006353e-01
  2.344220e-01   6.178546e+01   3.025502e-01
  2.347210e-01   6.187612e+01   3.026532e-01
  2.350200e-01   6.201796e+01   3.021709e-01
  2.353190e-01   6.170459e+01   3.017601e-01
  2.356180e-01   6.246243e+01   3.002204e-01
  2.359170e-01   6.168638e+01   3.026643e-01
  2.362150e-01   6.172590e+01   3.007550e-01
  2.365140e-01   6.132392e+01   2.974717e-01
  2.368130e-01   6.151488e+01   3.002405e-01
  2.371120e-01   6.187436e+01   2.997224e-01
  2.374110e-01   6.165248e+01   3.017507e-01
  2.377100e-01   6.181774e+01   2.985528e-01
  2.380090e-01   6.191717e+01   3.001729e-01
  2.383080e-01   6.145736e+01   2.971140e-01
  2.386070e-01   6.180902e+01   2.995642e-01
  2.389060e-01   6.148264e+01   2.984278e-01
  2.392050e-01   6.173860e+01   2.974534e-01
  2.395040e-01   6.143092e+01   2.987615e-01
  2.398020e-01   6.164545e+01   2.972289e-01
  2.401010e-01   6.149076e+01   2.985622e-01
  2.404000e-01   6.134838e+01   2.953917e-01
  2.406990e-01   6.107351e+01   2.964105e-01
  2.409980e-01   6.132862e+01   2.960146e-01
  2.412970e-01   6.141684e+01   2.957796e-01
  2.415960e-01   6.110373e+01   2.959201e-01
  2.418950e-01   6.170029e+01   2.956808e-01
  2.421940e-01   6.150865e+01   2.964487e-01
  2.424930e-01   6.141077e+01   2.971145e-01
  2.427920e-01   6.155215e+01   2.936754e-01
  2.430910e-01   6.106001e+01   2.944746e-01
  2.433890e-01   6.101997e+01   2.933856e-01
  2.436880e-01   6.119530e+01   2.963670e-01
  2.439870e-01   6.183519e+01   2.943498e-01
  2.442860e-01   6.089020e+01   2.915510e-01
  2.445850e-01   6.143066e+01   2.945917e-01
  2.448840e-01   6.118377e+01   2.935596e-01
  2.451830e-01   6.091073e+01   2.944472e-01
  2.454820e-01   6.071826e+01   2.904947e-01
  2.457810e-01   6.119765e+01   2.928285e-01
  2.460800e-01   6.062799e+01   2.917878e-01
  2.463790e-01   6.133618e+01   2.925085e-01
  2.466780e-01   6.101172e+01   2.921663e-01
  2.469770e-01   6.065316e+01   2.904460e-01
  2.472750e-01   6.117061e+01   2.924381e-01
  2.475740e-01   6.112122e+01   2.933000e-01
  2.478730e-01   6.075062e+01   2.877238e-01
  2.481720e-01   6.110240e+01   2.915196e-01
  2.484710e-01   6.204639e+01   2.919386e-01
  2.487700e-01   6.113156e+01   2.928880e-01
  2.490690e-01   6.114390e+01   2.918339e-01
  2.493680e-01   6.124794e+01   2.891081e-01
  2.496670e-01   6.100478e+01   2.924753e-01
  2.499660e-01   6.112744e+01   2.897686e-01
  2.502650e-01   6.076291e+01   2.901741e-01
  2.505640e-01   6.101802e+01   2.878369e-01
  2.508620e-01   6.091878e+01   2.889581e-01
  2.511610e-01   6.070096e+01   2.907749e-01
  2.514600e-01   6.111173e+01   2.885777e-01
  2.517590e-01   6.092013e+01   2.879170e-01
  2.520580e-01   6.053571e+01   2.875262e-01
  2.523570e-01   6.103019e+01   2.890122e-01
  2.526560e-01   6.129020e+01   2.904716e-01
  2.529550e-01   6.034865e+01   2.849235e-01
  2.532540e-01   6.136760e+01   2.872164e-01
  2.535530e-01   6.050034e+01   2.849766e-01
  2.538520e-01   6.061554e+01   2.865767e-01
  2.541510e-01   6.055911e+01   2.849123e-01
  2.544490e-01   6.068972e+01   2.860337e-01
  2.547480e-01   6.070801e+01   2.863840e-01
  2.550470e-01   6.033666e+01   2.837841e-01
  2.553460e-01   6.066857e+01   2.849672e-01
  2.556450e-01   6.086762e+01   2.831328e-01
  2.559440e-01   6.060810e+01   2.854335e-01
  2.562430e-01   6.069462e+01   2.869698e-01
  2.565420e-01   6.051129e+01   2.839935e-01
  2.568410e-01   6.066943e+01   2.835639e-01
  2.571400e-01   6.083912e+01   2.843602e-01
  2.574390e-01   6.073852e+01   2.862510e-01
  2.577380e-01   6.082954e+01   2.854463e-01
  2.580360e-01   6.051115e+01   2.826976e-01
  2.583350e-01   6.058928e+01   2.853892e-01
  2.586340e-01   6.077747e+01   2.827256e-01
  2.589330e-01   6.053914e+01   2.849666e-01
  2.592320e-01   6.066567e+01   2.824655e-01
  2.595310e-01   6.081357e+01   2.838009e-01
  2.598300e-01   6.020771e+01   2.842866e-01
  2.601290e-01   6.066763e+01   2.810042e-01
  2.604280e-01   6.075415e+01   2.846635e-01
  2.607270e-01   6.064879e+01   2.806702e-01
  2.610260e-01   6.048228e+01   2.828283e-01
  2.613250e-01   6.062362e+01   2.837561e-01
  2.616240e-01   6.090698e+01   2.835214e-01
  2.619220e-01   6.014003e+01   2.818293e-01
  2.622210e-01   6.035134e+01   2.795002e-01
  2.625200e-01   6.035134e+01   2.812429e-01
  2.628190e-01   6.002960e+01   2.802003e-01
  2.631180e-01   5.953753e+01   2.773240e-01
  2.634170e-01   6.056208e+01   2.833129e-01
  2.637160e-01   6.067429e+01   2.799590e-01
  2.640150e-01   6.057129e+01   2.824427e-01
  2.643140e-01   6.065923e+01   2.795416e-01
  2.646130e-01   6.057482e+01   2.797294e-01
  2.649120e-01   6.087266e+01   2.834416e-01
  2.652110e-01   6.004174e+01   2.783053e-01
  2.655090e-01   6.009841e+01   2.792015e-01
  2.658080e-01   5.997825e+01   2.773059e-01
  2.661070e-01   6.017542e+01   2.789969e-01
  2.664060e-01   6.077992e+01   2.801067e-01
  2.667050e-01   6.008488e+01   2.787869e-01
  2.670040e-01   6.047019e+01   2.794877e-01
  2.673030e-01   5.979287e+01   2.770654e-01
  2.676020e-01   6.016506e+01   2.780210e-01
  2.679010e-01   6.004707e+01   2.776537e-01
  2.682000e-01   6.087473e+01   2.784258e-01
  2.684990e-01   6.052198e+01   2.786547e-01
  2.687980e-01   5.995214e+01   2.769632e-01
  2.690960e-01   6.033715e+01   2.789891e-01
  2.693950e-01   6.030082e+01   2.759943e-01
  2.696940e-01   5.968511e+01   2.749503e-01
  2.699930e-01   6.026202e+01   2.773021e-01
  2.702920e-01   5.986616e+01   2.761097e-01
  2.705910e-01   6.062606e+01   2.783268e-01
  2.708900e-01   6.012236e+01   2.750336e-01
  2.711890e-01   5.968953e+01   2.758884e-01
  2.714880e-01   6.015515e+01   2.759382e-01
  2.717870e-01   6.030308e+01   2.767420e-01
  2.720860e-01   6.010299e+01   2.752648e-01
  2.723850e-01   6.032374e+01   2.751269e-01
  2.726840e-01   5.991875e+01   2.753030e-01
  2.729820e-01   6.027303e+01   2.759307e-01
  2.732810e-01   6.038773e+01   2.752728e-01
  2.735800e-01   5.997766e+01   2.742454e-01
  2.738790e-01   5.993587e+01   2.746983e-01
  2.741780e-01   5.973616e+01   2.746991e-01
  2.744770e-01   5.998804e+01   2.727321e-01
  2.747760e-01   6.036011e+01   2.749356e-01
  2.750750e-01   5.988113e+01   2.769871e-01
  2.753740e-01   6.015031e+01   2.820510e-01
  2.756730e-01   5.954269e+01   2.821105e-01
  2.759720e-01   5.989707e+01   2.816542e-01
  2.762710e-01   6.007063e+01   2.861090e-01
  2.765690e-01   6.005984e+01   2.853626e-01
  2.768680e-01   6.019245e+01   2.883853e-01
  2.771670e-01   5.974125e+01   2.849121e-01
  2.774660e-01   6.064244e+01   2.878838e-01
  2.777650e-01   6.003771e+01   2.899324e-01
  2.780640e-01   5.994503e+01   2.883206e-01
  2.783630e-01   5.993131e+01   2.887125e-01
  2.786620e-01   5.974473e+01   2.899786e-01
  2.789610e-01   6.047952e+01   2.918652e-01
  2.792600e-01   5.965039e+01   2.927135e-01
  2.795590e-01   5.986535e+01   2.874954e-01
  2.798580e-01   6.026303e+01   2.929881e-01
  2.801560e-01   5.987417e+01   2.916011e-01
  2.804550e-01   5.999844e+01   2.927868e-01
  2.807540e-01   6.004134e+01   2.942319e-01
  2.810530e-01   5.971750e+01   2.906727e-01
  2.813520e-01   5.969169e+01   2.945019e-01
  2.816510e-01   6.048554e+01   2.954313e-01
  2.819500e-01   6.010152e+01   2.946047e-01
  2.822490e-01   5.980259e+01   2.938711e-01
  2.825480e-01   5.972652e+01   2.932354e-01
  2.828470e-01   5.978113e+01   2.967875e-01
  2.831460e-01   5.956807e+01   2.947651e-01
  2.834450e-01   5.994154e+01   2.940997e-01
  2.837430e-01   5.927552e+01   2.941541e-01
  2.840420e-01   5.968727e+01   2.967863e-01
  2.843410e-01   5.960712e+01   3.030588e-01
  2.846400e-01   6.004821e+01   3.063126e-01
  2.849390e-01   5.886163e+01   3.111021e-01
  2.852380e-01   5.984719e+01   3.166075e-01
  2.855370e-01   6.010535e+01   3.204354e-01
  2.858360e-01   5.953466e+01   3.209521e-01
  2.861350e-01   5.950257e+01   3.236992e-01
  2.864340e-01   6.054538e+01   3.313541e-01
  2.867330e-01   5.962652e+01   3.278856e-01
  2.870320e-01   5.959024e+01   3.334114e-01
  2.873310e-01   5.904031e+01   3.287942e-01
  2.876290e-01   5.879607e+01   3.333323e-01
  2.879280e-01   5.949880e+01   3.383838e-01
  2.882270e-01   5.942718e+01   3.344469e-01
  2.885260e-01   5.934665e+01   3.382962e-01
  2.888250e-01   5.918292e+01   3.369690e-01
  2.891240e-01   5.919880e+01   3.420982e-01
  2.894230e-01   5.931073e+01   3.455138e-01
  2.897220e-01   5.879344e+01   3.358584e-01
  2.900210e-01   5.913243e+01   3.457328e-01
  2.903200e-01   5.919059e+01   3.438815e-01
  2.906190e-01   5.985127e+01   3.495177e-01
  2.909180e-01   5.926983e+01   3.487607e-01
  2.912160e-01   5.903980e+01   3.443564e-01
  2.915150e-01   5.970625e+01   3.577149e-01
  2.918140e-01   5.915880e+01   3.478666e-01
  2.921130e-01   5.951359e+01   3.521699e-01
  2.924120e-01   5.918846e+01   3.537566e-01
  2.927110e-01   5.889428e+01   3.518915e-01
  2.930100e-01   5.894350e+01   3.612157e-01
  2.933090e-01   5.887899e+01   3.552281e-01
  2.936080e-01   5.956481e+01   3.548795e-01
  2.939070e-01   5.972268e+01   3.610616e-01
  2.942060e-01   5.918821e+01   3.600680e-01
  2.945050e-01   5.859551e+01   3.657722e-01
  2.948030e-01   5.937912e+01   3.585719e-01
  2.951020e-01   5.929564e+01   3.637906e-01
  2.954010e-01   5.905347e+01   3.647778e-01
  2.957000e-01   5.831521e+01   3.642354e-01
  2.959990e-01   5.863558e+01   3.647948e-01
  2.962980e-01   5.913502e+01   3.670081e-01
  2.965970e-01   5.839104e+01   3.682677e-01
  2.968960e-01   5.922393e+01   3.706567e-01
  2.971950e-01   5.900816e+01   3.683983e-01
  2.974940e-01   5.956362e+01   3.687814e-01
  2.977930e-01   5.887000e+01   3.700029e-01
  2.980920e-01   5.920811e+01   3.712929e-01
  2.983900e-01   5.844170e+01   3.718782e-01
  2.986890e-01   5.875694e+01   3.687392e-01
  2.989880e-01   5.866625e+01   3.723584e-01
  2.992870e-01   5.891667e+01   3.740911e-01
  2.995860e-01   5.855906e+01   3.750859e-01
  2.998850e-01   5.861501e+01   3.731321e-01
  3.001840e-01   5.943722e+01   3.781288e-01
  3.004830e-01   5.904548e+01   3.817817e-01
  3.007820e-01   5.887685e+01   3.797479e-01
  3.010810e-01   5.877929e+01   3.767516e-01
  3.013800e-01   5.925907e+01   3.839824e-01
  3.016790e-01   5.853467e+01   3.806252e-01
  3.019780e-01   5.853540e+01   3.826415e-01
  3.022760e-01   5.810180e+01   3.830037e-01
  3.025750e-01   5.874014e+01   3.830562e-01
  3.028740e-01   5.849620e+01   3.876897e-01
  3.031730e-01   5.835847e+01   3.853997e-01
  3.034720e-01   5.887079e+01   3.886644e-01
  3.037710e-01   5.868574e+01   3.877893e-01
  3.040700e-01   5.854039e+01   3.891639e-01
  3.043690e-01   5.888388e+01   3.949360e-01
  3.046680e-01   5.827861e+01   3.915286e-01
  3.049670e-01   5.870305e+01   3.894372e-01
  3.052660e-01   5.879173e+01   3.965811e-01
  3.055650e-01   5.914007e+01   3.963512e-01
  3.058630e-01   5.854725e+01   3.997447e-01
  3.061620e-01   5.912033e+01   3.943459e-01
  3.064610e-01   5.914259e+01   3.994662e-01
  3.067600e-01   5.866008e+01   4.039475e-01
  3.070590e-01   5.846806e+01   3.971817e-01
  3.073580e-01   5.874910e+01   4.042539e-01
  3.076570e-01   5.924337e+01   3.986674e-01
  3.079560e-01   5.823273e+01   4.015860e-01
  3.082550e-01   5.878662e+01   4.034913e-01
  3.085540e-01   5.873637e+01   4.030230e-01
  3.088530e-01   5.869225e+01   4.079886e-01
  3.091520e-01   5.871591e+01   4.020695e-01
  3.094500e-01   5.904611e+01   4.120142e-01
  3.097490e-01   5.829443e+01   4.075238e-01
  3.100480e-01   5.913051e+01   4.073706e-01
  3.103470e-01   5.881528e+01   4.176236e-01
  3.106460e-01   5.899623e+01   4.060025e-01
  3.109450e-01   5.869630e+01   4.168734e-01
  3.112440e-01   5.834803e+01   4.086381e-01
  3.115430e-01   5.884139e+01   4.157597e-01
  3.118420e-01   5.831521e+01   4.184847e-01
  3.121410e-01   5.811902e+01   4.112824e-01
  3.124400e-01   5.799764e+01   4.183441e-01
  3.127390e-01   5.825418e+01   4.133582e-01
  3.130380e-01   5.766933e+01   4.201947e-01
  3.133360e-01   5.815356e+01   4.195779e-01
  3.136350e-01   5.829035e+01   4.193984e-01
  3.139340e-01   5.912717e+01   4.286153e-01
  3.142330e-01   5.792006e+01   4.177301e-01
  3.145320e-01   5.837360e+01   4.297873e-01
  3.148310e-01   5.889512e+01   4.267202e-01
  3.151300e-01   5.815928e+01   4.240461e-01
  3.154290e-01   5.893370e+01   4.318443e-01
  3.157280e-01   5.896496e+01   4.290887e-01
  3.160270e-01   5.835500e+01   4.352306e-01
  3.163260e-01   5.830300e+01   4.266733e-01
  3.166250e-01   5.834201e+01   4.351822e-01
  3.169230e-01   5.893044e+01   4.347601e-01
  3.172220e-01   5.827185e+01   4.371837e-01
  3.175210e-01   5.775812e+01   4.348743e-01
  3.178200e-01   5.847505e+01   4.345576e-01
  3.181190e-01   5.834142e+01   4.420820e-01
  3.184180e-01   5.903608e+01   4.400412e-01
  3.187170e-01   5.824109e+01   4.448737e-01
  3.190160e-01   5.885067e+01   4.459920e-01
  3.193150e-01   5.796025e+01   4.360133e-01
  3.196140e-01   5.820630e+01   4.483913e-01
  3.199130e-01   5.846201e+01   4.429321e-01
  3.202120e-01   5.808401e+01   4.487426e-01
  3.205100e-01   5.869637e+01   4.498632e-01
  3.208090e-01   5.840420e+01   4.454962e-01
  3.211080e-01   5.857053e+01   4.531239e-01
  3.214070e-01   5.841119e+01   4.447223e-01
  3.217060e-01   5.788802e+01   4.500580e-01
  3.220050e-01   5.847227e+01   4.494146e-01
  3.223040e-01   5.845510e+01   4.473051e-01
  3.226030e-01   5.877490e+01   4.599375e-01
  3.229020e-01   5.865026e+01   4.440399e-01
  3.232010e-01   5.841209e+01   4.554834e-01
  3.235000e-01   5.867376e+01   4.514301e-01
  3.237990e-01   5.809874e+01   4.525588e-01
  3.240970e-01   5.829821e+01   4.602697e-01
  3.243960e-01   5.865361e+01   4.521861e-01
  3.246950e-01   5.812479e+01   4.613660e-01
  3.249940e-01   5.819644e+01   4.537881e-01
  3.252930e-01   5.855674e+01   4.626282e-01
  3.255920e-01   5.769988e+01   4.619243e-01
  3.258910e-01   5.736642e+01   4.561374e-01
  3.261900e-01   5.900796e+01   4.699033e-01
  3.264890e-01   6.750052e+01   4.967035e-01
  3.267880e-01   5.806070e+01   4.642776e-01
  3.270870e-01   5.815424e+01   4.726269e-01
  3.273860e-01   5.858160e+01   4.686678e-01
  3.276850e-01   5.853066e+01   4.741540e-01
  3.279830e-01   5.760810e+01   4.633776e-01
  3.282820e-01   5.812387e+01   4.749278e-01
  3.285810e-01   5.829986e+01   4.737009e-01
  3.288800e-01   5.794213e+01   4.756551e-01
  3.291790e-01   5.948710e+01   4.780124e-01
  3.294780e-01   5.714201e+01   4.758201e-01
  3.297770e-01   5.732417e+01   4.791008e-01
  3.300760e-01   5.776351e+01   4.759077e-01
  3.303750e-01   5.789876e+01   4.840722e-01
  3.306740e-01   5.784720e+01   4.772456e-01
  3.309730e-01   5.813062e+01   4.871357e-01
  3.312720e-01   5.756175e+01   4.884609e-01
  3.315700e-01   5.885295e+01   4.849328e-01
  3.318690e-01   5.787179e+01   4.935861e-01
  3.321680e-01   5.836885e+01   4.844764e-01
  3.324670e-01   5.745472e+01   4.929058e-01
  3.327660e-01   5.795101e+01   4.922783e-01
  3.330650e-01   5.767744e+01   4.916604e-01
  3.333640e-01   5.819285e+01   5.017184e-01
  3.336630e-01   5.809395e+01   4.896388e-01
  3.339620e-01   5.753769e+01   5.017716e-01
  3.342610e-01   5.774588e+01   4.958235e-01
  3.345600e-01   5.793086e+01   5.017399e-01
  3.348590e-01   5.843836e+01   5.128738e-01
  3.351570e-01   5.805096e+01   4.954567e-01
  3.354560e-01   5.820507e+01   5.155537e-01
  3.357550e-01   5.908547e+01   5.026776e-01
  3.360540e-01   5.878725e+01   5.162540e-01
  3.363530e-01   5.751308e+01   5.168789e-01
  3.366520e-01   5.806279e+01   5.040560e-01
  3.369510e-01   5.765096e+01   5.239914e-01
  3.372500e-01   5.797431e+01   5.019280e-01
  3.375490e-01   5.825319e+01   5.240809e-01
  3.378480e-01   5.764375e+01   5.187450e-01
  3.381470e-01   5.732263e+01   5.160224e-01
  3.384460e-01   5.791182e+01   5.326252e-01
  3.387450e-01   5.807283e+01   5.118784e-01
  3.390430e-01   5.793205e+01   5.299723e-01
  3.393420e-01   5.744319e+01   5.250389e-01
  3.396410e-01   5.801311e+01   5.283097e-01
  3.399400e-01   5.793015e+01   5.434004e-01
  3.402390e-01   5.819264e+01   5.186477e-01
  3.405380e-01   5.761819e+01   5.390294e-01
  3.408370e-01   5.821064e+01   5.339976e-01
  3.411360e-01   5.790950e+01   5.361071e-01
  3.414350e-01   5.761922e+01   5.419401e-01
  3.417340e-01   5.772285e+01   5.345396e-01
  3.420330e-01   5.846536e+01   5.542052e-01
  3.423320e-01   5.697147e+01   5.317474e-01
  3.426300e-01   5.781575e+01   5.503517e-01
  3.429290e-01   5.657939e+01   5.421810e-01
  3.432280e-01   5.839322e+01   5.485411e-01
  3.435270e-01   5.823927e+01   5.667133e-01
  3.438260e-01   5.733174e+01   5.398575e-01
  3.441250e-01   5.880877e+01   5.661760e-01
  3.444240e-01   5.828524e+01   5.556775e-01
  3.447230e-01   5.733917e+01   5.558532e-01
  3.450220e-01   5.801632e+01   5.706554e-01
  3.453210e-01   5.675421e+01   5.483307e-01
  3.456200e-01   5.676227e+01   5.695625e-01
  3.459190e-01   5.804020e+01   5.624642e-01
  3.462170e-01   5.749689e+01   5.706483e-01
  3.465160e-01   5.829032e+01   5.737114e-01
  3.468150e-01   5.784046e+01   5.706396e-01
  3.471140e-01   5.745714e+01   5.837500e-01
  3.474130e-01   5.813420e+01   5.712348e-01
  3.477120e-01   5.804428e+01   5.867251e-01
  3.480110e-01   5.810558e+01   5.806785e-01
  3.483100e-01   5.764791e+01   5.801750e-01
  3.486090e-01   5.760531e+01   5.948816e-01
  3.489080e-01   5.760704e+01   5.799693e-01
  3.492070e-01   5.842222e+01   6.000629e-01
  3.495060e-01   5.787229e+01   5.858552e-01
  3.498040e-01   5.802633e+01   5.990059e-01
  3.501030e-01   5.798146e+01   5.997583e-01
  3.504020e-01   5.769242e+01   5.972800e-01
  3.507010e-01   5.722749e+01   6.090099e-01
  3.510000e-01   5.744329e+01   5.911630e-01
  3.512990e-01   5.678030e+01   6.066257e-01
  3.515980e-01   5.809952e+01   6.053676e-01
  3.518970e-01   5.757513e+01   6.161734e-01
  3.521960e-01   5.743418e+01   6.242108e-01
  3.524950e-01   5.651023e+01   5.960345e-01
  3.527940e-01   5.757381e+01   6.283688e-01
  3.530930e-01   5.761342e+01   6.121126e-01
  3.533920e-01   5.730371e+01   6.257564e-01
  3.536900e-01   5.858238e+01   6.350044e-01
  3.539890e-01   5.778451e+01   6.272408e-01
  3.542880e-01   5.734378e+01   6.400438e-01
  3.545870e-01   5.778615e+01   6.173015e-01
  3.548860e-01   5.815457e+01   6.409214e-01
  3.551850e-01   5.716492e+01   6.238690e-01
  3.554840e-01   5.698907e+01   6.344664e-01
  3.557830e-01   5.769674e+01   6.407981e-01
  3.560820e-01   5.812669e+01   6.212939e-01
  3.563810e-01   5.760746e+01   6.390974e-01
  3.566800e-01   5.830989e+01   6.278234e-01
  3.569790e-01   5.770234e+01   6.444876e-01
  3.572770e-01   5.633557e+01   6.355972e-01
  3.575760e-01   5.702780e+01   6.132376e-01
  3.578750e-01   5.732031e+01   6.549716e-01
  3.581740e-01   5.809637e+01   6.300695e-01
  3.584730e-01   5.675152e+01   6.517139e-01
  3.587720e-01   5.767773e+01   6.455834e-01
  3.590710e-01   5.738561e+01   6.427163e-01
  3.593700e-01   5.663371e+01   6.629837e-01
  3.596690e-01   5.714874e+01   6.377477e-01
  3.599680e-01   5.715609e+01   6.674090e-01
  3.602670e-01   5.694919e+01   6.489962e-01
  3.605660e-01   5.731670e+01   6.669695e-01
  3.608640e-01   5.679166e+01   6.809336e-01
  3.611630e-01   5.784160e+01   6.515115e-01
  3.614620e-01   5.785325e+01   6.917751e-01
  3.617610e-01   5.772171e+01   6.652280e-01
  3.620600e-01   5.747318e+01   6.864947e-01
  3.623590e-01   5.801013e+01   6.867148e-01
  3.626580e-01   5.662003e+01   6.784370e-01
  3.629570e-01   5.801959e+01   7.052522e-01
  3.632560e-01   5.634364e+01   6.654038e-01
  3.635550e-01   5.631375e+01   7.061321e-01
  3.638540e-01   5.673936e+01   6.911729e-01
  3.641530e-01   5.706581e+01   6.978472e-01
  3.644510e-01   5.651435e+01   7.246025e-01
  3.647500e-01   5.750598e+01   6.866905e-01
  3.650490e-01   5.704164e+01   7.261885e-01
  3.653480e-01   5.721392e+01   7.100885e-01
  3.656470e-01   5.804125e+01   7.237085e-01
  3.659460e-01   5.875257e+01   7.499785e-01
  3.662450e-01   5.729869e+01   7.089598e-01
  3.665440e-01   5.834498e+01   7.650526e-01
  3.668430e-01   5.683085e+01   7.144156e-01
  3.671420e-01   5.702889e+01   7.465129e-01
  3.674410e-01   5.797958e+01   7.431448e-01
  3.677400e-01   5.663863e+01   7.478391e-01
  3.680390e-01   5.784736e+01   7.850976e-01
  3.683370e-01   5.662607e+01   7.271115e-01
  3.686360e-01   5.646477e+01   7.670399e-01
  3.689350e-01   5.778681e+01   7.593674e-01
  3.692340e-01   5.677957e+01   7.734603e-01
  3.695330e-01   5.756190e+01   8.062650e-01
  3.698320e-01   5.737503e+01   7.507223e-01
  3.701310e-01   5.631807e+01   7.999049e-01
  3.704300e-01   5.539421e+01   7.555707e-01
  3.707290e-01   5.664797e+01   8.046716e-01
  3.710280e-01   5.699724e+01   8.023007e-01
  3.713270e-01   5.788422e+01   7.966808e-01
  3.716260e-01   5.554395e+01   8.274488e-01
  3.719240e-01   5.690270e+01   7.830976e-01
  3.722230e-01   5.522694e+01   8.277938e-01
  3.725220e-01   5.777114e+01   8.175798e-01
  3.728210e-01   5.803014e+01   8.375929e-01
  3.731200e-01   5.682361e+01   8.780627e-01
  3.734190e-01   5.726828e+01   8.042060e-01
  3.737180e-01   5.718559e+01   8.777034e-01
  3.740170e-01   5.563640e+01   8.149284e-01
  3.743160e-01   5.802804e+01   8.905286e-01
  3.746150e-01   5.737419e+01   8.791495e-01
  3.749140e-01   5.858083e+01   8.669371e-01
  3.752130e-01   5.771392e+01   9.221547e-01
  3.755110e-01   5.807033e+01   8.602304e-01
  3.758100e-01   5.794967e+01   9.240362e-01
  3.761090e-01   5.732823e+01   8.916272e-01
  3.764080e-01   5.666711e+01   9.102048e-01
  3.767070e-01   5.699494e+01   9.544334e-01
  3.770060e-01   5.807470e+01   8.845002e-01
  3.773050e-01   5.654687e+01   9.588348e-01
  3.776040e-01   5.842081e+01   9.314304e-01
  3.779030e-01   5.670617e+01   9.480040e-01
  3.782020e-01   5.659788e+01   1.022983e+00
  3.785010e-01   5.603645e+01   8.947812e-01
  3.788000e-01   5.747660e+01   1.025877e+00
  3.790990e-01   5.915118e+01   9.601907e-01
  3.793970e-01   5.812409e+01   1.021767e+00
  3.796960e-01   5.725549e+01   1.009309e+00
  3.799950e-01   5.791672e+01   9.964927e-01
  3.802940e-01   5.816869e+01   1.110243e+00
  3.805930e-01   5.749820e+01   9.627259e-01
  3.808920e-01   5.726520e+01   1.107828e+00
  3.811910e-01   5.711039e+01   1.022604e+00
  3.814900e-01   5.799894e+01   1.084519e+00
  3.817890e-01   5.682118e+01   1.172131e+00
  3.820880e-01   5.670162e+01   9.950717e-01
  3.823870e-01   5.684881e+01   1.180005e+00
  3.826860e-01   5.646623e+01   1.031960e+00
  3.829840e-01   5.533056e+01   1.187504e+00
  3.832830e-01   5.883790e+01   1.170455e+00
  3.835820e-01   5.622438e+01   1.116918e+00
  3.838810e-01   5.594148e+01   1.245607e+00
  3.841800e-01   5.887725e+01   1.129751e+00
  3.844790e-01   5.807128e+01   1.278533e+00
  3.847780e-01   5.491102e+01   1.152261e+00
  3.850770e-01   5.695087e+01   1.275695e+00
  3.853760e-01   5.661190e+01   1.356777e+00
  3.856750e-01   5.551550e+01   1.158586e+00
  3.859740e-01   5.688249e+01   1.384088e+00
  3.862730e-01   5.577507e+01   1.243753e+00
  3.865710e-01   5.748870e+01   1.391444e+00
  3.868700e-01   5.619520e+01   1.400945e+00
  3.871690e-01   5.494075e+01   1.303319e+00
  3.874680e-01   5.510340e+01   1.503069e+00
  3.877670e-01   5.814571e+01   1.363331e+00
  3.880660e-01   5.820819e+01   1.579553e+00
  3.883650e-01   5.761860e+01   1.489196e+00
  3.886640e-01   5.729187e+01   1.549561e+00
  3.889630e-01   5.677791e+01   1.678674e+00
  3.892620e-01   5.649913e+01   1.505707e+00
  3.895610e-01   5.579356e+01   1.709658e+00
  3.898600e-01   5.558676e+01   1.660972e+00
  3.901580e-01   5.824982e+01   1.771666e+00
  3.904570e-01   5.610789e+01   1.944023e+00
  3.907560e-01   5.427430e+01   1.686220e+00
  3.910550e-01   6.056090e+01   2.056756e+00
  3.913540e-01   5.588087e+01   1.975687e+00
  3.916530e-01   5.581102e+01   1.974452e+00
  3.919520e-01   6.035134e+01   2.667178e+00
  3.922510e-01   5.895432e+01   2.029291e+00
  3.925500e-01   5.959695e+01   2.737379e+00
  3.928490e-01   5.993224e+01   2.505893e+00
  3.931480e-01   5.670512e+01   2.670140e+00
  3.934470e-01   0.000000e+00   0.000000e+00
  3.937460e-01   5.821390e+01   2.705429e+00
creator: radaver
creator-version: 3725
header-file: /nas_data/SAXS_data/20151104Workshop/header/JH1_0198.txt
image-file: /nas_data/Pilatus1M/20151104_Workshop/JH1_0198.tif
angular-axis-file: /nas_data/SAXS_data/20151104Workshop/q20151029.dat
beamstop-mask-file: /nas_data/SAXS_data/20151104Workshop/fit2d20151031.msk
detector-response-file: none
beam-center-x: 949.7700
beam-center-y: 918.8000
unit-time: 1.0000
channel-first: 10
channel-last: 1315
Exposure time [s]: 1.094026
Transmitted Beam: 0.484658
Incident Beam: 0.484658
Code: JH1
Concentration [mg/ml]: 1
Run Number: 0198
