# Supplementary material for: SAXS analysis of a soluble cytosolic NgBR construct including extracellular and transmembrane domains
Source: PLoS One. 2018 Jan 18;13(1):e0191371. doi: 10.1371/journal.pone.0191371 (PMC5773207; doi:10.1371/journal.pone.0191371)
Supplement: S1 File — (ZIP) [file pone.0191371.s001.zip › JH1_0199.dat]

Sample:   c= 1.0000 mg/ml  Code: JH1
  3.656810e-03   2.272861e+04   4.141982e+01
  3.955720e-03   2.214500e+04   2.807965e+01
  4.254640e-03   1.915813e+04   2.340434e+01
  4.553560e-03   1.548455e+04   2.028672e+01
  4.852480e-03   1.254954e+04   1.709870e+01
  5.151400e-03   1.058924e+04   1.551619e+01
  5.450320e-03   8.766928e+03   1.340978e+01
  5.749240e-03   7.500640e+03   1.201788e+01
  6.048150e-03   6.406147e+03   1.088655e+01
  6.347070e-03   5.566314e+03   9.641317e+00
  6.645990e-03   4.873572e+03   8.981792e+00
  6.944910e-03   4.300112e+03   8.122301e+00
  7.243830e-03   3.839715e+03   7.437134e+00
  7.542750e-03   3.423509e+03   6.995851e+00
  7.841670e-03   3.098906e+03   6.285866e+00
  8.140580e-03   2.792232e+03   6.049036e+00
  8.439500e-03   2.564039e+03   5.587122e+00
  8.738420e-03   2.362539e+03   5.311934e+00
  9.037340e-03   2.174563e+03   4.927588e+00
  9.336260e-03   2.011002e+03   4.656708e+00
  9.635180e-03   1.850939e+03   4.454833e+00
  9.934100e-03   1.710230e+03   4.143239e+00
  1.023300e-02   1.576003e+03   4.076090e+00
  1.053190e-02   1.459471e+03   3.978458e+00
  1.083090e-02   1.342159e+03   3.815216e+00
  1.112980e-02   1.233854e+03   3.626911e+00
  1.142870e-02   1.157426e+03   3.493106e+00
  1.172760e-02   1.065722e+03   3.342547e+00
  1.202650e-02   9.889603e+02   3.211012e+00
  1.232540e-02   9.128374e+02   3.068053e+00
  1.262440e-02   8.480702e+02   2.902223e+00
  1.292330e-02   7.846085e+02   2.748465e+00
  1.322220e-02   7.308950e+02   2.652719e+00
  1.352110e-02   6.817441e+02   2.536223e+00
  1.382000e-02   6.332996e+02   2.420367e+00
  1.411900e-02   5.903994e+02   2.325579e+00
  1.441790e-02   5.520480e+02   2.232580e+00
  1.471680e-02   5.161932e+02   2.148605e+00
  1.501570e-02   4.857868e+02   2.041283e+00
  1.531460e-02   4.570572e+02   1.971063e+00
  1.561350e-02   4.297880e+02   1.877824e+00
  1.591250e-02   4.017246e+02   1.831478e+00
  1.621140e-02   3.819180e+02   1.754967e+00
  1.651030e-02   3.577105e+02   1.680578e+00
  1.680920e-02   3.396690e+02   1.637649e+00
  1.710810e-02   3.226856e+02   1.599532e+00
  1.740710e-02   3.049165e+02   1.532495e+00
  1.770600e-02   2.902812e+02   1.480237e+00
  1.800490e-02   2.739640e+02   1.426664e+00
  1.830380e-02   2.634322e+02   1.410120e+00
  1.860270e-02   2.507745e+02   1.349108e+00
  1.890170e-02   2.409763e+02   1.322490e+00
  1.920060e-02   2.315446e+02   1.284062e+00
  1.949950e-02   2.206173e+02   1.267832e+00
  1.979840e-02   2.074142e+02   1.206243e+00
  2.009730e-02   1.992245e+02   1.169221e+00
  2.039620e-02   1.937713e+02   1.151018e+00
  2.069520e-02   1.857831e+02   1.120967e+00
  2.099410e-02   1.769161e+02   1.101816e+00
  2.129300e-02   1.730035e+02   1.061012e+00
  2.159190e-02   1.661440e+02   1.075597e+00
  2.189080e-02   1.604274e+02   1.062830e+00
  2.218980e-02   1.557509e+02   1.065264e+00
  2.248870e-02   1.498846e+02   1.063654e+00
  2.278760e-02   1.456359e+02   1.038140e+00
  2.308650e-02   1.409233e+02   1.052634e+00
  2.338540e-02   1.365880e+02   1.034164e+00
  2.368430e-02   1.337239e+02   1.004677e+00
  2.398330e-02   1.295827e+02   1.011501e+00
  2.428220e-02   1.262588e+02   9.762308e-01
  2.458110e-02   1.240776e+02   1.000300e+00
  2.488000e-02   1.211990e+02   9.622609e-01
  2.517890e-02   1.185261e+02   9.402396e-01
  2.547790e-02   1.159309e+02   9.430261e-01
  2.577680e-02   1.137136e+02   9.264629e-01
  2.607570e-02   1.121414e+02   9.274856e-01
  2.637460e-02   1.093885e+02   9.086730e-01
  2.667350e-02   1.075188e+02   8.783267e-01
  2.697250e-02   1.066790e+02   8.479147e-01
  2.727140e-02   1.048000e+02   8.092244e-01
  2.757030e-02   1.023145e+02   8.008977e-01
  2.786920e-02   1.013064e+02   7.878342e-01
  2.816810e-02   9.928970e+01   7.675917e-01
  2.846700e-02   9.837552e+01   7.546168e-01
  2.876600e-02   9.757858e+01   7.424988e-01
  2.906490e-02   9.568823e+01   7.374829e-01
  2.936380e-02   9.520364e+01   7.301357e-01
  2.966270e-02   9.327656e+01   7.174059e-01
  2.996160e-02   9.155791e+01   7.118074e-01
  3.026060e-02   9.150585e+01   7.003979e-01
  3.055950e-02   9.022025e+01   6.944746e-01
  3.085840e-02   8.904651e+01   6.870292e-01
  3.115730e-02   8.795021e+01   6.799280e-01
  3.145620e-02   8.647434e+01   6.677206e-01
  3.175510e-02   8.698576e+01   6.715295e-01
  3.205410e-02   8.655817e+01   6.662264e-01
  3.235300e-02   8.572600e+01   6.603300e-01
  3.265190e-02   8.448103e+01   6.434888e-01
  3.295080e-02   8.423693e+01   6.467720e-01
  3.324970e-02   8.399602e+01   6.449984e-01
  3.354870e-02   8.154225e+01   6.338459e-01
  3.384760e-02   8.283284e+01   6.314660e-01
  3.414650e-02   8.230331e+01   6.294444e-01
  3.444540e-02   8.058594e+01   6.142835e-01
  3.474430e-02   8.108121e+01   6.215903e-01
  3.504330e-02   8.037626e+01   6.112130e-01
  3.534220e-02   7.858050e+01   6.050923e-01
  3.564110e-02   7.863329e+01   6.045496e-01
  3.594000e-02   7.839755e+01   5.920887e-01
  3.623890e-02   7.790095e+01   6.002512e-01
  3.653780e-02   7.853807e+01   5.863990e-01
  3.683680e-02   7.728819e+01   5.892826e-01
  3.713570e-02   7.775638e+01   5.917697e-01
  3.743460e-02   7.707707e+01   5.795760e-01
  3.773350e-02   7.731688e+01   5.798078e-01
  3.803240e-02   7.706823e+01   5.926922e-01
  3.833140e-02   7.606485e+01   6.028166e-01
  3.863030e-02   7.497453e+01   6.077839e-01
  3.892920e-02   7.550652e+01   6.083501e-01
  3.922810e-02   7.535357e+01   6.101154e-01
  3.952700e-02   7.384364e+01   6.000574e-01
  3.982600e-02   7.363511e+01   6.079114e-01
  4.012490e-02   7.417858e+01   6.006412e-01
  4.042380e-02   7.374972e+01   6.067727e-01
  4.072270e-02   7.282231e+01   6.005670e-01
  4.102160e-02   7.389135e+01   6.041668e-01
  4.132050e-02   7.253009e+01   5.993608e-01
  4.161950e-02   7.202323e+01   5.910895e-01
  4.191840e-02   7.290288e+01   6.024825e-01
  4.221730e-02   7.207174e+01   5.912885e-01
  4.251620e-02   7.174774e+01   5.976904e-01
  4.281510e-02   7.123011e+01   5.863206e-01
  4.311410e-02   7.201758e+01   5.903080e-01
  4.341300e-02   7.087683e+01   5.886406e-01
  4.371190e-02   7.094433e+01   5.874011e-01
  4.401080e-02   6.977709e+01   5.825488e-01
  4.430970e-02   7.065902e+01   5.817380e-01
  4.460860e-02   7.063714e+01   5.823875e-01
  4.490760e-02   7.038553e+01   5.828342e-01
  4.520650e-02   7.111850e+01   5.814171e-01
  4.550540e-02   7.024340e+01   5.807621e-01
  4.580430e-02   7.026880e+01   5.786626e-01
  4.610320e-02   6.997182e+01   5.745440e-01
  4.640220e-02   6.973465e+01   5.779203e-01
  4.670110e-02   6.929100e+01   5.675016e-01
  4.700000e-02   6.966165e+01   5.711315e-01
  4.729890e-02   6.951893e+01   5.726817e-01
  4.759780e-02   6.868204e+01   5.685140e-01
  4.789680e-02   6.971861e+01   5.692500e-01
  4.819570e-02   6.863855e+01   5.641292e-01
  4.849460e-02   6.878392e+01   5.668191e-01
  4.879350e-02   6.795665e+01   5.572277e-01
  4.909240e-02   6.927634e+01   5.702577e-01
  4.939130e-02   6.846454e+01   5.572857e-01
  4.969030e-02   6.852323e+01   5.595458e-01
  4.998920e-02   6.819818e+01   5.575425e-01
  5.028810e-02   6.806052e+01   5.549723e-01
  5.058700e-02   6.826898e+01   5.598640e-01
  5.088590e-02   6.907492e+01   5.538057e-01
  5.118490e-02   6.789734e+01   5.563114e-01
  5.148380e-02   6.720246e+01   5.508029e-01
  5.178270e-02   6.737957e+01   5.444114e-01
  5.208160e-02   6.720595e+01   5.495041e-01
  5.238050e-02   6.738397e+01   5.444292e-01
  5.267940e-02   6.810577e+01   5.551568e-01
  5.297840e-02   6.710492e+01   5.439350e-01
  5.327730e-02   6.676751e+01   5.400481e-01
  5.357620e-02   6.692650e+01   5.425780e-01
  5.387510e-02   6.690332e+01   5.393500e-01
  5.417400e-02   6.611320e+01   5.411667e-01
  5.447300e-02   6.731052e+01   5.378993e-01
  5.477190e-02   6.641812e+01   5.355430e-01
  5.507080e-02   6.840449e+01   5.434922e-01
  5.536970e-02   6.659143e+01   5.344100e-01
  5.566860e-02   6.679462e+01   5.389117e-01
  5.596760e-02   6.775955e+01   5.366431e-01
  5.626650e-02   6.673296e+01   5.349776e-01
  5.656540e-02   6.708613e+01   5.345720e-01
  5.686430e-02   6.685128e+01   5.306493e-01
  5.716320e-02   6.717733e+01   5.284150e-01
  5.746210e-02   6.706449e+01   5.332834e-01
  5.776110e-02   6.650358e+01   5.328477e-01
  5.806000e-02   6.594744e+01   5.224062e-01
  5.835890e-02   6.683061e+01   5.264701e-01
  5.865780e-02   6.600984e+01   5.203759e-01
  5.895670e-02   6.678369e+01   5.333657e-01
  5.925570e-02   6.659579e+01   5.204226e-01
  5.955460e-02   6.632230e+01   5.262018e-01
  5.985350e-02   6.581950e+01   5.168239e-01
  6.015240e-02   6.558521e+01   5.175755e-01
  6.045130e-02   6.630464e+01   5.209706e-01
  6.075020e-02   6.592631e+01   5.144844e-01
  6.104920e-02   6.589596e+01   5.182396e-01
  6.134810e-02   6.493577e+01   5.150065e-01
  6.164700e-02   6.614566e+01   5.115443e-01
  6.194590e-02   6.609986e+01   5.196022e-01
  6.224480e-02   6.609364e+01   5.081571e-01
  6.254380e-02   6.595786e+01   5.162577e-01
  6.284270e-02   6.548552e+01   5.160662e-01
  6.314160e-02   6.529504e+01   5.029993e-01
  6.344050e-02   6.526880e+01   5.102864e-01
  6.373940e-02   6.597344e+01   5.045705e-01
  6.403840e-02   6.615823e+01   5.132093e-01
  6.433730e-02   6.637036e+01   5.086935e-01
  6.463620e-02   6.547144e+01   5.011124e-01
  6.493510e-02   6.641936e+01   5.158562e-01
  6.523400e-02   6.462475e+01   4.983683e-01
  6.553290e-02   6.507605e+01   5.026714e-01
  6.583190e-02   6.542673e+01   5.019625e-01
  6.613080e-02   6.592953e+01   4.993228e-01
  6.642970e-02   6.521897e+01   5.058318e-01
  6.672860e-02   6.664821e+01   5.005346e-01
  6.702750e-02   6.536021e+01   5.006865e-01
  6.732650e-02   6.461729e+01   4.943287e-01
  6.762540e-02   6.587280e+01   4.991080e-01
  6.792430e-02   6.563504e+01   5.002153e-01
  6.822320e-02   6.534881e+01   4.912472e-01
  6.852210e-02   6.542662e+01   4.989168e-01
  6.882110e-02   6.584457e+01   4.965197e-01
  6.912000e-02   6.563572e+01   4.952405e-01
  6.941890e-02   6.530963e+01   4.906201e-01
  6.971780e-02   6.479240e+01   4.881970e-01
  7.001670e-02   6.527307e+01   4.963337e-01
  7.031560e-02   6.534921e+01   4.898130e-01
  7.061460e-02   6.423696e+01   4.860999e-01
  7.091350e-02   6.427308e+01   4.848210e-01
  7.121240e-02   6.496999e+01   4.837071e-01
  7.151130e-02   6.483550e+01   4.893141e-01
  7.181020e-02   6.506549e+01   4.836013e-01
  7.210920e-02   6.498666e+01   4.865629e-01
  7.240810e-02   6.494598e+01   4.817824e-01
  7.270700e-02   6.473865e+01   4.870459e-01
  7.300590e-02   6.453712e+01   4.816337e-01
  7.330480e-02   6.501011e+01   4.779638e-01
  7.360370e-02   6.513564e+01   4.843234e-01
  7.390270e-02   6.597635e+01   4.819516e-01
  7.420160e-02   6.410165e+01   4.823082e-01
  7.450050e-02   6.354467e+01   4.712316e-01
  7.479940e-02   6.455680e+01   4.762945e-01
  7.509830e-02   6.459573e+01   4.804815e-01
  7.539730e-02   6.434356e+01   4.724380e-01
  7.569620e-02   6.453573e+01   4.740151e-01
  7.599510e-02   6.481577e+01   4.781401e-01
  7.629400e-02   6.474404e+01   4.717430e-01
  7.659290e-02   6.502096e+01   4.771161e-01
  7.689190e-02   6.499152e+01   4.726437e-01
  7.719080e-02   6.434737e+01   4.728868e-01
  7.748970e-02   6.474534e+01   4.708908e-01
  7.778860e-02   6.426724e+01   4.721577e-01
  7.808750e-02   6.393066e+01   4.674948e-01
  7.838640e-02   6.422058e+01   4.660277e-01
  7.868540e-02   6.440791e+01   4.679666e-01
  7.898430e-02   6.452972e+01   4.658973e-01
  7.928320e-02   6.544414e+01   4.747192e-01
  7.958210e-02   6.408343e+01   4.610080e-01
  7.988100e-02   6.443123e+01   4.676302e-01
  8.018000e-02   6.420336e+01   4.643040e-01
  8.047890e-02   6.399882e+01   4.631520e-01
  8.077780e-02   6.490785e+01   4.656034e-01
  8.107670e-02   6.485702e+01   4.629693e-01
  8.137560e-02   6.585571e+01   4.698230e-01
  8.167450e-02   6.515951e+01   4.644546e-01
  8.197350e-02   6.386210e+01   4.570097e-01
  8.227240e-02   6.386632e+01   4.614445e-01
  8.257130e-02   6.470024e+01   4.549029e-01
  8.287020e-02   6.483532e+01   4.645217e-01
  8.316910e-02   6.429426e+01   4.593502e-01
  8.346810e-02   6.452681e+01   4.558406e-01
  8.376700e-02   6.469272e+01   4.627879e-01
  8.406590e-02   6.534467e+01   4.556209e-01
  8.436480e-02   6.414660e+01   4.584240e-01
  8.466370e-02   6.477276e+01   4.547725e-01
  8.496270e-02   6.435711e+01   4.640347e-01
  8.526160e-02   6.404577e+01   4.775282e-01
  8.556050e-02   6.372094e+01   4.767657e-01
  8.585940e-02   6.392566e+01   4.835089e-01
  8.615830e-02   6.433890e+01   4.850692e-01
  8.645720e-02   6.503983e+01   4.924999e-01
  8.675620e-02   6.468326e+01   4.935928e-01
  8.705510e-02   6.456863e+01   4.921738e-01
  8.735400e-02   6.410666e+01   4.928657e-01
  8.765290e-02   6.519246e+01   4.975219e-01
  8.795180e-02   6.494694e+01   5.006298e-01
  8.825080e-02   6.493272e+01   4.960310e-01
  8.854970e-02   6.405077e+01   4.992097e-01
  8.884860e-02   6.464208e+01   4.994534e-01
  8.914750e-02   6.445246e+01   5.049545e-01
  8.944640e-02   6.470165e+01   5.022578e-01
  8.974530e-02   6.390657e+01   4.950875e-01
  9.004430e-02   7.286829e+01   5.265264e-01
  9.034320e-02   6.459872e+01   4.782336e-01
  9.064210e-02   6.448421e+01   4.769156e-01
  9.094100e-02   6.396695e+01   4.651065e-01
  9.123990e-02   6.434135e+01   4.652168e-01
  9.153890e-02   6.358169e+01   4.649554e-01
  9.183780e-02   6.488369e+01   4.663428e-01
  9.213670e-02   6.440599e+01   4.629812e-01
  9.243560e-02   6.578853e+01   4.666910e-01
  9.273450e-02   6.385388e+01   4.557969e-01
  9.303350e-02   6.435676e+01   4.636226e-01
  9.333240e-02   6.460992e+01   4.542005e-01
  9.363130e-02   6.427643e+01   4.565161e-01
  9.393020e-02   6.401208e+01   4.532461e-01
  9.422910e-02   6.409197e+01   4.546902e-01
  9.452800e-02   6.382575e+01   4.549128e-01
  9.482700e-02   6.362985e+01   4.440312e-01
  9.512590e-02   6.430116e+01   4.546551e-01
  9.542480e-02   6.343634e+01   4.466683e-01
  9.572370e-02   6.420374e+01   4.493619e-01
  9.602260e-02   6.462671e+01   4.531109e-01
  9.632160e-02   6.540240e+01   4.479722e-01
  9.662050e-02   6.403556e+01   4.458108e-01
  9.691940e-02   6.467182e+01   4.480201e-01
  9.721830e-02   6.423335e+01   4.439504e-01
  9.751720e-02   6.470196e+01   4.477564e-01
  9.781610e-02   6.434507e+01   4.421846e-01
  9.811510e-02   6.371661e+01   4.443339e-01
  9.841400e-02   6.368870e+01   4.371169e-01
  9.871290e-02   6.345359e+01   4.394647e-01
  9.901180e-02   6.442273e+01   4.438832e-01
  9.931070e-02   6.479674e+01   4.412538e-01
  9.960970e-02   6.400423e+01   4.417238e-01
  9.990860e-02   6.343142e+01   4.324680e-01
  1.002070e-01   6.424685e+01   4.393775e-01
  1.005060e-01   6.366937e+01   4.349809e-01
  1.008050e-01   6.473664e+01   4.410492e-01
  1.011040e-01   6.368941e+01   4.313294e-01
  1.014030e-01   6.477005e+01   4.370075e-01
  1.017020e-01   6.388927e+01   4.381531e-01
  1.020010e-01   6.452419e+01   4.354973e-01
  1.023000e-01   6.378696e+01   4.309930e-01
  1.025990e-01   6.470176e+01   4.330712e-01
  1.028980e-01   6.336516e+01   4.302301e-01
  1.031970e-01   6.508994e+01   4.384280e-01
  1.034960e-01   6.391209e+01   4.265073e-01
  1.037950e-01   6.468437e+01   4.330130e-01
  1.040930e-01   6.434784e+01   4.282819e-01
  1.043920e-01   6.411906e+01   4.314482e-01
  1.046910e-01   6.512928e+01   4.341663e-01
  1.049900e-01   6.459908e+01   4.265476e-01
  1.052890e-01   6.452051e+01   4.298312e-01
  1.055880e-01   6.363395e+01   4.252576e-01
  1.058870e-01   6.458637e+01   4.300505e-01
  1.061860e-01   6.427765e+01   4.248514e-01
  1.064850e-01   6.334293e+01   4.223800e-01
  1.067840e-01   6.406578e+01   4.270198e-01
  1.070830e-01   6.473646e+01   4.257320e-01
  1.073820e-01   6.422363e+01   4.224782e-01
  1.076800e-01   6.420411e+01   4.221032e-01
  1.079790e-01   6.467767e+01   4.255386e-01
  1.082780e-01   6.445068e+01   4.266947e-01
  1.085770e-01   6.457935e+01   4.181405e-01
  1.088760e-01   6.412353e+01   4.224600e-01
  1.091750e-01   6.366791e+01   4.194128e-01
  1.094740e-01   6.450382e+01   4.230873e-01
  1.097730e-01   6.425845e+01   4.198195e-01
  1.100720e-01   6.434814e+01   4.161987e-01
  1.103710e-01   6.389053e+01   4.210712e-01
  1.106700e-01   6.380117e+01   4.147220e-01
  1.109690e-01   6.385490e+01   4.206446e-01
  1.112670e-01   6.432275e+01   4.146405e-01
  1.115660e-01   6.349843e+01   4.131471e-01
  1.118650e-01   6.432678e+01   4.197377e-01
  1.121640e-01   6.329204e+01   4.104338e-01
  1.124630e-01   6.459868e+01   4.158235e-01
  1.127620e-01   6.463616e+01   4.159441e-01
  1.130610e-01   6.380472e+01   4.126753e-01
  1.133600e-01   6.429079e+01   4.190126e-01
  1.136590e-01   6.394657e+01   4.076919e-01
  1.139580e-01   6.406934e+01   4.126556e-01
  1.142570e-01   6.494532e+01   4.151747e-01
  1.145560e-01   6.424488e+01   4.135118e-01
  1.148550e-01   6.418882e+01   4.121703e-01
  1.151530e-01   6.422158e+01   4.068897e-01
  1.154520e-01   6.469622e+01   4.135063e-01
  1.157510e-01   6.345659e+01   4.050127e-01
  1.160500e-01   6.412506e+01   4.134176e-01
  1.163490e-01   6.356516e+01   4.053590e-01
  1.166480e-01   6.399721e+01   4.095491e-01
  1.169470e-01   6.434634e+01   4.084021e-01
  1.172460e-01   6.412852e+01   4.082715e-01
  1.175450e-01   6.459439e+01   4.064068e-01
  1.178440e-01   6.496004e+01   4.075554e-01
  1.181430e-01   6.457242e+01   4.094002e-01
  1.184420e-01   6.489912e+01   4.081948e-01
  1.187400e-01   6.464932e+01   4.060298e-01
  1.190390e-01   6.409875e+01   4.034801e-01
  1.193380e-01   6.476163e+01   4.055610e-01
  1.196370e-01   6.378487e+01   4.046755e-01
  1.199360e-01   6.394081e+01   4.010977e-01
  1.202350e-01   6.525772e+01   4.082117e-01
  1.205340e-01   6.410168e+01   4.021385e-01
  1.208330e-01   6.409706e+01   4.007867e-01
  1.211320e-01   6.379554e+01   4.030675e-01
  1.214310e-01   6.428535e+01   3.979544e-01
  1.217300e-01   6.369111e+01   4.016548e-01
  1.220290e-01   6.515355e+01   4.048836e-01
  1.223270e-01   6.465382e+01   4.006656e-01
  1.226260e-01   6.439249e+01   3.993299e-01
  1.229250e-01   6.442999e+01   3.978828e-01
  1.232240e-01   6.503816e+01   4.034504e-01
  1.235230e-01   6.425693e+01   4.002246e-01
  1.238220e-01   6.453712e+01   3.976959e-01
  1.241210e-01   6.370524e+01   3.966730e-01
  1.244200e-01   6.502077e+01   3.971257e-01
  1.247190e-01   6.413488e+01   3.990544e-01
  1.250180e-01   6.446251e+01   3.951633e-01
  1.253170e-01   6.486492e+01   3.971603e-01
  1.256160e-01   6.415232e+01   3.975425e-01
  1.259140e-01   6.459201e+01   3.960688e-01
  1.262130e-01   6.392656e+01   3.940233e-01
  1.265120e-01   6.409266e+01   3.917714e-01
  1.268110e-01   6.497703e+01   3.952181e-01
  1.271100e-01   6.434083e+01   3.968331e-01
  1.274090e-01   6.439800e+01   3.937040e-01
  1.277080e-01   6.451129e+01   3.927996e-01
  1.280070e-01   6.421437e+01   3.906588e-01
  1.283060e-01   6.357060e+01   3.901726e-01
  1.286050e-01   6.552460e+01   3.989178e-01
  1.289040e-01   6.467074e+01   3.893567e-01
  1.292030e-01   6.451548e+01   3.938119e-01
  1.295020e-01   6.479423e+01   3.909443e-01
  1.298000e-01   6.459536e+01   3.910779e-01
  1.300990e-01   6.466479e+01   3.888561e-01
  1.303980e-01   6.475587e+01   3.898551e-01
  1.306970e-01   6.464100e+01   3.924490e-01
  1.309960e-01   6.396888e+01   3.882039e-01
  1.312950e-01   6.519735e+01   3.916693e-01
  1.315940e-01   6.429318e+01   3.846514e-01
  1.318930e-01   6.446799e+01   3.880236e-01
  1.321920e-01   6.549161e+01   3.908502e-01
  1.324910e-01   6.439178e+01   3.885161e-01
  1.327900e-01   6.450513e+01   3.867022e-01
  1.330890e-01   6.490898e+01   3.874352e-01
  1.333870e-01   6.456391e+01   3.861674e-01
  1.336860e-01   6.499968e+01   3.867590e-01
  1.339850e-01   6.473085e+01   3.845540e-01
  1.342840e-01   6.522146e+01   3.888435e-01
  1.345830e-01   6.500428e+01   3.867727e-01
  1.348820e-01   6.452561e+01   3.853460e-01
  1.351810e-01   6.426292e+01   3.797292e-01
  1.354800e-01   6.499534e+01   3.862753e-01
  1.357790e-01   6.458157e+01   3.827228e-01
  1.360780e-01   6.381432e+01   3.820532e-01
  1.363770e-01   6.478492e+01   3.844819e-01
  1.366760e-01   6.523703e+01   3.879379e-01
  1.369740e-01   6.488436e+01   4.005894e-01
  1.372730e-01   6.519446e+01   4.036673e-01
  1.375720e-01   6.392415e+01   4.090313e-01
  1.378710e-01   6.480104e+01   4.135516e-01
  1.381700e-01   6.464944e+01   4.148117e-01
  1.384690e-01   6.451783e+01   4.215862e-01
  1.387680e-01   6.451939e+01   4.100791e-01
  1.390670e-01   6.457058e+01   3.985762e-01
  1.393660e-01   6.390483e+01   3.957430e-01
  1.396650e-01   6.478067e+01   3.956297e-01
  1.399640e-01   6.469887e+01   3.963963e-01
  1.402630e-01   6.429716e+01   3.870304e-01
  1.405620e-01   6.430267e+01   3.914206e-01
  1.408600e-01   6.492684e+01   3.920800e-01
  1.411590e-01   6.537332e+01   3.944168e-01
  1.414580e-01   6.410484e+01   3.910650e-01
  1.417570e-01   6.456834e+01   3.850043e-01
  1.420560e-01   6.447226e+01   3.892426e-01
  1.423550e-01   6.431967e+01   3.861459e-01
  1.426540e-01   6.523867e+01   3.853603e-01
  1.429530e-01   6.480760e+01   3.831618e-01
  1.432520e-01   6.521030e+01   3.813859e-01
  1.435510e-01   6.479778e+01   3.829030e-01
  1.438500e-01   6.472228e+01   3.786159e-01
  1.441490e-01   6.462045e+01   3.774330e-01
  1.444470e-01   6.483413e+01   3.805093e-01
  1.447460e-01   6.452968e+01   3.758528e-01
  1.450450e-01   6.450362e+01   3.795381e-01
  1.453440e-01   6.450596e+01   3.736228e-01
  1.456430e-01   6.477107e+01   3.780935e-01
  1.459420e-01   6.473814e+01   3.773360e-01
  1.462410e-01   6.402679e+01   3.735198e-01
  1.465400e-01   6.448446e+01   3.761578e-01
  1.468390e-01   6.509681e+01   3.731963e-01
  1.471380e-01   6.474669e+01   3.751809e-01
  1.474370e-01   6.490580e+01   3.762924e-01
  1.477360e-01   6.458701e+01   3.742869e-01
  1.480340e-01   6.457243e+01   3.706410e-01
  1.483330e-01   6.486068e+01   3.799133e-01
  1.486320e-01   6.518157e+01   3.904068e-01
  1.489310e-01   6.522117e+01   3.922302e-01
  1.492300e-01   6.477382e+01   3.903951e-01
  1.495290e-01   6.535341e+01   3.946056e-01
  1.498280e-01   6.509348e+01   3.983731e-01
  1.501270e-01   6.500741e+01   3.996617e-01
  1.504260e-01   6.464761e+01   3.932145e-01
  1.507250e-01   6.482239e+01   3.996132e-01
  1.510240e-01   6.585805e+01   4.017453e-01
  1.513230e-01   6.510575e+01   4.047350e-01
  1.516210e-01   6.510570e+01   4.004855e-01
  1.519200e-01   6.524612e+01   4.009172e-01
  1.522190e-01   6.533274e+01   4.081702e-01
  1.525180e-01   6.492150e+01   4.020235e-01
  1.528170e-01   6.532569e+01   4.087009e-01
  1.531160e-01   6.489692e+01   4.040854e-01
  1.534150e-01   6.523034e+01   3.993079e-01
  1.537140e-01   6.529572e+01   3.926998e-01
  1.540130e-01   6.535454e+01   3.864022e-01
  1.543120e-01   6.526449e+01   3.863699e-01
  1.546110e-01   6.540570e+01   3.842345e-01
  1.549100e-01   6.517668e+01   3.837909e-01
  1.552090e-01   6.455037e+01   3.840175e-01
  1.555070e-01   6.516309e+01   3.766023e-01
  1.558060e-01   6.467904e+01   3.805044e-01
  1.561050e-01   6.555305e+01   3.792617e-01
  1.564040e-01   6.574368e+01   3.813680e-01
  1.567030e-01   6.509667e+01   3.775004e-01
  1.570020e-01   6.539680e+01   3.764098e-01
  1.573010e-01   6.469823e+01   3.778809e-01
  1.576000e-01   6.513319e+01   3.733005e-01
  1.578990e-01   6.546530e+01   3.761752e-01
  1.581980e-01   6.511287e+01   3.734541e-01
  1.584970e-01   6.561672e+01   3.746836e-01
  1.587960e-01   6.513156e+01   3.767285e-01
  1.590940e-01   6.567613e+01   3.729552e-01
  1.593930e-01   6.458887e+01   3.686161e-01
  1.596920e-01   6.437549e+01   3.690367e-01
  1.599910e-01   6.532951e+01   3.734395e-01
  1.602900e-01   6.516174e+01   3.723285e-01
  1.605890e-01   6.510530e+01   3.666290e-01
  1.608880e-01   6.520156e+01   3.693324e-01
  1.611870e-01   6.528112e+01   3.685377e-01
  1.614860e-01   6.499168e+01   3.681259e-01
  1.617850e-01   6.428264e+01   3.629182e-01
  1.620840e-01   6.441992e+01   3.633055e-01
  1.623830e-01   6.476323e+01   3.658648e-01
  1.626810e-01   6.507873e+01   3.645652e-01
  1.629800e-01   6.449554e+01   3.590629e-01
  1.632790e-01   6.440716e+01   3.599626e-01
  1.635780e-01   6.518827e+01   3.633026e-01
  1.638770e-01   6.449815e+01   3.637236e-01
  1.641760e-01   6.461674e+01   3.622901e-01
  1.644750e-01   6.451568e+01   3.612298e-01
  1.647740e-01   6.528992e+01   3.630020e-01
  1.650730e-01   6.521914e+01   3.641709e-01
  1.653720e-01   6.448639e+01   3.617298e-01
  1.656710e-01   6.505210e+01   3.611832e-01
  1.659700e-01   6.478873e+01   3.619934e-01
  1.662680e-01   6.525380e+01   3.619351e-01
  1.665670e-01   6.432722e+01   3.603158e-01
  1.668660e-01   6.471018e+01   3.579576e-01
  1.671650e-01   6.488797e+01   3.613037e-01
  1.674640e-01   6.495700e+01   3.607275e-01
  1.677630e-01   6.501602e+01   3.589909e-01
  1.680620e-01   6.435042e+01   3.594210e-01
  1.683610e-01   6.496511e+01   3.555052e-01
  1.686600e-01   6.483337e+01   3.600021e-01
  1.689590e-01   6.471230e+01   3.561000e-01
  1.692580e-01   6.506408e+01   3.568814e-01
  1.695570e-01   6.473988e+01   3.605070e-01
  1.698560e-01   6.468583e+01   3.543751e-01
  1.701540e-01   6.472168e+01   3.572405e-01
  1.704530e-01   6.463099e+01   3.540427e-01
  1.707520e-01   6.493821e+01   3.550657e-01
  1.710510e-01   6.454067e+01   3.569271e-01
  1.713500e-01   6.455647e+01   3.534755e-01
  1.716490e-01   6.422064e+01   3.552986e-01
  1.719480e-01   6.508895e+01   3.520534e-01
  1.722470e-01   6.493730e+01   3.539724e-01
  1.725460e-01   6.447324e+01   3.543395e-01
  1.728450e-01   6.443642e+01   3.518858e-01
  1.731440e-01   6.474953e+01   3.532797e-01
  1.734430e-01   6.544109e+01   3.519406e-01
  1.737410e-01   6.498638e+01   3.542873e-01
  1.740400e-01   6.477334e+01   3.529843e-01
  1.743390e-01   6.439867e+01   3.494770e-01
  1.746380e-01   6.516830e+01   3.531600e-01
  1.749370e-01   6.435427e+01   3.486564e-01
  1.752360e-01   6.503625e+01   3.528020e-01
  1.755350e-01   6.475191e+01   3.511407e-01
  1.758340e-01   6.425981e+01   3.451338e-01
  1.761330e-01   6.447166e+01   3.512673e-01
  1.764320e-01   6.440722e+01   3.462103e-01
  1.767310e-01   6.489621e+01   3.518870e-01
  1.770300e-01   6.469406e+01   3.476668e-01
  1.773280e-01   6.485652e+01   3.494900e-01
  1.776270e-01   6.466467e+01   3.477600e-01
  1.779260e-01   6.523670e+01   3.477474e-01
  1.782250e-01   6.427082e+01   3.479083e-01
  1.785240e-01   6.468461e+01   3.457637e-01
  1.788230e-01   6.478686e+01   3.477440e-01
  1.791220e-01   6.487858e+01   3.485075e-01
  1.794210e-01   6.394105e+01   3.427649e-01
  1.797200e-01   6.500128e+01   3.471193e-01
  1.800190e-01   6.464793e+01   3.438185e-01
  1.803180e-01   6.445089e+01   3.468411e-01
  1.806170e-01   6.517482e+01   3.458877e-01
  1.809160e-01   6.406280e+01   3.422590e-01
  1.812140e-01   6.423504e+01   3.435520e-01
  1.815130e-01   6.438139e+01   3.434419e-01
  1.818120e-01   6.429634e+01   3.445557e-01
  1.821110e-01   6.467567e+01   3.415831e-01
  1.824100e-01   6.465572e+01   3.440059e-01
  1.827090e-01   6.444960e+01   3.427928e-01
  1.830080e-01   6.489336e+01   3.441372e-01
  1.833070e-01   6.442595e+01   3.404351e-01
  1.836060e-01   6.447660e+01   3.397602e-01
  1.839050e-01   6.421650e+01   3.430018e-01
  1.842040e-01   6.404796e+01   3.397591e-01
  1.845030e-01   6.469605e+01   3.406612e-01
  1.848010e-01   6.433917e+01   3.415105e-01
  1.851000e-01   6.434312e+01   3.368611e-01
  1.853990e-01   6.414518e+01   3.413233e-01
  1.856980e-01   6.411853e+01   3.388154e-01
  1.859970e-01   6.454529e+01   3.386583e-01
  1.862960e-01   6.435504e+01   3.396009e-01
  1.865950e-01   6.385821e+01   3.365343e-01
  1.868940e-01   6.499255e+01   3.434052e-01
  1.871930e-01   6.419971e+01   3.341515e-01
  1.874920e-01   6.462926e+01   3.384009e-01
  1.877910e-01   6.429424e+01   3.373643e-01
  1.880900e-01   6.313829e+01   3.343178e-01
  1.883880e-01   6.406670e+01   3.385179e-01
  1.886870e-01   6.481000e+01   3.343521e-01
  1.889860e-01   6.410442e+01   3.381371e-01
  1.892850e-01   6.363963e+01   3.343901e-01
  1.895840e-01   6.422081e+01   3.348241e-01
  1.898830e-01   6.462184e+01   3.363350e-01
  1.901820e-01   6.455284e+01   3.358440e-01
  1.904810e-01   6.436919e+01   3.352107e-01
  1.907800e-01   6.423964e+01   3.341015e-01
  1.910790e-01   6.411816e+01   3.331724e-01
  1.913780e-01   6.423463e+01   3.345508e-01
  1.916770e-01   6.424153e+01   3.344144e-01
  1.919750e-01   6.423666e+01   3.351757e-01
  1.922740e-01   6.383636e+01   3.304746e-01
  1.925730e-01   6.387957e+01   3.313382e-01
  1.928720e-01   6.439106e+01   3.334221e-01
  1.931710e-01   6.449588e+01   3.343057e-01
  1.934700e-01   6.436232e+01   3.324365e-01
  1.937690e-01   6.425022e+01   3.312439e-01
  1.940680e-01   6.404749e+01   3.325314e-01
  1.943670e-01   6.351135e+01   3.291849e-01
  1.946660e-01   6.360147e+01   3.300156e-01
  1.949650e-01   6.321449e+01   3.269399e-01
  1.952640e-01   6.399250e+01   3.304294e-01
  1.955630e-01   6.382458e+01   3.311956e-01
  1.958610e-01   6.362176e+01   3.275514e-01
  1.961600e-01   6.462552e+01   3.314609e-01
  1.964590e-01   6.405862e+01   3.285273e-01
  1.967580e-01   6.367130e+01   3.297482e-01
  1.970570e-01   6.383958e+01   3.279652e-01
  1.973560e-01   6.386965e+01   3.262990e-01
  1.976550e-01   6.367481e+01   3.285700e-01
  1.979540e-01   6.298970e+01   3.244737e-01
  1.982530e-01   6.358532e+01   3.277506e-01
  1.985520e-01   6.387106e+01   3.264469e-01
  1.988510e-01   6.391589e+01   3.267059e-01
  1.991500e-01   6.336258e+01   3.274694e-01
  1.994480e-01   6.391098e+01   3.255430e-01
  1.997470e-01   6.309961e+01   3.253335e-01
  2.000460e-01   6.352414e+01   3.225781e-01
  2.003450e-01   6.358662e+01   3.250015e-01
  2.006440e-01   6.362924e+01   3.278638e-01
  2.009430e-01   6.338654e+01   3.222286e-01
  2.012420e-01   6.384046e+01   3.266576e-01
  2.015410e-01   6.345759e+01   3.222692e-01
  2.018400e-01   6.364028e+01   3.234349e-01
  2.021390e-01   6.319716e+01   3.232940e-01
  2.024380e-01   6.380187e+01   3.199667e-01
  2.027370e-01   6.312514e+01   3.232515e-01
  2.030350e-01   6.334610e+01   3.207367e-01
  2.033340e-01   6.342839e+01   3.217768e-01
  2.036330e-01   6.383181e+01   3.203142e-01
  2.039320e-01   6.365240e+01   3.206843e-01
  2.042310e-01   6.436883e+01   3.255646e-01
  2.045300e-01   6.331054e+01   3.181916e-01
  2.048290e-01   6.284264e+01   3.180937e-01
  2.051280e-01   6.302266e+01   3.181421e-01
  2.054270e-01   6.327300e+01   3.182321e-01
  2.057260e-01   6.364625e+01   3.226081e-01
  2.060250e-01   6.368436e+01   3.187247e-01
  2.063240e-01   6.363769e+01   3.211977e-01
  2.066230e-01   6.394432e+01   3.205964e-01
  2.069210e-01   6.375638e+01   3.213591e-01
  2.072200e-01   6.353553e+01   3.201158e-01
  2.075190e-01   6.348145e+01   3.175462e-01
  2.078180e-01   6.345650e+01   3.199167e-01
  2.081170e-01   6.322417e+01   3.177054e-01
  2.084160e-01   6.335605e+01   3.200740e-01
  2.087150e-01   6.347797e+01   3.168714e-01
  2.090140e-01   6.337264e+01   3.180782e-01
  2.093130e-01   6.293783e+01   3.168511e-01
  2.096120e-01   6.413427e+01   3.193092e-01
  2.099110e-01   6.266803e+01   3.141856e-01
  2.102100e-01   6.347553e+01   3.177990e-01
  2.105080e-01   6.293168e+01   3.180478e-01
  2.108070e-01   6.268762e+01   3.144974e-01
  2.111060e-01   6.265101e+01   3.136198e-01
  2.114050e-01   6.283610e+01   3.144754e-01
  2.117040e-01   6.269976e+01   3.190962e-01
  2.120030e-01   6.318249e+01   3.262730e-01
  2.123020e-01   6.338882e+01   3.291649e-01
  2.126010e-01   6.284786e+01   3.251176e-01
  2.129000e-01   6.274442e+01   3.280824e-01
  2.131990e-01   6.328514e+01   3.323761e-01
  2.134980e-01   6.300769e+01   3.336590e-01
  2.137970e-01   6.295158e+01   3.310399e-01
  2.140950e-01   6.391679e+01   3.354299e-01
  2.143940e-01   6.297321e+01   3.341941e-01
  2.146930e-01   6.280395e+01   3.340588e-01
  2.149920e-01   6.296695e+01   3.348075e-01
  2.152910e-01   6.251546e+01   3.340781e-01
  2.155900e-01   6.294647e+01   3.381191e-01
  2.158890e-01   6.257233e+01   3.371127e-01
  2.161880e-01   6.275703e+01   3.361571e-01
  2.164870e-01   6.298212e+01   3.380521e-01
  2.167860e-01   6.273743e+01   3.310878e-01
  2.170850e-01   6.280936e+01   3.287007e-01
  2.173840e-01   6.267269e+01   3.252445e-01
  2.176820e-01   6.272602e+01   3.239374e-01
  2.179810e-01   6.304701e+01   3.257776e-01
  2.182800e-01   6.219396e+01   3.193215e-01
  2.185790e-01   6.252261e+01   3.217050e-01
  2.188780e-01   6.232125e+01   3.177217e-01
  2.191770e-01   6.294215e+01   3.213761e-01
  2.194760e-01   6.245246e+01   3.209619e-01
  2.197750e-01   6.209640e+01   3.168761e-01
  2.200740e-01   6.257759e+01   3.160766e-01
  2.203730e-01   6.231624e+01   3.171649e-01
  2.206720e-01   6.217638e+01   3.158645e-01
  2.209710e-01   6.296078e+01   3.200352e-01
  2.212700e-01   6.272030e+01   3.149746e-01
  2.215680e-01   6.208589e+01   3.161727e-01
  2.218670e-01   6.250619e+01   3.129969e-01
  2.221660e-01   6.277406e+01   3.171094e-01
  2.224650e-01   6.268254e+01   3.143533e-01
  2.227640e-01   6.249615e+01   3.136236e-01
  2.230630e-01   6.233440e+01   3.141358e-01
  2.233620e-01   6.208049e+01   3.127094e-01
  2.236610e-01   6.222225e+01   3.130662e-01
  2.239600e-01   6.212643e+01   3.092322e-01
  2.242590e-01   6.226481e+01   3.126517e-01
  2.245580e-01   6.227266e+01   3.117649e-01
  2.248570e-01   6.247163e+01   3.140864e-01
  2.251550e-01   6.289756e+01   3.115268e-01
  2.254540e-01   6.244730e+01   3.106639e-01
  2.257530e-01   6.225697e+01   3.125021e-01
  2.260520e-01   6.172935e+01   3.073661e-01
  2.263510e-01   6.189987e+01   3.087938e-01
  2.266500e-01   6.212951e+01   3.092399e-01
  2.269490e-01   6.199807e+01   3.075360e-01
  2.272480e-01   6.246803e+01   3.112256e-01
  2.275470e-01   6.230134e+01   3.066800e-01
  2.278460e-01   6.192984e+01   3.092474e-01
  2.281450e-01   6.205726e+01   3.068159e-01
  2.284440e-01   6.210877e+01   3.084344e-01
  2.287420e-01   6.201232e+01   3.090742e-01
  2.290410e-01   6.170728e+01   3.022072e-01
  2.293400e-01   6.235358e+01   3.085412e-01
  2.296390e-01   6.203678e+01   3.062732e-01
  2.299380e-01   6.190860e+01   3.064482e-01
  2.302370e-01   6.201279e+01   3.060914e-01
  2.305360e-01   6.165955e+01   3.032820e-01
  2.308350e-01   6.190445e+01   3.081769e-01
  2.311340e-01   6.208203e+01   3.028860e-01
  2.314330e-01   6.239406e+01   3.058092e-01
  2.317320e-01   6.238135e+01   3.068768e-01
  2.320310e-01   6.223864e+01   3.033866e-01
  2.323290e-01   6.195383e+01   3.074263e-01
  2.326280e-01   6.177219e+01   3.015395e-01
  2.329270e-01   6.185627e+01   3.022165e-01
  2.332260e-01   6.167149e+01   3.033114e-01
  2.335250e-01   6.179607e+01   3.029001e-01
  2.338240e-01   6.176236e+01   3.040158e-01
  2.341230e-01   6.156665e+01   2.990611e-01
  2.344220e-01   6.158632e+01   3.021480e-01
  2.347210e-01   6.161204e+01   3.020924e-01
  2.350200e-01   6.159503e+01   3.012243e-01
  2.353190e-01   6.207332e+01   3.027463e-01
  2.356180e-01   6.162295e+01   2.982807e-01
  2.359170e-01   6.137371e+01   3.019820e-01
  2.362150e-01   6.179906e+01   3.010186e-01
  2.365140e-01   6.142803e+01   2.978086e-01
  2.368130e-01   6.155127e+01   3.004145e-01
  2.371120e-01   6.150999e+01   2.989235e-01
  2.374110e-01   6.186776e+01   3.023629e-01
  2.377100e-01   6.141569e+01   2.976648e-01
  2.380090e-01   6.197562e+01   3.003998e-01
  2.383080e-01   6.116601e+01   2.964930e-01
  2.386070e-01   6.090422e+01   2.974479e-01
  2.389060e-01   6.190742e+01   2.995419e-01
  2.392050e-01   6.158437e+01   2.971660e-01
  2.395040e-01   6.144980e+01   2.988922e-01
  2.398020e-01   6.133487e+01   2.965634e-01
  2.401010e-01   6.166056e+01   2.990590e-01
  2.404000e-01   6.120959e+01   2.951411e-01
  2.406990e-01   6.109379e+01   2.965439e-01
  2.409980e-01   6.130912e+01   2.960515e-01
  2.412970e-01   6.118091e+01   2.952947e-01
  2.415960e-01   6.148400e+01   2.969237e-01
  2.418950e-01   6.078400e+01   2.935603e-01
  2.421940e-01   6.122334e+01   2.958444e-01
  2.424930e-01   6.091346e+01   2.959930e-01
  2.427920e-01   6.092957e+01   2.922693e-01
  2.430910e-01   6.079769e+01   2.939248e-01
  2.433890e-01   6.086125e+01   2.930869e-01
  2.436880e-01   6.098303e+01   2.959365e-01
  2.439870e-01   6.109080e+01   2.926558e-01
  2.442860e-01   6.097505e+01   2.918369e-01
  2.445850e-01   6.191221e+01   2.958280e-01
  2.448840e-01   6.094228e+01   2.930629e-01
  2.451830e-01   6.148366e+01   2.959127e-01
  2.454820e-01   6.116157e+01   2.916360e-01
  2.457810e-01   6.115669e+01   2.928136e-01
  2.460800e-01   6.097856e+01   2.927132e-01
  2.463790e-01   6.093972e+01   2.916444e-01
  2.466780e-01   6.103376e+01   2.923020e-01
  2.469770e-01   6.090608e+01   2.911335e-01
  2.472750e-01   6.133823e+01   2.929216e-01
  2.475740e-01   6.138124e+01   2.940067e-01
  2.478730e-01   6.080010e+01   2.879227e-01
  2.481720e-01   6.131383e+01   2.921064e-01
  2.484710e-01   6.096148e+01   2.894571e-01
  2.487700e-01   6.131650e+01   2.934140e-01
  2.490690e-01   6.051243e+01   2.904054e-01
  2.493680e-01   6.114343e+01   2.889433e-01
  2.496670e-01   6.063815e+01   2.916779e-01
  2.499660e-01   6.090651e+01   2.893266e-01
  2.502650e-01   6.098320e+01   2.907822e-01
  2.505640e-01   6.059075e+01   2.869087e-01
  2.508620e-01   6.125919e+01   2.898466e-01
  2.511610e-01   6.088873e+01   2.913070e-01
  2.514600e-01   6.090237e+01   2.881647e-01
  2.517590e-01   6.048908e+01   2.869780e-01
  2.520580e-01   6.089939e+01   2.884705e-01
  2.523570e-01   6.062115e+01   2.881238e-01
  2.526560e-01   6.064594e+01   2.890229e-01
  2.529550e-01   6.072210e+01   2.858848e-01
  2.532540e-01   6.077028e+01   2.858963e-01
  2.535530e-01   6.122236e+01   2.867534e-01
  2.538520e-01   6.051575e+01   2.864220e-01
  2.541510e-01   6.047949e+01   2.848057e-01
  2.544490e-01   6.104520e+01   2.869516e-01
  2.547480e-01   6.057891e+01   2.861605e-01
  2.550470e-01   6.089577e+01   2.851768e-01
  2.553460e-01   6.076463e+01   2.852736e-01
  2.556450e-01   6.087055e+01   2.832199e-01
  2.559440e-01   6.031029e+01   2.848122e-01
  2.562430e-01   6.045077e+01   2.864740e-01
  2.565420e-01   6.062032e+01   2.843300e-01
  2.568410e-01   5.999838e+01   2.820714e-01
  2.571400e-01   6.065158e+01   2.840021e-01
  2.574390e-01   6.064477e+01   2.861112e-01
  2.577380e-01   6.068314e+01   2.851835e-01
  2.580360e-01   6.066576e+01   2.831388e-01
  2.583350e-01   6.105273e+01   2.865599e-01
  2.586340e-01   6.065406e+01   2.825186e-01
  2.589330e-01   6.083254e+01   2.857374e-01
  2.592320e-01   6.108832e+01   2.835282e-01
  2.595310e-01   6.104555e+01   2.844224e-01
  2.598300e-01   6.089196e+01   2.859786e-01
  2.601290e-01   6.109146e+01   2.820641e-01
  2.604280e-01   6.043232e+01   2.839891e-01
  2.607270e-01   6.008280e+01   2.794367e-01
  2.610260e-01   6.034062e+01   2.825770e-01
  2.613250e-01   5.998029e+01   2.823266e-01
  2.616240e-01   6.060746e+01   2.829037e-01
  2.619220e-01   6.041997e+01   2.825647e-01
  2.622210e-01   6.066148e+01   2.802970e-01
  2.625200e-01   6.000925e+01   2.805243e-01
  2.628190e-01   5.990534e+01   2.799896e-01
  2.631180e-01   6.018656e+01   2.789106e-01
  2.634170e-01   6.072244e+01   2.837683e-01
  2.637160e-01   6.034942e+01   2.792877e-01
  2.640150e-01   6.033553e+01   2.819725e-01
  2.643140e-01   5.986486e+01   2.777840e-01
  2.646130e-01   6.040887e+01   2.794253e-01
  2.649120e-01   6.026148e+01   2.820951e-01
  2.652110e-01   6.026686e+01   2.789057e-01
  2.655090e-01   6.054135e+01   2.803081e-01
  2.658080e-01   5.999563e+01   2.774247e-01
  2.661070e-01   6.087096e+01   2.806843e-01
  2.664060e-01   6.069430e+01   2.799888e-01
  2.667050e-01   6.038302e+01   2.795570e-01
  2.670040e-01   6.046057e+01   2.795448e-01
  2.673030e-01   6.023146e+01   2.781586e-01
  2.676020e-01   5.993698e+01   2.775723e-01
  2.679010e-01   6.044470e+01   2.786506e-01
  2.682000e-01   6.020595e+01   2.769708e-01
  2.684990e-01   5.977071e+01   2.769984e-01
  2.687980e-01   6.020254e+01   2.776198e-01
  2.690960e-01   6.019200e+01   2.787324e-01
  2.693950e-01   5.981305e+01   2.749538e-01
  2.696940e-01   6.020565e+01   2.762250e-01
  2.699930e-01   6.032688e+01   2.775300e-01
  2.702920e-01   5.979057e+01   2.760136e-01
  2.705910e-01   6.021557e+01   2.774616e-01
  2.708900e-01   6.021440e+01   2.753221e-01
  2.711890e-01   6.017126e+01   2.770781e-01
  2.714880e-01   6.015638e+01   2.760193e-01
  2.717870e-01   5.991416e+01   2.759264e-01
  2.720860e-01   6.031119e+01   2.758194e-01
  2.723850e-01   5.995245e+01   2.743568e-01
  2.726840e-01   5.969331e+01   2.748627e-01
  2.729820e-01   5.954762e+01   2.743431e-01
  2.732810e-01   5.997756e+01   2.744142e-01
  2.735800e-01   6.036553e+01   2.752088e-01
  2.738790e-01   6.040828e+01   2.758570e-01
  2.741780e-01   5.970561e+01   2.747068e-01
  2.744770e-01   5.998239e+01   2.727966e-01
  2.747760e-01   5.992700e+01   2.740252e-01
  2.750750e-01   5.978821e+01   2.768507e-01
  2.753740e-01   5.976762e+01   2.812321e-01
  2.756730e-01   5.982123e+01   2.828498e-01
  2.759720e-01   5.982108e+01   2.815554e-01
  2.762710e-01   6.046469e+01   2.871274e-01
  2.765690e-01   5.998541e+01   2.852666e-01
  2.768680e-01   5.902251e+01   2.856500e-01
  2.771670e-01   5.920008e+01   2.836992e-01
  2.774660e-01   5.990427e+01   2.862076e-01
  2.777650e-01   6.013484e+01   2.902492e-01
  2.780640e-01   6.035369e+01   2.893838e-01
  2.783630e-01   5.997369e+01   2.888965e-01
  2.786620e-01   6.002087e+01   2.907304e-01
  2.789610e-01   6.013757e+01   2.911216e-01
  2.792600e-01   6.029794e+01   2.943816e-01
  2.795590e-01   5.968798e+01   2.871507e-01
  2.798580e-01   6.006207e+01   2.925822e-01
  2.801560e-01   5.955434e+01   2.909038e-01
  2.804550e-01   6.028125e+01   2.935593e-01
  2.807540e-01   5.996434e+01   2.941267e-01
  2.810530e-01   5.960984e+01   2.904930e-01
  2.813520e-01   6.011811e+01   2.956358e-01
  2.816510e-01   6.012284e+01   2.946278e-01
  2.819500e-01   5.988278e+01   2.941515e-01
  2.822490e-01   5.988422e+01   2.941551e-01
  2.825480e-01   6.003125e+01   2.940660e-01
  2.828470e-01   6.007307e+01   2.975957e-01
  2.831460e-01   6.018275e+01   2.963661e-01
  2.834450e-01   6.014882e+01   2.946914e-01
  2.837430e-01   5.999856e+01   2.960267e-01
  2.840420e-01   5.954840e+01   2.965250e-01
  2.843410e-01   5.987376e+01   3.038221e-01
  2.846400e-01   5.961015e+01   3.052799e-01
  2.849390e-01   6.013225e+01   3.145312e-01
  2.852380e-01   5.931136e+01   3.152764e-01
  2.855370e-01   5.919424e+01   3.180877e-01
  2.858360e-01   5.927242e+01   3.203353e-01
  2.861350e-01   5.961916e+01   3.241081e-01
  2.864340e-01   5.901931e+01   3.272443e-01
  2.867330e-01   5.882148e+01   3.257571e-01
  2.870320e-01   5.954194e+01   3.333709e-01
  2.873310e-01   5.955567e+01   3.303199e-01
  2.876290e-01   5.909417e+01   3.342711e-01
  2.879280e-01   5.887789e+01   3.367091e-01
  2.882270e-01   5.970763e+01   3.353303e-01
  2.885260e-01   6.015021e+01   3.406755e-01
  2.888250e-01   5.898424e+01   3.364984e-01
  2.891240e-01   5.924428e+01   3.423267e-01
  2.894230e-01   5.959615e+01   3.464424e-01
  2.897220e-01   5.923572e+01   3.372149e-01
  2.900210e-01   5.908712e+01   3.456984e-01
  2.903200e-01   5.914823e+01   3.438560e-01
  2.906190e-01   5.905201e+01   3.472747e-01
  2.909180e-01   5.903038e+01   3.481543e-01
  2.912160e-01   5.900097e+01   3.443408e-01
  2.915150e-01   5.939276e+01   3.568758e-01
  2.918140e-01   5.874621e+01   3.467498e-01
  2.921130e-01   5.985390e+01   3.532756e-01
  2.924120e-01   5.908879e+01   3.535590e-01
  2.927110e-01   5.941579e+01   3.535464e-01
  2.930100e-01   5.949081e+01   3.629918e-01
  2.933090e-01   5.928769e+01   3.565600e-01
  2.936080e-01   5.856414e+01   3.519858e-01
  2.939070e-01   5.922149e+01   3.596454e-01
  2.942060e-01   5.817857e+01   3.570851e-01
  2.945050e-01   5.876357e+01   3.664003e-01
  2.948030e-01   5.936950e+01   3.586447e-01
  2.951020e-01   5.931814e+01   3.639629e-01
  2.954010e-01   5.952212e+01   3.663264e-01
  2.957000e-01   5.886504e+01   3.660523e-01
  2.959990e-01   5.889595e+01   3.657076e-01
  2.962980e-01   5.876293e+01   3.659555e-01
  2.965970e-01   5.915391e+01   3.707707e-01
  2.968960e-01   5.883047e+01   3.695282e-01
  2.971950e-01   5.843412e+01   3.667060e-01
  2.974940e-01   5.937583e+01   3.683041e-01
  2.977930e-01   5.807042e+01   3.675859e-01
  2.980920e-01   5.921377e+01   3.714160e-01
  2.983900e-01   5.873059e+01   3.729020e-01
  2.986890e-01   5.883892e+01   3.691010e-01
  2.989880e-01   5.913230e+01   3.739407e-01
  2.992870e-01   5.918778e+01   3.750572e-01
  2.995860e-01   5.886395e+01   3.761678e-01
  2.998850e-01   5.896200e+01   3.743412e-01
  3.001840e-01   5.929285e+01   3.777764e-01
  3.004830e-01   5.846151e+01   3.799969e-01
  3.007820e-01   5.906222e+01   3.804532e-01
  3.010810e-01   5.872085e+01   3.766712e-01
  3.013800e-01   5.896659e+01   3.831423e-01
  3.016790e-01   5.947675e+01   3.837849e-01
  3.019780e-01   5.848104e+01   3.825724e-01
  3.022760e-01   5.906695e+01   3.862813e-01
  3.025750e-01   5.899344e+01   3.839902e-01
  3.028740e-01   5.861682e+01   3.881994e-01
  3.031730e-01   5.830501e+01   3.853324e-01
  3.034720e-01   5.894529e+01   3.890206e-01
  3.037710e-01   5.843446e+01   3.870681e-01
  3.040700e-01   5.901368e+01   3.908448e-01
  3.043690e-01   5.849061e+01   3.937266e-01
  3.046680e-01   5.820642e+01   3.913971e-01
  3.049670e-01   5.837706e+01   3.884646e-01
  3.052660e-01   5.893753e+01   3.971853e-01
  3.055650e-01   5.902481e+01   3.960772e-01
  3.058630e-01   5.834563e+01   3.991691e-01
  3.061620e-01   5.874332e+01   3.931981e-01
  3.064610e-01   5.820700e+01   3.964065e-01
  3.067600e-01   5.864885e+01   4.040235e-01
  3.070590e-01   5.829878e+01   3.967189e-01
  3.073580e-01   5.867112e+01   4.041002e-01
  3.076570e-01   5.936558e+01   3.991916e-01
  3.079560e-01   5.816881e+01   4.014794e-01
  3.082550e-01   5.893638e+01   4.041196e-01
  3.085540e-01   5.854560e+01   4.024822e-01
  3.088530e-01   5.913420e+01   4.096380e-01
  3.091520e-01   5.848203e+01   4.013818e-01
  3.094500e-01   5.850719e+01   4.102461e-01
  3.097490e-01   5.853276e+01   4.084720e-01
  3.100480e-01   5.855472e+01   4.054974e-01
  3.103470e-01   5.899109e+01   4.183660e-01
  3.106460e-01   5.847340e+01   4.043142e-01
  3.109450e-01   5.813122e+01   4.149796e-01
  3.112440e-01   5.842124e+01   4.090105e-01
  3.115430e-01   5.865434e+01   4.152162e-01
  3.118420e-01   5.886515e+01   4.205727e-01
  3.121410e-01   5.851603e+01   4.128019e-01
  3.124400e-01   5.894843e+01   4.218789e-01
  3.127390e-01   5.856312e+01   4.145705e-01
  3.130380e-01   5.818915e+01   4.222041e-01
  3.133360e-01   5.795940e+01   4.189958e-01
  3.136350e-01   5.886691e+01   4.215871e-01
  3.139340e-01   5.824363e+01   4.255216e-01
  3.142330e-01   5.822424e+01   4.189445e-01
  3.145320e-01   5.827692e+01   4.295532e-01
  3.148310e-01   5.762618e+01   4.222180e-01
  3.151300e-01   5.831604e+01   4.247377e-01
  3.154290e-01   5.881834e+01   4.315439e-01
  3.157280e-01   5.884535e+01   4.287749e-01
  3.160270e-01   5.825496e+01   4.349808e-01
  3.163260e-01   5.858916e+01   4.278405e-01
  3.166250e-01   5.847257e+01   4.357925e-01
  3.169230e-01   5.808456e+01   4.317511e-01
  3.172220e-01   5.883330e+01   4.394095e-01
  3.175210e-01   5.852804e+01   4.378874e-01
  3.178200e-01   5.780061e+01   4.321669e-01
  3.181190e-01   5.821366e+01   4.417230e-01
  3.184180e-01   5.897770e+01   4.399484e-01
  3.187170e-01   5.831495e+01   4.452821e-01
  3.190160e-01   5.853914e+01   4.449363e-01
  3.193150e-01   5.812443e+01   4.367543e-01
  3.196140e-01   5.807345e+01   4.480064e-01
  3.199130e-01   5.789081e+01   4.408881e-01
  3.202120e-01   5.821411e+01   4.493724e-01
  3.205100e-01   5.896083e+01   4.510035e-01
  3.208090e-01   5.843396e+01   4.457362e-01
  3.211080e-01   5.850557e+01   4.530011e-01
  3.214070e-01   5.778371e+01   4.424527e-01
  3.217060e-01   5.802242e+01   4.507080e-01
  3.220050e-01   5.789028e+01   4.472993e-01
  3.223040e-01   5.778620e+01   4.448648e-01
  3.226030e-01   5.796918e+01   4.569037e-01
  3.229020e-01   5.852210e+01   4.436804e-01
  3.232010e-01   5.922353e+01   4.587664e-01
  3.235000e-01   5.807805e+01   4.492601e-01
  3.237990e-01   5.778254e+01   4.514536e-01
  3.240970e-01   5.856037e+01   4.614344e-01
  3.243960e-01   5.813231e+01   4.502999e-01
  3.246950e-01   5.921307e+01   4.657972e-01
  3.249940e-01   5.786482e+01   4.526218e-01
  3.252930e-01   5.816942e+01   4.612265e-01
  3.255920e-01   5.813965e+01   4.638129e-01
  3.258910e-01   5.795422e+01   4.585984e-01
  3.261900e-01   5.804926e+01   4.662027e-01
  3.264890e-01   6.543603e+01   4.891875e-01
  3.267880e-01   5.829054e+01   4.653277e-01
  3.270870e-01   5.794897e+01   4.719259e-01
  3.273860e-01   5.801085e+01   4.665115e-01
  3.276850e-01   5.796819e+01   4.720042e-01
  3.279830e-01   5.726787e+01   4.621383e-01
  3.282820e-01   5.792002e+01   4.742288e-01
  3.285810e-01   5.725464e+01   4.695686e-01
  3.288800e-01   5.776796e+01   4.750745e-01
  3.291790e-01   5.861001e+01   4.746100e-01
  3.294780e-01   5.766604e+01   4.781325e-01
  3.297770e-01   5.819407e+01   4.828593e-01
  3.300760e-01   5.798854e+01   4.769692e-01
  3.303750e-01   5.800857e+01   4.846686e-01
  3.306740e-01   5.879796e+01   4.812881e-01
  3.309730e-01   5.841278e+01   4.884551e-01
  3.312720e-01   5.761932e+01   4.888438e-01
  3.315700e-01   5.779091e+01   4.806739e-01
  3.318690e-01   5.790885e+01   4.938843e-01
  3.321680e-01   5.844625e+01   4.849351e-01
  3.324670e-01   5.821508e+01   4.962974e-01
  3.327660e-01   5.833119e+01   4.940306e-01
  3.330650e-01   5.833082e+01   4.945777e-01
  3.333640e-01   5.779308e+01   5.001340e-01
  3.336630e-01   5.786266e+01   4.888018e-01
  3.339620e-01   5.795565e+01   5.037337e-01
  3.342610e-01   5.833243e+01   4.984767e-01
  3.345600e-01   5.828550e+01   5.034161e-01
  3.348590e-01   5.780048e+01   5.102118e-01
  3.351570e-01   5.744926e+01   4.930222e-01
  3.354560e-01   5.795940e+01   5.146105e-01
  3.357550e-01   5.697950e+01   4.937780e-01
  3.360540e-01   5.731008e+01   5.098713e-01
  3.363530e-01   5.771771e+01   5.179445e-01
  3.366520e-01   5.725512e+01   5.006800e-01
  3.369510e-01   5.755503e+01   5.237039e-01
  3.372500e-01   5.755068e+01   5.002327e-01
  3.375490e-01   5.819663e+01   5.239751e-01
  3.378480e-01   5.753168e+01   5.183876e-01
  3.381470e-01   5.776419e+01   5.181530e-01
  3.384460e-01   5.778785e+01   5.322058e-01
  3.387450e-01   5.664762e+01   5.057017e-01
  3.390430e-01   5.829967e+01   5.318020e-01
  3.393420e-01   5.818645e+01   5.285747e-01
  3.396410e-01   5.779091e+01   5.274466e-01
  3.399400e-01   5.817215e+01   5.446888e-01
  3.402390e-01   5.787879e+01   5.173940e-01
  3.405380e-01   5.811509e+01   5.415024e-01
  3.408370e-01   5.795450e+01   5.329727e-01
  3.411360e-01   5.708327e+01   5.324200e-01
  3.414350e-01   5.817725e+01   5.447126e-01
  3.417340e-01   5.721576e+01   5.323375e-01
  3.420330e-01   5.704779e+01   5.476006e-01
  3.423320e-01   5.718259e+01   5.328830e-01
  3.426300e-01   5.803204e+01   5.515367e-01
  3.429290e-01   5.780196e+01   5.481630e-01
  3.432280e-01   5.731271e+01   5.435965e-01
  3.435270e-01   5.791368e+01   5.652874e-01
  3.438260e-01   5.752706e+01   5.409297e-01
  3.441250e-01   5.769138e+01   5.609306e-01
  3.444240e-01   5.747022e+01   5.519353e-01
  3.447230e-01   5.779226e+01   5.582035e-01
  3.450220e-01   5.811104e+01   5.712831e-01
  3.453210e-01   5.659030e+01   5.476937e-01
  3.456200e-01   5.758362e+01   5.738313e-01
  3.459190e-01   5.739142e+01   5.594704e-01
  3.462170e-01   5.769387e+01   5.717872e-01
  3.465160e-01   5.710304e+01   5.679997e-01
  3.468150e-01   5.761981e+01   5.697118e-01
  3.471140e-01   5.754910e+01   5.843828e-01
  3.474130e-01   5.776283e+01   5.695690e-01
  3.477120e-01   5.849262e+01   5.891539e-01
  3.480110e-01   5.918370e+01   5.862072e-01
  3.483100e-01   5.770401e+01   5.806220e-01
  3.486090e-01   5.765031e+01   5.952828e-01
  3.489080e-01   5.693867e+01   5.767587e-01
  3.492070e-01   5.876373e+01   6.019850e-01
  3.495060e-01   5.813658e+01   5.873580e-01
  3.498040e-01   5.765093e+01   5.972346e-01
  3.501030e-01   5.731915e+01   5.964923e-01
  3.504020e-01   5.680331e+01   5.928279e-01
  3.507010e-01   5.657908e+01   6.057218e-01
  3.510000e-01   5.701327e+01   5.891133e-01
  3.512990e-01   5.773985e+01   6.119037e-01
  3.515980e-01   5.726787e+01   6.011899e-01
  3.518970e-01   5.712616e+01   6.139404e-01
  3.521960e-01   5.783334e+01   6.265539e-01
  3.524950e-01   5.840421e+01   6.061124e-01
  3.527940e-01   5.751729e+01   6.282386e-01
  3.530930e-01   5.784785e+01   6.135308e-01
  3.533920e-01   5.735676e+01   6.262237e-01
  3.536900e-01   5.846412e+01   6.345432e-01
  3.539890e-01   5.631176e+01   6.193718e-01
  3.542880e-01   5.742637e+01   6.406863e-01
  3.545870e-01   5.796411e+01   6.184268e-01
  3.548860e-01   5.705677e+01   6.350233e-01
  3.551850e-01   5.696576e+01   6.229580e-01
  3.554840e-01   5.764338e+01   6.382794e-01
  3.557830e-01   5.808554e+01   6.431360e-01
  3.560820e-01   5.756832e+01   6.184781e-01
  3.563810e-01   5.710101e+01   6.364625e-01
  3.566800e-01   5.756518e+01   6.239784e-01
  3.569790e-01   5.821046e+01   6.475027e-01
  3.572770e-01   5.807523e+01   6.455194e-01
  3.575760e-01   5.719874e+01   6.143303e-01
  3.578750e-01   5.726299e+01   6.548299e-01
  3.581740e-01   5.758238e+01   6.274542e-01
  3.584730e-01   5.628951e+01   6.492399e-01
  3.587720e-01   5.718268e+01   6.429893e-01
  3.590710e-01   5.817445e+01   6.473024e-01
  3.593700e-01   5.686777e+01   6.645409e-01
  3.596690e-01   5.697468e+01   6.369564e-01
  3.599680e-01   5.836600e+01   6.746274e-01
  3.602670e-01   5.715912e+01   6.503759e-01
  3.605660e-01   5.700755e+01   6.653571e-01
  3.608640e-01   5.743658e+01   6.849834e-01
  3.611630e-01   5.850590e+01   6.554280e-01
  3.614620e-01   5.777850e+01   6.915243e-01
  3.617610e-01   5.803830e+01   6.672392e-01
  3.620600e-01   5.823601e+01   6.912317e-01
  3.623590e-01   5.737609e+01   6.831455e-01
  3.626580e-01   5.849042e+01   6.897475e-01
  3.629570e-01   5.800106e+01   7.053398e-01
  3.632560e-01   5.698892e+01   6.693932e-01
  3.635550e-01   5.668238e+01   7.086405e-01
  3.638540e-01   5.661993e+01   6.906411e-01
  3.641530e-01   5.700429e+01   6.976689e-01
  3.644510e-01   5.580277e+01   7.202306e-01
  3.647500e-01   5.779296e+01   6.885973e-01
  3.650490e-01   5.805455e+01   7.328157e-01
  3.653480e-01   5.704359e+01   7.092319e-01
  3.656470e-01   5.746023e+01   7.202815e-01
  3.659460e-01   5.768435e+01   7.433402e-01
  3.662450e-01   5.678705e+01   7.059877e-01
  3.665440e-01   5.590888e+01   7.491231e-01
  3.668430e-01   5.825594e+01   7.235227e-01
  3.671420e-01   5.731548e+01   7.485987e-01
  3.674410e-01   5.700226e+01   7.370640e-01
  3.677400e-01   5.765877e+01   7.547580e-01
  3.680390e-01   5.753904e+01   7.832248e-01
  3.683370e-01   5.690110e+01   7.290820e-01
  3.686360e-01   5.580873e+01   7.627874e-01
  3.689350e-01   5.749013e+01   7.576306e-01
  3.692340e-01   5.670639e+01   7.731811e-01
  3.695330e-01   5.832906e+01   8.118504e-01
  3.698320e-01   5.633631e+01   7.441069e-01
  3.701310e-01   5.791880e+01   8.114233e-01
  3.704300e-01   5.686930e+01   7.657820e-01
  3.707290e-01   5.859005e+01   8.185811e-01
  3.710280e-01   5.649851e+01   7.990096e-01
  3.713270e-01   5.703939e+01   7.910700e-01
  3.716260e-01   5.737619e+01   8.412244e-01
  3.719240e-01   5.807801e+01   7.913682e-01
  3.722230e-01   5.746813e+01   8.446630e-01
  3.725220e-01   5.742190e+01   8.153361e-01
  3.728210e-01   5.799051e+01   8.375445e-01
  3.731200e-01   5.776546e+01   8.855609e-01
  3.734190e-01   5.639681e+01   7.982902e-01
  3.737180e-01   5.810767e+01   8.850024e-01
  3.740170e-01   5.757892e+01   8.292681e-01
  3.743160e-01   5.717215e+01   8.841877e-01
  3.746150e-01   5.654411e+01   8.730144e-01
  3.749140e-01   5.659867e+01   8.523857e-01
  3.752130e-01   5.790885e+01   9.239729e-01
  3.755110e-01   5.612699e+01   8.459540e-01
  3.758100e-01   5.787937e+01   9.237376e-01
  3.761090e-01   5.743015e+01   8.926727e-01
  3.764080e-01   5.766474e+01   9.184427e-01
  3.767070e-01   5.629167e+01   9.487959e-01
  3.770060e-01   5.758199e+01   8.809901e-01
  3.773050e-01   5.605841e+01   9.549554e-01
  3.776040e-01   5.830539e+01   9.307740e-01
  3.779030e-01   5.634193e+01   9.452226e-01
  3.782020e-01   5.692602e+01   1.026236e+00
  3.785010e-01   5.808398e+01   9.112404e-01
  3.788000e-01   5.536569e+01   1.007148e+00
  3.790990e-01   5.567578e+01   9.318204e-01
  3.793970e-01   5.862436e+01   1.026446e+00
  3.796960e-01   5.732360e+01   1.010196e+00
  3.799950e-01   5.645711e+01   9.841351e-01
  3.802940e-01   5.652670e+01   1.094772e+00
  3.805930e-01   5.696634e+01   9.585349e-01
  3.808920e-01   5.742637e+01   1.109701e+00
  3.811910e-01   5.844359e+01   1.034765e+00
  3.814900e-01   5.651005e+01   1.070812e+00
  3.817890e-01   5.508735e+01   1.154437e+00
  3.820880e-01   5.750261e+01   1.002360e+00
  3.823870e-01   5.800841e+01   1.192317e+00
  3.826860e-01   5.598878e+01   1.027880e+00
  3.829840e-01   5.628000e+01   1.197989e+00
  3.832830e-01   5.821899e+01   1.164613e+00
  3.835820e-01   5.638950e+01   1.118875e+00
  3.838810e-01   5.561248e+01   1.242291e+00
  3.841800e-01   5.689348e+01   1.110870e+00
  3.844790e-01   5.523143e+01   1.247233e+00
  3.847780e-01   5.888564e+01   1.193573e+00
  3.850770e-01   5.669728e+01   1.273212e+00
  3.853760e-01   5.836842e+01   1.378055e+00
  3.856750e-01   5.685344e+01   1.172797e+00
  3.859740e-01   5.701588e+01   1.386103e+00
  3.862730e-01   5.597324e+01   1.246314e+00
  3.865710e-01   5.704957e+01   1.386513e+00
  3.868700e-01   5.640184e+01   1.403917e+00
  3.871690e-01   5.772518e+01   1.336317e+00
  3.874680e-01   5.558594e+01   1.510064e+00
  3.877670e-01   5.734714e+01   1.354321e+00
  3.880660e-01   5.420981e+01   1.524770e+00
  3.883650e-01   5.634193e+01   1.473023e+00
  3.886640e-01   5.501800e+01   1.518930e+00
  3.889630e-01   5.700878e+01   1.682561e+00
  3.892620e-01   5.729406e+01   1.516693e+00
  3.895610e-01   5.577282e+01   1.709825e+00
  3.898600e-01   5.601560e+01   1.667840e+00
  3.901580e-01   5.618018e+01   1.740401e+00
  3.904570e-01   5.506143e+01   1.926356e+00
  3.907560e-01   5.472446e+01   1.693679e+00
  3.910550e-01   5.717063e+01   1.998924e+00
  3.913540e-01   5.654162e+01   1.987897e+00
  3.916530e-01   5.731041e+01   2.001367e+00
  3.919520e-01   5.271947e+01   2.493545e+00
  3.922510e-01   5.661151e+01   1.989126e+00
  3.925500e-01   5.547928e+01   2.641870e+00
  3.928490e-01   5.881307e+01   2.483090e+00
  3.931480e-01   5.485026e+01   2.626851e+00
  3.934470e-01   0.000000e+00   0.000000e+00
  3.937460e-01   5.875016e+01   2.718633e+00
creator: radaver
creator-version: 3725
header-file: /nas_data/SAXS_data/20151104Workshop/header/JH1_0199.txt
image-file: /nas_data/Pilatus1M/20151104_Workshop/JH1_0199.tif
angular-axis-file: /nas_data/SAXS_data/20151104Workshop/q20151029.dat
beamstop-mask-file: /nas_data/SAXS_data/20151104Workshop/fit2d20151031.msk
detector-response-file: none
beam-center-x: 949.7700
beam-center-y: 918.8000
unit-time: 1.0000
channel-first: 10
channel-last: 1315
Exposure time [s]: 1.094026
Transmitted Beam: 0.484383
Incident Beam: 0.484383
Code: JH1
Concentration [mg/ml]: 1
Run Number: 0199
