# Supplementary material for: SAXS analysis of a soluble cytosolic NgBR construct including extracellular and transmembrane domains
Source: PLoS One. 2018 Jan 18;13(1):e0191371. doi: 10.1371/journal.pone.0191371 (PMC5773207; doi:10.1371/journal.pone.0191371)
Supplement: S1 File — (ZIP) [file pone.0191371.s001.zip › JH1_0200.dat]

Sample:   c= 1.0000 mg/ml  Code: JH1
  3.656810e-03   2.273734e+04   4.141448e+01
  3.955720e-03   2.207606e+04   2.802691e+01
  4.254640e-03   1.918162e+04   2.341116e+01
  4.553560e-03   1.547374e+04   2.027313e+01
  4.852480e-03   1.253839e+04   1.708562e+01
  5.151400e-03   1.056445e+04   1.549304e+01
  5.450320e-03   8.770117e+03   1.340791e+01
  5.749240e-03   7.485494e+03   1.200189e+01
  6.048150e-03   6.408970e+03   1.088545e+01
  6.347070e-03   5.560840e+03   9.633483e+00
  6.645990e-03   4.875755e+03   8.980921e+00
  6.944910e-03   4.284857e+03   8.105280e+00
  7.243830e-03   3.838403e+03   7.433477e+00
  7.542750e-03   3.423856e+03   6.993960e+00
  7.841670e-03   3.105099e+03   6.290124e+00
  8.140580e-03   2.795836e+03   6.050997e+00
  8.439500e-03   2.562296e+03   5.583431e+00
  8.738420e-03   2.357669e+03   5.304754e+00
  9.037340e-03   2.160358e+03   4.909891e+00
  9.336260e-03   2.007848e+03   4.651561e+00
  9.635180e-03   1.856663e+03   4.460284e+00
  9.934100e-03   1.707407e+03   4.138491e+00
  1.023300e-02   1.570778e+03   4.068022e+00
  1.053190e-02   1.454730e+03   3.970717e+00
  1.083090e-02   1.340929e+03   3.812244e+00
  1.112980e-02   1.237505e+03   3.631108e+00
  1.142870e-02   1.154913e+03   3.488193e+00
  1.172760e-02   1.059632e+03   3.331913e+00
  1.202650e-02   9.882737e+02   3.208867e+00
  1.232540e-02   9.164871e+02   3.073194e+00
  1.262440e-02   8.403599e+02   2.888073e+00
  1.292330e-02   7.874823e+02   2.752610e+00
  1.322220e-02   7.335531e+02   2.656685e+00
  1.352110e-02   6.806278e+02   2.533333e+00
  1.382000e-02   6.340488e+02   2.421021e+00
  1.411900e-02   5.891051e+02   2.322283e+00
  1.441790e-02   5.538413e+02   2.235486e+00
  1.471680e-02   5.168094e+02   2.149198e+00
  1.501570e-02   4.842064e+02   2.037306e+00
  1.531460e-02   4.561353e+02   1.968442e+00
  1.561350e-02   4.274788e+02   1.872172e+00
  1.591250e-02   4.002820e+02   1.827600e+00
  1.621140e-02   3.795212e+02   1.748890e+00
  1.651030e-02   3.567235e+02   1.677719e+00
  1.680920e-02   3.380703e+02   1.633266e+00
  1.710810e-02   3.224548e+02   1.598447e+00
  1.740710e-02   3.059294e+02   1.534546e+00
  1.770600e-02   2.886466e+02   1.475590e+00
  1.800490e-02   2.761270e+02   1.431825e+00
  1.830380e-02   2.620261e+02   1.405901e+00
  1.860270e-02   2.491267e+02   1.344237e+00
  1.890170e-02   2.379422e+02   1.313716e+00
  1.920060e-02   2.259520e+02   1.268053e+00
  1.949950e-02   2.198569e+02   1.265239e+00
  1.979840e-02   2.068394e+02   1.204184e+00
  2.009730e-02   2.012294e+02   1.174713e+00
  2.039620e-02   1.936060e+02   1.150157e+00
  2.069520e-02   1.864277e+02   1.122550e+00
  2.099410e-02   1.799708e+02   1.110931e+00
  2.129300e-02   1.719626e+02   1.057475e+00
  2.159190e-02   1.669212e+02   1.077763e+00
  2.189080e-02   1.610634e+02   1.064592e+00
  2.218980e-02   1.563354e+02   1.066918e+00
  2.248870e-02   1.507465e+02   1.066365e+00
  2.278760e-02   1.460601e+02   1.039317e+00
  2.308650e-02   1.424123e+02   1.057841e+00
  2.338540e-02   1.387931e+02   1.042144e+00
  2.368430e-02   1.342190e+02   1.006212e+00
  2.398330e-02   1.296732e+02   1.011529e+00
  2.428220e-02   1.284483e+02   9.843432e-01
  2.458110e-02   1.241753e+02   1.000373e+00
  2.488000e-02   1.221444e+02   9.656964e-01
  2.517890e-02   1.182190e+02   9.387194e-01
  2.547790e-02   1.166537e+02   9.456581e-01
  2.577680e-02   1.130599e+02   9.234993e-01
  2.607570e-02   1.099766e+02   9.181953e-01
  2.637460e-02   1.088808e+02   9.062710e-01
  2.667350e-02   1.060803e+02   8.721512e-01
  2.697250e-02   1.051288e+02   8.414615e-01
  2.727140e-02   1.050825e+02   8.100541e-01
  2.757030e-02   1.030633e+02   8.035653e-01
  2.786920e-02   1.010271e+02   7.864950e-01
  2.816810e-02   1.004239e+02   7.717158e-01
  2.846700e-02   9.741576e+01   7.506858e-01
  2.876600e-02   9.568659e+01   7.350294e-01
  2.906490e-02   9.639367e+01   7.399589e-01
  2.936380e-02   9.458297e+01   7.275182e-01
  2.966270e-02   9.351448e+01   7.180898e-01
  2.996160e-02   9.217939e+01   7.139900e-01
  3.026060e-02   9.002205e+01   6.944732e-01
  3.055950e-02   8.994333e+01   6.931855e-01
  3.085840e-02   8.888873e+01   6.862000e-01
  3.115730e-02   8.734746e+01   6.773768e-01
  3.145620e-02   8.680530e+01   6.687826e-01
  3.175510e-02   8.688850e+01   6.709387e-01
  3.205410e-02   8.620542e+01   6.646542e-01
  3.235300e-02   8.521860e+01   6.581617e-01
  3.265190e-02   8.365780e+01   6.401404e-01
  3.295080e-02   8.356254e+01   6.439711e-01
  3.324970e-02   8.381839e+01   6.441093e-01
  3.354870e-02   8.235161e+01   6.367794e-01
  3.384760e-02   8.277489e+01   6.310425e-01
  3.414650e-02   8.224570e+01   6.290221e-01
  3.444540e-02   8.176027e+01   6.185446e-01
  3.474430e-02   8.031486e+01   6.184473e-01
  3.504330e-02   7.940035e+01   6.072962e-01
  3.534220e-02   8.018310e+01   6.110353e-01
  3.564110e-02   7.836453e+01   6.033219e-01
  3.594000e-02   7.818637e+01   5.911010e-01
  3.623890e-02   7.806359e+01   6.006847e-01
  3.653780e-02   7.745506e+01   5.821550e-01
  3.683680e-02   7.702307e+01   5.880824e-01
  3.713570e-02   7.654528e+01   5.869547e-01
  3.743460e-02   7.664435e+01   5.777614e-01
  3.773350e-02   7.696746e+01   5.783105e-01
  3.803240e-02   7.551102e+01   5.864856e-01
  3.833140e-02   7.425911e+01   5.954272e-01
  3.863030e-02   7.559607e+01   6.101022e-01
  3.892920e-02   7.478701e+01   6.052504e-01
  3.922810e-02   7.550270e+01   6.105228e-01
  3.952700e-02   7.437127e+01   6.020042e-01
  3.982600e-02   7.295591e+01   6.049071e-01
  4.012490e-02   7.364495e+01   5.982848e-01
  4.042380e-02   7.422625e+01   6.085345e-01
  4.072270e-02   7.433970e+01   6.065970e-01
  4.102160e-02   7.251596e+01   5.983255e-01
  4.132050e-02   7.335965e+01   6.025853e-01
  4.161950e-02   7.316960e+01   5.955839e-01
  4.191840e-02   7.275659e+01   6.016846e-01
  4.221730e-02   7.243757e+01   5.925971e-01
  4.251620e-02   7.157731e+01   5.967885e-01
  4.281510e-02   7.075998e+01   5.841950e-01
  4.311410e-02   7.235338e+01   5.914928e-01
  4.341300e-02   7.098769e+01   5.889118e-01
  4.371190e-02   7.140916e+01   5.891332e-01
  4.401080e-02   7.151123e+01   5.895541e-01
  4.430970e-02   7.040787e+01   5.805169e-01
  4.460860e-02   7.073578e+01   5.826069e-01
  4.490760e-02   7.062011e+01   5.836173e-01
  4.520650e-02   7.079261e+01   5.798973e-01
  4.550540e-02   7.067340e+01   5.823500e-01
  4.580430e-02   7.120473e+01   5.823166e-01
  4.610320e-02   7.025224e+01   5.755094e-01
  4.640220e-02   6.954153e+01   5.769343e-01
  4.670110e-02   6.928835e+01   5.673087e-01
  4.700000e-02   7.003812e+01   5.724889e-01
  4.729890e-02   6.986093e+01   5.739044e-01
  4.759780e-02   6.918821e+01   5.704219e-01
  4.789680e-02   6.952524e+01   5.682777e-01
  4.819570e-02   6.960462e+01   5.679031e-01
  4.849460e-02   6.868377e+01   5.662246e-01
  4.879350e-02   6.797698e+01   5.571322e-01
  4.909240e-02   6.842501e+01   5.665611e-01
  4.939130e-02   6.798089e+01   5.551357e-01
  4.969030e-02   6.798611e+01   5.571696e-01
  4.998920e-02   6.735271e+01   5.538979e-01
  5.028810e-02   6.830628e+01   5.557950e-01
  5.058700e-02   6.782140e+01   5.578466e-01
  5.088590e-02   6.702052e+01   5.453330e-01
  5.118490e-02   6.719328e+01   5.532420e-01
  5.148380e-02   6.717739e+01   5.505234e-01
  5.178270e-02   6.783308e+01   5.460652e-01
  5.208160e-02   6.715834e+01   5.491332e-01
  5.238050e-02   6.790341e+01   5.463482e-01
  5.267940e-02   6.770028e+01   5.533241e-01
  5.297840e-02   6.717642e+01   5.440501e-01
  5.327730e-02   6.730090e+01   5.420270e-01
  5.357620e-02   6.736711e+01   5.441864e-01
  5.387510e-02   6.667790e+01   5.382679e-01
  5.417400e-02   6.723062e+01   5.455457e-01
  5.447300e-02   6.670889e+01   5.353181e-01
  5.477190e-02   6.735080e+01   5.391170e-01
  5.507080e-02   6.738963e+01   5.392724e-01
  5.536970e-02   6.717875e+01   5.365893e-01
  5.566860e-02   6.716457e+01   5.402286e-01
  5.596760e-02   6.819604e+01   5.381960e-01
  5.626650e-02   6.631726e+01   5.331376e-01
  5.656540e-02   6.577451e+01   5.291506e-01
  5.686430e-02   6.608436e+01   5.274274e-01
  5.716320e-02   6.753299e+01   5.296420e-01
  5.746210e-02   6.708080e+01   5.331771e-01
  5.776110e-02   6.594038e+01   5.304164e-01
  5.806000e-02   6.620703e+01   5.232654e-01
  5.835890e-02   6.659708e+01   5.253809e-01
  5.865780e-02   6.673412e+01   5.230551e-01
  5.895670e-02   6.615338e+01   5.306724e-01
  5.925570e-02   6.508179e+01   5.143078e-01
  5.955460e-02   6.639657e+01   5.263274e-01
  5.985350e-02   6.589488e+01   5.169538e-01
  6.015240e-02   6.563293e+01   5.175976e-01
  6.045130e-02   6.592257e+01   5.193008e-01
  6.075020e-02   6.600438e+01   5.146238e-01
  6.104920e-02   6.600031e+01   5.184834e-01
  6.134810e-02   6.610235e+01   5.194453e-01
  6.164700e-02   6.605183e+01   5.110173e-01
  6.194590e-02   6.615541e+01   5.196538e-01
  6.224480e-02   6.651586e+01   5.096141e-01
  6.254380e-02   6.676357e+01   5.192347e-01
  6.284270e-02   6.571988e+01   5.168229e-01
  6.314160e-02   6.507502e+01   5.019900e-01
  6.344050e-02   6.700113e+01   5.168480e-01
  6.373940e-02   6.706493e+01   5.085641e-01
  6.403840e-02   6.538771e+01   5.100482e-01
  6.433730e-02   6.565371e+01   5.057773e-01
  6.463620e-02   6.527611e+01   5.002038e-01
  6.493510e-02   6.592431e+01   5.137652e-01
  6.523400e-02   6.520549e+01   5.004420e-01
  6.553290e-02   6.607035e+01   5.063345e-01
  6.583190e-02   6.553870e+01   5.022307e-01
  6.613080e-02   6.496509e+01   4.954983e-01
  6.642970e-02   6.524377e+01   5.057657e-01
  6.672860e-02   6.509527e+01   4.945102e-01
  6.702750e-02   6.594689e+01   5.027672e-01
  6.732650e-02   6.499911e+01   4.956280e-01
  6.762540e-02   6.567937e+01   4.982148e-01
  6.792430e-02   6.551292e+01   4.995894e-01
  6.822320e-02   6.470164e+01   4.886519e-01
  6.852210e-02   6.519074e+01   4.978568e-01
  6.882110e-02   6.600813e+01   4.969764e-01
  6.912000e-02   6.440982e+01   4.904364e-01
  6.941890e-02   6.636166e+01   4.943972e-01
  6.971780e-02   6.561472e+01   4.911276e-01
  7.001670e-02   6.551784e+01   4.971039e-01
  7.031560e-02   6.515319e+01   4.889209e-01
  7.061460e-02   6.590513e+01   4.922132e-01
  7.091350e-02   6.506146e+01   4.876289e-01
  7.121240e-02   6.444605e+01   4.815982e-01
  7.151130e-02   6.482712e+01   4.891255e-01
  7.181020e-02   6.488006e+01   4.827567e-01
  7.210920e-02   6.408214e+01   4.830098e-01
  7.240810e-02   6.551149e+01   4.837201e-01
  7.270700e-02   6.611058e+01   4.920217e-01
  7.300590e-02   6.537577e+01   4.845975e-01
  7.330480e-02   6.451187e+01   4.759760e-01
  7.360370e-02   6.476995e+01   4.828069e-01
  7.390270e-02   6.439298e+01   4.759806e-01
  7.420160e-02   6.439417e+01   4.832523e-01
  7.450050e-02   6.496019e+01   4.762984e-01
  7.479940e-02   6.507024e+01   4.780314e-01
  7.509830e-02   6.509004e+01   4.821617e-01
  7.539730e-02   6.390361e+01   4.706690e-01
  7.569620e-02   6.392022e+01   4.715979e-01
  7.599510e-02   6.513725e+01   4.791706e-01
  7.629400e-02   6.454105e+01   4.708518e-01
  7.659290e-02   6.477631e+01   4.760648e-01
  7.689190e-02   6.539982e+01   4.739739e-01
  7.719080e-02   6.504236e+01   4.752812e-01
  7.748970e-02   6.429994e+01   4.691177e-01
  7.778860e-02   6.499560e+01   4.746734e-01
  7.808750e-02   6.464808e+01   4.699597e-01
  7.838640e-02   6.443623e+01   4.666597e-01
  7.868540e-02   6.467240e+01   4.687760e-01
  7.898430e-02   6.439083e+01   4.652463e-01
  7.928320e-02   6.434567e+01   4.705673e-01
  7.958210e-02   6.528849e+01   4.651731e-01
  7.988100e-02   6.433901e+01   4.671455e-01
  8.018000e-02   6.432324e+01   4.645882e-01
  8.047890e-02   6.403145e+01   4.631214e-01
  8.077780e-02   6.472602e+01   4.648016e-01
  8.107670e-02   6.440258e+01   4.611964e-01
  8.137560e-02   6.386397e+01   4.625153e-01
  8.167450e-02   6.504823e+01   4.639089e-01
  8.197350e-02   6.508925e+01   4.612316e-01
  8.227240e-02   6.458834e+01   4.638966e-01
  8.257130e-02   6.515096e+01   4.563382e-01
  8.287020e-02   6.364625e+01   4.600947e-01
  8.316910e-02   6.465314e+01   4.604826e-01
  8.346810e-02   6.380638e+01   4.531434e-01
  8.376700e-02   6.411193e+01   4.605580e-01
  8.406590e-02   6.420426e+01   4.514827e-01
  8.436480e-02   6.498616e+01   4.612661e-01
  8.466370e-02   6.416003e+01   4.524712e-01
  8.496270e-02   6.430579e+01   4.637008e-01
  8.526160e-02   6.415413e+01   4.777786e-01
  8.556050e-02   6.464259e+01   4.800472e-01
  8.585940e-02   6.387368e+01   4.831572e-01
  8.615830e-02   6.449498e+01   4.855014e-01
  8.645720e-02   6.380921e+01   4.876619e-01
  8.675620e-02   6.428793e+01   4.919242e-01
  8.705510e-02   6.473716e+01   4.926576e-01
  8.735400e-02   6.480775e+01   4.953945e-01
  8.765290e-02   6.468012e+01   4.954041e-01
  8.795180e-02   6.448491e+01   4.986858e-01
  8.825080e-02   6.458811e+01   4.945543e-01
  8.854970e-02   6.408744e+01   4.991924e-01
  8.884860e-02   6.446563e+01   4.986112e-01
  8.914750e-02   6.438343e+01   5.045222e-01
  8.944640e-02   6.489002e+01   5.028271e-01
  8.974530e-02   6.487748e+01   4.986741e-01
  9.004430e-02   7.141477e+01   5.210814e-01
  9.034320e-02   6.422469e+01   4.766941e-01
  9.064210e-02   6.435471e+01   4.762836e-01
  9.094100e-02   6.381100e+01   4.643902e-01
  9.123990e-02   6.391013e+01   4.635064e-01
  9.153890e-02   6.427145e+01   4.673206e-01
  9.183780e-02   6.362950e+01   4.616655e-01
  9.213670e-02   6.314735e+01   4.582879e-01
  9.243560e-02   6.723845e+01   4.716543e-01
  9.273450e-02   6.373812e+01   4.552375e-01
  9.303350e-02   6.409184e+01   4.625189e-01
  9.333240e-02   6.388880e+01   4.515138e-01
  9.363130e-02   6.424816e+01   4.562693e-01
  9.393020e-02   6.396460e+01   4.529326e-01
  9.422910e-02   6.465045e+01   4.565204e-01
  9.452800e-02   6.380424e+01   4.546902e-01
  9.482700e-02   6.409067e+01   4.454933e-01
  9.512590e-02   6.455868e+01   4.554185e-01
  9.542480e-02   6.447057e+01   4.501502e-01
  9.572370e-02   6.402740e+01   4.486004e-01
  9.602260e-02   6.432808e+01   4.519178e-01
  9.632160e-02   6.327222e+01   4.404751e-01
  9.662050e-02   6.389832e+01   4.451899e-01
  9.691940e-02   6.416817e+01   4.461290e-01
  9.721830e-02   6.377204e+01   4.422114e-01
  9.751720e-02   6.464187e+01   4.474048e-01
  9.781610e-02   6.348082e+01   4.390640e-01
  9.811510e-02   6.410306e+01   4.455363e-01
  9.841400e-02   6.397763e+01   4.379667e-01
  9.871290e-02   6.410029e+01   4.415568e-01
  9.901180e-02   6.434778e+01   4.434826e-01
  9.931070e-02   6.418461e+01   4.390237e-01
  9.960970e-02   6.383521e+01   4.409986e-01
  9.990860e-02   6.418926e+01   4.349042e-01
  1.002070e-01   6.434376e+01   4.395677e-01
  1.005060e-01   6.423437e+01   4.367664e-01
  1.008050e-01   6.404347e+01   4.385408e-01
  1.011040e-01   6.428202e+01   4.331924e-01
  1.014030e-01   6.404193e+01   4.344048e-01
  1.017020e-01   6.500741e+01   4.418288e-01
  1.020010e-01   6.427423e+01   4.345135e-01
  1.023000e-01   6.359761e+01   4.302147e-01
  1.025990e-01   6.419386e+01   4.312297e-01
  1.028980e-01   6.316395e+01   4.294086e-01
  1.031970e-01   6.324793e+01   4.320411e-01
  1.034960e-01   6.364922e+01   4.254927e-01
  1.037950e-01   6.428946e+01   4.315506e-01
  1.040930e-01   6.447748e+01   4.285756e-01
  1.043920e-01   6.456534e+01   4.328081e-01
  1.046910e-01   6.396525e+01   4.301309e-01
  1.049900e-01   6.345146e+01   4.226061e-01
  1.052890e-01   6.407276e+01   4.281997e-01
  1.055880e-01   6.368401e+01   4.252884e-01
  1.058870e-01   6.417292e+01   4.285343e-01
  1.061860e-01   6.388281e+01   4.234087e-01
  1.064850e-01   6.348805e+01   4.227280e-01
  1.067840e-01   6.430912e+01   4.276927e-01
  1.070830e-01   6.395067e+01   4.230045e-01
  1.073820e-01   6.401300e+01   4.216495e-01
  1.076800e-01   6.418233e+01   4.218962e-01
  1.079790e-01   6.424725e+01   4.239842e-01
  1.082780e-01   6.414395e+01   4.255416e-01
  1.085770e-01   6.419430e+01   4.167583e-01
  1.088760e-01   6.387099e+01   4.214920e-01
  1.091750e-01   6.363535e+01   4.191710e-01
  1.094740e-01   6.426276e+01   4.221605e-01
  1.097730e-01   6.439813e+01   4.201407e-01
  1.100720e-01   6.478303e+01   4.174688e-01
  1.103710e-01   6.425721e+01   4.221423e-01
  1.106700e-01   6.399731e+01   4.152257e-01
  1.109690e-01   6.434285e+01   4.221132e-01
  1.112670e-01   6.429217e+01   4.144089e-01
  1.115660e-01   6.379081e+01   4.139643e-01
  1.118650e-01   6.379283e+01   4.178580e-01
  1.121640e-01   6.422494e+01   4.133149e-01
  1.124630e-01   6.419879e+01   4.144014e-01
  1.127620e-01   6.446896e+01   4.152725e-01
  1.130610e-01   6.413455e+01   4.136078e-01
  1.133600e-01   6.457158e+01   4.197919e-01
  1.136590e-01   6.439129e+01   4.089758e-01
  1.139580e-01   6.459664e+01   4.142172e-01
  1.142570e-01   6.415037e+01   4.124935e-01
  1.145560e-01   6.421430e+01   4.132807e-01
  1.148550e-01   6.407623e+01   4.116765e-01
  1.151530e-01   6.426539e+01   4.068979e-01
  1.154520e-01   6.436154e+01   4.123030e-01
  1.157510e-01   6.437171e+01   4.077918e-01
  1.160500e-01   6.377227e+01   4.121466e-01
  1.163490e-01   6.392738e+01   4.063819e-01
  1.166480e-01   6.409497e+01   4.097303e-01
  1.169470e-01   6.413927e+01   4.076136e-01
  1.172460e-01   6.420946e+01   4.083980e-01
  1.175450e-01   6.367392e+01   4.033713e-01
  1.178440e-01   6.452484e+01   4.060576e-01
  1.181430e-01   6.466847e+01   4.095731e-01
  1.184420e-01   6.481900e+01   4.078119e-01
  1.187400e-01   6.386880e+01   4.034418e-01
  1.190390e-01   6.377843e+01   4.023416e-01
  1.193380e-01   6.433682e+01   4.040990e-01
  1.196370e-01   6.422887e+01   4.059512e-01
  1.199360e-01   6.391990e+01   4.009034e-01
  1.202350e-01   6.433545e+01   4.051868e-01
  1.205340e-01   6.355380e+01   4.002878e-01
  1.208330e-01   6.468956e+01   4.025056e-01
  1.211320e-01   6.416690e+01   4.041092e-01
  1.214310e-01   6.447306e+01   3.984072e-01
  1.217300e-01   6.393123e+01   4.022821e-01
  1.220290e-01   6.502375e+01   4.043503e-01
  1.223270e-01   6.442127e+01   3.998160e-01
  1.226260e-01   6.468776e+01   4.001160e-01
  1.229250e-01   6.444758e+01   3.978094e-01
  1.232240e-01   6.413605e+01   4.005141e-01
  1.235230e-01   6.450717e+01   4.008745e-01
  1.238220e-01   6.435366e+01   3.970029e-01
  1.241210e-01   6.491830e+01   4.003034e-01
  1.244200e-01   6.465909e+01   3.958926e-01
  1.247190e-01   6.460737e+01   4.003931e-01
  1.250180e-01   6.498763e+01   3.966423e-01
  1.253170e-01   6.541627e+01   3.987167e-01
  1.256160e-01   6.504669e+01   4.001756e-01
  1.259140e-01   6.475687e+01   3.964467e-01
  1.262130e-01   6.435397e+01   3.952115e-01
  1.265120e-01   6.507104e+01   3.946237e-01
  1.268110e-01   6.453655e+01   3.937499e-01
  1.271100e-01   6.416013e+01   3.961483e-01
  1.274090e-01   6.478725e+01   3.947654e-01
  1.277080e-01   6.615257e+01   3.976374e-01
  1.280070e-01   6.467432e+01   3.919296e-01
  1.283060e-01   6.448470e+01   3.928417e-01
  1.286050e-01   6.464765e+01   3.961122e-01
  1.289040e-01   6.452382e+01   3.887895e-01
  1.292030e-01   6.455817e+01   3.938158e-01
  1.295020e-01   6.453107e+01   3.900244e-01
  1.298000e-01   6.503662e+01   3.922854e-01
  1.300990e-01   6.492476e+01   3.895119e-01
  1.303980e-01   6.426162e+01   3.882399e-01
  1.306970e-01   6.483526e+01   3.929121e-01
  1.309960e-01   6.466240e+01   3.901773e-01
  1.312950e-01   6.465232e+01   3.899036e-01
  1.315940e-01   6.484298e+01   3.861686e-01
  1.318930e-01   6.468570e+01   3.885535e-01
  1.321920e-01   6.399267e+01   3.862275e-01
  1.324910e-01   6.506498e+01   3.904164e-01
  1.327900e-01   6.475797e+01   3.873350e-01
  1.330890e-01   6.484191e+01   3.871107e-01
  1.333870e-01   6.508108e+01   3.875866e-01
  1.336860e-01   6.473259e+01   3.858397e-01
  1.339850e-01   6.543133e+01   3.865051e-01
  1.342840e-01   6.472785e+01   3.872449e-01
  1.345830e-01   6.477399e+01   3.859631e-01
  1.348820e-01   6.418984e+01   3.842188e-01
  1.351810e-01   6.525991e+01   3.825407e-01
  1.354800e-01   6.446497e+01   3.845726e-01
  1.357790e-01   6.512266e+01   3.841995e-01
  1.360780e-01   6.464429e+01   3.844063e-01
  1.363770e-01   6.514470e+01   3.854243e-01
  1.366760e-01   6.419232e+01   3.846956e-01
  1.369740e-01   6.460051e+01   3.995840e-01
  1.372730e-01   6.431337e+01   4.008017e-01
  1.375720e-01   6.463120e+01   4.111553e-01
  1.378710e-01   6.405788e+01   4.110415e-01
  1.381700e-01   6.412652e+01   4.129981e-01
  1.384690e-01   6.379919e+01   4.190971e-01
  1.387680e-01   6.372783e+01   4.074250e-01
  1.390670e-01   6.424394e+01   3.974393e-01
  1.393660e-01   6.420671e+01   3.965493e-01
  1.396650e-01   6.466908e+01   3.951620e-01
  1.399640e-01   6.461852e+01   3.960230e-01
  1.402630e-01   6.453296e+01   3.876151e-01
  1.405620e-01   6.437332e+01   3.915099e-01
  1.408600e-01   6.453736e+01   3.907768e-01
  1.411590e-01   6.547169e+01   3.945868e-01
  1.414580e-01   6.467881e+01   3.926858e-01
  1.417570e-01   6.432273e+01   3.841481e-01
  1.420560e-01   6.487476e+01   3.903305e-01
  1.423550e-01   6.441509e+01   3.863082e-01
  1.426540e-01   6.452574e+01   3.831260e-01
  1.429530e-01   6.446719e+01   3.820315e-01
  1.432520e-01   6.444177e+01   3.790102e-01
  1.435510e-01   6.445320e+01   3.817610e-01
  1.438500e-01   6.480471e+01   3.787354e-01
  1.441490e-01   6.456357e+01   3.771458e-01
  1.444470e-01   6.473005e+01   3.800817e-01
  1.447460e-01   6.465673e+01   3.761020e-01
  1.450450e-01   6.464970e+01   3.798458e-01
  1.453440e-01   6.498145e+01   3.748770e-01
  1.456430e-01   6.517285e+01   3.791427e-01
  1.459420e-01   6.571425e+01   3.800481e-01
  1.462410e-01   6.457149e+01   3.749850e-01
  1.465400e-01   6.462290e+01   3.764405e-01
  1.468390e-01   6.480703e+01   3.722452e-01
  1.471380e-01   6.483551e+01   3.753176e-01
  1.474370e-01   6.481620e+01   3.759119e-01
  1.477360e-01   6.481869e+01   3.748374e-01
  1.480340e-01   6.504764e+01   3.718830e-01
  1.483330e-01   6.500809e+01   3.802228e-01
  1.486320e-01   6.455086e+01   3.883887e-01
  1.489310e-01   6.489410e+01   3.911199e-01
  1.492300e-01   6.571986e+01   3.931095e-01
  1.495290e-01   6.550435e+01   3.949343e-01
  1.498280e-01   6.525882e+01   3.987507e-01
  1.501270e-01   6.455072e+01   3.981276e-01
  1.504260e-01   6.505310e+01   3.943191e-01
  1.507250e-01   6.536428e+01   4.011513e-01
  1.510240e-01   6.514473e+01   3.994355e-01
  1.513230e-01   6.450326e+01   4.027287e-01
  1.516210e-01   6.537413e+01   4.011815e-01
  1.519200e-01   6.515748e+01   4.005162e-01
  1.522190e-01   6.597890e+01   4.100521e-01
  1.525180e-01   6.519084e+01   4.027273e-01
  1.528170e-01   6.556742e+01   4.093250e-01
  1.531160e-01   6.561464e+01   4.061834e-01
  1.534150e-01   6.569659e+01   4.006039e-01
  1.537140e-01   6.501308e+01   3.917232e-01
  1.540130e-01   6.542219e+01   3.864781e-01
  1.543120e-01   6.556093e+01   3.871221e-01
  1.546110e-01   6.502988e+01   3.830061e-01
  1.549100e-01   6.451830e+01   3.817250e-01
  1.552090e-01   6.443590e+01   3.835538e-01
  1.555070e-01   6.437086e+01   3.741859e-01
  1.558060e-01   6.537801e+01   3.824322e-01
  1.561050e-01   6.464702e+01   3.765108e-01
  1.564040e-01   6.505373e+01   3.792398e-01
  1.567030e-01   6.538306e+01   3.782086e-01
  1.570020e-01   6.481139e+01   3.746010e-01
  1.573010e-01   6.468540e+01   3.777221e-01
  1.576000e-01   6.512988e+01   3.731713e-01
  1.578990e-01   6.485733e+01   3.743043e-01
  1.581980e-01   6.456592e+01   3.717629e-01
  1.584970e-01   6.544205e+01   3.740645e-01
  1.587960e-01   6.500702e+01   3.762474e-01
  1.590940e-01   6.499056e+01   3.708845e-01
  1.593930e-01   6.506252e+01   3.698465e-01
  1.596920e-01   6.493884e+01   3.705290e-01
  1.599910e-01   6.457720e+01   3.711640e-01
  1.602900e-01   6.465007e+01   3.707448e-01
  1.605890e-01   6.517082e+01   3.666957e-01
  1.608880e-01   6.476667e+01   3.679806e-01
  1.611870e-01   6.512072e+01   3.679665e-01
  1.614860e-01   6.473118e+01   3.672695e-01
  1.617850e-01   6.475535e+01   3.641333e-01
  1.620840e-01   6.563377e+01   3.665947e-01
  1.623830e-01   6.465352e+01   3.654375e-01
  1.626810e-01   6.469205e+01   3.633640e-01
  1.629800e-01   6.542305e+01   3.615195e-01
  1.632790e-01   6.518812e+01   3.620222e-01
  1.635780e-01   6.559767e+01   3.643247e-01
  1.638770e-01   6.494257e+01   3.648574e-01
  1.641760e-01   6.496707e+01   3.631543e-01
  1.644750e-01   6.543843e+01   3.636872e-01
  1.647740e-01   6.497574e+01   3.620114e-01
  1.650730e-01   6.511024e+01   3.637500e-01
  1.653720e-01   6.452207e+01   3.617138e-01
  1.656710e-01   6.531698e+01   3.618017e-01
  1.659700e-01   6.497152e+01   3.623874e-01
  1.662680e-01   6.518986e+01   3.616417e-01
  1.665670e-01   6.558083e+01   3.636931e-01
  1.668660e-01   6.503673e+01   3.587445e-01
  1.671650e-01   6.492073e+01   3.612789e-01
  1.674640e-01   6.398241e+01   3.578963e-01
  1.677630e-01   6.465339e+01   3.578735e-01
  1.680620e-01   6.517582e+01   3.616027e-01
  1.683610e-01   6.543086e+01   3.566628e-01
  1.686600e-01   6.433629e+01   3.585043e-01
  1.689590e-01   6.458070e+01   3.556236e-01
  1.692580e-01   6.481693e+01   3.560886e-01
  1.695570e-01   6.479464e+01   3.605438e-01
  1.698560e-01   6.447747e+01   3.536904e-01
  1.701540e-01   6.497771e+01   3.578315e-01
  1.704530e-01   6.497134e+01   3.548598e-01
  1.707520e-01   6.485969e+01   3.547371e-01
  1.710510e-01   6.489774e+01   3.577982e-01
  1.713500e-01   6.460790e+01   3.535028e-01
  1.716490e-01   6.426195e+01   3.552988e-01
  1.719480e-01   6.505290e+01   3.518430e-01
  1.722470e-01   6.463725e+01   3.530404e-01
  1.725460e-01   6.526679e+01   3.563991e-01
  1.728450e-01   6.505762e+01   3.534644e-01
  1.731440e-01   6.459049e+01   3.527324e-01
  1.734430e-01   6.535370e+01   3.515927e-01
  1.737410e-01   6.481150e+01   3.536968e-01
  1.740400e-01   6.499899e+01   3.534851e-01
  1.743390e-01   6.464165e+01   3.500234e-01
  1.746380e-01   6.491993e+01   3.523733e-01
  1.749370e-01   6.492460e+01   3.500856e-01
  1.752360e-01   6.476692e+01   3.519578e-01
  1.755350e-01   6.448582e+01   3.503061e-01
  1.758340e-01   6.468170e+01   3.461539e-01
  1.761330e-01   6.449342e+01   3.512138e-01
  1.764320e-01   6.439937e+01   3.460782e-01
  1.767310e-01   6.450563e+01   3.507139e-01
  1.770300e-01   6.486354e+01   3.480102e-01
  1.773280e-01   6.448743e+01   3.483823e-01
  1.776270e-01   6.473719e+01   3.478434e-01
  1.779260e-01   6.467059e+01   3.461241e-01
  1.782250e-01   6.439709e+01   3.481382e-01
  1.785240e-01   6.481119e+01   3.459908e-01
  1.788230e-01   6.531235e+01   3.490394e-01
  1.791220e-01   6.455259e+01   3.475193e-01
  1.794210e-01   6.493384e+01   3.453049e-01
  1.797200e-01   6.509110e+01   3.472476e-01
  1.800190e-01   6.504502e+01   3.447621e-01
  1.803180e-01   6.500644e+01   3.482210e-01
  1.806170e-01   6.455148e+01   3.441192e-01
  1.809160e-01   6.455894e+01   3.434715e-01
  1.812140e-01   6.403224e+01   3.428992e-01
  1.815130e-01   6.386954e+01   3.419642e-01
  1.818120e-01   6.463337e+01   3.453467e-01
  1.821110e-01   6.460713e+01   3.412925e-01
  1.824100e-01   6.492154e+01   3.446017e-01
  1.827090e-01   6.397460e+01   3.414177e-01
  1.830080e-01   6.464928e+01   3.433792e-01
  1.833070e-01   6.514865e+01   3.422294e-01
  1.836060e-01   6.397183e+01   3.383190e-01
  1.839050e-01   6.456163e+01   3.438120e-01
  1.842040e-01   6.400327e+01   3.395315e-01
  1.845030e-01   6.385324e+01   3.383265e-01
  1.848010e-01   6.472904e+01   3.424338e-01
  1.851000e-01   6.448337e+01   3.371199e-01
  1.853990e-01   6.375553e+01   3.401759e-01
  1.856980e-01   6.396825e+01   3.383096e-01
  1.859970e-01   6.424285e+01   3.377556e-01
  1.862960e-01   6.439076e+01   3.395862e-01
  1.865950e-01   6.428161e+01   3.375397e-01
  1.868940e-01   6.412036e+01   3.409837e-01
  1.871930e-01   6.429409e+01   3.342897e-01
  1.874920e-01   6.433989e+01   3.375341e-01
  1.877910e-01   6.433791e+01   3.373706e-01
  1.880900e-01   6.468819e+01   3.382877e-01
  1.883880e-01   6.431338e+01   3.390602e-01
  1.886870e-01   6.386342e+01   3.317950e-01
  1.889860e-01   6.457307e+01   3.392620e-01
  1.892850e-01   6.405358e+01   3.353682e-01
  1.895840e-01   6.388303e+01   3.338353e-01
  1.898830e-01   6.378266e+01   3.340368e-01
  1.901820e-01   6.512956e+01   3.372326e-01
  1.904810e-01   6.405574e+01   3.342863e-01
  1.907800e-01   6.350556e+01   3.320805e-01
  1.910790e-01   6.429502e+01   3.335245e-01
  1.913780e-01   6.430138e+01   3.346172e-01
  1.916770e-01   6.453607e+01   3.350727e-01
  1.919750e-01   6.435274e+01   3.353708e-01
  1.922740e-01   6.416642e+01   3.312215e-01
  1.925730e-01   6.480899e+01   3.336329e-01
  1.928720e-01   6.358368e+01   3.312189e-01
  1.931710e-01   6.382069e+01   3.324445e-01
  1.934700e-01   6.385772e+01   3.310246e-01
  1.937690e-01   6.421070e+01   3.310358e-01
  1.940680e-01   6.411164e+01   3.325912e-01
  1.943670e-01   6.366158e+01   3.294682e-01
  1.946660e-01   6.346312e+01   3.295507e-01
  1.949650e-01   6.378227e+01   3.282995e-01
  1.952640e-01   6.402306e+01   3.304023e-01
  1.955630e-01   6.377332e+01   3.309564e-01
  1.958610e-01   6.360790e+01   3.274107e-01
  1.961600e-01   6.398263e+01   3.297023e-01
  1.964590e-01   6.367571e+01   3.274389e-01
  1.967580e-01   6.331130e+01   3.287092e-01
  1.970570e-01   6.384409e+01   3.278715e-01
  1.973560e-01   6.333889e+01   3.248362e-01
  1.976550e-01   6.429137e+01   3.300511e-01
  1.979540e-01   6.351387e+01   3.257165e-01
  1.982530e-01   6.398348e+01   3.286697e-01
  1.985520e-01   6.403184e+01   3.267526e-01
  1.988510e-01   6.374138e+01   3.261549e-01
  1.991500e-01   6.397647e+01   3.289464e-01
  1.994480e-01   6.310437e+01   3.233784e-01
  1.997470e-01   6.288479e+01   3.246750e-01
  2.000460e-01   6.386808e+01   3.233464e-01
  2.003450e-01   6.349270e+01   3.246572e-01
  2.006440e-01   6.310894e+01   3.264158e-01
  2.009430e-01   6.380260e+01   3.231806e-01
  2.012420e-01   6.369427e+01   3.261787e-01
  2.015410e-01   6.352482e+01   3.223365e-01
  2.018400e-01   6.330704e+01   3.224835e-01
  2.021390e-01   6.310538e+01   3.229555e-01
  2.024380e-01   6.376415e+01   3.197695e-01
  2.027370e-01   6.360077e+01   3.243629e-01
  2.030350e-01   6.323892e+01   3.203624e-01
  2.033340e-01   6.324577e+01   3.212101e-01
  2.036330e-01   6.329931e+01   3.188731e-01
  2.039320e-01   6.328057e+01   3.196437e-01
  2.042310e-01   6.297157e+01   3.219084e-01
  2.045300e-01   6.359275e+01   3.187977e-01
  2.048290e-01   6.294874e+01   3.182600e-01
  2.051280e-01   6.317001e+01   3.184116e-01
  2.054270e-01   6.297648e+01   3.173837e-01
  2.057260e-01   6.312006e+01   3.211687e-01
  2.060250e-01   6.256906e+01   3.158201e-01
  2.063240e-01   6.307518e+01   3.196724e-01
  2.066230e-01   6.385189e+01   3.202618e-01
  2.069210e-01   6.299352e+01   3.193282e-01
  2.072200e-01   6.366240e+01   3.203324e-01
  2.075190e-01   6.346929e+01   3.174139e-01
  2.078180e-01   6.340773e+01   3.196911e-01
  2.081170e-01   6.306394e+01   3.172007e-01
  2.084160e-01   6.304715e+01   3.191903e-01
  2.087150e-01   6.303573e+01   3.156643e-01
  2.090140e-01   6.366224e+01   3.187019e-01
  2.093130e-01   6.341394e+01   3.179453e-01
  2.096120e-01   6.368799e+01   3.180942e-01
  2.099110e-01   6.286709e+01   3.145833e-01
  2.102100e-01   6.337279e+01   3.174399e-01
  2.105080e-01   6.334268e+01   3.189823e-01
  2.108070e-01   6.303056e+01   3.152553e-01
  2.111060e-01   6.227977e+01   3.125890e-01
  2.114050e-01   6.283668e+01   3.143760e-01
  2.117040e-01   6.281209e+01   3.192794e-01
  2.120030e-01   6.302577e+01   3.257635e-01
  2.123020e-01   6.339940e+01   3.290867e-01
  2.126010e-01   6.269996e+01   3.246307e-01
  2.129000e-01   6.334706e+01   3.295484e-01
  2.131990e-01   6.311544e+01   3.318236e-01
  2.134980e-01   6.285602e+01   3.331503e-01
  2.137970e-01   6.288509e+01   3.307589e-01
  2.140950e-01   6.293286e+01   3.327313e-01
  2.143940e-01   6.335995e+01   3.351112e-01
  2.146930e-01   6.285244e+01   3.340805e-01
  2.149920e-01   6.301195e+01   3.348196e-01
  2.152910e-01   6.323718e+01   3.358931e-01
  2.155900e-01   6.349780e+01   3.394876e-01
  2.158890e-01   6.245233e+01   3.366812e-01
  2.161880e-01   6.304786e+01   3.368270e-01
  2.164870e-01   6.289094e+01   3.376990e-01
  2.167860e-01   6.219429e+01   3.295458e-01
  2.170850e-01   6.260059e+01   3.280487e-01
  2.173840e-01   6.276405e+01   3.253771e-01
  2.176820e-01   6.337290e+01   3.254990e-01
  2.179810e-01   6.292581e+01   3.253598e-01
  2.182800e-01   6.277175e+01   3.206984e-01
  2.185790e-01   6.230715e+01   3.210472e-01
  2.188780e-01   6.246580e+01   3.179879e-01
  2.191770e-01   6.249508e+01   3.201300e-01
  2.194760e-01   6.252613e+01   3.210481e-01
  2.197750e-01   6.165580e+01   3.156486e-01
  2.200740e-01   6.216091e+01   3.149215e-01
  2.203730e-01   6.235047e+01   3.171502e-01
  2.206720e-01   6.292546e+01   3.176595e-01
  2.209710e-01   6.282935e+01   3.195984e-01
  2.212700e-01   6.246033e+01   3.142203e-01
  2.215680e-01   6.258027e+01   3.173272e-01
  2.218670e-01   6.250054e+01   3.128823e-01
  2.221660e-01   6.264893e+01   3.166916e-01
  2.224650e-01   6.253992e+01   3.138947e-01
  2.227640e-01   6.292318e+01   3.145923e-01
  2.230630e-01   6.236244e+01   3.141057e-01
  2.233620e-01   6.274903e+01   3.142878e-01
  2.236610e-01   6.224530e+01   3.130237e-01
  2.239600e-01   6.216349e+01   3.092252e-01
  2.242590e-01   6.271593e+01   3.136816e-01
  2.245580e-01   6.233253e+01   3.118147e-01
  2.248570e-01   6.175927e+01   3.121904e-01
  2.251550e-01   6.249022e+01   3.104168e-01
  2.254540e-01   6.179098e+01   3.089279e-01
  2.257530e-01   6.199129e+01   3.117345e-01
  2.260520e-01   6.245601e+01   3.090708e-01
  2.263510e-01   6.235586e+01   3.098296e-01
  2.266500e-01   6.220502e+01   3.093284e-01
  2.269490e-01   6.216715e+01   3.078563e-01
  2.272480e-01   6.231328e+01   3.107402e-01
  2.275470e-01   6.186610e+01   3.055088e-01
  2.278460e-01   6.266018e+01   3.109658e-01
  2.281450e-01   6.209930e+01   3.068213e-01
  2.284440e-01   6.203524e+01   3.081529e-01
  2.287420e-01   6.236048e+01   3.098411e-01
  2.290410e-01   6.161445e+01   3.018829e-01
  2.293400e-01   6.143626e+01   3.061650e-01
  2.296390e-01   6.195466e+01   3.059723e-01
  2.299380e-01   6.231305e+01   3.073489e-01
  2.302370e-01   6.285327e+01   3.080598e-01
  2.305360e-01   6.209704e+01   3.042584e-01
  2.308350e-01   6.176201e+01   3.077234e-01
  2.311340e-01   6.148250e+01   3.013233e-01
  2.314330e-01   6.208891e+01   3.049626e-01
  2.317320e-01   6.234133e+01   3.066800e-01
  2.320310e-01   6.203318e+01   3.027883e-01
  2.323290e-01   6.225100e+01   3.080638e-01
  2.326280e-01   6.163842e+01   3.011162e-01
  2.329270e-01   6.226664e+01   3.031201e-01
  2.332260e-01   6.201654e+01   3.040611e-01
  2.335250e-01   6.153534e+01   3.021634e-01
  2.338240e-01   6.158216e+01   3.034745e-01
  2.341230e-01   6.167958e+01   2.992392e-01
  2.344220e-01   6.189198e+01   3.027996e-01
  2.347210e-01   6.232448e+01   3.037365e-01
  2.350200e-01   6.172628e+01   3.014483e-01
  2.353190e-01   6.106254e+01   3.001749e-01
  2.356180e-01   6.132946e+01   2.974741e-01
  2.359170e-01   6.183178e+01   3.030096e-01
  2.362150e-01   6.128759e+01   2.996742e-01
  2.365140e-01   6.160072e+01   2.981312e-01
  2.368130e-01   6.172132e+01   3.007327e-01
  2.371120e-01   6.174491e+01   2.993976e-01
  2.374110e-01   6.141605e+01   3.011604e-01
  2.377100e-01   6.194579e+01   2.988508e-01
  2.380090e-01   6.139892e+01   2.989030e-01
  2.383080e-01   6.106213e+01   2.961461e-01
  2.386070e-01   6.192058e+01   2.998232e-01
  2.389060e-01   6.172286e+01   2.989991e-01
  2.392050e-01   6.161364e+01   2.971412e-01
  2.395040e-01   6.174163e+01   2.995050e-01
  2.398020e-01   6.217395e+01   2.984892e-01
  2.401010e-01   6.173697e+01   2.991482e-01
  2.404000e-01   6.196106e+01   2.968520e-01
  2.406990e-01   6.128619e+01   2.969151e-01
  2.409980e-01   6.164981e+01   2.967777e-01
  2.412970e-01   6.084539e+01   2.943894e-01
  2.415960e-01   6.142592e+01   2.966882e-01
  2.418950e-01   6.124515e+01   2.945773e-01
  2.421940e-01   6.162266e+01   2.967124e-01
  2.424930e-01   6.097500e+01   2.960475e-01
  2.427920e-01   6.085826e+01   2.920045e-01
  2.430910e-01   6.113216e+01   2.946376e-01
  2.433890e-01   6.087016e+01   2.930144e-01
  2.436880e-01   6.093242e+01   2.957188e-01
  2.439870e-01   6.158541e+01   2.937438e-01
  2.442860e-01   6.104062e+01   2.919000e-01
  2.445850e-01   6.111815e+01   2.938305e-01
  2.448840e-01   6.152992e+01   2.943779e-01
  2.451830e-01   6.115956e+01   2.950371e-01
  2.454820e-01   6.092221e+01   2.909714e-01
  2.457810e-01   6.157280e+01   2.937138e-01
  2.460800e-01   6.072600e+01   2.920127e-01
  2.463790e-01   6.121167e+01   2.922006e-01
  2.466780e-01   6.119046e+01   2.925831e-01
  2.469770e-01   6.089064e+01   2.910032e-01
  2.472750e-01   6.098293e+01   2.919783e-01
  2.475740e-01   6.086899e+01   2.926833e-01
  2.478730e-01   6.105678e+01   2.884372e-01
  2.481720e-01   6.121190e+01   2.917699e-01
  2.484710e-01   6.125064e+01   2.900497e-01
  2.487700e-01   6.104143e+01   2.926611e-01
  2.490690e-01   6.080509e+01   2.910134e-01
  2.493680e-01   6.101005e+01   2.885354e-01
  2.496670e-01   6.119094e+01   2.929104e-01
  2.499660e-01   6.104324e+01   2.895582e-01
  2.502650e-01   6.114776e+01   2.910808e-01
  2.505640e-01   6.127824e+01   2.884393e-01
  2.508620e-01   6.159952e+01   2.905573e-01
  2.511610e-01   6.067139e+01   2.906933e-01
  2.514600e-01   6.090826e+01   2.880862e-01
  2.517590e-01   6.128434e+01   2.887656e-01
  2.520580e-01   6.032502e+01   2.870148e-01
  2.523570e-01   6.085596e+01   2.885887e-01
  2.526560e-01   6.062492e+01   2.888801e-01
  2.529550e-01   6.104901e+01   2.865614e-01
  2.532540e-01   6.102163e+01   2.863950e-01
  2.535530e-01   6.093611e+01   2.859905e-01
  2.538520e-01   6.070317e+01   2.867731e-01
  2.541510e-01   6.043533e+01   2.846104e-01
  2.544490e-01   6.049110e+01   2.855547e-01
  2.547480e-01   6.073052e+01   2.864265e-01
  2.550470e-01   6.112763e+01   2.856275e-01
  2.553460e-01   6.062526e+01   2.848549e-01
  2.556450e-01   6.057338e+01   2.824371e-01
  2.559440e-01   6.083076e+01   2.859467e-01
  2.562430e-01   6.038892e+01   2.862356e-01
  2.565420e-01   6.073470e+01   2.845068e-01
  2.568410e-01   6.105323e+01   2.844489e-01
  2.571400e-01   6.039604e+01   2.833123e-01
  2.574390e-01   6.054651e+01   2.857876e-01
  2.577380e-01   6.062144e+01   2.849470e-01
  2.580360e-01   6.044195e+01   2.825254e-01
  2.583350e-01   6.024605e+01   2.845692e-01
  2.586340e-01   6.088737e+01   2.829706e-01
  2.589330e-01   6.095715e+01   2.859381e-01
  2.592320e-01   6.035607e+01   2.817334e-01
  2.595310e-01   6.037468e+01   2.827644e-01
  2.598300e-01   6.053612e+01   2.850503e-01
  2.601290e-01   6.015034e+01   2.797932e-01
  2.604280e-01   6.071363e+01   2.845580e-01
  2.607270e-01   6.009360e+01   2.793722e-01
  2.610260e-01   6.072774e+01   2.833911e-01
  2.613250e-01   6.033358e+01   2.830660e-01
  2.616240e-01   6.033367e+01   2.821734e-01
  2.619220e-01   6.041950e+01   2.824729e-01
  2.622210e-01   5.983172e+01   2.782841e-01
  2.625200e-01   6.088811e+01   2.824803e-01
  2.628190e-01   6.009446e+01   2.803412e-01
  2.631180e-01   6.012599e+01   2.786808e-01
  2.634170e-01   5.994001e+01   2.818437e-01
  2.637160e-01   6.076407e+01   2.801557e-01
  2.640150e-01   6.062342e+01   2.825538e-01
  2.643140e-01   6.030307e+01   2.787093e-01
  2.646130e-01   6.042695e+01   2.793774e-01
  2.649120e-01   6.018850e+01   2.818338e-01
  2.652110e-01   5.977544e+01   2.776771e-01
  2.655090e-01   6.031574e+01   2.796955e-01
  2.658080e-01   5.955202e+01   2.763085e-01
  2.661070e-01   6.044775e+01   2.796171e-01
  2.664060e-01   6.022682e+01   2.788189e-01
  2.667050e-01   6.019812e+01   2.790391e-01
  2.670040e-01   6.052770e+01   2.796102e-01
  2.673030e-01   6.023903e+01   2.780869e-01
  2.676020e-01   6.039697e+01   2.785460e-01
  2.679010e-01   6.024288e+01   2.780957e-01
  2.682000e-01   5.987572e+01   2.761215e-01
  2.684990e-01   6.043025e+01   2.784331e-01
  2.687980e-01   6.009610e+01   2.772853e-01
  2.690960e-01   5.999472e+01   2.781860e-01
  2.693950e-01   6.030645e+01   2.759970e-01
  2.696940e-01   5.980100e+01   2.752068e-01
  2.699930e-01   6.007637e+01   2.768643e-01
  2.702920e-01   5.961341e+01   2.755160e-01
  2.705910e-01   6.019610e+01   2.773278e-01
  2.708900e-01   6.023364e+01   2.752777e-01
  2.711890e-01   5.983556e+01   2.762154e-01
  2.714880e-01   5.983301e+01   2.751881e-01
  2.717870e-01   6.013098e+01   2.763365e-01
  2.720860e-01   6.052587e+01   2.762213e-01
  2.723850e-01   6.023645e+01   2.749176e-01
  2.726840e-01   5.990165e+01   2.752536e-01
  2.729820e-01   6.013592e+01   2.756065e-01
  2.732810e-01   6.022139e+01   2.748833e-01
  2.735800e-01   5.956695e+01   2.732947e-01
  2.738790e-01   6.002459e+01   2.748913e-01
  2.741780e-01   5.959657e+01   2.743678e-01
  2.744770e-01   6.023900e+01   2.732918e-01
  2.747760e-01   6.028300e+01   2.747498e-01
  2.750750e-01   6.051213e+01   2.784323e-01
  2.753740e-01   6.002286e+01   2.817416e-01
  2.756730e-01   6.024395e+01   2.837564e-01
  2.759720e-01   5.955624e+01   2.808413e-01
  2.762710e-01   6.038638e+01   2.868493e-01
  2.765690e-01   6.014079e+01   2.855442e-01
  2.768680e-01   6.023634e+01   2.884797e-01
  2.771670e-01   6.014578e+01   2.858645e-01
  2.774660e-01   6.003119e+01   2.864187e-01
  2.777650e-01   5.998566e+01   2.897959e-01
  2.780640e-01   6.002655e+01   2.885058e-01
  2.783630e-01   6.009236e+01   2.890894e-01
  2.786620e-01   5.937580e+01   2.890711e-01
  2.789610e-01   5.938071e+01   2.891910e-01
  2.792600e-01   5.959713e+01   2.925719e-01
  2.795590e-01   5.997550e+01   2.877491e-01
  2.798580e-01   5.940537e+01   2.908849e-01
  2.801560e-01   6.010546e+01   2.921529e-01
  2.804550e-01   6.000684e+01   2.927964e-01
  2.807540e-01   5.988982e+01   2.938495e-01
  2.810530e-01   5.950651e+01   2.901480e-01
  2.813520e-01   5.963350e+01   2.943474e-01
  2.816510e-01   5.996883e+01   2.941558e-01
  2.819500e-01   5.981692e+01   2.938954e-01
  2.822490e-01   5.984147e+01   2.939557e-01
  2.825480e-01   5.950759e+01   2.926867e-01
  2.828470e-01   6.022458e+01   2.978752e-01
  2.831460e-01   6.043875e+01   2.969004e-01
  2.834450e-01   6.021701e+01   2.947638e-01
  2.837430e-01   6.024615e+01   2.965417e-01
  2.840420e-01   6.002666e+01   2.976179e-01
  2.843410e-01   5.996014e+01   3.039436e-01
  2.846400e-01   5.951566e+01   3.049400e-01
  2.849390e-01   5.993583e+01   3.139163e-01
  2.852380e-01   5.936710e+01   3.153233e-01
  2.855370e-01   5.966017e+01   3.192347e-01
  2.858360e-01   5.988319e+01   3.218782e-01
  2.861350e-01   5.944356e+01   3.235266e-01
  2.864340e-01   5.926432e+01   3.278177e-01
  2.867330e-01   5.951753e+01   3.275737e-01
  2.870320e-01   5.930602e+01   3.326030e-01
  2.873310e-01   5.920438e+01   3.292385e-01
  2.876290e-01   5.977809e+01   3.360920e-01
  2.879280e-01   5.925770e+01   3.376850e-01
  2.882270e-01   5.974460e+01   3.353265e-01
  2.885260e-01   5.868085e+01   3.363807e-01
  2.888250e-01   5.974255e+01   3.385459e-01
  2.891240e-01   5.905010e+01   3.416556e-01
  2.894230e-01   5.947942e+01   3.459919e-01
  2.897220e-01   5.893872e+01   3.362606e-01
  2.900210e-01   5.957474e+01   3.470105e-01
  2.903200e-01   5.955577e+01   3.449279e-01
  2.906190e-01   5.888963e+01   3.466856e-01
  2.909180e-01   5.929006e+01   3.488073e-01
  2.912160e-01   5.883659e+01   3.437505e-01
  2.915150e-01   5.901392e+01   3.556217e-01
  2.918140e-01   5.859602e+01   3.461951e-01
  2.921130e-01   5.922786e+01   3.513105e-01
  2.924120e-01   5.890500e+01   3.528954e-01
  2.927110e-01   5.896350e+01   3.520852e-01
  2.930100e-01   5.912727e+01   3.617649e-01
  2.933090e-01   5.924751e+01   3.563248e-01
  2.936080e-01   5.881621e+01   3.526293e-01
  2.939070e-01   5.991469e+01   3.616281e-01
  2.942060e-01   5.891004e+01   3.592075e-01
  2.945050e-01   5.936513e+01   3.681528e-01
  2.948030e-01   5.843504e+01   3.556968e-01
  2.951020e-01   5.917965e+01   3.634212e-01
  2.954010e-01   5.886208e+01   3.641727e-01
  2.957000e-01   5.942556e+01   3.676730e-01
  2.959990e-01   5.882866e+01   3.653813e-01
  2.962980e-01   5.843825e+01   3.648260e-01
  2.965970e-01   5.917634e+01   3.707221e-01
  2.968960e-01   5.946773e+01   3.714050e-01
  2.971950e-01   5.887269e+01   3.679615e-01
  2.974940e-01   5.870303e+01   3.660940e-01
  2.977930e-01   5.951440e+01   3.720086e-01
  2.980920e-01   5.841213e+01   3.687749e-01
  2.983900e-01   5.894846e+01   3.734732e-01
  2.986890e-01   5.871093e+01   3.685811e-01
  2.989880e-01   5.883914e+01   3.728929e-01
  2.992870e-01   5.884579e+01   3.738521e-01
  2.995860e-01   5.921536e+01   3.771679e-01
  2.998850e-01   5.873654e+01   3.735049e-01
  3.001840e-01   5.882424e+01   3.761599e-01
  3.004830e-01   5.851039e+01   3.800338e-01
  3.007820e-01   5.907086e+01   3.803590e-01
  3.010810e-01   5.885220e+01   3.769712e-01
  3.013800e-01   5.931687e+01   3.841553e-01
  3.016790e-01   5.855012e+01   3.806613e-01
  3.019780e-01   5.851605e+01   3.825641e-01
  3.022760e-01   5.861250e+01   3.846690e-01
  3.025750e-01   5.887316e+01   3.834755e-01
  3.028740e-01   5.946304e+01   3.908660e-01
  3.031730e-01   5.928051e+01   3.884179e-01
  3.034720e-01   5.914609e+01   3.895576e-01
  3.037710e-01   5.874800e+01   3.879806e-01
  3.040700e-01   5.886717e+01   3.902341e-01
  3.043690e-01   5.849016e+01   3.935988e-01
  3.046680e-01   5.865303e+01   3.927697e-01
  3.049670e-01   5.825178e+01   3.879230e-01
  3.052660e-01   5.830855e+01   3.949335e-01
  3.055650e-01   5.890725e+01   3.955556e-01
  3.058630e-01   5.813626e+01   3.983244e-01
  3.061620e-01   5.849785e+01   3.922498e-01
  3.064610e-01   5.851498e+01   3.973263e-01
  3.067600e-01   5.846381e+01   4.032562e-01
  3.070590e-01   5.900870e+01   3.989990e-01
  3.073580e-01   5.854447e+01   4.035343e-01
  3.076570e-01   5.900559e+01   3.978517e-01
  3.079560e-01   5.782964e+01   4.001788e-01
  3.082550e-01   5.805118e+01   4.009446e-01
  3.085540e-01   5.887580e+01   4.034861e-01
  3.088530e-01   5.867088e+01   4.078992e-01
  3.091520e-01   5.876111e+01   4.022093e-01
  3.094500e-01   5.811318e+01   4.087312e-01
  3.097490e-01   5.834708e+01   4.076927e-01
  3.100480e-01   5.765562e+01   4.022430e-01
  3.103470e-01   5.832759e+01   4.158731e-01
  3.106460e-01   5.845544e+01   4.041224e-01
  3.109450e-01   5.820050e+01   4.150936e-01
  3.112440e-01   5.842955e+01   4.089083e-01
  3.115430e-01   5.838171e+01   4.141172e-01
  3.118420e-01   5.848205e+01   4.190674e-01
  3.121410e-01   5.867056e+01   4.132140e-01
  3.124400e-01   5.829809e+01   4.194107e-01
  3.127390e-01   5.866046e+01   4.147817e-01
  3.130380e-01   5.776914e+01   4.205426e-01
  3.133360e-01   5.830362e+01   4.201033e-01
  3.136350e-01   5.844292e+01   4.199314e-01
  3.139340e-01   5.907928e+01   4.284258e-01
  3.142330e-01   5.828027e+01   4.190116e-01
  3.145320e-01   5.866037e+01   4.308257e-01
  3.148310e-01   5.752429e+01   4.217092e-01
  3.151300e-01   5.862179e+01   4.257131e-01
  3.154290e-01   5.846419e+01   4.301047e-01
  3.157280e-01   5.831116e+01   4.266873e-01
  3.160270e-01   5.841558e+01   4.354403e-01
  3.163260e-01   5.979423e+01   4.320794e-01
  3.166250e-01   5.820460e+01   4.346533e-01
  3.169230e-01   5.817558e+01   4.319506e-01
  3.172220e-01   5.824128e+01   4.370528e-01
  3.175210e-01   5.797974e+01   4.356917e-01
  3.178200e-01   5.886790e+01   4.359987e-01
  3.181190e-01   5.799543e+01   4.407528e-01
  3.184180e-01   5.844135e+01   4.378028e-01
  3.187170e-01   5.815861e+01   4.445421e-01
  3.190160e-01   5.818390e+01   4.434418e-01
  3.193150e-01   5.781820e+01   4.354625e-01
  3.196140e-01   5.802929e+01   4.476923e-01
  3.199130e-01   5.870934e+01   4.438516e-01
  3.202120e-01   5.832236e+01   4.496457e-01
  3.205100e-01   5.828520e+01   4.482681e-01
  3.208090e-01   5.870907e+01   4.466409e-01
  3.211080e-01   5.945652e+01   4.565212e-01
  3.214070e-01   5.819017e+01   4.438637e-01
  3.217060e-01   5.768080e+01   4.492350e-01
  3.220050e-01   5.748357e+01   4.455823e-01
  3.223040e-01   5.855686e+01   4.476777e-01
  3.226030e-01   5.813352e+01   4.574041e-01
  3.229020e-01   5.820218e+01   4.423241e-01
  3.232010e-01   5.796737e+01   4.537294e-01
  3.235000e-01   5.839157e+01   4.503265e-01
  3.237990e-01   5.784064e+01   4.515356e-01
  3.240970e-01   5.831205e+01   4.603073e-01
  3.243960e-01   5.814033e+01   4.501865e-01
  3.246950e-01   5.853060e+01   4.629566e-01
  3.249940e-01   5.737481e+01   4.505566e-01
  3.252930e-01   5.819789e+01   4.611913e-01
  3.255920e-01   5.838707e+01   4.646497e-01
  3.258910e-01   5.807660e+01   4.589351e-01
  3.261900e-01   5.723373e+01   4.627678e-01
  3.264890e-01   6.884045e+01   5.015906e-01
  3.267880e-01   5.808609e+01   4.643619e-01
  3.270870e-01   5.822674e+01   4.729038e-01
  3.273860e-01   5.795114e+01   4.661217e-01
  3.276850e-01   5.774279e+01   4.709345e-01
  3.279830e-01   5.881881e+01   4.682041e-01
  3.282820e-01   5.807687e+01   4.747182e-01
  3.285810e-01   5.833017e+01   4.738064e-01
  3.288800e-01   5.770357e+01   4.746573e-01
  3.291790e-01   5.765445e+01   4.705741e-01
  3.294780e-01   5.825501e+01   4.804139e-01
  3.297770e-01   5.804462e+01   4.820842e-01
  3.300760e-01   5.824931e+01   4.778870e-01
  3.303750e-01   5.855815e+01   4.868028e-01
  3.306740e-01   5.715393e+01   4.743596e-01
  3.309730e-01   5.807733e+01   4.868943e-01
  3.312720e-01   5.820820e+01   4.911778e-01
  3.315700e-01   5.775384e+01   4.803655e-01
  3.318690e-01   5.802324e+01   4.942132e-01
  3.321680e-01   5.873847e+01   4.859899e-01
  3.324670e-01   5.793248e+01   4.949325e-01
  3.327660e-01   5.782126e+01   4.917087e-01
  3.330650e-01   5.787432e+01   4.924805e-01
  3.333640e-01   5.919200e+01   5.059885e-01
  3.336630e-01   5.897272e+01   4.933099e-01
  3.339620e-01   5.881982e+01   5.073125e-01
  3.342610e-01   5.849934e+01   4.990292e-01
  3.345600e-01   5.820900e+01   5.029243e-01
  3.348590e-01   5.904613e+01   5.155147e-01
  3.351570e-01   5.720521e+01   4.918161e-01
  3.354560e-01   5.727381e+01   5.113937e-01
  3.357550e-01   5.802057e+01   4.981086e-01
  3.360540e-01   5.775837e+01   5.116973e-01
  3.363530e-01   5.796866e+01   5.189028e-01
  3.366520e-01   5.872356e+01   5.068972e-01
  3.369510e-01   5.807529e+01   5.258967e-01
  3.372500e-01   5.727477e+01   4.988721e-01
  3.375490e-01   5.830544e+01   5.242965e-01
  3.378480e-01   5.813894e+01   5.209490e-01
  3.381470e-01   5.792686e+01   5.187156e-01
  3.384460e-01   5.767730e+01   5.315259e-01
  3.387450e-01   5.731508e+01   5.085091e-01
  3.390430e-01   5.799078e+01   5.302211e-01
  3.393420e-01   5.770765e+01   5.262266e-01
  3.396410e-01   5.715729e+01   5.243789e-01
  3.399400e-01   5.744675e+01   5.411084e-01
  3.402390e-01   5.812823e+01   5.183413e-01
  3.405380e-01   5.874340e+01   5.442471e-01
  3.408370e-01   5.596290e+01   5.235668e-01
  3.411360e-01   5.738411e+01   5.336499e-01
  3.414350e-01   5.880761e+01   5.474800e-01
  3.417340e-01   5.689692e+01   5.306819e-01
  3.420330e-01   5.817211e+01   5.527930e-01
  3.423320e-01   5.780098e+01   5.355847e-01
  3.426300e-01   5.775907e+01   5.500615e-01
  3.429290e-01   5.662194e+01   5.423647e-01
  3.432280e-01   5.784272e+01   5.459290e-01
  3.435270e-01   5.806952e+01   5.658658e-01
  3.438260e-01   5.815604e+01   5.437044e-01
  3.441250e-01   5.766527e+01   5.606237e-01
  3.444240e-01   5.738038e+01   5.513268e-01
  3.447230e-01   5.856879e+01   5.617608e-01
  3.450220e-01   5.807376e+01   5.709166e-01
  3.453210e-01   5.731681e+01   5.510213e-01
  3.456200e-01   5.819815e+01   5.767001e-01
  3.459190e-01   5.736004e+01   5.591381e-01
  3.462170e-01   5.830246e+01   5.746107e-01
  3.465160e-01   5.765926e+01   5.705762e-01
  3.468150e-01   5.697487e+01   5.663327e-01
  3.471140e-01   5.819416e+01   5.874603e-01
  3.474130e-01   5.746198e+01   5.679015e-01
  3.477120e-01   5.702589e+01   5.815336e-01
  3.480110e-01   5.698717e+01   5.750416e-01
  3.483100e-01   5.837345e+01   5.837929e-01
  3.486090e-01   5.858388e+01   5.998909e-01
  3.489080e-01   5.832090e+01   5.835300e-01
  3.492070e-01   5.764136e+01   5.960172e-01
  3.495060e-01   5.693694e+01   5.810799e-01
  3.498040e-01   5.820134e+01   5.998863e-01
  3.501030e-01   5.712109e+01   5.952697e-01
  3.504020e-01   5.721204e+01   5.947661e-01
  3.507010e-01   5.814996e+01   6.138759e-01
  3.510000e-01   5.911803e+01   5.996965e-01
  3.512990e-01   5.673072e+01   6.063383e-01
  3.515980e-01   5.721221e+01   6.007048e-01
  3.518970e-01   5.683235e+01   6.121631e-01
  3.521960e-01   5.794547e+01   6.269598e-01
  3.524950e-01   5.704665e+01   5.988345e-01
  3.527940e-01   5.843360e+01   6.330198e-01
  3.530930e-01   5.677678e+01   6.076293e-01
  3.533920e-01   5.863868e+01   6.329799e-01
  3.536900e-01   5.751811e+01   6.291865e-01
  3.539890e-01   5.812743e+01   6.290759e-01
  3.542880e-01   5.801814e+01   6.437723e-01
  3.545870e-01   5.707632e+01   6.134756e-01
  3.548860e-01   5.716142e+01   6.354015e-01
  3.551850e-01   5.750109e+01   6.256775e-01
  3.554840e-01   5.757108e+01   6.376743e-01
  3.557830e-01   5.704487e+01   6.371442e-01
  3.560820e-01   5.735874e+01   6.171532e-01
  3.563810e-01   5.738340e+01   6.378296e-01
  3.566800e-01   5.694019e+01   6.203827e-01
  3.569790e-01   5.674793e+01   6.391117e-01
  3.572770e-01   5.739262e+01   6.415087e-01
  3.575760e-01   5.629165e+01   6.092441e-01
  3.578750e-01   5.626836e+01   6.489097e-01
  3.581740e-01   5.716964e+01   6.250008e-01
  3.584730e-01   5.823652e+01   6.601609e-01
  3.587720e-01   5.716767e+01   6.426986e-01
  3.590710e-01   5.787800e+01   6.454439e-01
  3.593700e-01   5.804195e+01   6.711510e-01
  3.596690e-01   5.636881e+01   6.333574e-01
  3.599680e-01   5.803243e+01   6.724810e-01
  3.602670e-01   5.670091e+01   6.475559e-01
  3.605660e-01   5.683905e+01   6.641599e-01
  3.608640e-01   5.799569e+01   6.880884e-01
  3.611630e-01   5.686136e+01   6.459434e-01
  3.614620e-01   5.748502e+01   6.895445e-01
  3.617610e-01   5.675917e+01   6.596337e-01
  3.620600e-01   5.720653e+01   6.848749e-01
  3.623590e-01   5.772945e+01   6.850260e-01
  3.626580e-01   5.720922e+01   6.819325e-01
  3.629570e-01   5.779241e+01   7.038440e-01
  3.632560e-01   5.714094e+01   6.700704e-01
  3.635550e-01   5.697360e+01   7.102306e-01
  3.638540e-01   5.674356e+01   6.911728e-01
  3.641530e-01   5.753091e+01   7.006592e-01
  3.644510e-01   5.846103e+01   7.369492e-01
  3.647500e-01   5.815765e+01   6.905448e-01
  3.650490e-01   5.768450e+01   7.302421e-01
  3.653480e-01   5.723611e+01   7.101998e-01
  3.656470e-01   5.816326e+01   7.244420e-01
  3.659460e-01   5.712084e+01   7.394631e-01
  3.662450e-01   5.761898e+01   7.109121e-01
  3.665440e-01   5.721717e+01   7.575942e-01
  3.668430e-01   5.887411e+01   7.271180e-01
  3.671420e-01   5.771842e+01   7.509844e-01
  3.674410e-01   5.747048e+01   7.398475e-01
  3.677400e-01   5.774026e+01   7.550489e-01
  3.680390e-01   5.713987e+01   7.802529e-01
  3.683370e-01   5.547356e+01   7.196473e-01
  3.686360e-01   5.794008e+01   7.769671e-01
  3.689350e-01   5.882023e+01   7.660989e-01
  3.692340e-01   5.682804e+01   7.737616e-01
  3.695330e-01   5.780606e+01   8.079432e-01
  3.698320e-01   5.799939e+01   7.547680e-01
  3.701310e-01   5.888136e+01   8.178756e-01
  3.704300e-01   5.835797e+01   7.754913e-01
  3.707290e-01   5.783241e+01   8.130103e-01
  3.710280e-01   5.718498e+01   8.035911e-01
  3.713270e-01   5.777028e+01   7.958668e-01
  3.716260e-01   5.676007e+01   8.364272e-01
  3.719240e-01   5.690925e+01   7.831136e-01
  3.722230e-01   5.733200e+01   8.433913e-01
  3.725220e-01   5.641321e+01   8.078840e-01
  3.728210e-01   5.754228e+01   8.340337e-01
  3.731200e-01   5.705004e+01   8.797777e-01
  3.734190e-01   5.711722e+01   8.031149e-01
  3.737180e-01   5.644048e+01   8.719342e-01
  3.740170e-01   5.856845e+01   8.360951e-01
  3.743160e-01   5.855668e+01   8.945427e-01
  3.746150e-01   5.723523e+01   8.780517e-01
  3.749140e-01   5.803767e+01   8.628766e-01
  3.752130e-01   5.642785e+01   9.117886e-01
  3.755110e-01   5.597630e+01   8.445466e-01
  3.758100e-01   5.884409e+01   9.311053e-01
  3.761090e-01   5.700505e+01   8.890774e-01
  3.764080e-01   5.761313e+01   9.177370e-01
  3.767070e-01   5.775783e+01   9.607642e-01
  3.770060e-01   5.621149e+01   8.701636e-01
  3.773050e-01   5.644513e+01   9.579362e-01
  3.776040e-01   5.648609e+01   9.158435e-01
  3.779030e-01   5.746264e+01   9.542709e-01
  3.782020e-01   5.796183e+01   1.035198e+00
  3.785010e-01   5.768955e+01   9.078497e-01
  3.788000e-01   5.857088e+01   1.035558e+00
  3.790990e-01   5.871039e+01   9.565709e-01
  3.793970e-01   5.688051e+01   1.010740e+00
  3.796960e-01   5.858556e+01   1.020927e+00
  3.799950e-01   5.849531e+01   1.001421e+00
  3.802940e-01   5.784654e+01   1.107123e+00
  3.805930e-01   5.871892e+01   9.728558e-01
  3.808920e-01   5.711094e+01   1.106294e+00
  3.811910e-01   5.847933e+01   1.034749e+00
  3.814900e-01   5.752824e+01   1.080069e+00
  3.817890e-01   5.555973e+01   1.159005e+00
  3.820880e-01   5.624342e+01   9.910061e-01
  3.823870e-01   5.875492e+01   1.199580e+00
  3.826860e-01   5.683920e+01   1.035324e+00
  3.829840e-01   5.904717e+01   1.226693e+00
  3.832830e-01   5.608626e+01   1.142715e+00
  3.835820e-01   5.744045e+01   1.128891e+00
  3.838810e-01   6.043006e+01   1.294567e+00
  3.841800e-01   5.874282e+01   1.128418e+00
  3.844790e-01   5.702554e+01   1.266921e+00
  3.847780e-01   5.826761e+01   1.186912e+00
  3.850770e-01   5.574656e+01   1.262087e+00
  3.853760e-01   5.732302e+01   1.365221e+00
  3.856750e-01   5.510036e+01   1.154203e+00
  3.859740e-01   5.731605e+01   1.389301e+00
  3.862730e-01   5.629786e+01   1.249522e+00
  3.865710e-01   5.529551e+01   1.364593e+00
  3.868700e-01   5.828641e+01   1.426721e+00
  3.871690e-01   6.108883e+01   1.374258e+00
  3.874680e-01   5.325447e+01   1.477582e+00
  3.877670e-01   5.590396e+01   1.336742e+00
  3.880660e-01   5.618945e+01   1.551863e+00
  3.883650e-01   5.569000e+01   1.464006e+00
  3.886640e-01   5.820958e+01   1.561864e+00
  3.889630e-01   5.622779e+01   1.670460e+00
  3.892620e-01   5.697643e+01   1.511997e+00
  3.895610e-01   5.589419e+01   1.711136e+00
  3.898600e-01   5.329978e+01   1.626385e+00
  3.901580e-01   5.560533e+01   1.730918e+00
  3.904570e-01   5.563227e+01   1.935694e+00
  3.907560e-01   5.804195e+01   1.743701e+00
  3.910550e-01   5.874041e+01   2.025531e+00
  3.913540e-01   5.287335e+01   1.921715e+00
  3.916530e-01   5.608626e+01   1.979241e+00
  3.919520e-01   5.551440e+01   2.557969e+00
  3.922510e-01   5.392104e+01   1.940661e+00
  3.925500e-01   5.494079e+01   2.628174e+00
  3.928490e-01   5.888010e+01   2.483707e+00
  3.931480e-01   5.883819e+01   2.719796e+00
  3.934470e-01   0.000000e+00   0.000000e+00
  3.937460e-01   5.908964e+01   2.725602e+00
creator: radaver
creator-version: 3725
header-file: /nas_data/SAXS_data/20151104Workshop/header/JH1_0200.txt
image-file: /nas_data/Pilatus1M/20151104_Workshop/JH1_0200.tif
angular-axis-file: /nas_data/SAXS_data/20151104Workshop/q20151029.dat
beamstop-mask-file: /nas_data/SAXS_data/20151104Workshop/fit2d20151031.msk
detector-response-file: none
beam-center-x: 949.7700
beam-center-y: 918.8000
unit-time: 1.0000
channel-first: 10
channel-last: 1315
Exposure time [s]: 1.093965
Transmitted Beam: 0.484721
Incident Beam: 0.484721
Code: JH1
Concentration [mg/ml]: 1
Run Number: 0200
